# Supplementary material for: Genome-Wide RNAi Screening Identifies Novel Pathways/Genes Involved in Oxidative Stress and Repurposable Drugs to Preserve Cystic Fibrosis Airway Epithelial Cell Integrity
Source: Antioxidants (Basel). 2021 Dec 2;10(12):1936. doi: 10.3390/antiox10121936 (PMC8750174; doi:10.3390/antiox10121936)
Supplement: Supplementary file 1 [file antioxidants-10-01936-s001.zip]

Archive with 18 entries (18 files):
- FIGURE S1.tif
- FIGURE S2.tif
- FIGURE S3.tif
- Suppl. Info 1/(Suppl Info 1)_siRNAs_Targets_Functional_Annotation.xlsx
- Suppl. Info 2/(Suppl Info 2a)_ORA_only_siRNA_targets.xlsx
- Suppl. Info 2/(Suppl Info 2b) ClueGOResultTable.xlsx
- Suppl. Info 3/(Suppl Info 3) PPIs_InteractionsList.xlsx
- Suppl. Info 4/(Suppl Info 4a)_ORA_Common_Overrepresented_Pathways_PPIs.xlsx
- Suppl. Info 4/(Suppl Info 4b)_ORA_PPI_1stShell_complete_th900.xlsx
- Suppl. Info 4/(Suppl Info 4c)_ORA_PPI_LCC_1stShell_th700.xlsx
- Suppl. Info 4/(Suppl Info 4d)_ORA_PPI_LCC_2ndShell_th900.xlsx
- Suppl. Info 5/(Suppl Info 5a)_ListOfApprovedDrugs_siRNAsTargets_DB.xlsx
- Suppl. Info 5/(Suppl Info 5b)_ListOfApprovedDrugs_InteractorGenes_DB.xlsx
- Suppl. Info 5/(Suppl Info 5c)_ListOfDrugTargets_ApprDrugs_siRNATargets_DB.xlsx
- Suppl. Info 5/(Suppl Info 5d)_ListOfDrugTargets_ApprDrugs_Interactors_DB.xlsx
- Suppl. Info 6/(Suppl Info 6a)_Appr_&_PatDrugs_w_Targets_siRNATargets_TTD.xlsx
- Suppl. Info 6/(Suppl Info 6b)_Appr_&_PatDrugs_w_Targets_Interactors_TTD.xlsx
- SUPPLEMENTARY TABLES_(ARAN) (08-11-2021).pdf
