# Supplementary material for: Genome-Wide RNAi Screening Identifies Novel Pathways/Genes Involved in Oxidative Stress and Repurposable Drugs to Preserve Cystic Fibrosis Airway Epithelial Cell Integrity
Source: Antioxidants (Basel). 2021 Dec 2;10(12):1936. doi: 10.3390/antiox10121936 (PMC8750174; doi:10.3390/antiox10121936)
Supplement: Supplementary file 1 [file antioxidants-10-01936-s001.zip › Suppl. Info 2/(Suppl Info 2a)_ORA_only_siRNA_targets.xlsx]

## Sheet: Classical_KEGG
ID	Description	GeneRatio	BgRatio	pvalue	p.adjust	geneID
hsa00600	Sphingolipid metabolism	5/145	47/8040	0.0014849	0.372709	SPTLC1/SPHK2/UGT8/SPTLC2/SGMS2
hsa04910	Insulin signaling pathway	8/145	139/8040	0.00356037	0.390824	PDE3B/ARAF/SOS2/KRAS/PCK2/GCK/RPTOR/RPS6KB1
hsa04144	Endocytosis	11/145	248/8040	0.00510719	0.390824	AP2A2/DNM3/MDM2/AGAP4/AGAP9/AGAP5/AGAP6/HLA-F/PIP5K1C/STAMBP/IQSEC1
hsa05221	Acute myeloid leukemia	5/145	67/8040	0.00701532	0.390824	ARAF/SOS2/KRAS/PER2/RPS6KB1
hsa01522	Endocrine resistance	6/145	98/8040	0.00839073	0.390824	ARAF/SOS2/MDM2/KRAS/RPS6KB1/NCOA3
hsa04068	FoxO signaling pathway	7/145	131/8040	0.00934241	0.390824	ARAF/SOS2/MDM2/KRAS/SOD2/PCK2/ATM
hsa04340	Hedgehog signaling pathway	4/145	50/8040	0.0122992	0.441014	MEGF8/SPOP/FBXW11/KIF3A
hsa05170	Human immunodeficiency virus 1 infection	9/145	212/8040	0.0143261	0.449481	CUL4A/KRAS/FBXW11/CD4/TNFRSF1B/HLA-F/RPS6KB1/WEE1/ATM
hsa04514	Cell adhesion molecules (CAMs)	7/145	148/8040	0.0174034	0.465128	NCAM2/NLGN3/CD4/NLGN1/HLA-F/PECAM1/SDC2
hsa05213	Endometrial cancer	4/145	58/8040	0.0202973	0.465128	ARAF/SOS2/KRAS/ILK
hsa04071	Sphingolipid signaling pathway	6/145	119/8040	0.0203841	0.465128	SPTLC1/SPHK2/KRAS/SPTLC2/PLCB2/SGMS2
hsa00310	Lysine degradation	4/145	61/8040	0.0239601	0.481408	DHTKD1/ASH1L/ECHS1/SUV39H1
hsa04213	Longevity regulating pathway - multiple species	4/145	62/8040	0.0252643	0.481408	KRAS/SOD2/RPTOR/RPS6KB1
hsa04929	GnRH secretion	4/145	64/8040	0.0279992	0.481408	KCNN3/KRAS/KCNJ3/PLCB2
hsa05205	Proteoglycans in cancer	8/145	205/8040	0.0317975	0.481408	ARAF/ARHGEF1/WNT7B/SOS2/MDM2/KRAS/RPS6KB1/SDC2
hsa04270	Vascular smooth muscle contraction	6/145	132/8040	0.031873	0.481408	ARAF/ARHGEF1/ADRA1B/NPPC/PLCB2/CYP4A22
hsa05223	Non-small cell lung cancer	4/145	68/8040	0.0339807	0.481408	ARAF/SOS2/KRAS/FHIT
hsa05219	Bladder cancer	3/145	41/8040	0.037195	0.481408	ARAF/MDM2/KRAS
hsa04371	Apelin signaling pathway	6/145	137/8040	0.037229	0.481408	PDE3B/SPHK2/KRAS/RYR2/RPS6KB1/PLCB2
hsa00562	Inositol phosphate metabolism	4/145	74/8040	0.0442473	0.481408	PIK3C2G/PIP5K1C/PLCB2/PIKFYVE
hsa00071	Fatty acid degradation	3/145	44/8040	0.044458	0.481408	ECHS1/ACADSB/CYP4A22
hsa05214	Glioma	4/145	75/8040	0.04611	0.481408	ARAF/SOS2/MDM2/KRAS
hsa05220	Chronic myeloid leukemia	4/145	76/8040	0.048016	0.481408	ARAF/SOS2/MDM2/KRAS
hsa05224	Breast cancer	6/145	147/8040	0.0495926	0.481408	ARAF/WNT7B/SOS2/KRAS/RPS6KB1/NCOA3
hsa03320	PPAR signaling pathway	4/145	77/8040	0.0499651	0.481408	ILK/PCK2/PLIN5/CYP4A22
hsa04072	Phospholipase D signaling pathway	6/145	148/8040	0.0509527	0.481408	DNM3/SPHK2/SOS2/KRAS/PIP5K1C/PLCB2
hsa01521	EGFR tyrosine kinase inhibitor resistance	4/145	79/8040	0.0539927	0.481408	ARAF/SOS2/KRAS/RPS6KB1
hsa00280	Valine, leucine and isoleucine degradation	3/145	48/8040	0.0551513	0.481408	AUH/ECHS1/ACADSB
hsa04726	Serotonergic synapse	5/145	115/8040	0.0565419	0.481408	ARAF/KRAS/HTR1F/KCNJ3/PLCB2
hsa04742	Taste transduction	4/145	83/8040	0.0625609	0.481408	PKD1L3/HTR1F/TAS1R1/PLCB2
hsa04390	Hippo signaling pathway	6/145	157/8040	0.0642226	0.481408	BMP6/LATS2/WNT7B/TP53BP2/FBXW11/LATS1
hsa04012	ErbB signaling pathway	4/145	85/8040	0.0670987	0.481408	ARAF/SOS2/KRAS/RPS6KB1
hsa04919	Thyroid hormone signaling pathway	5/145	121/8040	0.0673538	0.481408	MED12L/MDM2/KRAS/NCOA3/PLCB2
hsa04911	Insulin secretion	4/145	86/8040	0.0694303	0.481408	KCNN3/RYR2/GCK/PLCB2
hsa05210	Colorectal cancer	4/145	86/8040	0.0694303	0.481408	ARAF/SOS2/KRAS/RPS6KB1
hsa04961	Endocrine and other factor-regulated calcium reabsorption	3/145	53/8040	0.0700697	0.481408	AP2A2/DNM3/PLCB2
hsa05131	Shigellosis	8/145	242/8040	0.0709645	0.481408	MDM2/VCL/ILK/FBXW11/RPTOR/RPS6KB1/PLCB2/ATM
hsa04211	Longevity regulating pathway	4/145	89/8040	0.0766727	0.506443	KRAS/SOD2/RPTOR/RPS6KB1
hsa00240	Pyrimidine metabolism	3/145	57/8040	0.0831732	0.53454	TK1/NT5C1B-RDH14/NT5C1B
hsa04650	Natural killer cell mediated cytotoxicity	5/145	131/8040	0.0877502	0.53454	ULBP3/ARAF/TNFRSF10A/SOS2/KRAS
hsa04810	Regulation of actin cytoskeleton	7/145	213/8040	0.0901426	0.53454	ARAF/ARHGEF1/SOS2/VCL/KRAS/PIP5K1C/PIKFYVE
hsa04730	Long-term depression	3/145	60/8040	0.0936387	0.53454	ARAF/KRAS/PLCB2
hsa04392	Hippo signaling pathway - multiple species	2/145	29/8040	0.0956161	0.53454	LATS2/LATS1
hsa04713	Circadian entrainment	4/145	97/8040	0.0977463	0.53454	RYR2/PER2/KCNJ3/PLCB2
hsa05215	Prostate cancer	4/145	97/8040	0.0977463	0.53454	ARAF/SOS2/MDM2/KRAS
hsa05231	Choline metabolism in cancer	4/145	98/8040	0.100554	0.53454	SOS2/KRAS/PIP5K1C/RPS6KB1
hsa04070	Phosphatidylinositol signaling system	4/145	99/8040	0.103399	0.53454	PIK3C2G/PIP5K1C/PLCB2/PIKFYVE
hsa04915	Estrogen signaling pathway	5/145	138/8040	0.103744	0.53454	SOS2/KRAS/NCOA3/KCNJ3/PLCB2
hsa00052	Galactose metabolism	2/145	31/8040	0.107032	0.53454	GCK/MGAM2
hsa04710	Circadian rhythm	2/145	31/8040	0.107032	0.53454	FBXW11/PER2
hsa04360	Axon guidance	6/145	181/8040	0.10864	0.53454	SEMA3C/SRGAP2/KRAS/ILK/UNC5D/DPYSL2
hsa05163	Human cytomegalovirus infection	7/145	225/8040	0.111902	0.53454	ARHGEF1/SOS2/MDM2/KRAS/HLA-F/RPS6KB1/PLCB2
hsa00512	Mucin type O-glycan biosynthesis	2/145	32/8040	0.112871	0.53454	GALNTL6/GALNT18
hsa04660	T cell receptor signaling pathway	4/145	104/8040	0.118167	0.53459	SOS2/KRAS/TEC/CD4
hsa00830	Retinol metabolism	3/145	67/8040	0.119999	0.53459	AWAT2/CYP4A22/CYP27C1
hsa04720	Long-term potentiation	3/145	67/8040	0.119999	0.53459	ARAF/KRAS/PLCB2
hsa04922	Glucagon signaling pathway	4/145	106/8040	0.12432	0.53459	PDE3B/PCK2/GCK/PLCB2
hsa05211	Renal cell carcinoma	3/145	69/8040	0.127986	0.53459	ARAF/SOS2/KRAS
hsa04723	Retrograde endocannabinoid signaling	5/145	148/8040	0.128907	0.53459	GABRG3/FAAH/DAGLB/KCNJ3/PLCB2
hsa05020	Prion diseases	2/145	35/8040	0.130853	0.53459	NCAM2/C8A
hsa05226	Gastric cancer	5/145	149/8040	0.131566	0.53459	ARAF/WNT7B/SOS2/KRAS/RPS6KB1
hsa04917	Prolactin signaling pathway	3/145	70/8040	0.13205	0.53459	SOS2/KRAS/GCK
hsa00500	Starch and sucrose metabolism	2/145	36/8040	0.136987	0.536059	GCK/MGAM2
hsa05218	Melanoma	3/145	72/8040	0.140311	0.536059	ARAF/MDM2/KRAS
hsa00760	Nicotinate and nicotinamide metabolism	2/145	37/8040	0.143183	0.536059	NT5C1B-RDH14/NT5C1B
hsa04115	p53 signaling pathway	3/145	73/8040	0.144506	0.536059	TNFRSF10A/MDM2/ATM
hsa05100	Bacterial invasion of epithelial cells	3/145	73/8040	0.144506	0.536059	DNM3/VCL/ILK
hsa04921	Oxytocin signaling pathway	5/145	154/8040	0.145227	0.536059	KRAS/RYR2/CACNG8/KCNJ3/PLCB2
hsa04150	mTOR signaling pathway	5/145	155/8040	0.148031	0.538489	WNT7B/SOS2/KRAS/RPTOR/RPS6KB1
hsa05212	Pancreatic cancer	3/145	76/8040	0.157334	0.564155	ARAF/KRAS/RPS6KB1
hsa04218	Cellular senescence	5/145	160/8040	0.162391	0.571573	MDM2/KRAS/FBXW11/HLA-F/ATM
hsa04721	Synaptic vesicle cycle	3/145	78/8040	0.166076	0.571573	TCIRG1/AP2A2/DNM3
hsa04935	Growth hormone synthesis, secretion and action	4/145	119/8040	0.16739	0.571573	SOS2/GHRHR/KRAS/PLCB2
hsa03440	Homologous recombination	2/145	41/8040	0.168512	0.571573	POLD3/ATM
hsa00380	Tryptophan metabolism	2/145	42/8040	0.17496	0.577829	DHTKD1/ECHS1
hsa00860	Porphyrin and chlorophyll metabolism	2/145	42/8040	0.17496	0.577829	CPOX/EARS2
hsa04940	Type I diabetes mellitus	2/145	43/8040	0.181448	0.584157	HLA-F/PTPRN2
hsa00430	Taurine and hypotaurine metabolism	1/145	11/8040	0.181531	0.584157	GGT5
hsa05225	Hepatocellular carcinoma	5/145	168/8040	0.186476	0.592475	ARAF/WNT7B/SOS2/KRAS/RPS6KB1
hsa03022	Basal transcription factors	2/145	45/8040	0.194527	0.610328	TAF2/TAF5L
hsa00230	Purine metabolism	4/145	130/8040	0.207379	0.620694	PDE3B/NT5C1B-RDH14/NT5C1B/FHIT
hsa00514	Other types of O-glycan biosynthesis	2/145	47/8040	0.207722	0.620694	GALNTL6/GALNT18
hsa03420	Nucleotide excision repair	2/145	47/8040	0.207722	0.620694	CUL4A/POLD3
hsa04973	Carbohydrate digestion and absorption	2/145	47/8040	0.207722	0.620694	MGAM2/PLCB2
hsa04540	Gap junction	3/145	88/8040	0.211704	0.625149	SOS2/KRAS/PLCB2
hsa05235	PD-L1 expression and PD-1 checkpoint pathway in cancer	3/145	89/8040	0.216414	0.631628	KRAS/CD4/RPS6KB1
hsa05032	Morphine addiction	3/145	91/8040	0.225901	0.642108	PDE3B/GABRG3/KCNJ3
hsa00510	N-Glycan biosynthesis	2/145	50/8040	0.22768	0.642108	TUSC3/MGAT5B
hsa05144	Malaria	2/145	50/8040	0.22768	0.642108	PECAM1/SDC2
hsa04210	Apoptosis	4/145	136/8040	0.230268	0.642191	DAB2IP/TNFRSF10A/KRAS/ATM
hsa04666	Fc gamma R-mediated phagocytosis	3/145	93/8040	0.235467	0.642415	SPHK2/PIP5K1C/RPS6KB1
hsa04912	GnRH signaling pathway	3/145	93/8040	0.235467	0.642415	SOS2/KRAS/PLCB2
hsa04350	TGF-beta signaling pathway	3/145	94/8040	0.240277	0.64849	BMP6/SMAD6/RPS6KB1
hsa05165	Human papillomavirus infection	8/145	330/8040	0.244937	0.654034	TCIRG1/WNT7B/SOS2/MDM2/KRAS/HLA-F/RPS6KB1/ATM
hsa04925	Aldosterone synthesis and secretion	3/145	98/8040	0.259676	0.679999	KCNK9/DAGLB/PLCB2
hsa04914	Progesterone-mediated oocyte maturation	3/145	99/8040	0.26456	0.679999	PDE3B/ARAF/KRAS
hsa00120	Primary bile acid biosynthesis	1/145	17/8040	0.266334	0.679999	CYP7B1
hsa04020	Calcium signaling pathway	5/145	193/8040	0.268765	0.679999	SPHK2/ADRA1B/P2RX1/RYR2/PLCB2
hsa04061	Viral protein interaction with cytokine and cytokine receptor	3/145	100/8040	0.269455	0.679999	CSF1/TNFRSF10A/TNFRSF1B
hsa04916	Melanogenesis	3/145	101/8040	0.274361	0.679999	WNT7B/KRAS/PLCB2
hsa01212	Fatty acid metabolism	2/145	57/8040	0.274631	0.679999	ECHS1/ACADSB
hsa04972	Pancreatic secretion	3/145	102/8040	0.279276	0.679999	CPB1/RYR2/PLCB2
hsa05146	Amoebiasis	3/145	102/8040	0.279276	0.679999	VCL/C8A/PLCB2
hsa04261	Adrenergic signaling in cardiomyocytes	4/145	149/8040	0.281753	0.679999	ADRA1B/RYR2/CACNG8/PLCB2
hsa04370	VEGF signaling pathway	2/145	59/8040	0.288057	0.68305	SPHK2/KRAS
hsa04625	C-type lectin receptor signaling pathway	3/145	104/8040	0.289132	0.68305	MDM2/KRAS/CD209
hsa00770	Pantothenate and CoA biosynthesis	1/145	19/8040	0.292615	0.68305	PANK2
hsa04145	Phagosome	4/145	152/8040	0.293902	0.68305	TCIRG1/HLA-F/CD209/PIKFYVE
hsa04928	Parathyroid hormone synthesis, secretion and action	3/145	106/8040	0.299014	0.688555	ARAF/ARHGEF1/PLCB2
hsa00670	One carbon pool by folate	1/145	20/8040	0.305403	0.692219	ALDH1L2
hsa05160	Hepatitis C	4/145	155/8040	0.306121	0.692219	IFIT1B/ARAF/SOS2/KRAS
hsa00590	Arachidonic acid metabolism	2/145	63/8040	0.314814	0.696938	GGT5/CYP4A22
hsa04668	TNF signaling pathway	3/145	112/8040	0.328751	0.696938	DAB2IP/CSF1/TNFRSF1B
hsa00900	Terpenoid backbone biosynthesis	1/145	22/8040	0.330294	0.696938	GGPS1
hsa04725	Cholinergic synapse	3/145	113/8040	0.333711	0.696938	KRAS/KCNJ3/PLCB2
hsa00970	Aminoacyl-tRNA biosynthesis	2/145	66/8040	0.334743	0.696938	EARS2/TARS1
hsa04724	Glutamatergic synapse	3/145	114/8040	0.33867	0.696938	GRIK2/KCNJ3/PLCB2
hsa00515	Mannose type O-glycan biosynthesis	1/145	23/8040	0.342405	0.696938	MGAT5B
hsa03430	Mismatch repair	1/145	23/8040	0.342405	0.696938	POLD3
hsa04964	Proximal tubule bicarbonate reclamation	1/145	23/8040	0.342405	0.696938	PCK2
hsa00010	Glycolysis / Gluconeogenesis	2/145	68/8040	0.347938	0.696938	PCK2/GCK
hsa04137	Mitophagy - animal	2/145	68/8040	0.347938	0.696938	BCL2L13/KRAS
hsa04664	Fc epsilon RI signaling pathway	2/145	68/8040	0.347938	0.696938	SOS2/KRAS
hsa04977	Vitamin digestion and absorption	1/145	24/8040	0.354299	0.696938	AWAT2
hsa04920	Adipocytokine signaling pathway	2/145	69/8040	0.354504	0.696938	TNFRSF1B/PCK2
hsa04924	Renin secretion	2/145	69/8040	0.354504	0.696938	PDE3B/PLCB2
hsa05230	Central carbon metabolism in cancer	2/145	69/8040	0.354504	0.696938	KRAS/GCK
hsa04022	cGMP-PKG signaling pathway	4/145	167/8040	0.355411	0.696938	PDE3B/ADRA1B/NPPC/PLCB2
hsa05166	Human T-cell leukemia virus 1 infection	5/145	219/8040	0.361028	0.702465	KRAS/CD4/HLA-F/KAT5/ATM
hsa04520	Adherens junction	2/145	71/8040	0.367565	0.705785	SNAI1/VCL
hsa04152	AMPK signaling pathway	3/145	120/8040	0.368358	0.705785	PCK2/RPTOR/RPS6KB1
hsa04950	Maturity onset diabetes of the young	1/145	26/8040	0.377449	0.712167	GCK
hsa01524	Platinum drug resistance	2/145	73/8040	0.380524	0.712167	MDM2/ATM
hsa04110	Cell cycle	3/145	124/8040	0.388033	0.712167	MDM2/WEE1/ATM
hsa04611	Platelet activation	3/145	124/8040	0.388033	0.712167	ARHGEF1/P2RX1/PLCB2
hsa00062	Fatty acid elongation	1/145	27/8040	0.388713	0.712167	ECHS1
hsa04966	Collecting duct acid secretion	1/145	27/8040	0.388713	0.712167	TCIRG1
hsa00650	Butanoate metabolism	1/145	28/8040	0.399774	0.727126	ECHS1
hsa05412	Arrhythmogenic right ventricular cardiomyopathy (ARVC)	2/145	77/8040	0.4061	0.733317	RYR2/CACNG8
hsa04612	Antigen processing and presentation	2/145	78/8040	0.412416	0.734165	CD4/HLA-F
hsa04926	Relaxin signaling pathway	3/145	129/8040	0.41242	0.734165	SOS2/KRAS/PLCB2
hsa00020	Citrate cycle (TCA cycle)	1/145	30/8040	0.421305	0.744701	PCK2
hsa00410	beta-Alanine metabolism	1/145	31/8040	0.43178	0.746761	ECHS1
hsa03020	RNA polymerase	1/145	31/8040	0.43178	0.746761	POLR3H
hsa04662	B cell receptor signaling pathway	2/145	82/8040	0.437344	0.746761	SOS2/KRAS
hsa04010	MAPK signaling pathway	6/145	294/8040	0.438311	0.746761	MAP3K6/ARAF/CSF1/SOS2/KRAS/CACNG8
hsa04060	Cytokine-cytokine receptor interaction	6/145	294/8040	0.438311	0.746761	BMP6/CSF1/TNFRSF10A/CD4/TNFRSF1B/CRLF2
hsa04136	Autophagy - other	1/145	32/8040	0.442068	0.746761	RPTOR
hsa04140	Autophagy - animal	3/145	137/8040	0.450784	0.746761	KRAS/RPTOR/RPS6KB1
hsa03410	Base excision repair	1/145	33/8040	0.45217	0.746761	POLD3
hsa04151	PI3K-Akt signaling pathway	7/145	354/8040	0.457049	0.746761	CSF1/SOS2/MDM2/KRAS/PCK2/RPTOR/RPS6KB1
hsa05202	Transcriptional misregulation in cancer	4/145	192/8040	0.457381	0.746761	MDM2/PER2/ATM/MAF
hsa05418	Fluid shear stress and atherosclerosis	3/145	139/8040	0.460223	0.746761	NPPC/PECAM1/SDC2
hsa00640	Propanoate metabolism	1/145	34/8040	0.462091	0.746761	ECHS1
hsa04120	Ubiquitin mediated proteolysis	3/145	140/8040	0.464916	0.746761	CUL4A/MDM2/FBXW11
hsa04260	Cardiac muscle contraction	2/145	87/8040	0.467688	0.746761	RYR2/CACNG8
hsa04727	GABAergic synapse	2/145	89/8040	0.479554	0.746761	GABRG3/SLC12A5
hsa03030	DNA replication	1/145	36/8040	0.4814	0.746761	POLD3
hsa05410	Hypertrophic cardiomyopathy (HCM)	2/145	90/8040	0.485427	0.746761	RYR2/CACNG8
hsa05206	MicroRNAs in cancer	6/145	310/8040	0.489418	0.746761	SOS2/MDM2/KRAS/RPTOR/ZEB2/ATM
hsa04960	Aldosterone-regulated sodium reabsorption	1/145	37/8040	0.490795	0.746761	KRAS
hsa05143	African trypanosomiasis	1/145	37/8040	0.490795	0.746761	PLCB2
hsa05216	Thyroid cancer	1/145	37/8040	0.490795	0.746761	KRAS
hsa04970	Salivary secretion	2/145	91/8040	0.491259	0.746761	ADRA1B/PLCB2
hsa04510	Focal adhesion	4/145	201/8040	0.492928	0.746761	SOS2/VCL/ILK/PIP5K1C
hsa04658	Th1 and Th2 cell differentiation	2/145	92/8040	0.49705	0.746761	CD4/MAF
hsa05330	Allograft rejection	1/145	38/8040	0.500021	0.746761	HLA-F
hsa05340	Primary immunodeficiency	1/145	38/8040	0.500021	0.746761	CD4
hsa05323	Rheumatoid arthritis	2/145	93/8040	0.502799	0.746761	TCIRG1/CSF1
hsa00513	Various types of N-glycan biosynthesis	1/145	39/8040	0.509081	0.747248	TUSC3
hsa00620	Pyruvate metabolism	1/145	39/8040	0.509081	0.747248	PCK2
hsa04974	Protein digestion and absorption	2/145	95/8040	0.514171	0.749815	CPB1/COL15A1
hsa05033	Nicotine addiction	1/145	40/8040	0.517978	0.749815	GABRG3
hsa05414	Dilated cardiomyopathy (DCM)	2/145	96/8040	0.519792	0.749815	RYR2/CACNG8
hsa05332	Graft-versus-host disease	1/145	41/8040	0.526714	0.755459	HLA-F
hsa04640	Hematopoietic cell lineage	2/145	99/8040	0.536398	0.764064	CSF1/CD4
hsa04750	Inflammatory mediator regulation of TRP channels	2/145	100/8040	0.541846	0.764064	PLCB2/CYP4A22
hsa04933	AGE-RAGE signaling pathway in diabetic complications	2/145	100/8040	0.541846	0.764064	KRAS/PLCB2
hsa04310	Wnt signaling pathway	3/145	160/8040	0.554612	0.777696	WNT7B/FBXW11/PLCB2
hsa02010	ABC transporters	1/145	45/8040	0.560116	0.78086	ABCA13
hsa05161	Hepatitis B	3/145	162/8040	0.56309	0.78086	ARAF/SOS2/KRAS
hsa04930	Type II diabetes mellitus	1/145	46/8040	0.568094	0.78347	GCK
hsa00565	Ether lipid metabolism	1/145	47/8040	0.575928	0.783681	UGT8
hsa04080	Neuroactive ligand-receptor interaction	6/145	340/8040	0.580697	0.783681	GRIK2/ADRA1B/GHRHR/GABRG3/P2RX1/HTR1F
hsa00520	Amino sugar and nucleotide sugar metabolism	1/145	48/8040	0.583621	0.783681	GCK
hsa04931	Insulin resistance	2/145	108/8040	0.583828	0.783681	PCK2/RPS6KB1
hsa04141	Protein processing in endoplasmic reticulum	3/145	167/8040	0.583858	0.783681	TUSC3/DERL3/MBTPS1
hsa05110	Vibrio cholerae infection	1/145	50/8040	0.598594	0.795626	TCIRG1
hsa04714	Thermogenesis	4/145	231/8040	0.603424	0.795626	SOS2/KRAS/RPTOR/RPS6KB1
hsa03008	Ribosome biogenesis in eukaryotes	2/145	112/8040	0.603741	0.795626	NVL/GNL3
hsa04913	Ovarian steroidogenesis	1/145	51/8040	0.605879	0.795626	BMP6
hsa04670	Leukocyte transendothelial migration	2/145	113/8040	0.608606	0.795626	VCL/PECAM1
hsa04330	Notch signaling pathway	1/145	53/8040	0.620056	0.802238	DTX3L
hsa05320	Autoimmune thyroid disease	1/145	53/8040	0.620056	0.802238	HLA-F
hsa01200	Carbon metabolism	2/145	117/8040	0.627617	0.803833	ECHS1/GCK
hsa05152	Tuberculosis	3/145	180/8040	0.634871	0.803833	TCIRG1/SPHK2/CD209
hsa04722	Neurotrophin signaling pathway	2/145	119/8040	0.636853	0.803833	SOS2/KRAS
hsa04923	Regulation of lipolysis in adipocytes	1/145	56/8040	0.640378	0.803833	PDE3B
hsa05135	Yersinia infection	2/145	120/8040	0.641404	0.803833	ARHGEF1/PIP5K1C
hsa00480	Glutathione metabolism	1/145	57/8040	0.64691	0.803833	GGT5
hsa05014	Amyotrophic lateral sclerosis (ALS)	1/145	57/8040	0.64691	0.803833	TNFRSF1B
hsa05134	Legionellosis	1/145	57/8040	0.64691	0.803833	BCL2L13
hsa05016	Huntington disease	5/145	306/8040	0.652082	0.806269	AP2A2/DNAH14/SOD2/PLCB2/HTT
hsa05034	Alcoholism	3/145	187/8040	0.660498	0.812672	ARAF/SOS2/KRAS
hsa05416	Viral myocarditis	1/145	60/8040	0.665805	0.81341	HLA-F
hsa04062	Chemokine signaling pathway	3/145	189/8040	0.66758	0.81341	SOS2/KRAS/PLCB2
hsa00140	Steroid hormone biosynthesis	1/145	61/8040	0.671877	0.814692	CYP7B1
hsa04380	Osteoclast differentiation	2/145	128/8040	0.676215	0.816009	CSF1/TEC
hsa04623	Cytosolic DNA-sensing pathway	1/145	63/8040	0.683695	0.816988	POLR3H
hsa05217	Basal cell carcinoma	1/145	63/8040	0.683695	0.816988	WNT7B
hsa04728	Dopaminergic synapse	2/145	132/8040	0.692573	0.816988	KCNJ3/PLCB2
hsa04927	Cortisol synthesis and secretion	1/145	65/8040	0.695091	0.816988	PLCB2
hsa05321	Inflammatory bowel disease (IBD)	1/145	65/8040	0.695091	0.816988	MAF
hsa05017	Spinocerebellar ataxia	2/145	133/8040	0.696556	0.816988	KAT5/PLCB2
hsa05322	Systemic lupus erythematosus	2/145	136/8040	0.70825	0.826216	SNRPD3/C8A
hsa05130	Pathogenic Escherichia coli infection	3/145	202/8040	0.711007	0.826216	ARHGEF1/TNFRSF10A/MYO5A
hsa05203	Viral carcinogenesis	3/145	204/8040	0.717289	0.829676	MDM2/KRAS/HLA-F
hsa05120	Epithelial cell signaling in Helicobacter pylori infection	1/145	70/8040	0.721826	0.831094	TCIRG1
hsa04550	Signaling pathways regulating pluripotency of stem cells	2/145	143/8040	0.734088	0.839149	WNT7B/KRAS
hsa04015	Rap1 signaling pathway	3/145	210/8040	0.735509	0.839149	CSF1/KRAS/PLCB2
hsa04918	Thyroid hormone synthesis	1/145	75/8040	0.746232	0.845639	PLCB2
hsa04971	Gastric acid secretion	1/145	76/8040	0.750852	0.845639	PLCB2
hsa04024	cAMP signaling pathway	3/145	216/8040	0.7528	0.845639	PDE3B/RYR2/HTR1F
hsa03040	Spliceosome	2/145	149/8040	0.754674	0.845639	SNRPD3/LSM8
hsa00983	Drug metabolism - other enzymes	1/145	79/8040	0.764216	0.848753	TK1
hsa03018	RNA degradation	1/145	79/8040	0.764216	0.848753	LSM8
hsa04934	Cushing syndrome	2/145	155/8040	0.773881	0.855701	WNT7B/PLCB2
hsa04146	Peroxisome	1/145	83/8040	0.780934	0.859712	SOD2
hsa04610	Complement and coagulation cascades	1/145	85/8040	0.788846	0.86343	C8A
hsa04014	Ras signaling pathway	3/145	232/8040	0.794522	0.86343	CSF1/SOS2/KRAS
hsa04630	JAK-STAT signaling pathway	2/145	162/8040	0.794631	0.86343	SOS2/CRLF2
hsa05010	Alzheimer disease	5/145	369/8040	0.802182	0.867878	ARAF/WNT7B/CSF1/KRAS/PLCB2
hsa03015	mRNA surveillance pathway	1/145	91/8040	0.810918	0.868167	SMG1
hsa04530	Tight junction	2/145	169/8040	0.813693	0.868167	AMOTL1/YBX3
hsa05222	Small cell lung cancer	1/145	92/8040	0.814367	0.868167	FHIT
hsa05164	Influenza A	2/145	170/8040	0.816284	0.868167	KPNA6/TNFRSF10A
hsa04657	IL-17 signaling pathway	1/145	94/8040	0.821079	0.869581	S100A8
hsa05142	Chagas disease (American trypanosomiasis)	1/145	102/8040	0.8456	0.891788	PLCB2
hsa04064	NF-kappa B signaling pathway	1/145	104/8040	0.85119	0.893927	ATM
hsa04659	Th17 cell differentiation	1/145	107/8040	0.859199	0.895451	CD4
hsa05167	Kaposi sarcoma-associated herpesvirus infection	2/145	189/8040	0.859776	0.895451	KRAS/HLA-F
hsa04066	HIF-1 signaling pathway	1/145	109/8040	0.8643	0.896443	RPS6KB1
hsa05169	Epstein-Barr virus infection	2/145	201/8040	0.882201	0.911244	MDM2/HLA-F
hsa05132	Salmonella infection	2/145	214/8040	0.902745	0.922852	TNFRSF10A/DYNLT3
hsa04114	Oocyte meiosis	1/145	128/8040	0.904468	0.922852	FBXW11
hsa04142	Lysosome	1/145	128/8040	0.904468	0.922852	TCIRG1
hsa00190	Oxidative phosphorylation	1/145	133/8040	0.912909	0.927693	TCIRG1
hsa05162	Measles	1/145	138/8040	0.920609	0.931745	CD209
hsa04217	Necroptosis	1/145	159/8040	0.946217	0.953817	TNFRSF10A
hsa04621	NOD-like receptor signaling pathway	1/145	181/8040	0.964274	0.968131	PLCB2
hsa05168	Herpes simplex virus 1 infection	4/145	491/8040	0.980189	0.980189	ZNF577/POU2F1/HLA-F/ZNF699

## Sheet: Classical_Reactome
ID	Description	GeneRatio	BgRatio	pvalue	p.adjust	geneID
R-HSA-2028269	Signaling by Hippo	3/190	20/10654	0.00508924	0.782357	LATS2/AMOTL1/LATS1
R-HSA-1660661	Sphingolipid de novo biosynthesis	4/190	43/10654	0.00702901	0.782357	SPTLC1/SPHK2/SPTLC2/SGMS2
R-HSA-112316	Neuronal System	15/190	413/10654	0.00704389	0.782357	AP2A2/GRIK2/KCNA3/KCNN3/KCNH4/MDM2/NLGN3/KRAS/GABRG3/KCNK9/NLGN1/CACNG8/KCNAB3/KCNJ3/PLCB2
R-HSA-1296071	Potassium Channels	6/190	99/10654	0.00846274	0.782357	KCNA3/KCNN3/KCNH4/KCNK9/KCNAB3/KCNJ3
R-HSA-416482	G alpha (12/13) signalling events	5/190	80/10654	0.0140007	0.782357	ARHGEF1/ADRA1B/SOS2/KALRN/OBSCN
R-HSA-5620924	Intraflagellar transport	4/190	54/10654	0.0154888	0.782357	TTC30A/TTC30B/IFT46/KIF3A
R-HSA-399719	Trafficking of AMPA receptors	3/190	31/10654	0.0173917	0.782357	AP2A2/MDM2/CACNG8
R-HSA-399721	Glutamate binding, activation of AMPA receptors and synaptic plasticity	3/190	31/10654	0.0173917	0.782357	AP2A2/MDM2/CACNG8
R-HSA-6803211	TP53 Regulates Transcription of Death Receptors and Ligands	2/190	12/10654	0.0185654	0.782357	TNFRSF10A/TP53BP2
R-HSA-8851680	Butyrophilin (BTN) family interactions	2/190	12/10654	0.0185654	0.782357	BTN3A1/CD209
R-HSA-193648	NRAGE signals death through JNK	4/190	59/10654	0.0208194	0.782357	ARHGEF1/SOS2/KALRN/OBSCN
R-HSA-428157	Sphingolipid metabolism	5/190	89/10654	0.0212886	0.782357	SPTLC1/SPHK2/UGT8/SPTLC2/SGMS2
R-HSA-177504	Retrograde neurotrophin signalling	2/190	14/10654	0.0250079	0.782357	AP2A2/DNM3
R-HSA-6802948	Signaling by high-kinase activity BRAF mutants	3/190	36/10654	0.0258983	0.782357	ARAF/VCL/KRAS
R-HSA-112314	Neurotransmitter receptors and postsynaptic signal transmission	8/190	206/10654	0.0312439	0.782357	AP2A2/GRIK2/MDM2/KRAS/GABRG3/CACNG8/KCNJ3/PLCB2
R-HSA-6802952	Signaling by BRAF and RAF fusions	4/190	67/10654	0.0314486	0.782357	ARAF/VCL/KRAS/TRAK1
R-HSA-5674135	MAP2K and MAPK activation	3/190	40/10654	0.0340404	0.782357	ARAF/VCL/KRAS
R-HSA-6802957	Oncogenic MAPK signaling	4/190	71/10654	0.0377642	0.782357	ARAF/VCL/KRAS/TRAK1
R-HSA-1660514	Synthesis of PIPs at the Golgi membrane	2/190	18/10654	0.0401392	0.782357	PIK3C2G/PIKFYVE
R-HSA-2022377	Metabolism of Angiotensinogen to Angiotensins	2/190	18/10654	0.0401392	0.782357	CPB1/AOPEP
R-HSA-1296072	Voltage gated Potassium channels	3/190	43/10654	0.0409159	0.782357	KCNA3/KCNH4/KCNAB3
R-HSA-5633008	TP53 Regulates Transcription of Cell Death Genes	3/190	44/10654	0.0433517	0.782357	TNFRSF10A/TP53BP2/ATM
R-HSA-6804760	Regulation of TP53 Activity through Methylation	2/190	19/10654	0.0443459	0.782357	MDM2/ATM
R-HSA-70895	Branched-chain amino acid catabolism	2/190	19/10654	0.0443459	0.782357	AUH/ACADSB
R-HSA-74259	Purine catabolism	2/190	19/10654	0.0443459	0.782357	NT5C1B-RDH14/NT5C1B
R-HSA-204998	Cell death signalling via NRAGE, NRIF and NADE	4/190	76/10654	0.0466102	0.782357	ARHGEF1/SOS2/KALRN/OBSCN
R-HSA-164938	Nef-mediates down modulation of cell surface receptors by recruiting them to clathrin adapters	2/190	20/10654	0.0487077	0.782357	AP2A2/CD4
R-HSA-6803204	TP53 Regulates Transcription of Genes Involved in Cytochrome C Release	2/190	20/10654	0.0487077	0.782357	TP53BP2/ATM
R-HSA-437239	Recycling pathway of L1	3/190	47/10654	0.0510827	0.782357	AP2A2/DNM3/DPYSL2
R-HSA-6802946	Signaling by moderate kinase activity BRAF mutants	3/190	47/10654	0.0510827	0.782357	ARAF/VCL/KRAS
R-HSA-6802949	Signaling by RAS mutants	3/190	47/10654	0.0510827	0.782357	ARAF/VCL/KRAS
R-HSA-6802955	Paradoxical activation of RAF signaling by kinase inactive BRAF	3/190	47/10654	0.0510827	0.782357	ARAF/VCL/KRAS
R-HSA-9649948	Signaling downstream of RAS mutants	3/190	47/10654	0.0510827	0.782357	ARAF/VCL/KRAS
R-HSA-2142691	Synthesis of Leukotrienes (LT) and Eoxins (EX)	2/190	21/10654	0.053218	0.782357	GGT5/CYP4A22
R-HSA-5621575	CD209 (DC-SIGN) signaling	2/190	21/10654	0.053218	0.782357	KRAS/CD209
R-HSA-166208	mTORC1-mediated signalling	2/190	23/10654	0.0626574	0.782357	RPTOR/RPS6KB1
R-HSA-5633007	Regulation of TP53 Activity	6/190	160/10654	0.066638	0.782357	ING5/MDM2/TP53BP2/TAF2/KAT5/ATM
R-HSA-449836	Other interleukin signaling	2/190	24/10654	0.0675738	0.782357	CSF1/CD4
R-HSA-1655829	Regulation of cholesterol biosynthesis by SREBP (SREBF)	3/190	55/10654	0.0746672	0.782357	INSIG1/GGPS1/MBTPS1
R-HSA-110373	Resolution of AP sites via the multiple-nucleotide patch replacement pathway	2/190	26/10654	0.07777	0.782357	POLD3/PARG
R-HSA-5693554	Resolution of D-loop Structures through Synthesis-Dependent Strand Annealing (SDSA)	2/190	26/10654	0.07777	0.782357	KAT5/ATM
R-HSA-6804756	Regulation of TP53 Activity through Phosphorylation	4/190	92/10654	0.0819226	0.782357	MDM2/TAF2/KAT5/ATM
R-HSA-164952	The role of Nef in HIV-1 replication and disease pathogenesis	2/190	27/10654	0.083038	0.782357	AP2A2/CD4
R-HSA-1236394	Signaling by ERBB4	3/190	58/10654	0.0845551	0.782357	KRAS/GABRG3/WWOX
R-HSA-6798695	Neutrophil degranulation	13/190	480/10654	0.0877852	0.782357	TCIRG1/AP2A2/ATP8B4/VCL/P2RX1/TNFRSF1B/ABCA13/TMEM30A/PTPRN2/SERPINB1/S100A8/PECAM1/SERPINB12
R-HSA-2142753	Arachidonic acid metabolism	3/190	59/10654	0.0879695	0.782357	GGT5/FAAH/CYP4A22
R-HSA-201451	Signaling by BMP	2/190	28/10654	0.0884119	0.782357	SMAD6/SKI
R-HSA-76071	RNA Polymerase III Transcription Initiation From Type 3 Promoter	2/190	28/10654	0.0884119	0.782357	POLR3H/POU2F1
R-HSA-9615017	FOXO-mediated transcription of oxidative stress, metabolic and neuronal genes	2/190	29/10654	0.0938862	0.782357	SOD2/GCK
R-HSA-193704	p75 NTR receptor-mediated signalling	4/190	97/10654	0.0950524	0.782357	ARHGEF1/SOS2/KALRN/OBSCN
R-HSA-202733	Cell surface interactions at the vascular wall	5/190	137/10654	0.0982412	0.782357	TNFRSF10A/KRAS/TREM1/PECAM1/SDC2
R-HSA-4086398	Ca2+ pathway	3/190	62/10654	0.0985528	0.782357	KRAS/PLCB2/AGO4
R-HSA-110314	Recognition of DNA damage by PCNA-containing replication complex	2/190	30/10654	0.0994557	0.782357	CUL4A/POLD3
R-HSA-180786	Extension of Telomeres	2/190	30/10654	0.0994557	0.782357	POLD3/WRAP53
R-HSA-194840	Rho GTPase cycle	5/190	138/10654	0.100545	0.782357	ARHGEF1/SRGAP2/SOS2/KALRN/OBSCN
R-HSA-5576891	Cardiac conduction	5/190	141/10654	0.107617	0.782357	KCNIP4/KCNK9/NPPC/RYR2/CACNG8
R-HSA-73887	Death Receptor Signalling	5/190	141/10654	0.107617	0.782357	ARHGEF1/TNFRSF10A/SOS2/KALRN/OBSCN
R-HSA-451326	Activation of kainate receptors upon glutamate binding	2/190	32/10654	0.11086	0.782357	GRIK2/PLCB2
R-HSA-5673000	RAF activation	2/190	32/10654	0.11086	0.782357	ARAF/KRAS
R-HSA-8941326	RUNX2 regulates bone development	2/190	32/10654	0.11086	0.782357	SMAD6/MAF
R-HSA-112315	Transmission across Chemical Synapses	8/190	272/10654	0.113606	0.782357	AP2A2/GRIK2/MDM2/KRAS/GABRG3/CACNG8/KCNJ3/PLCB2
R-HSA-2559585	Oncogene Induced Senescence	2/190	33/10654	0.116685	0.782357	MDM2/AGO4
R-HSA-5693568	Resolution of D-loop Structures through Holliday Junction Intermediates	2/190	33/10654	0.116685	0.782357	KAT5/ATM
R-HSA-9022692	Regulation of MECP2 expression and activity	2/190	33/10654	0.116685	0.782357	AGO4/HTT
R-HSA-5685942	HDR through Homologous Recombination (HRR)	3/190	67/10654	0.117258	0.782357	POLD3/KAT5/ATM
R-HSA-5693537	Resolution of D-Loop Structures	2/190	34/10654	0.122586	0.782357	KAT5/ATM
R-HSA-6804757	Regulation of TP53 Degradation	2/190	36/10654	0.134597	0.782357	MDM2/ATM
R-HSA-76046	RNA Polymerase III Transcription Initiation	2/190	36/10654	0.134597	0.782357	POLR3H/POU2F1
R-HSA-5685938	HDR through Single Strand Annealing (SSA)	2/190	37/10654	0.140698	0.782357	KAT5/ATM
R-HSA-6806003	Regulation of TP53 Expression and Degradation	2/190	37/10654	0.140698	0.782357	MDM2/ATM
R-HSA-8956319	Nucleobase catabolism	2/190	37/10654	0.140698	0.782357	NT5C1B-RDH14/NT5C1B
R-HSA-5617833	Cilium Assembly	6/190	201/10654	0.150132	0.782357	ATAT1/TTC30A/TTC30B/IFT46/KIF3A/NPHP3
R-HSA-5693616	Presynaptic phase of homologous DNA pairing and strand exchange	2/190	39/10654	0.153072	0.782357	KAT5/ATM
R-HSA-73933	Resolution of Abasic Sites (AP sites)	2/190	39/10654	0.153072	0.782357	POLD3/PARG
R-HSA-165159	mTOR signalling	2/190	40/10654	0.159337	0.782357	RPTOR/RPS6KB1
R-HSA-5675221	Negative regulation of MAPK pathway	2/190	40/10654	0.159337	0.782357	ARAF/KRAS
R-HSA-74752	Signaling by Insulin receptor	3/190	78/10654	0.162446	0.782357	TCIRG1/PDE3B/KRAS
R-HSA-373760	L1CAM interactions	4/190	119/10654	0.163089	0.782357	AP2A2/DNM3/DPYSL2/CHL1
R-HSA-111367	SLBP independent Processing of Histone Pre-mRNAs	1/190	10/10654	0.164749	0.782357	SNRPD3
R-HSA-1462054	Alpha-defensins	1/190	10/10654	0.164749	0.782357	CD4
R-HSA-174437	Removal of the Flap Intermediate from the C-strand	1/190	10/10654	0.164749	0.782357	POLD3
R-HSA-1855167	Synthesis of pyrophosphates in the cytosol	1/190	10/10654	0.164749	0.782357	NUDT11
R-HSA-399997	Acetylcholine regulates insulin secretion	1/190	10/10654	0.164749	0.782357	PLCB2
R-HSA-419771	Opsins	1/190	10/10654	0.164749	0.782357	OPN4
R-HSA-8853334	Signaling by FGFR3 fusions in cancer	1/190	10/10654	0.164749	0.782357	KRAS
R-HSA-8866904	Negative regulation of activity of TFAP2 (AP-2) family transcription factors	1/190	10/10654	0.164749	0.782357	WWOX
R-HSA-5696400	Dual Incision in GG-NER	2/190	41/10654	0.165649	0.782357	CUL4A/POLD3
R-HSA-74158	RNA Polymerase III Transcription	2/190	41/10654	0.165649	0.782357	POLR3H/POU2F1
R-HSA-749476	RNA Polymerase III Abortive And Retractive Initiation	2/190	41/10654	0.165649	0.782357	POLR3H/POU2F1
R-HSA-397014	Muscle contraction	6/190	209/10654	0.1703	0.782357	KCNIP4/VCL/KCNK9/NPPC/RYR2/CACNG8
R-HSA-187037	Signaling by NTRK1 (TRKA)	3/190	80/10654	0.171166	0.782357	AP2A2/DNM3/KRAS
R-HSA-375280	Amine ligand-binding receptors	2/190	42/10654	0.172003	0.782357	ADRA1B/HTR1F
R-HSA-379724	tRNA Aminoacylation	2/190	42/10654	0.172003	0.782357	EARS2/TARS1
R-HSA-3928662	EPHB-mediated forward signaling	2/190	42/10654	0.172003	0.782357	KALRN/SDC2
R-HSA-5693579	Homologous DNA Pairing and Strand Exchange	2/190	42/10654	0.172003	0.782357	KAT5/ATM
R-HSA-1433557	Signaling by SCF-KIT	2/190	43/10654	0.178398	0.782357	KRAS/TEC
R-HSA-2172127	DAP12 interactions	2/190	43/10654	0.178398	0.782357	KRAS/TREM1
R-HSA-6782315	tRNA modification in the nucleus and cytosol	2/190	43/10654	0.178398	0.782357	ADAT2/ALKBH8
R-HSA-111458	Formation of apoptosome	1/190	11/10654	0.179658	0.782357	UACA
R-HSA-1236977	Endosomal/Vacuolar pathway	1/190	11/10654	0.179658	0.782357	HLA-F
R-HSA-1660517	Synthesis of PIPs at the late endosome membrane	1/190	11/10654	0.179658	0.782357	PIKFYVE
R-HSA-174414	Processive synthesis on the C-strand of the telomere	1/190	11/10654	0.179658	0.782357	POLD3
R-HSA-189451	Heme biosynthesis	1/190	11/10654	0.179658	0.782357	CPOX
R-HSA-2534343	Interaction With Cumulus Cells And The Zona Pellucida	1/190	11/10654	0.179658	0.782357	ADAM30
R-HSA-3371378	Regulation by c-FLIP	1/190	11/10654	0.179658	0.782357	TNFRSF10A
R-HSA-400451	Free fatty acids regulate insulin secretion	1/190	11/10654	0.179658	0.782357	PLCB2
R-HSA-5218900	CASP8 activity is inhibited	1/190	11/10654	0.179658	0.782357	TNFRSF10A
R-HSA-5655291	Signaling by FGFR4 in disease	1/190	11/10654	0.179658	0.782357	KRAS
R-HSA-69416	Dimerization of procaspase-8	1/190	11/10654	0.179658	0.782357	TNFRSF10A
R-HSA-73614	Pyrimidine salvage	1/190	11/10654	0.179658	0.782357	TK1
R-HSA-77286	mitochondrial fatty acid beta-oxidation of saturated fatty acids	1/190	11/10654	0.179658	0.782357	ECHS1
R-HSA-77588	SLBP Dependent Processing of Replication-Dependent Histone Pre-mRNAs	1/190	11/10654	0.179658	0.782357	SNRPD3
R-HSA-8851805	MET activates RAS signaling	1/190	11/10654	0.179658	0.782357	KRAS
R-HSA-9028731	Activated NTRK2 signals through FRS2 and FRS3	1/190	11/10654	0.179658	0.782357	KRAS
R-HSA-9627069	Regulation of the apoptosome activity	1/190	11/10654	0.179658	0.782357	UACA
R-HSA-451927	Interleukin-2 family signaling	2/190	44/10654	0.184829	0.782357	SOS2/LGALS9
R-HSA-1483255	PI Metabolism	3/190	84/10654	0.188991	0.782357	PIK3C2G/PIP5K1C/PIKFYVE
R-HSA-416476	G alpha (q) signalling events	6/190	217/10654	0.191536	0.782357	ADRA1B/KRAS/OPN4/KALRN/DAGLB/PLCB2
R-HSA-1296346	Tandem pore domain potassium channels	1/190	12/10654	0.194303	0.782357	KCNK9
R-HSA-174403	Glutathione synthesis and recycling	1/190	12/10654	0.194303	0.782357	GGT5
R-HSA-210990	PECAM1 interactions	1/190	12/10654	0.194303	0.782357	PECAM1
R-HSA-211958	Miscellaneous substrates	1/190	12/10654	0.194303	0.782357	CYP4A22
R-HSA-211979	Eicosanoids	1/190	12/10654	0.194303	0.782357	CYP4A22
R-HSA-381033	ATF6 (ATF6-alpha) activates chaperones	1/190	12/10654	0.194303	0.782357	MBTPS1
R-HSA-390666	Serotonin receptors	1/190	12/10654	0.194303	0.782357	HTR1F
R-HSA-451306	Ionotropic activity of kainate receptors	1/190	12/10654	0.194303	0.782357	GRIK2
R-HSA-451308	Activation of Ca-permeable Kainate Receptor	1/190	12/10654	0.194303	0.782357	GRIK2
R-HSA-5578768	Physiological factors	1/190	12/10654	0.194303	0.782357	NPPC
R-HSA-6803207	TP53 Regulates Transcription of Caspase Activators and Caspases	1/190	12/10654	0.194303	0.782357	ATM
R-HSA-8866427	VLDLR internalisation and degradation	1/190	12/10654	0.194303	0.782357	AP2A2
R-HSA-8866907	Activation of the TFAP2 (AP-2) family of transcription factors	1/190	12/10654	0.194303	0.782357	WWOX
R-HSA-449147	Signaling by Interleukins	11/190	461/10654	0.200774	0.782357	CSF1/SOS2/NKIRAS2/TEC/FBXW11/CD4/TNFRSF1B/POU2F1/SOD2/LGALS9/CRLF2
R-HSA-6783783	Interleukin-10 signaling	2/190	47/10654	0.204306	0.782357	CSF1/TNFRSF1B
R-HSA-3700989	Transcriptional Regulation by TP53	9/190	365/10654	0.204749	0.782357	ING5/TNFRSF10A/MDM2/TP53BP2/TAF2/RPTOR/KAT5/AGO4/ATM
R-HSA-111461	Cytochrome c-mediated apoptotic response	1/190	13/10654	0.208688	0.782357	UACA
R-HSA-171007	p38MAPK events	1/190	13/10654	0.208688	0.782357	KRAS
R-HSA-179812	GRB2 events in EGFR signaling	1/190	13/10654	0.208688	0.782357	KRAS
R-HSA-5140745	WNT5A-dependent internalization of FZD2, FZD5 and ROR2	1/190	13/10654	0.208688	0.782357	AP2A2
R-HSA-75035	Chk1/Chk2(Cds1) mediated inactivation of Cyclin B:Cdk1 complex	1/190	13/10654	0.208688	0.782357	WEE1
R-HSA-112399	IRS-mediated signalling	2/190	48/10654	0.21085	0.782357	PDE3B/KRAS
R-HSA-73893	DNA Damage Bypass	2/190	48/10654	0.21085	0.782357	CUL4A/POLD3
R-HSA-5687128	MAPK6/MAPK4 signaling	3/190	89/10654	0.211898	0.782357	KALRN/NCOA3/AGO4
R-HSA-2980736	Peptide hormone metabolism	3/190	90/10654	0.216552	0.782357	CPB1/MYO5A/AOPEP
R-HSA-3247509	Chromatin modifying enzymes	7/190	274/10654	0.217832	0.782357	BRD8/ING5/ASH1L/PHF2/KAT5/SUV39H1/TAF5L
R-HSA-4839726	Chromatin organization	7/190	274/10654	0.217832	0.782357	BRD8/ING5/ASH1L/PHF2/KAT5/SUV39H1/TAF5L
R-HSA-1250347	SHC1 events in ERBB4 signaling	1/190	14/10654	0.222817	0.782357	KRAS
R-HSA-162594	Early Phase of HIV Life Cycle	1/190	14/10654	0.222817	0.782357	CD4
R-HSA-174411	Polymerase switching on the C-strand of the telomere	1/190	14/10654	0.222817	0.782357	POLD3
R-HSA-180336	SHC1 events in EGFR signaling	1/190	14/10654	0.222817	0.782357	KRAS
R-HSA-198323	AKT phosphorylates targets in the cytosol	1/190	14/10654	0.222817	0.782357	MDM2
R-HSA-3656237	Defective EXT2 causes exostoses 2	1/190	14/10654	0.222817	0.782357	SDC2
R-HSA-3656253	Defective EXT1 causes exostoses 1, TRPS2 and CHDS	1/190	14/10654	0.222817	0.782357	SDC2
R-HSA-399955	SEMA3A-Plexin repulsion signaling by inhibiting Integrin adhesion	1/190	14/10654	0.222817	0.782357	PIP5K1C
R-HSA-428540	Activation of RAC1	1/190	14/10654	0.222817	0.782357	SOS2
R-HSA-5358565	Mismatch repair (MMR) directed by MSH2:MSH6 (MutSalpha)	1/190	14/10654	0.222817	0.782357	POLD3
R-HSA-5358606	Mismatch repair (MMR) directed by MSH2:MSH3 (MutSbeta)	1/190	14/10654	0.222817	0.782357	POLD3
R-HSA-5682910	LGI-ADAM interactions	1/190	14/10654	0.222817	0.782357	CACNG8
R-HSA-6803205	TP53 regulates transcription of several additional cell death genes whose specific roles in p53-dependent apoptosis remain uncertain	1/190	14/10654	0.222817	0.782357	TP53BP2
R-HSA-6804759	Regulation of TP53 Activity through Association with Co-factors	1/190	14/10654	0.222817	0.782357	TP53BP2
R-HSA-69091	Polymerase switching	1/190	14/10654	0.222817	0.782357	POLD3
R-HSA-69109	Leading Strand Synthesis	1/190	14/10654	0.222817	0.782357	POLD3
R-HSA-69166	Removal of the Flap Intermediate	1/190	14/10654	0.222817	0.782357	POLD3
R-HSA-8849471	PTK6 Regulates RHO GTPases, RAS GTPase and MAP kinases	1/190	14/10654	0.222817	0.782357	KRAS
R-HSA-8983432	Interleukin-15 signaling	1/190	14/10654	0.222817	0.782357	SOS2
R-HSA-9027284	Erythropoietin activates RAS	1/190	14/10654	0.222817	0.782357	KRAS
R-HSA-1483249	Inositol phosphate metabolism	2/190	50/10654	0.223997	0.782357	NUDT11/PLCB2
R-HSA-2682334	EPH-Ephrin signaling	3/190	92/10654	0.225922	0.782357	AP2A2/KALRN/SDC2
R-HSA-193807	Synthesis of bile acids and bile salts via 27-hydroxycholesterol	1/190	15/10654	0.236696	0.782357	CYP7B1
R-HSA-211935	Fatty acids	1/190	15/10654	0.236696	0.782357	CYP4A22
R-HSA-5099900	WNT5A-dependent internalization of FZD4	1/190	15/10654	0.236696	0.782357	AP2A2
R-HSA-5358508	Mismatch Repair	1/190	15/10654	0.236696	0.782357	POLD3
R-HSA-5637810	Constitutive Signaling by EGFRvIII	1/190	15/10654	0.236696	0.782357	KRAS
R-HSA-5637812	Signaling by EGFRvIII in Cancer	1/190	15/10654	0.236696	0.782357	KRAS
R-HSA-69183	Processive synthesis on the lagging strand	1/190	15/10654	0.236696	0.782357	POLD3
R-HSA-2428928	IRS-related events triggered by IGF1R	2/190	52/10654	0.237205	0.782357	PDE3B/KRAS
R-HSA-983712	Ion channel transport	5/190	186/10654	0.238245	0.782357	UNC79/TCIRG1/ATP8B4/RYR2/CLCN1
R-HSA-5663220	RHO GTPases Activate Formins	4/190	140/10654	0.239997	0.782357	SRGAP2/NDEL1/NSL1/AHCTF1
R-HSA-6807070	PTEN Regulation	4/190	140/10654	0.239997	0.782357	SNAI1/TNKS2/RPTOR/AGO4
R-HSA-69473	G2/M DNA damage checkpoint	3/190	95/10654	0.240121	0.782357	KAT5/WEE1/ATM
R-HSA-109606	Intrinsic Pathway for Apoptosis	2/190	53/10654	0.243826	0.782357	TP53BP2/UACA
R-HSA-1660499	Synthesis of PIPs at the plasma membrane	2/190	53/10654	0.243826	0.782357	PIK3C2G/PIP5K1C
R-HSA-2428924	IGF1R signaling cascade	2/190	53/10654	0.243826	0.782357	PDE3B/KRAS
R-HSA-141424	Amplification of signal from the kinetochores	3/190	96/10654	0.244888	0.782357	NDEL1/NSL1/AHCTF1
R-HSA-141444	Amplification of signal from unattached kinetochores via a MAD2 inhibitory signal	3/190	96/10654	0.244888	0.782357	NDEL1/NSL1/AHCTF1
R-HSA-3214847	HATs acetylate histones	4/190	142/10654	0.247741	0.782357	BRD8/ING5/KAT5/TAF5L
R-HSA-6803157	Antimicrobial peptides	3/190	97/10654	0.24967	0.782357	CD4/RNASE8/S100A8
R-HSA-139853	Elevation of cytosolic Ca2+ levels	1/190	16/10654	0.250327	0.782357	P2RX1
R-HSA-156711	Polo-like kinase mediated events	1/190	16/10654	0.250327	0.782357	WEE1
R-HSA-1660516	Synthesis of PIPs at the early endosome membrane	1/190	16/10654	0.250327	0.782357	PIKFYVE
R-HSA-189445	Metabolism of porphyrins	1/190	16/10654	0.250327	0.782357	CPOX
R-HSA-1963640	GRB2 events in ERBB2 signaling	1/190	16/10654	0.250327	0.782357	KRAS
R-HSA-399956	CRMPs in Sema3A signaling	1/190	16/10654	0.250327	0.782357	DPYSL2
R-HSA-5684264	MAP3K8 (TPL2)-dependent MAPK1/3 activation	1/190	16/10654	0.250327	0.782357	FBXW11
R-HSA-2404192	Signaling by Type 1 Insulin-like Growth Factor 1 Receptor (IGF1R)	2/190	54/10654	0.250454	0.782357	PDE3B/KRAS
R-HSA-74751	Insulin receptor signalling cascade	2/190	54/10654	0.250454	0.782357	PDE3B/KRAS
R-HSA-9639288	Amino acids regulate mTORC1	2/190	55/10654	0.257087	0.782357	TCIRG1/RPTOR
R-HSA-3858494	Beta-catenin independent WNT signaling	4/190	146/10654	0.263388	0.782357	AP2A2/KRAS/PLCB2/AGO4
R-HSA-8856828	Clathrin-mediated endocytosis	4/190	146/10654	0.263388	0.782357	AP2A2/DNM3/CD4/PIP5K1C
R-HSA-140534	Caspase activation via Death Receptors in the presence of ligand	1/190	17/10654	0.263717	0.782357	TNFRSF10A
R-HSA-1810476	RIP-mediated NFkB activation via ZBP1	1/190	17/10654	0.263717	0.782357	NKIRAS2
R-HSA-196757	Metabolism of folate and pterines	1/190	17/10654	0.263717	0.782357	ALDH1L2
R-HSA-199220	Vitamin B5 (pantothenate) metabolism	1/190	17/10654	0.263717	0.782357	PANK2
R-HSA-202131	Metabolism of nitric oxide: eNOS activation and regulation	1/190	17/10654	0.263717	0.782357	NOSIP
R-HSA-416993	Trafficking of GluR2-containing AMPA receptors	1/190	17/10654	0.263717	0.782357	AP2A2
R-HSA-432142	Platelet sensitization by LDL	1/190	17/10654	0.263717	0.782357	PECAM1
R-HSA-8934593	Regulation of RUNX1 Expression and Activity	1/190	17/10654	0.263717	0.782357	AGO4
R-HSA-9034015	Signaling by NTRK3 (TRKC)	1/190	17/10654	0.263717	0.782357	KRAS
R-HSA-6794361	Neurexins and neuroligins	2/190	56/10654	0.263724	0.782357	NLGN3/NLGN1
R-HSA-977443	GABA receptor activation	2/190	56/10654	0.263724	0.782357	GABRG3/KCNJ3
R-HSA-69620	Cell Cycle Checkpoints	7/190	293/10654	0.268659	0.782357	MDM2/NDEL1/NSL1/AHCTF1/KAT5/WEE1/ATM
R-HSA-15869	Metabolism of nucleotides	3/190	101/10654	0.26893	0.782357	TK1/NT5C1B-RDH14/NT5C1B
R-HSA-166520	Signaling by NTRKs	3/190	101/10654	0.26893	0.782357	AP2A2/DNM3/KRAS
R-HSA-69541	Stabilization of p53	2/190	57/10654	0.270361	0.782357	MDM2/ATM
R-HSA-5683057	MAPK family signaling cascades	7/190	294/10654	0.271424	0.782357	ARAF/DAB2IP/VCL/KRAS/KALRN/NCOA3/AGO4
R-HSA-111471	Apoptotic factor-mediated response	1/190	18/10654	0.276868	0.782357	UACA
R-HSA-210993	Tie2 Signaling	1/190	18/10654	0.276868	0.782357	KRAS
R-HSA-446353	Cell-extracellular matrix interactions	1/190	18/10654	0.276868	0.782357	ILK
R-HSA-5635838	Activation of SMO	1/190	18/10654	0.276868	0.782357	KIF3A
R-HSA-5654704	SHC-mediated cascade:FGFR3	1/190	18/10654	0.276868	0.782357	KRAS
R-HSA-5675482	Regulation of necroptotic cell death	1/190	18/10654	0.276868	0.782357	TNFRSF10A
R-HSA-73780	RNA Polymerase III Chain Elongation	1/190	18/10654	0.276868	0.782357	POLR3H
R-HSA-881907	Gastrin-CREB signalling pathway via PKC and MAPK	1/190	18/10654	0.276868	0.782357	KRAS
R-HSA-8963889	Assembly of active LPL and LIPC lipase complexes	1/190	18/10654	0.276868	0.782357	MBTPS1
R-HSA-1852241	Organelle biogenesis and maintenance	7/190	296/10654	0.276977	0.782357	ATAT1/TTC30A/TTC30B/IFT46/SOD2/KIF3A/NPHP3
R-HSA-9018519	Estrogen-dependent gene expression	4/190	150/10654	0.279219	0.782357	POU2F1/KAT5/NCOA3/AGO4
R-HSA-8957322	Metabolism of steroids	4/190	151/10654	0.283201	0.782357	INSIG1/CYP7B1/GGPS1/MBTPS1
R-HSA-1236382	Constitutive Signaling by Ligand-Responsive EGFR Cancer Variants	1/190	19/10654	0.289786	0.782357	KRAS
R-HSA-202430	Translocation of ZAP-70 to Immunological synapse	1/190	19/10654	0.289786	0.782357	CD4
R-HSA-5423646	Aflatoxin activation and detoxification	1/190	19/10654	0.289786	0.782357	GGT5
R-HSA-5576886	Phase 4 - resting membrane potential	1/190	19/10654	0.289786	0.782357	KCNK9
R-HSA-5637815	Signaling by Ligand-Responsive EGFR Variants in Cancer	1/190	19/10654	0.289786	0.782357	KRAS
R-HSA-5686938	Regulation of TLR by endogenous ligand	1/190	19/10654	0.289786	0.782357	S100A8
R-HSA-8964038	LDL clearance	1/190	19/10654	0.289786	0.782357	AP2A2
R-HSA-8943724	Regulation of PTEN gene transcription	2/190	61/10654	0.296877	0.782357	SNAI1/RPTOR
R-HSA-168898	Toll-like Receptor Cascades	4/190	155/10654	0.299212	0.782357	DNM3/NKIRAS2/FBXW11/S100A8
R-HSA-167044	Signalling to RAS	1/190	20/10654	0.302475	0.782357	KRAS
R-HSA-3232118	SUMOylation of transcription factors	1/190	20/10654	0.302475	0.782357	MDM2
R-HSA-3560783	Defective B4GALT7 causes EDS, progeroid type	1/190	20/10654	0.302475	0.782357	SDC2
R-HSA-3560801	Defective B3GAT3 causes JDSSDHD	1/190	20/10654	0.302475	0.782357	SDC2
R-HSA-418217	G beta:gamma signalling through PLC beta	1/190	20/10654	0.302475	0.782357	PLCB2
R-HSA-4420332	Defective B3GALT6 causes EDSP2 and SEMDJL1	1/190	20/10654	0.302475	0.782357	SDC2
R-HSA-5213460	RIPK1-mediated regulated necrosis	1/190	20/10654	0.302475	0.782357	TNFRSF10A
R-HSA-5218859	Regulated Necrosis	1/190	20/10654	0.302475	0.782357	TNFRSF10A
R-HSA-5654706	FRS-mediated FGFR3 signaling	1/190	20/10654	0.302475	0.782357	KRAS
R-HSA-5654719	SHC-mediated cascade:FGFR4	1/190	20/10654	0.302475	0.782357	KRAS
R-HSA-69186	Lagging Strand Synthesis	1/190	20/10654	0.302475	0.782357	POLD3
R-HSA-8957275	Post-translational protein phosphorylation	3/190	108/10654	0.302995	0.782357	CSF1/SDC2/MBTPS1
R-HSA-8986944	Transcriptional Regulation by MECP2	2/190	62/10654	0.303487	0.782357	AGO4/HTT
R-HSA-2672351	Stimuli-sensing channels	3/190	109/10654	0.307884	0.782357	UNC79/RYR2/CLCN1
R-HSA-1834949	Cytosolic sensors of pathogen-associated DNA	2/190	63/10654	0.310087	0.782357	POLR3H/NKIRAS2
R-HSA-1606322	ZBP1(DAI) mediated induction of type I IFNs	1/190	21/10654	0.314938	0.782357	NKIRAS2
R-HSA-189200	Cellular hexose transport	1/190	21/10654	0.314938	0.782357	SLC2A9
R-HSA-210745	Regulation of gene expression in beta cells	1/190	21/10654	0.314938	0.782357	GCK
R-HSA-379726	Mitochondrial tRNA aminoacylation	1/190	21/10654	0.314938	0.782357	EARS2
R-HSA-500657	Presynaptic function of Kainate receptors	1/190	21/10654	0.314938	0.782357	PLCB2
R-HSA-5218921	VEGFR2 mediated cell proliferation	1/190	21/10654	0.314938	0.782357	KRAS
R-HSA-5651801	PCNA-Dependent Long Patch Base Excision Repair	1/190	21/10654	0.314938	0.782357	POLD3
R-HSA-5654688	SHC-mediated cascade:FGFR1	1/190	21/10654	0.314938	0.782357	KRAS
R-HSA-913709	O-linked glycosylation of mucins	2/190	64/10654	0.316675	0.782357	GALNTL6/GALNT18
R-HSA-69618	Mitotic Spindle Checkpoint	3/190	112/10654	0.322566	0.782357	NDEL1/NSL1/AHCTF1
R-HSA-373755	Semaphorin interactions	2/190	65/10654	0.323248	0.782357	PIP5K1C/DPYSL2
R-HSA-6782210	Gap-filling DNA repair synthesis and ligation in TC-NER	2/190	65/10654	0.323248	0.782357	CUL4A/POLD3
R-HSA-9614085	FOXO-mediated transcription	2/190	65/10654	0.323248	0.782357	SOD2/GCK
R-HSA-1250196	SHC1 events in ERBB2 signaling	1/190	22/10654	0.327179	0.782357	KRAS
R-HSA-2024096	HS-GAG degradation	1/190	22/10654	0.327179	0.782357	SDC2
R-HSA-202427	Phosphorylation of CD3 and TCR zeta chains	1/190	22/10654	0.327179	0.782357	CD4
R-HSA-442982	Ras activation upon Ca2+ influx through NMDA receptor	1/190	22/10654	0.327179	0.782357	KRAS
R-HSA-5654712	FRS-mediated FGFR4 signaling	1/190	22/10654	0.327179	0.782357	KRAS
R-HSA-5655332	Signaling by FGFR3 in disease	1/190	22/10654	0.327179	0.782357	KRAS
R-HSA-8853338	Signaling by FGFR3 point mutants in cancer	1/190	22/10654	0.327179	0.782357	KRAS
R-HSA-8862803	Deregulated CDK5 triggers multiple neurodegenerative pathways in Alzheimer's disease models	1/190	22/10654	0.327179	0.782357	SOD2
R-HSA-8863678	Neurodegenerative Diseases	1/190	22/10654	0.327179	0.782357	SOD2
R-HSA-211897	Cytochrome P450 - arranged by substrate type	2/190	66/10654	0.329805	0.782357	CYP7B1/CYP4A22
R-HSA-6782135	Dual incision in TC-NER	2/190	66/10654	0.329805	0.782357	CUL4A/POLD3
R-HSA-69563	p53-Dependent G1 DNA Damage Response	2/190	66/10654	0.329805	0.782357	MDM2/ATM
R-HSA-69580	p53-Dependent G1/S DNA damage checkpoint	2/190	66/10654	0.329805	0.782357	MDM2/ATM
R-HSA-1257604	PIP3 activates AKT signaling	6/190	264/10654	0.331809	0.782357	SNAI1/MDM2/TNKS2/PIP5K1C/RPTOR/AGO4
R-HSA-2173795	Downregulation of SMAD2/3:SMAD4 transcriptional activity	1/190	23/10654	0.339203	0.782357	SKI
R-HSA-389948	PD-1 signaling	1/190	23/10654	0.339203	0.782357	CD4
R-HSA-5654693	FRS-mediated FGFR1 signaling	1/190	23/10654	0.339203	0.782357	KRAS
R-HSA-5654699	SHC-mediated cascade:FGFR2	1/190	23/10654	0.339203	0.782357	KRAS
R-HSA-73980	RNA Polymerase III Transcription Termination	1/190	23/10654	0.339203	0.782357	POLR3H
R-HSA-8956321	Nucleotide salvage	1/190	23/10654	0.339203	0.782357	TK1
R-HSA-5658442	Regulation of RAS by GAPs	2/190	68/10654	0.342866	0.782357	DAB2IP/KRAS
R-HSA-69615	G1/S DNA Damage Checkpoints	2/190	68/10654	0.342866	0.782357	MDM2/ATM
R-HSA-174824	Plasma lipoprotein assembly, remodeling, and clearance	2/190	69/10654	0.349367	0.782357	AP2A2/MBTPS1
R-HSA-5693571	Nonhomologous End-Joining (NHEJ)	2/190	69/10654	0.349367	0.782357	KAT5/ATM
R-HSA-909733	Interferon alpha/beta signaling	2/190	69/10654	0.349367	0.782357	IFI6/HLA-F
R-HSA-174417	Telomere C-strand (Lagging Strand) Synthesis	1/190	24/10654	0.351012	0.782357	POLD3
R-HSA-193368	Synthesis of bile acids and bile salts via 7alpha-hydroxycholesterol	1/190	24/10654	0.351012	0.782357	CYP7B1
R-HSA-203927	MicroRNA (miRNA) biogenesis	1/190	24/10654	0.351012	0.782357	AGO4
R-HSA-3371571	HSF1-dependent transactivation	1/190	24/10654	0.351012	0.782357	RPTOR
R-HSA-379716	Cytosolic tRNA aminoacylation	1/190	24/10654	0.351012	0.782357	TARS1
R-HSA-5668599	RHO GTPases Activate NADPH Oxidases	1/190	24/10654	0.351012	0.782357	S100A8
R-HSA-8940973	RUNX2 regulates osteoblast differentiation	1/190	24/10654	0.351012	0.782357	MAF
R-HSA-933542	TRAF6 mediated NF-kB activation	1/190	24/10654	0.351012	0.782357	NKIRAS2
R-HSA-400253	Circadian Clock	2/190	70/10654	0.355846	0.782357	ARNTL2/PER2
R-HSA-3214841	PKMTs methylate histone lysines	2/190	71/10654	0.362303	0.782357	ASH1L/SUV39H1
R-HSA-1296041	Activation of G protein gated Potassium channels	1/190	25/10654	0.362612	0.782357	KCNJ3
R-HSA-1296059	G protein gated Potassium channels	1/190	25/10654	0.362612	0.782357	KCNJ3
R-HSA-1643713	Signaling by EGFR in Cancer	1/190	25/10654	0.362612	0.782357	KRAS
R-HSA-191273	Cholesterol biosynthesis	1/190	25/10654	0.362612	0.782357	GGPS1
R-HSA-5654700	FRS-mediated FGFR2 signaling	1/190	25/10654	0.362612	0.782357	KRAS
R-HSA-5654708	Downstream signaling of activated FGFR3	1/190	25/10654	0.362612	0.782357	KRAS
R-HSA-5674400	Constitutive Signaling by AKT1 E17K in Cancer	1/190	25/10654	0.362612	0.782357	MDM2
R-HSA-5696397	Gap-filling DNA repair synthesis and ligation in GG-NER	1/190	25/10654	0.362612	0.782357	POLD3
R-HSA-69273	Cyclin A/B1/B2 associated events during G2/M transition	1/190	25/10654	0.362612	0.782357	WEE1
R-HSA-9006115	Signaling by NTRK2 (TRKB)	1/190	25/10654	0.362612	0.782357	KRAS
R-HSA-9006335	Signaling by Erythropoietin	1/190	25/10654	0.362612	0.782357	KRAS
R-HSA-983170	Antigen Presentation: Folding, assembly and peptide loading of class I MHC	1/190	25/10654	0.362612	0.782357	HLA-F
R-HSA-997272	Inhibition of voltage gated Ca2+ channels via Gbeta/gamma subunits	1/190	25/10654	0.362612	0.782357	KCNJ3
R-HSA-8939211	ESR-mediated signaling	5/190	223/10654	0.366513	0.784847	KRAS/POU2F1/KAT5/NCOA3/AGO4
R-HSA-1445148	Translocation of SLC2A4 (GLUT4) to the plasma membrane	2/190	72/10654	0.368735	0.784847	MYO5A/KIF3A
R-HSA-1187000	Fertilization	1/190	26/10654	0.374006	0.784847	ADAM30
R-HSA-1971475	A tetrasaccharide linker sequence is required for GAG synthesis	1/190	26/10654	0.374006	0.784847	SDC2
R-HSA-3238698	WNT ligand biogenesis and trafficking	1/190	26/10654	0.374006	0.784847	WNT7B
R-HSA-5223345	Miscellaneous transport and binding events	1/190	26/10654	0.374006	0.784847	TUSC3
R-HSA-77387	Insulin receptor recycling	1/190	26/10654	0.374006	0.784847	TCIRG1
R-HSA-2132295	MHC class II antigen presentation	3/190	123/10654	0.376291	0.784847	AP2A2/DNM3/KIF3A
R-HSA-195721	Signaling by WNT	7/190	331/10654	0.377658	0.784847	AP2A2/WNT7B/KRAS/TNKS2/KAT5/PLCB2/AGO4
R-HSA-114508	Effects of PIP2 hydrolysis	1/190	27/10654	0.385197	0.784847	DAGLB
R-HSA-1368108	BMAL1:CLOCK,NPAS2 activates circadian gene expression	1/190	27/10654	0.385197	0.784847	ARNTL2
R-HSA-211976	Endogenous sterols	1/190	27/10654	0.385197	0.784847	CYP7B1
R-HSA-264876	Insulin processing	1/190	27/10654	0.385197	0.784847	MYO5A
R-HSA-3000170	Syndecan interactions	1/190	27/10654	0.385197	0.784847	SDC2
R-HSA-5357769	Caspase activation via extrinsic apoptotic signalling pathway	1/190	27/10654	0.385197	0.784847	TNFRSF10A
R-HSA-5576893	Phase 2 - plateau phase	1/190	27/10654	0.385197	0.784847	CACNG8
R-HSA-5654716	Downstream signaling of activated FGFR4	1/190	27/10654	0.385197	0.784847	KRAS
R-HSA-76066	RNA Polymerase III Transcription Initiation From Type 2 Promoter	1/190	27/10654	0.385197	0.784847	POLR3H
R-HSA-381426	Regulation of Insulin-like Growth Factor (IGF) transport and uptake by Insulin-like Growth Factor Binding Proteins (IGFBPs)	3/190	125/10654	0.38599	0.784847	CSF1/SDC2/MBTPS1
R-HSA-8978868	Fatty acid metabolism	4/190	177/10654	0.388366	0.787291	GGT5/FAAH/ECHS1/CYP4A22
R-HSA-2500257	Resolution of Sister Chromatid Cohesion	3/190	126/10654	0.390827	0.787829	NDEL1/NSL1/AHCTF1
R-HSA-5693565	Recruitment and ATM-mediated phosphorylation of repair and signaling proteins at DNA double strand breaks	2/190	76/10654	0.394201	0.787829	KAT5/ATM
R-HSA-1855204	Synthesis of IP3 and IP4 in the cytosol	1/190	28/10654	0.396189	0.787829	PLCB2
R-HSA-69205	G1/S-Specific Transcription	1/190	28/10654	0.396189	0.787829	TK1
R-HSA-75067	Processing of Capped Intronless Pre-mRNA	1/190	28/10654	0.396189	0.787829	SNRPD3
R-HSA-76061	RNA Polymerase III Transcription Initiation From Type 1 Promoter	1/190	28/10654	0.396189	0.787829	POLR3H
R-HSA-5693606	DNA Double Strand Break Response	2/190	77/10654	0.400496	0.787829	KAT5/ATM
R-HSA-114608	Platelet degranulation	3/190	129/10654	0.405279	0.787829	CHID1/VCL/PECAM1
R-HSA-166016	Toll Like Receptor 4 (TLR4) Cascade	3/190	129/10654	0.405279	0.787829	DNM3/NKIRAS2/FBXW11
R-HSA-8951664	Neddylation	5/190	234/10654	0.405569	0.787829	ASB4/CUL4A/KBTBD6/KLHL3/FBXW11
R-HSA-186763	Downstream signal transduction	1/190	29/10654	0.406986	0.787829	KRAS
R-HSA-380972	Energy dependent regulation of mTOR by LKB1-AMPK	1/190	29/10654	0.406986	0.787829	RPTOR
R-HSA-5669034	TNFs bind their physiological receptors	1/190	29/10654	0.406986	0.787829	TNFRSF1B
R-HSA-6781827	Transcription-Coupled Nucleotide Excision Repair (TC-NER)	2/190	79/10654	0.412993	0.787829	CUL4A/POLD3
R-HSA-114452	Activation of BH3-only proteins	1/190	30/10654	0.41759	0.787829	TP53BP2
R-HSA-2424491	DAP12 signaling	1/190	30/10654	0.41759	0.787829	KRAS
R-HSA-418360	Platelet calcium homeostasis	1/190	30/10654	0.41759	0.787829	P2RX1
R-HSA-442742	CREB1 phosphorylation through NMDA receptor-mediated activation of RAS signaling	1/190	30/10654	0.41759	0.787829	KRAS
R-HSA-5654696	Downstream signaling of activated FGFR2	1/190	30/10654	0.41759	0.787829	KRAS
R-HSA-6804758	Regulation of TP53 Activity through Acetylation	1/190	30/10654	0.41759	0.787829	ING5
R-HSA-8963899	Plasma lipoprotein remodeling	1/190	30/10654	0.41759	0.787829	MBTPS1
R-HSA-2559586	DNA Damage/Telomere Stress Induced Senescence	2/190	80/10654	0.419194	0.787829	KAT5/ATM
R-HSA-198933	Immunoregulatory interactions between a Lymphoid and a non-Lymphoid cell	3/190	132/10654	0.419632	0.787829	ULBP3/HLA-F/TREM1
R-HSA-5693567	HDR through Homologous Recombination (HRR) or Single Strand Annealing (SSA)	3/190	132/10654	0.419632	0.787829	POLD3/KAT5/ATM
R-HSA-194315	Signaling by Rho GTPases	9/190	455/10654	0.423825	0.787829	ARHGEF1/SRGAP2/SOS2/NDEL1/KALRN/OBSCN/NSL1/AHCTF1/S100A8
R-HSA-1296065	Inwardly rectifying K+ channels	1/190	31/10654	0.428006	0.787829	KCNJ3
R-HSA-170822	Regulation of Glucokinase by Glucokinase Regulatory Protein	1/190	31/10654	0.428006	0.787829	GCK
R-HSA-2022928	HS-GAG biosynthesis	1/190	31/10654	0.428006	0.787829	SDC2
R-HSA-389661	Glyoxylate metabolism and glycine degradation	1/190	31/10654	0.428006	0.787829	DHTKD1
R-HSA-5619107	Defective TPR may confer susceptibility towards thyroid papillary carcinoma (TPC)	1/190	31/10654	0.428006	0.787829	GCK
R-HSA-5654687	Downstream signaling of activated FGFR1	1/190	31/10654	0.428006	0.787829	KRAS
R-HSA-917977	Transferrin endocytosis and recycling	1/190	31/10654	0.428006	0.787829	TCIRG1
R-HSA-2454202	Fc epsilon receptor (FCERI) signaling	3/190	134/10654	0.429138	0.787829	KRAS/TEC/FBXW11
R-HSA-76005	Response to elevated platelet cytosolic Ca2+	3/190	134/10654	0.429138	0.787829	CHID1/VCL/PECAM1
R-HSA-157579	Telomere Maintenance	2/190	82/10654	0.431495	0.787829	POLD3/WRAP53
R-HSA-1168372	Downstream signaling events of B Cell Receptor (BCR)	2/190	83/10654	0.437594	0.787829	KRAS/FBXW11
R-HSA-1251985	Nuclear signaling by ERBB4	1/190	32/10654	0.438237	0.787829	WWOX
R-HSA-2871796	FCERI mediated MAPK activation	1/190	32/10654	0.438237	0.787829	KRAS
R-HSA-397795	G-protein beta:gamma signalling	1/190	32/10654	0.438237	0.787829	PLCB2
R-HSA-5656169	Termination of translesion DNA synthesis	1/190	32/10654	0.438237	0.787829	POLD3
R-HSA-69190	DNA strand elongation	1/190	32/10654	0.438237	0.787829	POLD3
R-HSA-5696399	Global Genome Nucleotide Excision Repair (GG-NER)	2/190	84/10654	0.443657	0.787829	CUL4A/POLD3
R-HSA-5693538	Homology Directed Repair	3/190	138/10654	0.447981	0.787829	POLD3/KAT5/ATM
R-HSA-202433	Generation of second messenger molecules	1/190	33/10654	0.448285	0.787829	CD4
R-HSA-2871809	FCERI mediated Ca+2 mobilization	1/190	33/10654	0.448285	0.787829	TEC
R-HSA-420092	Glucagon-type ligand receptors	1/190	33/10654	0.448285	0.787829	GHRHR
R-HSA-445989	TAK1 activates NFkB by phosphorylation and activation of IKKs complex	1/190	33/10654	0.448285	0.787829	NKIRAS2
R-HSA-8964043	Plasma lipoprotein clearance	1/190	33/10654	0.448285	0.787829	AP2A2
R-HSA-168142	Toll Like Receptor 10 (TLR10) Cascade	2/190	85/10654	0.449685	0.787829	NKIRAS2/FBXW11
R-HSA-168176	Toll Like Receptor 5 (TLR5) Cascade	2/190	85/10654	0.449685	0.787829	NKIRAS2/FBXW11
R-HSA-5632684	Hedgehog 'on' state	2/190	85/10654	0.449685	0.787829	SPOP/KIF3A
R-HSA-975871	MyD88 cascade initiated on plasma membrane	2/190	85/10654	0.449685	0.787829	NKIRAS2/FBXW11
R-HSA-5628897	TP53 Regulates Metabolic Genes	2/190	86/10654	0.455675	0.792324	RPTOR/AGO4
R-HSA-187687	Signalling to ERKs	1/190	34/10654	0.458155	0.792324	KRAS
R-HSA-192105	Synthesis of bile acids and bile salts	1/190	34/10654	0.458155	0.792324	CYP7B1
R-HSA-4791275	Signaling by WNT in cancer	1/190	34/10654	0.458155	0.792324	TNKS2
R-HSA-70263	Gluconeogenesis	1/190	34/10654	0.458155	0.792324	PCK2
R-HSA-2559583	Cellular Senescence	4/190	195/10654	0.460374	0.793505	MDM2/KAT5/AGO4/ATM
R-HSA-6794362	Protein-protein interactions at synapses	2/190	87/10654	0.461629	0.793505	NLGN3/NLGN1
R-HSA-9006925	Intracellular signaling by second messengers	6/190	305/10654	0.462385	0.793505	SNAI1/MDM2/TNKS2/PIP5K1C/RPTOR/AGO4
R-HSA-5621481	C-type lectin receptors (CLRs)	3/190	142/10654	0.466574	0.798275	KRAS/FBXW11/CD209
R-HSA-418346	Platelet homeostasis	2/190	88/10654	0.467544	0.798275	P2RX1/PECAM1
R-HSA-3371556	Cellular response to heat stress	2/190	89/10654	0.473421	0.798979	RPTOR/ATM
R-HSA-983168	Antigen processing: Ubiquitination & Proteasome degradation	6/190	309/10654	0.474935	0.798979	ASB4/KBTBD6/KLHL3/FBXW11/DTX3L/SH3RF1
R-HSA-1474165	Reproduction	3/190	144/10654	0.475768	0.798979	SYCP2/ADAM30/ATM
R-HSA-1222556	ROS and RNS production in phagocytes	1/190	36/10654	0.47737	0.798979	TCIRG1
R-HSA-1266695	Interleukin-7 signaling	1/190	36/10654	0.47737	0.798979	CRLF2
R-HSA-156590	Glutathione conjugation	1/190	36/10654	0.47737	0.798979	GGT5
R-HSA-5579029	Metabolic disorders of biological oxidation enzymes	1/190	36/10654	0.47737	0.798979	CYP7B1
R-HSA-70326	Glucose metabolism	2/190	91/10654	0.485057	0.798979	PCK2/GCK
R-HSA-3299685	Detoxification of Reactive Oxygen Species	1/190	37/10654	0.486722	0.798979	SOD2
R-HSA-5689901	Metalloprotease DUBs	1/190	37/10654	0.486722	0.798979	STAMBP
R-HSA-77289	Mitochondrial Fatty Acid Beta-Oxidation	1/190	37/10654	0.486722	0.798979	ECHS1
R-HSA-9029569	NR1H3 & NR1H2 regulate gene expression linked to cholesterol transport and efflux	1/190	37/10654	0.486722	0.798979	AGO4
R-HSA-73884	Base Excision Repair	2/190	92/10654	0.490816	0.798979	POLD3/PARG
R-HSA-975138	TRAF6 mediated induction of NFkB and MAP kinases upon TLR7/8 or 9 activation	2/190	92/10654	0.490816	0.798979	NKIRAS2/FBXW11
R-HSA-983169	Class I MHC mediated antigen processing & presentation	7/190	371/10654	0.494236	0.798979	ASB4/KBTBD6/KLHL3/FBXW11/HLA-F/DTX3L/SH3RF1
R-HSA-2129379	Molecules associated with elastic fibres	1/190	38/10654	0.495908	0.798979	FBLN1
R-HSA-3232142	SUMOylation of ubiquitinylation proteins	1/190	38/10654	0.495908	0.798979	MDM2
R-HSA-420499	Class C/3 (Metabotropic glutamate/pheromone receptors)	1/190	38/10654	0.495908	0.798979	TAS1R1
R-HSA-5655302	Signaling by FGFR1 in disease	1/190	38/10654	0.495908	0.798979	KRAS
R-HSA-5696394	DNA Damage Recognition in GG-NER	1/190	38/10654	0.495908	0.798979	CUL4A
R-HSA-8864260	Transcriptional regulation by the AP-2 (TFAP2) family of transcription factors	1/190	38/10654	0.495908	0.798979	WWOX
R-HSA-8950505	Gene and protein expression by JAK-STAT signaling after Interleukin-12 stimulation	1/190	38/10654	0.495908	0.798979	SOD2
R-HSA-168181	Toll Like Receptor 7/8 (TLR7/8) Cascade	2/190	93/10654	0.496534	0.798979	NKIRAS2/FBXW11
R-HSA-975155	MyD88 dependent cascade initiated on endosome	2/190	93/10654	0.496534	0.798979	NKIRAS2/FBXW11
R-HSA-168164	Toll Like Receptor 3 (TLR3) Cascade	2/190	94/10654	0.502212	0.801802	NKIRAS2/FBXW11
R-HSA-110313	Translesion synthesis by Y family DNA polymerases bypasses lesions on DNA template	1/190	39/10654	0.50493	0.801802	POLD3
R-HSA-390471	Association of TriC/CCT with target proteins during biosynthesis	1/190	39/10654	0.50493	0.801802	WRAP53
R-HSA-977444	GABA B receptor activation	1/190	39/10654	0.50493	0.801802	KCNJ3
R-HSA-991365	Activation of GABAB receptors	1/190	39/10654	0.50493	0.801802	KCNJ3
R-HSA-166058	MyD88:MAL(TIRAP) cascade initiated on plasma membrane	2/190	95/10654	0.507848	0.801802	NKIRAS2/FBXW11
R-HSA-168188	Toll Like Receptor TLR6:TLR2 Cascade	2/190	95/10654	0.507848	0.801802	NKIRAS2/FBXW11
R-HSA-373080	Class B/2 (Secretin family receptors)	2/190	95/10654	0.507848	0.801802	WNT7B/GHRHR
R-HSA-8878159	Transcriptional regulation by RUNX3	2/190	96/10654	0.513443	0.8055	MDM2/KRAS
R-HSA-445355	Smooth Muscle Contraction	1/190	40/10654	0.513791	0.8055	VCL
R-HSA-5654741	Signaling by FGFR3	1/190	40/10654	0.513791	0.8055	KRAS
R-HSA-168138	Toll Like Receptor 9 (TLR9) Cascade	2/190	97/10654	0.518996	0.806177	NKIRAS2/FBXW11
R-HSA-9607240	FLT3 Signaling	5/190	267/10654	0.51973	0.806177	PDE3B/ARAF/DAB2IP/VCL/KRAS
R-HSA-3560782	Diseases associated with glycosaminoglycan metabolism	1/190	41/10654	0.522495	0.806177	SDC2
R-HSA-5654743	Signaling by FGFR4	1/190	41/10654	0.522495	0.806177	KRAS
R-HSA-168179	Toll Like Receptor TLR1:TLR2 Cascade	2/190	98/10654	0.524507	0.806177	NKIRAS2/FBXW11
R-HSA-181438	Toll Like Receptor 2 (TLR2) Cascade	2/190	98/10654	0.524507	0.806177	NKIRAS2/FBXW11
R-HSA-202424	Downstream TCR signaling	2/190	98/10654	0.524507	0.806177	FBXW11/CD4
R-HSA-5693607	Processing of DNA double-strand break ends	2/190	98/10654	0.524507	0.806177	KAT5/ATM
R-HSA-1483257	Phospholipid metabolism	4/190	212/10654	0.525601	0.806177	PIK3C2G/AWAT2/PIP5K1C/PIKFYVE
R-HSA-166166	MyD88-independent TLR4 cascade	2/190	99/10654	0.529976	0.806177	NKIRAS2/FBXW11
R-HSA-5619102	SLC transporter disorders	2/190	99/10654	0.529976	0.806177	GCK/SLC2A9
R-HSA-937061	TRIF(TICAM1)-mediated TLR4 signaling	2/190	99/10654	0.529976	0.806177	NKIRAS2/FBXW11
R-HSA-186712	Regulation of beta-cell development	1/190	42/10654	0.531043	0.806177	GCK
R-HSA-2426168	Activation of gene expression by SREBF (SREBP)	1/190	42/10654	0.531043	0.806177	GGPS1
R-HSA-194068	Bile acid and bile salt metabolism	1/190	43/10654	0.53944	0.811579	CYP7B1
R-HSA-5655253	Signaling by FGFR2 in disease	1/190	43/10654	0.53944	0.811579	KRAS
R-HSA-5696395	Formation of Incision Complex in GG-NER	1/190	43/10654	0.53944	0.811579	CUL4A
R-HSA-975634	Retinoid metabolism and transport	1/190	43/10654	0.53944	0.811579	SDC2
R-HSA-5668541	TNFR2 non-canonical NF-kB pathway	2/190	102/10654	0.546125	0.814851	FBXW11/TNFRSF1B
R-HSA-9006936	Signaling by TGF-beta family members	2/190	102/10654	0.546125	0.814851	SMAD6/SKI
R-HSA-109704	PI3K Cascade	1/190	44/10654	0.547686	0.814851	PDE3B
R-HSA-2173793	Transcriptional activity of SMAD2/SMAD3:SMAD4 heterotrimer	1/190	44/10654	0.547686	0.814851	SKI
R-HSA-8948216	Collagen chain trimerization	1/190	44/10654	0.547686	0.814851	COL15A1
R-HSA-73894	DNA Repair	6/190	334/10654	0.551138	0.814988	CUL4A/POLD3/ASCC1/KAT5/PARG/ATM
R-HSA-2187338	Visual phototransduction	2/190	103/10654	0.551422	0.814988	AWAT2/SDC2
R-HSA-9020702	Interleukin-1 signaling	2/190	103/10654	0.551422	0.814988	NKIRAS2/FBXW11
R-HSA-1566948	Elastic fibre formation	1/190	45/10654	0.555786	0.815137	FBLN1
R-HSA-1660662	Glycosphingolipid metabolism	1/190	46/10654	0.563742	0.815137	UGT8
R-HSA-5576892	Phase 0 - rapid depolarisation	1/190	46/10654	0.563742	0.815137	CACNG8
R-HSA-211945	Phase I - Functionalization of compounds	2/190	106/10654	0.567053	0.815137	CYP7B1/CYP4A22
R-HSA-8856825	Cargo recognition for clathrin-mediated endocytosis	2/190	106/10654	0.567053	0.815137	AP2A2/CD4
R-HSA-5693532	DNA Double-Strand Break Repair	3/190	166/10654	0.571536	0.815137	POLD3/KAT5/ATM
R-HSA-167161	HIV Transcription Initiation	1/190	47/10654	0.571556	0.815137	TAF2
R-HSA-167162	RNA Polymerase II HIV Promoter Escape	1/190	47/10654	0.571556	0.815137	TAF2
R-HSA-6806667	Metabolism of fat-soluble vitamins	1/190	47/10654	0.571556	0.815137	SDC2
R-HSA-73776	RNA Polymerase II Promoter Escape	1/190	47/10654	0.571556	0.815137	TAF2
R-HSA-73779	RNA Polymerase II Transcription Pre-Initiation And Promoter Opening	1/190	47/10654	0.571556	0.815137	TAF2
R-HSA-75953	RNA Polymerase II Transcription Initiation	1/190	47/10654	0.571556	0.815137	TAF2
R-HSA-76042	RNA Polymerase II Transcription Initiation And Promoter Clearance	1/190	47/10654	0.571556	0.815137	TAF2
R-HSA-9020591	Interleukin-12 signaling	1/190	47/10654	0.571556	0.815137	SOD2
R-HSA-9024446	NR1H2 and NR1H3-mediated signaling	1/190	47/10654	0.571556	0.815137	AGO4
R-HSA-977606	Regulation of Complement cascade	1/190	47/10654	0.571556	0.815137	C8A
R-HSA-72306	tRNA processing	2/190	107/10654	0.572175	0.815137	ADAT2/ALKBH8
R-HSA-6785807	Interleukin-4 and Interleukin-13 signaling	2/190	108/10654	0.577254	0.8189	TNFRSF1B/POU2F1
R-HSA-512988	Interleukin-3, Interleukin-5 and GM-CSF signaling	1/190	48/10654	0.57923	0.8189	TEC
R-HSA-69481	G2/M Checkpoints	3/190	168/10654	0.579698	0.8189	KAT5/WEE1/ATM
R-HSA-983231	Factors involved in megakaryocyte development and platelet production	3/190	168/10654	0.579698	0.8189	KIF3A/DOCK10/WEE1
R-HSA-177929	Signaling by EGFR	1/190	49/10654	0.586768	0.825443	KRAS
R-HSA-73886	Chromosome Maintenance	2/190	110/10654	0.58728	0.825443	POLD3/WRAP53
R-HSA-5696398	Nucleotide Excision Repair	2/190	111/10654	0.592227	0.825443	CUL4A/POLD3
R-HSA-1227986	Signaling by ERBB2	1/190	50/10654	0.594172	0.825443	KRAS
R-HSA-1793185	Chondroitin sulfate/dermatan sulfate metabolism	1/190	50/10654	0.594172	0.825443	SDC2
R-HSA-3214842	HDMs demethylate histones	1/190	50/10654	0.594172	0.825443	PHF2
R-HSA-373752	Netrin-1 signaling	1/190	50/10654	0.594172	0.825443	UNC5D
R-HSA-5654736	Signaling by FGFR1	1/190	50/10654	0.594172	0.825443	KRAS
R-HSA-5173105	O-linked glycosylation	2/190	112/10654	0.59713	0.826132	GALNTL6/GALNT18
R-HSA-983705	Signaling by the B Cell Receptor (BCR)	2/190	112/10654	0.59713	0.826132	KRAS/FBXW11
R-HSA-350562	Regulation of ornithine decarboxylase (ODC)	1/190	51/10654	0.601443	0.826984	OAZ1
R-HSA-3928665	EPH-ephrin mediated repulsion of cells	1/190	51/10654	0.601443	0.826984	AP2A2
R-HSA-5620920	Cargo trafficking to the periciliary membrane	1/190	51/10654	0.601443	0.826984	NPHP3
R-HSA-1461973	Defensins	1/190	52/10654	0.608585	0.829315	CD4
R-HSA-180534	Vpu mediated degradation of CD4	1/190	52/10654	0.608585	0.829315	CD4
R-HSA-349425	Autodegradation of the E3 ubiquitin ligase COP1	1/190	52/10654	0.608585	0.829315	ATM
R-HSA-72165	mRNA Splicing - Minor Pathway	1/190	52/10654	0.608585	0.829315	SNRPD3
R-HSA-5619115	Disorders of transmembrane transporters	3/190	176/10654	0.611361	0.829315	DERL3/GCK/SLC2A9
R-HSA-9006934	Signaling by Receptor Tyrosine Kinases	8/190	473/10654	0.611942	0.829315	TCIRG1/PDE3B/AP2A2/DNM3/KRAS/TEC/GABRG3/WWOX
R-HSA-191859	snRNP Assembly	1/190	53/10654	0.6156	0.829315	SNRPD3
R-HSA-194441	Metabolism of non-coding RNA	1/190	53/10654	0.6156	0.829315	SNRPD3
R-HSA-109581	Apoptosis	3/190	178/10654	0.619025	0.829315	TNFRSF10A/TP53BP2/UACA
R-HSA-9006931	Signaling by Nuclear Receptors	5/190	299/10654	0.620786	0.829315	KRAS/POU2F1/KAT5/NCOA3/AGO4
R-HSA-112043	PLC beta mediated events	1/190	54/10654	0.622489	0.829315	PLCB2
R-HSA-6781823	Formation of TC-NER Pre-Incision Complex	1/190	54/10654	0.622489	0.829315	CUL4A
R-HSA-8848021	Signaling by PTK6	1/190	54/10654	0.622489	0.829315	KRAS
R-HSA-9006927	Signaling by Non-Receptor Tyrosine Kinases	1/190	54/10654	0.622489	0.829315	KRAS
R-HSA-1500620	Meiosis	2/190	118/10654	0.625623	0.829315	SYCP2/ATM
R-HSA-1474244	Extracellular matrix organization	5/190	301/10654	0.626677	0.829315	FBLN1/COL15A1/SH3PXD2A/PECAM1/SDC2
R-HSA-112040	G-protein mediated events	1/190	55/10654	0.629256	0.829315	PLCB2
R-HSA-1638091	Heparan sulfate/heparin (HS-GAG) metabolism	1/190	55/10654	0.629256	0.829315	SDC2
R-HSA-4641257	Degradation of AXIN	1/190	55/10654	0.629256	0.829315	TNKS2
R-HSA-8941858	Regulation of RUNX3 expression and activity	1/190	55/10654	0.629256	0.829315	MDM2
R-HSA-202403	TCR signaling	2/190	119/10654	0.630218	0.829315	FBXW11/CD4
R-HSA-5357801	Programmed Cell Death	3/190	181/10654	0.630329	0.829315	TNFRSF10A/TP53BP2/UACA
R-HSA-2151201	Transcriptional activation of mitochondrial biogenesis	1/190	56/10654	0.635902	0.831755	SOD2
R-HSA-432722	Golgi Associated Vesicle Biogenesis	1/190	56/10654	0.635902	0.831755	TPD52L1
R-HSA-5578775	Ion homeostasis	1/190	56/10654	0.635902	0.831755	RYR2
R-HSA-72163	mRNA Splicing - Major Pathway	3/190	183/10654	0.637737	0.832532	SNRPD3/LSM8/RBM5
R-HSA-8878166	Transcriptional regulation by RUNX2	2/190	121/10654	0.639277	0.832922	SMAD6/MAF
R-HSA-447115	Interleukin-12 family signaling	1/190	57/10654	0.64243	0.833791	SOD2
R-HSA-936837	Ion transport by P-type ATPases	1/190	57/10654	0.64243	0.833791	ATP8B4
R-HSA-196849	Metabolism of water-soluble vitamins and cofactors	2/190	123/10654	0.648162	0.835647	ALDH1L2/PANK2
R-HSA-166658	Complement cascade	1/190	58/10654	0.648841	0.835647	C8A
R-HSA-186797	Signaling by PDGF	1/190	58/10654	0.648841	0.835647	KRAS
R-HSA-917937	Iron uptake and transport	1/190	58/10654	0.648841	0.835647	TCIRG1
R-HSA-5673001	RAF/MAP kinase cascade	4/190	249/10654	0.652731	0.835736	ARAF/DAB2IP/VCL/KRAS
R-HSA-3000171	Non-integrin membrane-ECM interactions	1/190	59/10654	0.655137	0.835736	SDC2
R-HSA-351202	Metabolism of polyamines	1/190	59/10654	0.655137	0.835736	OAZ1
R-HSA-5676590	NIK-->noncanonical NF-kB signaling	1/190	59/10654	0.655137	0.835736	FBXW11
R-HSA-983189	Kinesins	1/190	59/10654	0.655137	0.835736	KIF3A
R-HSA-2559580	Oxidative Stress Induced Senescence	2/190	125/10654	0.656873	0.83636	MDM2/AGO4
R-HSA-196854	Metabolism of vitamins and cofactors	3/190	189/10654	0.659337	0.837908	ALDH1L2/PANK2/SDC2
R-HSA-5607761	Dectin-1 mediated noncanonical NF-kB signaling	1/190	60/10654	0.661322	0.838619	FBXW11
R-HSA-2467813	Separation of Sister Chromatids	3/190	190/10654	0.662847	0.838619	NDEL1/NSL1/AHCTF1
R-HSA-72172	mRNA Splicing	3/190	191/10654	0.66633	0.838619	SNRPD3/LSM8/RBM5
R-HSA-2022090	Assembly of collagen fibrils and other multimeric structures	1/190	61/10654	0.667396	0.838619	COL15A1
R-HSA-2029482	Regulation of actin dynamics for phagocytic cup formation	1/190	61/10654	0.667396	0.838619	MYO5A
R-HSA-5678895	Defective CFTR causes cystic fibrosis	1/190	61/10654	0.667396	0.838619	DERL3
R-HSA-5663202	Diseases of signal transduction	6/190	377/10654	0.668971	0.839028	ARAF/MDM2/VCL/KRAS/TNKS2/TRAK1
R-HSA-5684996	MAPK1/MAPK3 signaling	4/190	255/10654	0.671082	0.840105	ARAF/DAB2IP/VCL/KRAS
R-HSA-6790901	rRNA modification in the nucleus and cytosol	1/190	62/10654	0.673362	0.840347	UTP25
R-HSA-162909	Host Interactions of HIV factors	2/190	129/10654	0.673781	0.840347	AP2A2/CD4
R-HSA-1226099	Signaling by FGFR in disease	1/190	63/10654	0.679221	0.843995	KRAS
R-HSA-375165	NCAM signaling for neurite out-growth	1/190	63/10654	0.679221	0.843995	KRAS
R-HSA-69206	G1/S Transition	2/190	131/10654	0.681979	0.844887	TK1/WEE1
R-HSA-69275	G2/M Transition	3/190	196/10654	0.683354	0.844887	FBXW11/WEE1/PHLDA1
R-HSA-1442490	Collagen degradation	1/190	64/10654	0.684976	0.844887	COL15A1
R-HSA-450294	MAP kinase activation	1/190	64/10654	0.684976	0.844887	FBXW11
R-HSA-453274	Mitotic G2-G2/M phases	3/190	198/10654	0.689982	0.848434	FBXW11/WEE1/PHLDA1
R-HSA-6796648	TP53 Regulates Transcription of DNA Repair Genes	1/190	65/10654	0.690628	0.848434	ATM
R-HSA-76002	Platelet activation, signaling and aggregation	4/190	262/10654	0.691644	0.848434	CHID1/VCL/DAGLB/PECAM1
R-HSA-68877	Mitotic Prometaphase	3/190	200/10654	0.696506	0.851346	NDEL1/NSL1/AHCTF1
R-HSA-195258	RHO GTPase Effectors	5/190	327/10654	0.698128	0.851346	SRGAP2/NDEL1/NSL1/AHCTF1/S100A8
R-HSA-68882	Mitotic Anaphase	3/190	201/10654	0.699729	0.851346	NDEL1/NSL1/AHCTF1
R-HSA-1169091	Activation of NF-kappaB in B cells	1/190	67/10654	0.701631	0.851346	FBXW11
R-HSA-1650814	Collagen biosynthesis and modifying enzymes	1/190	67/10654	0.701631	0.851346	COL15A1
R-HSA-73856	RNA Polymerase II Transcription Termination	1/190	67/10654	0.701631	0.851346	SNRPD3
R-HSA-2555396	Mitotic Metaphase and Anaphase	3/190	202/10654	0.702926	0.851378	NDEL1/NSL1/AHCTF1
R-HSA-427359	SIRT1 negatively regulates rRNA expression	1/190	68/10654	0.706985	0.854752	SUV39H1
R-HSA-3371453	Regulation of HSF1-mediated heat shock response	1/190	69/10654	0.712244	0.858018	ATM
R-HSA-8948751	Regulation of PTEN stability and activity	1/190	69/10654	0.712244	0.858018	TNKS2
R-HSA-446652	Interleukin-1 family signaling	2/190	140/10654	0.716815	0.861148	NKIRAS2/FBXW11
R-HSA-388841	Costimulation by the CD28 family	1/190	70/10654	0.71741	0.861148	CD4
R-HSA-70171	Glycolysis	1/190	71/10654	0.722483	0.865689	GCK
R-HSA-199992	trans-Golgi Network Vesicle Budding	1/190	72/10654	0.727465	0.868557	TPD52L1
R-HSA-448424	Interleukin-17 signaling	1/190	72/10654	0.727465	0.868557	FBXW11
R-HSA-167172	Transcription of the HIV genome	1/190	73/10654	0.732358	0.869757	TAF2
R-HSA-170834	Signaling by TGF-beta Receptor Complex	1/190	73/10654	0.732358	0.869757	SKI
R-HSA-5654738	Signaling by FGFR2	1/190	73/10654	0.732358	0.869757	KRAS
R-HSA-6807505	RNA polymerase II transcribes snRNA genes	1/190	74/10654	0.737164	0.873917	POU2F1
R-HSA-453279	Mitotic G1-G1/S phases	2/190	149/10654	0.748406	0.88412	TK1/WEE1
R-HSA-5358351	Signaling by Hedgehog	2/190	149/10654	0.748406	0.88412	SPOP/KIF3A
R-HSA-5619084	ABC transporter disorders	1/190	77/10654	0.751073	0.884158	DERL3
R-HSA-9009391	Extra-nuclear estrogen signaling	1/190	77/10654	0.751073	0.884158	KRAS
R-HSA-168928	DDX58/IFIH1-mediated induction of interferon-alpha/beta	1/190	78/10654	0.755545	0.885273	NKIRAS2
R-HSA-422356	Regulation of insulin secretion	1/190	78/10654	0.755545	0.885273	PLCB2
R-HSA-2262752	Cellular responses to stress	7/190	479/10654	0.756851	0.885273	TCIRG1/MDM2/SOD2/RPTOR/KAT5/AGO4/ATM
R-HSA-162587	HIV Life Cycle	2/190	152/10654	0.758246	0.885273	CD4/TAF2
R-HSA-1221632	Meiotic synapsis	1/190	79/10654	0.759936	0.885273	SYCP2
R-HSA-6806834	Signaling by MET	1/190	79/10654	0.759936	0.885273	KRAS
R-HSA-211859	Biological oxidations	3/190	222/10654	0.761537	0.8856	GGT5/CYP7B1/CYP4A22
R-HSA-438064	Post NMDA receptor activation events	1/190	81/10654	0.768486	0.892135	KRAS
R-HSA-2871837	FCERI mediated NF-kB activation	1/190	82/10654	0.772646	0.894965	FBXW11
R-HSA-1236974	ER-Phagosome pathway	1/190	83/10654	0.776732	0.894965	HLA-F
R-HSA-69202	Cyclin E associated events during G1/S transition	1/190	83/10654	0.776732	0.894965	WEE1
R-HSA-5688426	Deubiquitination	4/190	297/10654	0.780731	0.894965	MDM2/TNKS2/STAMBP/ASXL1
R-HSA-381340	Transcriptional regulation of white adipocyte differentiation	1/190	84/10654	0.780745	0.894965	NCOA3
R-HSA-674695	RNA Polymerase II Pre-transcription Events	1/190	84/10654	0.780745	0.894965	TAF2
R-HSA-8953897	Cellular responses to external stimuli	7/190	493/10654	0.782476	0.894965	TCIRG1/MDM2/SOD2/RPTOR/KAT5/AGO4/ATM
R-HSA-216083	Integrin cell surface interactions	1/190	85/10654	0.784686	0.894965	PECAM1
R-HSA-425366	Transport of bile salts and organic acids, metal ions and amine compounds	1/190	85/10654	0.784686	0.894965	RHBG
R-HSA-69656	Cyclin A:Cdk2-associated events at S phase entry	1/190	85/10654	0.784686	0.894965	WEE1
R-HSA-69242	S Phase	2/190	161/10654	0.785803	0.894965	POLD3/WEE1
R-HSA-2029480	Fcgamma receptor (FCGR) dependent phagocytosis	1/190	86/10654	0.788557	0.894965	MYO5A
R-HSA-912446	Meiotic recombination	1/190	86/10654	0.788557	0.894965	ATM
R-HSA-162906	HIV Infection	3/190	233/10654	0.789596	0.894965	AP2A2/CD4/TAF2
R-HSA-190236	Signaling by FGFR	1/190	87/10654	0.792358	0.895072	KRAS
R-HSA-5368286	Mitochondrial translation initiation	1/190	87/10654	0.792358	0.895072	MTIF2
R-HSA-2565942	Regulation of PLK1 Activity at G2/M Transition	1/190	88/10654	0.796092	0.897778	FBXW11
R-HSA-1474290	Collagen formation	1/190	90/10654	0.80336	0.903773	COL15A1
R-HSA-111885	Opioid Signalling	1/190	91/10654	0.806897	0.903773	PLCB2
R-HSA-201722	Formation of the beta-catenin:TCF transactivating complex	1/190	91/10654	0.806897	0.903773	KAT5
R-HSA-446728	Cell junction organization	1/190	91/10654	0.806897	0.903773	ILK
R-HSA-4086400	PCP/CE pathway	1/190	92/10654	0.81037	0.903773	AP2A2
R-HSA-877300	Interferon gamma signaling	1/190	92/10654	0.81037	0.903773	HLA-F
R-HSA-1912408	Pre-NOTCH Transcription and Translation	1/190	93/10654	0.813781	0.903773	AGO4
R-HSA-442755	Activation of NMDA receptors and postsynaptic events	1/190	93/10654	0.813781	0.903773	KRAS
R-HSA-5368287	Mitochondrial translation	1/190	93/10654	0.813781	0.903773	MTIF2
R-HSA-72203	Processing of Capped Intron-Containing Pre-mRNA	3/190	244/10654	0.814877	0.903773	SNRPD3/LSM8/RBM5
R-HSA-381119	Unfolded Protein Response (UPR)	1/190	94/10654	0.817131	0.903946	MBTPS1
R-HSA-1592230	Mitochondrial biogenesis	1/190	95/10654	0.820422	0.903946	SOD2
R-HSA-1632852	Macroautophagy	1/190	95/10654	0.820422	0.903946	RPTOR
R-HSA-390466	Chaperonin-mediated protein folding	1/190	95/10654	0.820422	0.903946	WRAP53
R-HSA-8936459	RUNX1 regulates genes involved in megakaryocyte differentiation and platelet function	1/190	97/10654	0.826827	0.909509	AGO4
R-HSA-425407	SLC-mediated transmembrane transport	3/190	251/10654	0.829596	0.910335	RHBG/SLC12A5/SLC2A9
R-HSA-1236975	Antigen processing-Cross presentation	1/190	99/10654	0.833004	0.910335	HLA-F
R-HSA-4420097	VEGFA-VEGFR2 Pathway	1/190	99/10654	0.833004	0.910335	KRAS
R-HSA-6811434	COPI-dependent Golgi-to-ER retrograde traffic	1/190	99/10654	0.833004	0.910335	KIF3A
R-HSA-2219528	PI3K/AKT Signaling in Cancer	1/190	101/10654	0.838962	0.912389	MDM2
R-HSA-391251	Protein folding	1/190	101/10654	0.838962	0.912389	WRAP53
R-HSA-5607764	CLEC7A (Dectin-1) signaling	1/190	101/10654	0.838962	0.912389	FBXW11
R-HSA-5689603	UCH proteinases	1/190	102/10654	0.841862	0.912803	ASXL1
R-HSA-382556	ABC-family proteins mediated transport	1/190	103/10654	0.844709	0.912803	DERL3
R-HSA-6811558	PI5P, PP2A and IER3 Regulate PI3K/AKT Signaling	1/190	103/10654	0.844709	0.912803	PIP5K1C
R-HSA-6791226	Major pathway of rRNA processing in the nucleolus and cytosol	2/190	185/10654	0.846243	0.912803	UTP25/GNL3
R-HSA-500792	GPCR ligand binding	6/190	468/10654	0.846811	0.912803	ADRA1B/WNT7B/GHRHR/OPN4/HTR1F/TAS1R1
R-HSA-5668914	Diseases of metabolism	1/190	104/10654	0.847506	0.912803	CYP7B1
R-HSA-418594	G alpha (i) signalling events	5/190	406/10654	0.855327	0.916534	AWAT2/HTR1F/TAS1R1/PLCB2/SDC2
R-HSA-194138	Signaling by VEGF	1/190	107/10654	0.855598	0.916534	KRAS
R-HSA-163685	Integration of energy metabolism	1/190	108/10654	0.858199	0.916534	PLCB2
R-HSA-425393	Transport of inorganic cations/anions and amino acids/oligopeptides	1/190	108/10654	0.858199	0.916534	SLC12A5
R-HSA-156580	Phase II - Conjugation of compounds	1/190	109/10654	0.860754	0.916534	GGT5
R-HSA-1912422	Pre-NOTCH Expression and Processing	1/190	109/10654	0.860754	0.916534	AGO4
R-HSA-977225	Amyloid fiber formation	1/190	109/10654	0.860754	0.916534	TSPAN15
R-HSA-199418	Negative regulation of the PI3K/AKT network	1/190	110/10654	0.863263	0.916534	PIP5K1C
R-HSA-5250941	Negative epigenetic regulation of rRNA expression	1/190	110/10654	0.863263	0.916534	SUV39H1
R-HSA-8868773	rRNA processing in the nucleus and cytosol	2/190	195/10654	0.86653	0.91855	UTP25/GNL3
R-HSA-5610787	Hedgehog 'off' state	1/190	113/10654	0.870523	0.921327	KIF3A
R-HSA-913531	Interferon Signaling	2/190	199/10654	0.873939	0.92186	IFI6/HLA-F
R-HSA-927802	Nonsense-Mediated Decay (NMD)	1/190	115/10654	0.875149	0.92186	SMG1
R-HSA-975957	Nonsense Mediated Decay (NMD) enhanced by the Exon Junction Complex (EJC)	1/190	115/10654	0.875149	0.92186	SMG1
R-HSA-1989781	PPARA activates gene expression	1/190	117/10654	0.87961	0.924293	NCOA3
R-HSA-400206	Regulation of lipid metabolism by Peroxisome proliferator-activated receptor alpha (PPARalpha)	1/190	119/10654	0.883913	0.924293	NCOA3
R-HSA-69239	Synthesis of DNA	1/190	119/10654	0.883913	0.924293	POLD3
R-HSA-9612973	Autophagy	1/190	119/10654	0.883913	0.924293	RPTOR
R-HSA-72312	rRNA processing	2/190	205/10654	0.884346	0.924293	UTP25/GNL3
R-HSA-5617472	Activation of anterior HOX genes in hindbrain development during early embryogenesis	1/190	122/10654	0.890082	0.927399	NCOA3
R-HSA-5619507	Activation of HOX genes during differentiation	1/190	122/10654	0.890082	0.927399	NCOA3
R-HSA-1630316	Glycosaminoglycan metabolism	1/190	124/10654	0.894012	0.929161	SDC2
R-HSA-72766	Translation	3/190	291/10654	0.895835	0.929161	EARS2/TARS1/MTIF2
R-HSA-69306	DNA Replication	1/190	127/10654	0.899647	0.929161	POLD3
R-HSA-71387	Metabolism of carbohydrates	3/190	295/10654	0.900997	0.929161	PCK2/GCK/SDC2
R-HSA-71291	Metabolism of amino acids and derivatives	4/190	372/10654	0.903181	0.929161	DHTKD1/AUH/ACADSB/OAZ1
R-HSA-1483206	Glycerophospholipid biosynthesis	1/190	129/10654	0.903237	0.929161	AWAT2
R-HSA-1500931	Cell-Cell communication	1/190	129/10654	0.903237	0.929161	ILK
R-HSA-6809371	Formation of the cornified envelope	1/190	129/10654	0.903237	0.929161	PKP4
R-HSA-376176	Signaling by ROBO receptors	2/190	218/10654	0.904236	0.929161	SRGAP2/SOS2
R-HSA-5689880	Ub-specific processing proteases	2/190	220/10654	0.906998	0.930574	MDM2/TNKS2
R-HSA-8856688	Golgi-to-ER retrograde transport	1/190	133/10654	0.910038	0.932268	KIF3A
R-HSA-211000	Gene Silencing by RNA	1/190	136/10654	0.914825	0.935743	AGO4
R-HSA-162599	Late Phase of HIV Life Cycle	1/190	139/10654	0.919358	0.938949	TAF2
R-HSA-1474228	Degradation of the extracellular matrix	1/190	140/10654	0.920816	0.939008	COL15A1
R-HSA-201681	TCF dependent signaling in response to WNT	2/190	233/10654	0.923218	0.940029	TNKS2/KAT5
R-HSA-3781865	Diseases of glycosylation	1/190	143/10654	0.925032	0.940449	SDC2
R-HSA-212165	Epigenetic regulation of gene expression	1/190	149/10654	0.932806	0.946918	SUV39H1
R-HSA-373076	Class A/1 (Rhodopsin-like receptors)	3/190	335/10654	0.941282	0.954079	ADRA1B/OPN4/HTR1F
R-HSA-3108232	SUMO E3 ligases SUMOylate target proteins	1/190	182/10654	0.963243	0.974865	MDM2
R-HSA-2990846	SUMOylation	1/190	188/10654	0.967068	0.977263	MDM2
R-HSA-5663205	Infectious disease	3/190	383/10654	0.969548	0.978296	AP2A2/CD4/TAF2
R-HSA-68886	M Phase	3/190	395/10654	0.974273	0.980367	NDEL1/NSL1/AHCTF1
R-HSA-6811442	Intra-Golgi and retrograde Golgi-to-ER traffic	1/190	202/10654	0.974522	0.980367	KIF3A
R-HSA-6805567	Keratinization	1/190	214/10654	0.979559	0.983958	PKP4
R-HSA-157118	Signaling by NOTCH	1/190	235/10654	0.986106	0.988566	AGO4
R-HSA-8878171	Transcriptional regulation by RUNX1	1/190	239/10654	0.987092	0.988566	AGO4
R-HSA-446203	Asparagine N-linked glycosylation	1/190	304/10654	0.996114	0.996114	TUSC3

## Sheet: Classical_GOBP
ID	Description	GeneRatio	BgRatio	pvalue	p.adjust	geneID
GO:0016358	dendrite development	15/331	233/18670	1.88369e-05	0.0702615	DNM3/SRGAP2/DAB2IP/NLGN3/BCL11A/ILK/KALRN/NLGN1/PPP1R9A/DOCK10/SLC12A5/ZMYND8/TRAK1/SDC2/KLF7
GO:0060996	dendritic spine development	9/331	97/18670	5.64266e-05	0.0993683	DNM3/SRGAP2/NLGN3/KALRN/NLGN1/PPP1R9A/DOCK10/SLC12A5/ZMYND8
GO:0046847	filopodium assembly	7/331	59/18670	7.99209e-05	0.0993683	DNM3/SRGAP2/PPP1R9B/TENM1/NLGN1/PPP1R9A/ZMYND8
GO:0042753	positive regulation of circadian rhythm	4/331	17/18670	0.000192368	0.169092	GHRHR/FBXW11/ARNTL2/NLGN1
GO:0048813	dendrite morphogenesis	10/331	143/18670	0.000238564	0.169092	DNM3/NLGN3/ILK/KALRN/NLGN1/PPP1R9A/DOCK10/TRAK1/SDC2/KLF7
GO:0099518	vesicle cytoskeletal trafficking	6/331	52/18670	0.000304027	0.169092	MYO5A/NDEL1/KIF3A/BLOC1S5/TRAK1/HTT
GO:0050773	regulation of dendrite development	10/331	149/18670	0.000332197	0.169092	DNM3/DAB2IP/NLGN3/BCL11A/ILK/KALRN/NLGN1/PPP1R9A/ZMYND8/SDC2
GO:1901617	organic hydroxy compound biosynthetic process	14/331	271/18670	0.000362665	0.169092	SPTLC1/SPHK2/SNAI1/INSIG1/BMP6/CYP7B1/MYO5A/PCK2/PER2/SPTLC2/GGPS1/PLCB2/ZEB2/MBTPS1
GO:0097061	dendritic spine organization	7/331	80/18670	0.000542017	0.201188	DNM3/NLGN3/KALRN/NLGN1/PPP1R9A/DOCK10/ZMYND8
GO:0060997	dendritic spine morphogenesis	6/331	58/18670	0.000553007	0.201188	DNM3/NLGN3/KALRN/NLGN1/PPP1R9A/DOCK10
GO:0046513	ceramide biosynthetic process	6/331	61/18670	0.000725684	0.201188	SPTLC1/SPHK2/P2RX1/UGT8/SPTLC2/SGMS2
GO:0046512	sphingosine biosynthetic process	3/331	11/18670	0.000819797	0.201188	SPTLC1/SPHK2/SPTLC2
GO:0106027	neuron projection organization	7/331	88/18670	0.000960371	0.201188	DNM3/NLGN3/KALRN/NLGN1/PPP1R9A/DOCK10/ZMYND8
GO:0043547	positive regulation of GTPase activity	17/331	405/18670	0.000962924	0.201188	ARHGEF1/SRGAP2/DAB2IP/NDEL1/TBCK/KALRN/AGAP7P/AGAP4/AGAP9/AGAP5/AGAP6/TBC1D22B/ELMOD2/DOCK10/IQSEC1/PKP4/VPS9D1
GO:0043087	regulation of GTPase activity	19/331	479/18670	0.000967835	0.201188	ARHGEF1/RASIP1/SRGAP2/DAB2IP/NDEL1/TBCK/KALRN/AGAP7P/AGAP4/AGAP9/AGAP5/AGAP6/TBC1D22B/ELMOD2/PTPRN2/DOCK10/IQSEC1/PKP4/VPS9D1
GO:0010769	regulation of cell morphogenesis involved in differentiation	14/331	301/18670	0.0010168	0.201188	SEMA3C/DNM3/FBLN1/MEGF8/NLGN3/ILK/NDEL1/KALRN/NLGN1/PPP1R9A/DPYSL2/TRAK1/ZEB2/SDC2
GO:0060560	developmental growth involved in morphogenesis	12/331	235/18670	0.00103974	0.201188	SEMA3C/EMX1/WNT7B/MEGF8/CSF1/VCL/NLGN3/BCL11A/ILK/NDEL1/DPYSL2/ZEB2
GO:0051489	regulation of filopodium assembly	5/331	44/18670	0.00104674	0.201188	DNM3/TENM1/NLGN1/PPP1R9A/ZMYND8
GO:0061001	regulation of dendritic spine morphogenesis	5/331	44/18670	0.00104674	0.201188	DNM3/NLGN3/KALRN/NLGN1/PPP1R9A
GO:0046520	sphingoid biosynthetic process	3/331	12/18670	0.00107876	0.201188	SPTLC1/SPHK2/SPTLC2
GO:0048814	regulation of dendrite morphogenesis	7/331	91/18670	0.00117051	0.20318	DNM3/NLGN3/ILK/KALRN/NLGN1/PPP1R9A/SDC2
GO:0006670	sphingosine metabolic process	3/331	13/18670	0.00138405	0.20318	SPTLC1/SPHK2/SPTLC2
GO:0061000	negative regulation of dendritic spine development	3/331	13/18670	0.00138405	0.20318	DNM3/NLGN3/NLGN1
GO:2001034	positive regulation of double-strand break repair via nonhomologous end joining	3/331	13/18670	0.00138405	0.20318	SMCHD1/DTX3L/WRAP53
GO:0047496	vesicle transport along microtubule	5/331	47/18670	0.00141586	0.20318	NDEL1/KIF3A/BLOC1S5/TRAK1/HTT
GO:0048638	regulation of developmental growth	15/331	347/18670	0.00141627	0.20318	SEMA3C/EPPK1/LATS2/MEGF8/CSF1/GHRHR/BCL11A/ILK/NDEL1/TNKS2/PI16/NPPC/YBX3/DPYSL2/LATS1
GO:0010975	regulation of neuron projection development	19/331	499/18670	0.00155348	0.21461	SEMA3C/DNM3/DAB2IP/MEGF8/MDM2/NLGN3/BCL11A/ILK/NDEL1/KALRN/NLGN1/TMEM30A/PPP1R9A/PTPRG/ZMYND8/DPYSL2/TRAK1/ZEB2/SDC2
GO:2000171	negative regulation of dendrite development	4/331	29/18670	0.00162352	0.216153	DNM3/NLGN3/BCL11A/NLGN1
GO:0006684	sphingomyelin metabolic process	3/331	14/18670	0.0017385	0.216153	SPTLC1/SPTLC2/SGMS2
GO:0036092	phosphatidylinositol-3-phosphate biosynthetic process	3/331	14/18670	0.0017385	0.216153	PIK3C2G/ATM/PIKFYVE
GO:0051491	positive regulation of filopodium assembly	4/331	30/18670	0.00184741	0.222286	DNM3/TENM1/NLGN1/ZMYND8
GO:0060998	regulation of dendritic spine development	6/331	74/18670	0.00199837	0.22442	DNM3/NLGN3/KALRN/NLGN1/PPP1R9A/ZMYND8
GO:1900006	positive regulation of dendrite development	6/331	74/18670	0.00199837	0.22442	DAB2IP/ILK/KALRN/NLGN1/PPP1R9A/ZMYND8
GO:0097193	intrinsic apoptotic signaling pathway	13/331	289/18670	0.00204565	0.22442	SNAI1/CUL4A/DAB2IP/MDM2/TP53BP2/TNFRSF1B/IFI6/SOD2/YBX3/S100A8/FHIT/ATM/WWOX
GO:0006639	acylglycerol metabolic process	8/331	129/18670	0.00213692	0.227735	PANK2/INSIG1/AWAT2/FAAH/FITM2/DAGLB/PCK2/PLIN5
GO:0006638	neutral lipid metabolic process	8/331	130/18670	0.00224279	0.232378	PANK2/INSIG1/AWAT2/FAAH/FITM2/DAGLB/PCK2/PLIN5
GO:0042552	myelination	8/331	132/18670	0.00246687	0.240506	MYO5A/ILK/UGT8/SKI/TNFRSF1B/RNF10/SH3TC2/PIKFYVE
GO:0007158	neuron cell-cell adhesion	3/331	16/18670	0.00260527	0.240506	NCAM2/NLGN3/NLGN1
GO:0046519	sphingoid metabolic process	3/331	16/18670	0.00260527	0.240506	SPTLC1/SPHK2/SPTLC2
GO:0050774	negative regulation of dendrite morphogenesis	3/331	16/18670	0.00260527	0.240506	DNM3/NLGN3/NLGN1
GO:0007272	ensheathment of neurons	8/331	134/18670	0.00270811	0.240506	MYO5A/ILK/UGT8/SKI/TNFRSF1B/RNF10/SH3TC2/PIKFYVE
GO:0008366	axon ensheathment	8/331	134/18670	0.00270811	0.240506	MYO5A/ILK/UGT8/SKI/TNFRSF1B/RNF10/SH3TC2/PIKFYVE
GO:1990138	neuron projection extension	9/331	168/18670	0.00312975	0.268286	SEMA3C/EMX1/MEGF8/VCL/NLGN3/BCL11A/ILK/NDEL1/DPYSL2
GO:0048588	developmental cell growth	11/331	234/18670	0.00316477	0.268286	SEMA3C/EMX1/MEGF8/VCL/NLGN3/BCL11A/ILK/NDEL1/PI16/DPYSL2/ZEB2
GO:0046578	regulation of Ras protein signal transduction	11/331	238/18670	0.00359887	0.298306	PLEKHG4B/ARHGEF1/RASIP1/DAB2IP/CSF1/SOS2/KRAS/KALRN/OBSCN/STAMBP/IQSEC1
GO:0046165	alcohol biosynthetic process	9/331	175/18670	0.0040973	0.329935	SPTLC1/SPHK2/INSIG1/BMP6/PCK2/SPTLC2/GGPS1/PLCB2/MBTPS1
GO:0042752	regulation of circadian rhythm	7/331	114/18670	0.00421767	0.329935	GHRHR/OPN4/FBXW11/ARNTL2/NLGN1/PER2/SUV39H1
GO:0032288	myelin assembly	3/331	19/18670	0.00433427	0.329935	ILK/UGT8/PIKFYVE
GO:0034312	diol biosynthetic process	3/331	19/18670	0.00433427	0.329935	SPTLC1/SPHK2/SPTLC2
GO:0030705	cytoskeleton-dependent intracellular transport	9/331	180/18670	0.00492102	0.365681	MYO5A/NDEL1/TTC30A/TTC30B/IFT46/KIF3A/BLOC1S5/TRAK1/HTT
GO:2001020	regulation of response to DNA damage stimulus	10/331	214/18670	0.00499992	0.365681	SMG1/SNAI1/CUL4A/MDM2/SMCHD1/WRNIP1/DTX3L/PARG/WRAP53/ATM
GO:0046834	lipid phosphorylation	5/331	64/18670	0.00551334	0.395476	SMG1/PIK3C2G/SPHK2/PIP5K1C/PIKFYVE
GO:0042063	gliogenesis	12/331	290/18670	0.00581156	0.400521	EMX1/SRGAP2/DAB2IP/CSF1/NLGN3/KRAS/ILK/SKI/TNFRSF1B/RNF10/SH3TC2/S100A8
GO:0048675	axon extension	7/331	121/18670	0.00583104	0.400521	SEMA3C/MEGF8/VCL/NLGN3/ILK/NDEL1/DPYSL2
GO:0006672	ceramide metabolic process	6/331	92/18670	0.00590581	0.400521	SPTLC1/SPHK2/P2RX1/UGT8/SPTLC2/SGMS2
GO:0022604	regulation of cell morphogenesis	17/331	484/18670	0.00602375	0.401225	SEMA3C/DNM3/FBLN1/MEGF8/NLGN3/BCL11A/ILK/NDEL1/KALRN/FITM2/NLGN1/PPP1R9A/DPYSL2/TRAK1/AGO4/ZEB2/SDC2
GO:2001233	regulation of apoptotic signaling pathway	15/331	406/18670	0.00616411	0.403371	SNAI1/ING5/DAB2IP/TNFRSF10A/MDM2/TPD52L1/TP53BP2/IFI6/SOD2/YBX3/SH3RF1/S100A8/LGALS9/HTT/WWOX
GO:0034311	diol metabolic process	3/331	22/18670	0.00662349	0.41176	SPTLC1/SPHK2/SPTLC2
GO:0072643	interferon-gamma secretion	3/331	22/18670	0.00662349	0.41176	TCIRG1/BTN3A1/LGALS9
GO:2001032	regulation of double-strand break repair via nonhomologous end joining	3/331	22/18670	0.00662349	0.41176	SMCHD1/DTX3L/WRAP53
GO:0045667	regulation of osteoblast differentiation	7/331	126/18670	0.00723847	0.442614	TCIRG1/BMP6/WNT7B/ILK/NPPC/SMAD6/SKI
GO:0060999	positive regulation of dendritic spine development	4/331	44/18670	0.00753859	0.447983	KALRN/NLGN1/PPP1R9A/ZMYND8
GO:0051865	protein autoubiquitination	5/331	69/18670	0.00756646	0.447983	ASB4/MDM2/RNF10/DTX3L/SH3RF1
GO:0099175	regulation of postsynapse organization	6/331	98/18670	0.00798604	0.450451	DNM3/NLGN3/KALRN/NLGN1/PPP1R9A/ZMYND8
GO:0010970	transport along microtubule	8/331	161/18670	0.00811362	0.450451	NDEL1/TTC30A/TTC30B/IFT46/KIF3A/BLOC1S5/TRAK1/HTT
GO:0099111	microtubule-based transport	8/331	161/18670	0.00811362	0.450451	NDEL1/TTC30A/TTC30B/IFT46/KIF3A/BLOC1S5/TRAK1/HTT
GO:0010721	negative regulation of cell development	13/331	344/18670	0.00871743	0.450451	SEMA3C/DNM3/FBLN1/SRGAP2/MDM2/NLGN3/BCL11A/PI16/NPPC/SKI/NLGN1/RNF10/PTPRG
GO:0051648	vesicle localization	12/331	306/18670	0.00874245	0.450451	DNM3/NLGN3/MYO5A/NDEL1/P2RX1/NLGN1/KIF3A/TMEM230/PIP5K1C/BLOC1S5/TRAK1/HTT
GO:0031346	positive regulation of cell projection organization	14/331	383/18670	0.00874332	0.450451	DNM3/DAB2IP/MEGF8/TENM1/ILK/NDEL1/KALRN/NLGN1/TMEM30A/PPP1R9A/ZMYND8/TRAK1/ZEB2/HTT
GO:0007215	glutamate receptor signaling pathway	6/331	100/18670	0.00878374	0.450451	GRIK2/NLGN3/FRRS1L/NLGN1/CACNG8/DAGLB
GO:0060079	excitatory postsynaptic potential	6/331	100/18670	0.00878374	0.450451	GRIK2/NLGN3/P2RX1/NLGN1/PPP1R9A/ZMYND8
GO:0120034	positive regulation of plasma membrane bounded cell projection assembly	6/331	100/18670	0.00878374	0.450451	DNM3/TENM1/NDEL1/NLGN1/ZMYND8/HTT
GO:0031648	protein destabilization	4/331	46/18670	0.00881579	0.450451	MDM2/UTP25/FBXW11/HTT
GO:1905809	negative regulation of synapse organization	3/331	25/18670	0.00951292	0.472971	DNM3/NLGN3/NLGN1
GO:2000311	regulation of AMPA receptor activity	3/331	25/18670	0.00951292	0.472971	NLGN3/NLGN1/CACNG8
GO:0030148	sphingolipid biosynthetic process	6/331	102/18670	0.00963695	0.472971	SPTLC1/SPHK2/P2RX1/UGT8/SPTLC2/SGMS2
GO:0030258	lipid modification	10/331	238/18670	0.0102395	0.486079	SMG1/PIK3C2G/SPHK2/AUH/ECHS1/PIP5K1C/PLIN5/CYP4A22/C1QTNF2/PIKFYVE
GO:1901214	regulation of neuron death	12/331	313/18670	0.0103407	0.486079	GRIK2/CSF1/KRAS/ILK/TP53BP2/TNFRSF1B/HLA-F/SOD2/STAMBP/SRPK2/CHL1/ATM
GO:0022011	myelination in peripheral nervous system	3/331	26/18670	0.0106148	0.486079	ILK/SKI/SH3TC2
GO:0032292	peripheral nervous system axon ensheathment	3/331	26/18670	0.0106148	0.486079	ILK/SKI/SH3TC2
GO:0046173	polyol biosynthetic process	5/331	75/18670	0.0106681	0.486079	SPTLC1/SPHK2/PCK2/SPTLC2/PLCB2
GO:0061912	selective autophagy	4/331	49/18670	0.0109836	0.486079	SPTLC1/KLHL3/SPTLC2/HTT
GO:0048732	gland development	15/331	434/18670	0.0109862	0.486079	SEMA3C/WNT7B/CSF1/CYP7B1/GHRHR/KRAS/ASH1L/PHF2/KALRN/PCK2/SULF2/ASXL1/LATS1/NPHP3/ATM
GO:0001822	kidney development	11/331	278/18670	0.0110893	0.486079	BMP6/WNT7B/KLHL3/ILK/PKD1L3/SMAD6/CPLANE1/BMPER/SULF2/NPHP3/PECAM1
GO:0046854	phosphatidylinositol phosphorylation	4/331	50/18670	0.0117758	0.486079	SMG1/PIK3C2G/PIP5K1C/PIKFYVE
GO:0010976	positive regulation of neuron projection development	11/331	281/18670	0.0119419	0.486079	DAB2IP/MEGF8/ILK/NDEL1/KALRN/NLGN1/TMEM30A/PPP1R9A/ZMYND8/TRAK1/ZEB2
GO:1901215	negative regulation of neuron death	9/331	208/18670	0.0121454	0.486079	GRIK2/CSF1/KRAS/ILK/TNFRSF1B/HLA-F/SOD2/STAMBP/CHL1
GO:0032944	regulation of mononuclear cell proliferation	9/331	209/18670	0.0125011	0.486079	CSF1/CD4/TNFRSF1B/SH3RF1/RC3H1/FCRL3/CD209/LGALS9/ATM
GO:0060078	regulation of postsynaptic membrane potential	7/331	140/18670	0.0125104	0.486079	GRIK2/NLGN3/GABRG3/P2RX1/NLGN1/PPP1R9A/ZMYND8
GO:0007018	microtubule-based movement	11/331	283/18670	0.0125375	0.486079	DNAH14/NDEL1/TTC30A/TTC30B/IFT46/KIF3A/CFAP61/BLOC1S5/NPHP3/TRAK1/HTT
GO:0099565	chemical synaptic transmission, postsynaptic	6/331	108/18670	0.0125492	0.486079	GRIK2/NLGN3/P2RX1/NLGN1/PPP1R9A/ZMYND8
GO:0018209	peptidyl-serine modification	12/331	322/18670	0.012718	0.486079	MAST4/SMG1/ARAF/LATS2/TENM1/ILK/TLK1/RPTOR/RPS6KB1/MGAT5B/LATS1/ATM
GO:0033483	gas homeostasis	2/331	10/18670	0.0128362	0.486079	WNT7B/SOD2
GO:0045657	positive regulation of monocyte differentiation	2/331	10/18670	0.0128362	0.486079	CSF1/CD4
GO:0051014	actin filament severing	2/331	10/18670	0.0128362	0.486079	SRGAP2/FLII
GO:0070862	negative regulation of protein exit from endoplasmic reticulum	2/331	10/18670	0.0128362	0.486079	INSIG1/DERL3
GO:0097105	presynaptic membrane assembly	2/331	10/18670	0.0128362	0.486079	NLGN3/NLGN1
GO:0098917	retrograde trans-synaptic signaling	2/331	10/18670	0.0128362	0.486079	NLGN1/DAGLB
GO:0070198	protein localization to chromosome, telomeric region	3/331	28/18670	0.0130316	0.486079	TNKS2/GNL3/WRAP53
GO:0070861	regulation of protein exit from endoplasmic reticulum	3/331	28/18670	0.0130316	0.486079	INSIG1/DERL3/TMEM30A
GO:0006066	alcohol metabolic process	13/331	364/18670	0.0134854	0.498026	SPTLC1/SPHK2/INSIG1/NUDT11/AWAT2/BMP6/CYP7B1/PCK2/SPTLC2/GGPS1/PLCB2/CYP27C1/MBTPS1
GO:0002088	lens development in camera-type eye	5/331	80/18670	0.0138402	0.506117	TBC1D32/WNT7B/SKI/ZEB2/MAF
GO:0014044	Schwann cell development	3/331	29/18670	0.0143479	0.510448	ILK/SKI/SH3TC2
GO:0021799	cerebral cortex radially oriented cell migration	3/331	29/18670	0.0143479	0.510448	SRGAP2/DAB2IP/NDEL1
GO:0042073	intraciliary transport	4/331	53/18670	0.0143692	0.510448	TTC30A/TTC30B/IFT46/KIF3A
GO:0043281	regulation of cysteine-type endopeptidase activity involved in apoptotic process	9/331	215/18670	0.0148007	0.51597	BCL2L13/TNFRSF10A/MDM2/P2RX1/IFI6/SH3RF1/S100A8/LGALS9/RFPL1
GO:0051650	establishment of vesicle localization	11/331	290/18670	0.0148013	0.51597	DNM3/MYO5A/NDEL1/P2RX1/NLGN1/KIF3A/TMEM230/PIP5K1C/BLOC1S5/TRAK1/HTT
GO:0001655	urogenital system development	12/331	330/18670	0.0151643	0.516478	BMP6/WNT7B/CYP7B1/KLHL3/ILK/PKD1L3/SMAD6/CPLANE1/BMPER/SULF2/NPHP3/PECAM1
GO:0035264	multicellular organism growth	7/331	146/18670	0.0154556	0.516478	UNC79/CSF1/GHRHR/TNKS2/NPPC/SLC12A5/ATM
GO:0046007	negative regulation of activated T cell proliferation	2/331	11/18670	0.0155065	0.516478	RC3H1/LGALS9
GO:0072611	interleukin-13 secretion	2/331	11/18670	0.0155065	0.516478	SPHK2/LGALS9
GO:0045666	positive regulation of neuron differentiation	13/331	371/18670	0.0155595	0.516478	BMP6/DAB2IP/MEGF8/ILK/NDEL1/KALRN/NLGN1/TMEM30A/GPRC5B/PPP1R9A/ZMYND8/TRAK1/ZEB2
GO:0050690	regulation of defense response to virus by virus	3/331	30/18670	0.0157369	0.516478	AP2A2/KPNA6/CD4
GO:0072001	renal system development	11/331	293/18670	0.0158607	0.516478	BMP6/WNT7B/KLHL3/ILK/PKD1L3/SMAD6/CPLANE1/BMPER/SULF2/NPHP3/PECAM1
GO:0070306	lens fiber cell differentiation	3/331	31/18670	0.0171988	0.516478	WNT7B/ZEB2/MAF
GO:2000781	positive regulation of double-strand break repair	3/331	31/18670	0.0171988	0.516478	SMCHD1/DTX3L/WRAP53
GO:0048488	synaptic vesicle endocytosis	4/331	56/18670	0.017298	0.516478	DNM3/NLGN3/NLGN1/PIP5K1C
GO:0140238	presynaptic endocytosis	4/331	56/18670	0.017298	0.516478	DNM3/NLGN3/NLGN1/PIP5K1C
GO:0050772	positive regulation of axonogenesis	5/331	85/18670	0.0175925	0.516478	MEGF8/ILK/NDEL1/TRAK1/ZEB2
GO:0072384	organelle transport along microtubule	5/331	85/18670	0.0175925	0.516478	NDEL1/KIF3A/BLOC1S5/TRAK1/HTT
GO:0070661	leukocyte proliferation	11/331	298/18670	0.0177516	0.516478	TCIRG1/CSF1/CD4/TNFRSF1B/BTN3A1/SH3RF1/RC3H1/FCRL3/CD209/LGALS9/ATM
GO:0070663	regulation of leukocyte proliferation	9/331	222/18670	0.0178616	0.516478	CSF1/CD4/TNFRSF1B/SH3RF1/RC3H1/FCRL3/CD209/LGALS9/ATM
GO:0051056	regulation of small GTPase mediated signal transduction	12/331	338/18670	0.0179525	0.516478	PLEKHG4B/ARHGEF1/RASIP1/SRGAP2/DAB2IP/CSF1/SOS2/KRAS/KALRN/OBSCN/STAMBP/IQSEC1
GO:1901222	regulation of NIK/NF-kappaB signaling	6/331	117/18670	0.0179988	0.516478	TNFRSF10A/ILK/FBXW11/RC3H1/LGALS9/UACA
GO:0008654	phospholipid biosynthetic process	10/331	260/18670	0.0180112	0.516478	SPTLC1/PIK3C2G/SPHK2/FITM2/PIP5K1C/SPTLC2/GGPS1/SGMS2/ATM/PIKFYVE
GO:0018105	peptidyl-serine phosphorylation	11/331	299/18670	0.0181491	0.516478	MAST4/SMG1/ARAF/LATS2/TENM1/ILK/TLK1/RPTOR/RPS6KB1/LATS1/ATM
GO:0010889	regulation of sequestering of triglyceride	2/331	12/18670	0.0183921	0.516478	FITM2/PLIN5
GO:0038003	opioid receptor signaling pathway	2/331	12/18670	0.0183921	0.516478	PPP1R9B/OGFRL1
GO:0097090	presynaptic membrane organization	2/331	12/18670	0.0183921	0.516478	NLGN3/NLGN1
GO:0097104	postsynaptic membrane assembly	2/331	12/18670	0.0183921	0.516478	NLGN3/NLGN1
GO:1904816	positive regulation of protein localization to chromosome, telomeric region	2/331	12/18670	0.0183921	0.516478	GNL3/WRAP53
GO:2001198	regulation of dendritic cell differentiation	2/331	12/18670	0.0183921	0.516478	TMEM176A/LGALS9
GO:0006303	double-strand break repair via nonhomologous end joining	5/331	86/18670	0.018416	0.516478	SMCHD1/KAT5/DTX3L/WRAP53/ATM
GO:0003176	aortic valve development	3/331	32/18670	0.0187341	0.517617	SNAI1/SMAD6/TNFRSF1B
GO:0051968	positive regulation of synaptic transmission, glutamatergic	3/331	32/18670	0.0187341	0.517617	NLGN3/NLGN1/CACNG8
GO:0001649	osteoblast differentiation	9/331	225/18670	0.0193055	0.529355	TCIRG1/SNAI1/BMP6/WNT7B/ILK/NPPC/SMAD6/SKI/WWOX
GO:0098930	axonal transport	4/331	58/18670	0.0194428	0.529355	NDEL1/KIF3A/BLOC1S5/TRAK1
GO:0006631	fatty acid metabolic process	13/331	383/18670	0.0196708	0.529643	GGT5/PANK2/AUH/INSIG1/MYO5A/FAAH/ECHS1/DAGLB/PCK2/PER2/ACADSB/PLIN5/C1QTNF2
GO:0009791	post-embryonic development	5/331	88/18670	0.0201383	0.529643	SEMA3C/EMX1/ASH1L/NPPC/ATM
GO:0010039	response to iron ion	3/331	33/18670	0.0203429	0.529643	CPOX/BMP6/MDM2
GO:0010977	negative regulation of neuron projection development	7/331	155/18670	0.0207511	0.529643	SEMA3C/DNM3/MDM2/NLGN3/BCL11A/NLGN1/PTPRG
GO:0002087	regulation of respiratory gaseous exchange by neurological system process	2/331	13/18670	0.0214844	0.529643	NLGN3/NLGN1
GO:0043301	negative regulation of leukocyte degranulation	2/331	13/18670	0.0214844	0.529643	HLA-F/LGALS9
GO:0060123	regulation of growth hormone secretion	2/331	13/18670	0.0214844	0.529643	GHRHR/KALRN
GO:0006282	regulation of DNA repair	6/331	122/18670	0.0216376	0.529643	CUL4A/SMCHD1/WRNIP1/DTX3L/PARG/WRAP53
GO:0070997	neuron death	12/331	348/18670	0.0219593	0.529643	GRIK2/CSF1/KRAS/ILK/TP53BP2/TNFRSF1B/HLA-F/SOD2/STAMBP/SRPK2/CHL1/ATM
GO:0043516	regulation of DNA damage response, signal transduction by p53 class mediator	3/331	34/18670	0.0220254	0.529643	SNAI1/MDM2/ATM
GO:0045920	negative regulation of exocytosis	3/331	34/18670	0.0220254	0.529643	HLA-F/LGALS9/STXBP6
GO:0030509	BMP signaling pathway	7/331	157/18670	0.0220803	0.529643	BMP6/MEGF8/ILK/RYR2/SMAD6/SKI/BMPER
GO:0050769	positive regulation of neurogenesis	15/331	474/18670	0.0225166	0.529643	BMP6/DAB2IP/MEGF8/CSF1/ILK/NDEL1/KALRN/NLGN1/TNFRSF1B/TMEM30A/GPRC5B/PPP1R9A/ZMYND8/TRAK1/ZEB2
GO:0003170	heart valve development	4/331	61/18670	0.0229557	0.529643	SNAI1/MDM2/SMAD6/TNFRSF1B
GO:1903902	positive regulation of viral life cycle	4/331	61/18670	0.0229557	0.529643	KPNA6/CD4/SRPK2/LGALS9
GO:0019218	regulation of steroid metabolic process	6/331	124/18670	0.0232227	0.529643	PANK2/SNAI1/INSIG1/BMP6/GGPS1/MBTPS1
GO:0019751	polyol metabolic process	6/331	124/18670	0.0232227	0.529643	SPTLC1/SPHK2/NUDT11/PCK2/SPTLC2/PLCB2
GO:0042391	regulation of membrane potential	14/331	434/18670	0.023377	0.529643	PANK2/GRIK2/KCNH4/NLGN3/GABRG3/KCNK9/P2RX1/RYR2/CLCN1/NLGN1/IFI6/PPP1R9A/ZMYND8/KCNJ3
GO:0010259	multicellular organism aging	3/331	35/18670	0.0237816	0.529643	CISD2/GHRHR/ATM
GO:0071312	cellular response to alkaloid	3/331	35/18670	0.0237816	0.529643	PPP1R9B/MDM2/RYR2
GO:0045833	negative regulation of lipid metabolic process	5/331	92/18670	0.0238915	0.529643	PDE3B/SNAI1/INSIG1/DAB2IP/PLIN5
GO:0071897	DNA biosynthetic process	8/331	196/18670	0.0239312	0.529643	TK1/POLD3/TNKS2/NVL/NPPC/WRNIP1/WRAP53/ATM
GO:0002260	lymphocyte homeostasis	4/331	62/18670	0.0242067	0.529643	TCIRG1/DOCK10/RC3H1/LGALS9
GO:0061448	connective tissue development	10/331	273/18670	0.0242794	0.529643	SNAI1/SOX5/BMP6/WNT7B/CSF1/NPPC/SULF2/SPTLC2/KLF7/MAF
GO:0010457	centriole-centriole cohesion	2/331	14/18670	0.0247754	0.529643	KIF3A/CNTLN
GO:0035358	regulation of peroxisome proliferator activated receptor signaling pathway	2/331	14/18670	0.0247754	0.529643	PLIN5/ASXL1
GO:0045953	negative regulation of natural killer cell mediated cytotoxicity	2/331	14/18670	0.0247754	0.529643	HLA-F/LGALS9
GO:0051547	regulation of keratinocyte migration	2/331	14/18670	0.0247754	0.529643	EPPK1/IQSEC1
GO:1904814	regulation of protein localization to chromosome, telomeric region	2/331	14/18670	0.0247754	0.529643	GNL3/WRAP53
GO:0032943	mononuclear cell proliferation	10/331	274/18670	0.0248193	0.529643	CSF1/CD4/TNFRSF1B/BTN3A1/SH3RF1/RC3H1/FCRL3/CD209/LGALS9/ATM
GO:0035249	synaptic transmission, glutamatergic	5/331	93/18670	0.0248955	0.529643	GRIK2/NLGN3/P2RX1/NLGN1/CACNG8
GO:0018393	internal peptidyl-lysine acetylation	7/331	161/18670	0.0249133	0.529643	BRD8/SPHK2/ING5/ATAT1/KAT5/NCOA3/TAF5L
GO:0046890	regulation of lipid biosynthetic process	8/331	198/18670	0.0252315	0.529643	SPHK2/SNAI1/INSIG1/BMP6/FITM2/GGPS1/PLIN5/MBTPS1
GO:0031646	positive regulation of neurological system process	4/331	63/18670	0.0254983	0.529643	NLGN3/NLGN1/TNFRSF1B/RNF10
GO:0050931	pigment cell differentiation	3/331	36/18670	0.0256114	0.529643	MYO5A/BLOC1S5/ZEB2
GO:0000726	non-recombinational repair	5/331	94/18670	0.0259262	0.529643	SMCHD1/KAT5/DTX3L/WRAP53/ATM
GO:0034765	regulation of ion transmembrane transport	15/331	483/18670	0.0260552	0.529643	TCIRG1/KCNIP4/SPHK2/KCNA3/KCNH4/NLGN3/MYO5A/RYR2/CLCN1/NLGN1/CACNG8/PER2/KCNAB3/KCNJ3/HTT
GO:0097479	synaptic vesicle localization	7/331	163/18670	0.0264192	0.529643	DNM3/NLGN3/P2RX1/NLGN1/TMEM230/PIP5K1C/BLOC1S5
GO:0099173	postsynapse organization	7/331	163/18670	0.0264192	0.529643	DNM3/NLGN3/KALRN/NLGN1/PPP1R9A/DOCK10/ZMYND8
GO:0016049	cell growth	15/331	484/18670	0.0264726	0.529643	SEMA3C/EMX1/SPHK2/PPP1R9B/MEGF8/VCL/NLGN3/BCL11A/ILK/NDEL1/PI16/RPTOR/DPYSL2/S100A8/ZEB2
GO:0045669	positive regulation of osteoblast differentiation	4/331	64/18670	0.0268306	0.529643	BMP6/WNT7B/ILK/NPPC
GO:1900449	regulation of glutamate receptor signaling pathway	4/331	64/18670	0.0268306	0.529643	NLGN3/FRRS1L/NLGN1/CACNG8
GO:0050810	regulation of steroid biosynthetic process	5/331	95/18670	0.0269838	0.529643	SNAI1/INSIG1/BMP6/GGPS1/MBTPS1
GO:2000116	regulation of cysteine-type endopeptidase activity	9/331	239/18670	0.0271768	0.529643	BCL2L13/TNFRSF10A/MDM2/P2RX1/IFI6/SH3RF1/S100A8/LGALS9/RFPL1
GO:0014037	Schwann cell differentiation	3/331	37/18670	0.0275148	0.529643	ILK/SKI/SH3TC2
GO:0043029	T cell homeostasis	3/331	37/18670	0.0275148	0.529643	TCIRG1/RC3H1/LGALS9
GO:1905314	semi-lunar valve development	3/331	37/18670	0.0275148	0.529643	SNAI1/SMAD6/TNFRSF1B
GO:0006813	potassium ion transport	9/331	240/18670	0.0278143	0.529643	KCNIP4/KCNA3/KCNN3/KCNH4/KCNK9/GCK/KCNAB3/SLC12A5/KCNJ3
GO:0030516	regulation of axon extension	5/331	96/18670	0.0280685	0.529643	SEMA3C/MEGF8/ILK/NDEL1/DPYSL2
GO:0031331	positive regulation of cellular catabolic process	12/331	361/18670	0.0281137	0.529643	SPTLC1/DAB2IP/MDM2/TNFRSF1B/KAT5/DTX3L/RC3H1/SPTLC2/PLIN5/ATM/RFPL1/HTT
GO:0000381	regulation of alternative mRNA splicing, via spliceosome	4/331	65/18670	0.0282039	0.529643	MBNL3/RBM11/SRSF12/RBM5
GO:0002467	germinal center formation	2/331	15/18670	0.0282571	0.529643	RC3H1/KLHL6
GO:0002716	negative regulation of natural killer cell mediated immunity	2/331	15/18670	0.0282571	0.529643	HLA-F/LGALS9
GO:0030730	sequestering of triglyceride	2/331	15/18670	0.0282571	0.529643	FITM2/PLIN5
GO:0042754	negative regulation of circadian rhythm	2/331	15/18670	0.0282571	0.529643	PER2/SUV39H1
GO:0043518	negative regulation of DNA damage response, signal transduction by p53 class mediator	2/331	15/18670	0.0282571	0.529643	SNAI1/MDM2
GO:0043584	nose development	2/331	15/18670	0.0282571	0.529643	SKI/SMCHD1
GO:0046321	positive regulation of fatty acid oxidation	2/331	15/18670	0.0282571	0.529643	PLIN5/C1QTNF2
GO:0048070	regulation of developmental pigmentation	2/331	15/18670	0.0282571	0.529643	BLOC1S5/ZEB2
GO:0060253	negative regulation of glial cell proliferation	2/331	15/18670	0.0282571	0.529643	SKI/RNF10
GO:1900029	positive regulation of ruffle assembly	2/331	15/18670	0.0282571	0.529643	NDEL1/NLGN1
GO:1900119	positive regulation of execution phase of apoptosis	2/331	15/18670	0.0282571	0.529643	TP53BP2/RFPL1
GO:0030278	regulation of ossification	8/331	203/18670	0.0286967	0.532597	TCIRG1/BMP6/WNT7B/CSF1/ILK/NPPC/SMAD6/SKI
GO:0006475	internal protein amino acid acetylation	7/331	166/18670	0.0287927	0.532597	BRD8/SPHK2/ING5/ATAT1/KAT5/NCOA3/TAF5L
GO:0031503	protein-containing complex localization	10/331	281/18670	0.0288431	0.532597	SMG1/DNM3/TTC30A/TTC30B/NLGN1/IFT46/CACNG8/KIF3A/STXBP6/ATM
GO:0010771	negative regulation of cell morphogenesis involved in differentiation	5/331	97/18670	0.0291805	0.536175	SEMA3C/DNM3/FBLN1/NLGN3/NLGN1
GO:0035637	multicellular organismal signaling	8/331	204/18670	0.0294273	0.536294	KCNIP4/GRIK2/NPPC/P2RX1/RYR2/CLCN1/CACNG8/KCNJ3
GO:0035329	hippo signaling	3/331	38/18670	0.0294915	0.536294	LATS2/AMOTL1/LATS1
GO:0040014	regulation of multicellular organism growth	4/331	66/18670	0.0296184	0.536294	CSF1/GHRHR/TNKS2/NPPC
GO:0048024	regulation of mRNA splicing, via spliceosome	5/331	98/18670	0.03032	0.543065	MBNL3/RBM11/SRSF12/SRPK2/RBM5
GO:0043280	positive regulation of cysteine-type endopeptidase activity involved in apoptotic process	6/331	132/18670	0.0303381	0.543065	BCL2L13/TNFRSF10A/P2RX1/S100A8/LGALS9/RFPL1
GO:2000573	positive regulation of DNA biosynthetic process	4/331	67/18670	0.0310741	0.543065	TNKS2/NVL/WRAP53/ATM
GO:0018394	peptidyl-lysine acetylation	7/331	169/18670	0.0313066	0.543065	BRD8/SPHK2/ING5/ATAT1/KAT5/NCOA3/TAF5L
GO:0052547	regulation of peptidase activity	14/331	452/18670	0.0314933	0.543065	FBLN1/BCL2L13/TNFRSF10A/MDM2/PI16/P2RX1/SERPINA11/IFI6/SH3RF1/SERPINB1/S100A8/LGALS9/SERPINB12/RFPL1
GO:0007257	activation of JUN kinase activity	3/331	39/18670	0.0315413	0.543065	MAP3K6/DAB2IP/WNT7B
GO:0019048	modulation by virus of host morphology or physiology	3/331	39/18670	0.0315413	0.543065	KPNA6/CD4/CD209
GO:0014067	negative regulation of phosphatidylinositol 3-kinase signaling	2/331	16/18670	0.0319216	0.543065	DAB2IP/STAMBP
GO:0030252	growth hormone secretion	2/331	16/18670	0.0319216	0.543065	GHRHR/KALRN
GO:0030575	nuclear body organization	2/331	16/18670	0.0319216	0.543065	SRPK2/WRAP53
GO:0030889	negative regulation of B cell proliferation	2/331	16/18670	0.0319216	0.543065	RC3H1/ATM
GO:0044065	regulation of respiratory system process	2/331	16/18670	0.0319216	0.543065	NLGN3/NLGN1
GO:0097091	synaptic vesicle clustering	2/331	16/18670	0.0319216	0.543065	NLGN3/NLGN1
GO:0071772	response to BMP	7/331	170/18670	0.0321762	0.543065	BMP6/MEGF8/ILK/RYR2/SMAD6/SKI/BMPER
GO:0071773	cellular response to BMP stimulus	7/331	170/18670	0.0321762	0.543065	BMP6/MEGF8/ILK/RYR2/SMAD6/SKI/BMPER
GO:0050670	regulation of lymphocyte proliferation	8/331	208/18670	0.0324778	0.543742	CD4/TNFRSF1B/SH3RF1/RC3H1/FCRL3/CD209/LGALS9/ATM
GO:0016570	histone modification	14/331	454/18670	0.0325079	0.543742	BRD8/SPHK2/ING5/ASH1L/PHF2/SKI/PER2/KAT5/DTX3L/NCOA3/SUV39H1/TAF5L/ASXL1/ATM
GO:0032535	regulation of cellular component size	12/331	370/18670	0.0330521	0.548168	SEMA3C/WNT7B/MEGF8/TENM1/ILK/NDEL1/KANK3/PPP1R9A/RPTOR/SLC12A5/DPYSL2/LATS1
GO:0001941	postsynaptic membrane organization	3/331	40/18670	0.0336638	0.548168	NLGN3/NLGN1/ZMYND8
GO:0035735	intraciliary transport involved in cilium assembly	3/331	40/18670	0.0336638	0.548168	TTC30B/IFT46/KIF3A
GO:0090207	regulation of triglyceride metabolic process	3/331	40/18670	0.0336638	0.548168	PANK2/FITM2/PLIN5
GO:0046486	glycerolipid metabolic process	13/331	414/18670	0.034031	0.548168	SMG1/PANK2/PIK3C2G/INSIG1/AWAT2/FAAH/FITM2/DAGLB/PCK2/PIP5K1C/PLIN5/ATM/PIKFYVE
GO:0043523	regulation of neuron apoptotic process	8/331	210/18670	0.0340811	0.548168	GRIK2/KRAS/ILK/SOD2/STAMBP/SRPK2/CHL1/ATM
GO:0008088	axo-dendritic transport	4/331	69/18670	0.0341101	0.548168	NDEL1/KIF3A/BLOC1S5/TRAK1
GO:0036465	synaptic vesicle recycling	4/331	69/18670	0.0341101	0.548168	DNM3/NLGN3/NLGN1/PIP5K1C
GO:0034330	cell junction organization	10/331	290/18670	0.0346711	0.548168	LIMCH1/SNAI1/BMP6/VCL/ILK/UGT8/PIP5K1C/IQSEC1/PKP4/PECAM1
GO:0030072	peptide hormone secretion	9/331	250/18670	0.0347765	0.548168	C2CD2L/TCIRG1/GHRHR/MYO5A/KALRN/PTPRN2/GCK/PER2/KLF7
GO:1903531	negative regulation of secretion by cell	8/331	211/18670	0.0349026	0.548168	KALRN/TNFRSF1B/HLA-F/PPP1R9A/SERPINB1/LGALS9/STXBP6/KLF7
GO:0051966	regulation of synaptic transmission, glutamatergic	4/331	70/18670	0.0356905	0.548168	GRIK2/NLGN3/NLGN1/CACNG8
GO:0008340	determination of adult lifespan	2/331	17/18670	0.0357615	0.548168	GHRHR/ATM
GO:0018027	peptidyl-lysine dimethylation	2/331	17/18670	0.0357615	0.548168	ASH1L/SUV39H1
GO:0031643	positive regulation of myelination	2/331	17/18670	0.0357615	0.548168	TNFRSF1B/RNF10
GO:0043968	histone H2A acetylation	2/331	17/18670	0.0357615	0.548168	BRD8/SPHK2
GO:0045725	positive regulation of glycogen biosynthetic process	2/331	17/18670	0.0357615	0.548168	GCK/C1QTNF2
GO:0060080	inhibitory postsynaptic potential	2/331	17/18670	0.0357615	0.548168	GRIK2/NLGN3
GO:0019432	triglyceride biosynthetic process	3/331	41/18670	0.0358587	0.548168	FITM2/PCK2/PLIN5
GO:0050798	activated T cell proliferation	3/331	41/18670	0.0358587	0.548168	BTN3A1/RC3H1/LGALS9
GO:0098815	modulation of excitatory postsynaptic potential	3/331	41/18670	0.0358587	0.548168	NLGN3/NLGN1/ZMYND8
GO:0120032	regulation of plasma membrane bounded cell projection assembly	7/331	175/18670	0.0367669	0.55408	DNM3/TENM1/NDEL1/NLGN1/PPP1R9A/ZMYND8/HTT
GO:0023061	signal release	14/331	462/18670	0.0368053	0.55408	C2CD2L/TCIRG1/BMP6/GHRHR/MYO5A/P2RX1/KALRN/NLGN1/PPP1R9A/PTPRN2/PIP5K1C/GCK/PER2/KLF7
GO:0017145	stem cell division	3/331	42/18670	0.0381256	0.55408	SOX5/GNL3/NCOA3
GO:0033003	regulation of mast cell activation	3/331	42/18670	0.0381256	0.55408	SPHK2/LGALS9/CRLF2
GO:2001222	regulation of neuron migration	3/331	42/18670	0.0381256	0.55408	SRGAP2/DAB2IP/UNC5D
GO:0050768	negative regulation of neurogenesis	10/331	295/18670	0.038242	0.55408	SEMA3C/DNM3/SRGAP2/MDM2/NLGN3/BCL11A/SKI/NLGN1/RNF10/PTPRG
GO:0060491	regulation of cell projection assembly	7/331	177/18670	0.0387181	0.55408	DNM3/TENM1/NDEL1/NLGN1/PPP1R9A/ZMYND8/HTT
GO:0035023	regulation of Rho protein signal transduction	6/331	140/18670	0.0387498	0.55408	PLEKHG4B/ARHGEF1/RASIP1/SOS2/KALRN/OBSCN
GO:0046330	positive regulation of JNK cascade	6/331	140/18670	0.0387498	0.55408	MAP3K6/DAB2IP/WNT7B/TPD52L1/SH3RF1/ZEB2
GO:0072073	kidney epithelium development	6/331	140/18670	0.0387498	0.55408	WNT7B/KLHL3/ILK/SMAD6/BMPER/PECAM1
GO:0019226	transmission of nerve impulse	4/331	72/18670	0.0389766	0.55408	GRIK2/P2RX1/CLCN1/CACNG8
GO:0006641	triglyceride metabolic process	5/331	105/18670	0.0390783	0.55408	PANK2/INSIG1/FITM2/PCK2/PLIN5
GO:0032869	cellular response to insulin stimulus	8/331	216/18670	0.0392114	0.55408	TCIRG1/PDE3B/GHRHR/MYO5A/NDEL1/PCK2/GCK/RPS6KB1
GO:0009896	positive regulation of catabolic process	13/331	423/18670	0.03934	0.55408	SPTLC1/DAB2IP/MDM2/TNFRSF1B/KAT5/DTX3L/RC3H1/SPTLC2/PLIN5/OAZ1/ATM/RFPL1/HTT
GO:0001911	negative regulation of leukocyte mediated cytotoxicity	2/331	18/18670	0.0397695	0.55408	HLA-F/LGALS9
GO:0070875	positive regulation of glycogen metabolic process	2/331	18/18670	0.0397695	0.55408	GCK/C1QTNF2
GO:0097094	craniofacial suture morphogenesis	2/331	18/18670	0.0397695	0.55408	INSIG1/MEGF8
GO:0071804	cellular potassium ion transport	8/331	217/18670	0.0401139	0.55408	KCNIP4/KCNA3/KCNN3/KCNH4/KCNK9/KCNAB3/SLC12A5/KCNJ3
GO:0071805	potassium ion transmembrane transport	8/331	217/18670	0.0401139	0.55408	KCNIP4/KCNA3/KCNN3/KCNH4/KCNK9/KCNAB3/SLC12A5/KCNJ3
GO:0021795	cerebral cortex cell migration	3/331	43/18670	0.0404639	0.55408	SRGAP2/DAB2IP/NDEL1
GO:0045773	positive regulation of axon extension	3/331	43/18670	0.0404639	0.55408	MEGF8/ILK/NDEL1
GO:0046460	neutral lipid biosynthetic process	3/331	43/18670	0.0404639	0.55408	FITM2/PCK2/PLIN5
GO:0046461	neutral lipid catabolic process	3/331	43/18670	0.0404639	0.55408	FAAH/DAGLB/PLIN5
GO:0046463	acylglycerol biosynthetic process	3/331	43/18670	0.0404639	0.55408	FITM2/PCK2/PLIN5
GO:0046464	acylglycerol catabolic process	3/331	43/18670	0.0404639	0.55408	FAAH/DAGLB/PLIN5
GO:0060612	adipose tissue development	3/331	43/18670	0.0404639	0.55408	CSF1/SPTLC2/KLF7
GO:1990573	potassium ion import across plasma membrane	3/331	43/18670	0.0404639	0.55408	KCNK9/SLC12A5/KCNJ3
GO:0008361	regulation of cell size	7/331	179/18670	0.040736	0.55408	SEMA3C/MEGF8/ILK/NDEL1/RPTOR/SLC12A5/DPYSL2
GO:2001235	positive regulation of apoptotic signaling pathway	7/331	179/18670	0.040736	0.55408	ING5/DAB2IP/TPD52L1/TP53BP2/S100A8/LGALS9/WWOX
GO:0010001	glial cell differentiation	8/331	218/18670	0.0410302	0.55408	EMX1/NLGN3/KRAS/ILK/SKI/TNFRSF1B/SH3TC2/S100A8
GO:0050807	regulation of synapse organization	8/331	218/18670	0.0410302	0.55408	DNM3/DAB2IP/NLGN3/LINGO2/KALRN/NLGN1/PPP1R9A/ZMYND8
GO:0046467	membrane lipid biosynthetic process	6/331	142/18670	0.0410626	0.55408	SPTLC1/SPHK2/P2RX1/UGT8/SPTLC2/SGMS2
GO:0043406	positive regulation of MAP kinase activity	9/331	258/18670	0.0411475	0.55408	MAP3K6/DAB2IP/WNT7B/TENM1/KRAS/ILK/TPD52L1/C1QTNF2/ZEB2
GO:1901796	regulation of signal transduction by p53 class mediator	7/331	180/18670	0.0417702	0.559308	SNAI1/ING5/MDM2/TP53BP2/TAF2/KAT5/ATM
GO:0048524	positive regulation of viral process	5/331	107/18670	0.0418357	0.559308	TMEM250/KPNA6/CD4/SRPK2/LGALS9
GO:0003007	heart morphogenesis	9/331	259/18670	0.0419958	0.559444	SEMA3C/SNAI1/MEGF8/MDM2/ILK/RYR2/SMAD6/ASXL1/NPHP3
GO:0043507	positive regulation of JUN kinase activity	4/331	74/18670	0.0424299	0.563216	MAP3K6/DAB2IP/WNT7B/ZEB2
GO:0042269	regulation of natural killer cell mediated cytotoxicity	3/331	44/18670	0.042873	0.567079	ULBP3/HLA-F/LGALS9
GO:0009062	fatty acid catabolic process	5/331	108/18670	0.0432573	0.568133	AUH/FAAH/ECHS1/PCK2/PLIN5
GO:2000278	regulation of DNA biosynthetic process	5/331	108/18670	0.0432573	0.568133	TNKS2/NVL/NPPC/WRAP53/ATM
GO:0006644	phospholipid metabolic process	13/331	430/18670	0.043857	0.569806	SPTLC1/SMG1/PIK3C2G/SPHK2/DAB2IP/FITM2/PIP5K1C/SPTLC2/GGPS1/PLCB2/SGMS2/ATM/PIKFYVE
GO:0032026	response to magnesium ion	2/331	19/18670	0.0439383	0.569806	BMP6/MDM2
GO:0051546	keratinocyte migration	2/331	19/18670	0.0439383	0.569806	EPPK1/IQSEC1
GO:0016569	covalent chromatin modification	14/331	474/18670	0.0439958	0.569806	BRD8/SPHK2/ING5/ASH1L/PHF2/SKI/PER2/KAT5/DTX3L/NCOA3/SUV39H1/TAF5L/ASXL1/ATM
GO:0007422	peripheral nervous system development	4/331	75/18670	0.0442193	0.57072	ILK/UGT8/SKI/SH3TC2
GO:0044706	multi-multicellular organism process	8/331	222/18670	0.0448343	0.571473	FBLN1/SPHK2/KPNA6/KRAS/ASH1L/P2RX1/KALRN/LGALS9
GO:0050770	regulation of axonogenesis	7/331	183/18670	0.0449745	0.571473	SEMA3C/MEGF8/ILK/NDEL1/DPYSL2/TRAK1/ZEB2
GO:0051932	synaptic transmission, GABAergic	3/331	45/18670	0.0453525	0.571473	KRAS/GABRG3/NLGN1
GO:2001251	negative regulation of chromosome organization	6/331	146/18670	0.0459452	0.571473	SPHK2/PHF2/TNKS2/SKI/ZNF207/ATM
GO:0000380	alternative mRNA splicing, via spliceosome	4/331	76/18670	0.0460505	0.571473	MBNL3/RBM11/SRSF12/RBM5
GO:0042098	T cell proliferation	7/331	184/18670	0.0460768	0.571473	CD4/TNFRSF1B/BTN3A1/SH3RF1/RC3H1/CD209/LGALS9
GO:0061387	regulation of extent of cell growth	5/331	110/18670	0.046187	0.571473	SEMA3C/MEGF8/ILK/NDEL1/DPYSL2
GO:0046328	regulation of JNK cascade	7/331	185/18670	0.0471962	0.571473	GRIK2/MAP3K6/DAB2IP/WNT7B/TPD52L1/SH3RF1/ZEB2
GO:0043524	negative regulation of neuron apoptotic process	6/331	147/18670	0.0472199	0.571473	GRIK2/KRAS/ILK/SOD2/STAMBP/CHL1
GO:0033157	regulation of intracellular protein transport	8/331	225/18670	0.047835	0.571473	INSIG1/DERL3/MDM2/TENM1/NDEL1/TMEM30A/SH3TC2/OAZ1
GO:0002715	regulation of natural killer cell mediated immunity	3/331	46/18670	0.0479015	0.571473	ULBP3/HLA-F/LGALS9
GO:0005978	glycogen biosynthetic process	3/331	46/18670	0.0479015	0.571473	GCK/PER2/C1QTNF2
GO:0007157	heterophilic cell-cell adhesion via plasma membrane cell adhesion molecules	3/331	46/18670	0.0479015	0.571473	TENM1/NLGN1/CD209
GO:0009250	glucan biosynthetic process	3/331	46/18670	0.0479015	0.571473	GCK/PER2/C1QTNF2
GO:0032527	protein exit from endoplasmic reticulum	3/331	46/18670	0.0479015	0.571473	INSIG1/DERL3/TMEM30A
GO:0043300	regulation of leukocyte degranulation	3/331	46/18670	0.0479015	0.571473	SPHK2/HLA-F/LGALS9
GO:0044003	modification by symbiont of host morphology or physiology	3/331	46/18670	0.0479015	0.571473	KPNA6/CD4/CD209
GO:1901224	positive regulation of NIK/NF-kappaB signaling	4/331	77/18670	0.0479234	0.571473	TNFRSF10A/ILK/RC3H1/LGALS9
GO:0002374	cytokine secretion involved in immune response	2/331	20/18670	0.0482611	0.571473	SPHK2/TNFRSF1B
GO:0007130	synaptonemal complex assembly	2/331	20/18670	0.0482611	0.571473	SYCP2/AGO4
GO:0033005	positive regulation of mast cell activation	2/331	20/18670	0.0482611	0.571473	SPHK2/CRLF2
GO:0045655	regulation of monocyte differentiation	2/331	20/18670	0.0482611	0.571473	CSF1/CD4
GO:0070828	heterochromatin organization	2/331	20/18670	0.0482611	0.571473	SNAI1/SMCHD1
GO:0086014	atrial cardiac muscle cell action potential	2/331	20/18670	0.0482611	0.571473	RYR2/KCNJ3
GO:0086026	atrial cardiac muscle cell to AV node cell signaling	2/331	20/18670	0.0482611	0.571473	RYR2/KCNJ3
GO:0086066	atrial cardiac muscle cell to AV node cell communication	2/331	20/18670	0.0482611	0.571473	RYR2/KCNJ3
GO:0072331	signal transduction by p53 class mediator	9/331	267/18670	0.0492086	0.579292	SNAI1/ING5/MDM2/TP53BP2/TAF2/KAT5/FHIT/ATM/WWOX
GO:0003279	cardiac septum development	5/331	112/18670	0.0492321	0.579292	SEMA3C/MDM2/SMAD6/CPLANE1/NPHP3
GO:2001056	positive regulation of cysteine-type endopeptidase activity	6/331	149/18670	0.0498345	0.580285	BCL2L13/TNFRSF10A/P2RX1/S100A8/LGALS9/RFPL1
GO:0072332	intrinsic apoptotic signaling pathway by p53 class mediator	4/331	78/18670	0.049838	0.580285	MDM2/TP53BP2/FHIT/WWOX
GO:0050803	regulation of synapse structure or activity	8/331	227/18670	0.0499065	0.580285	DNM3/DAB2IP/NLGN3/LINGO2/KALRN/NLGN1/PPP1R9A/ZMYND8
GO:0043370	regulation of CD4-positive, alpha-beta T cell differentiation	3/331	47/18670	0.0505195	0.580285	SH3RF1/RC3H1/LGALS9
GO:0048066	developmental pigmentation	3/331	47/18670	0.0505195	0.580285	MYO5A/BLOC1S5/ZEB2
GO:0031345	negative regulation of cell projection organization	7/331	188/18670	0.0506582	0.580285	SEMA3C/DNM3/MDM2/NLGN3/BCL11A/NLGN1/PTPRG
GO:0018205	peptidyl-lysine modification	12/331	397/18670	0.0515404	0.580285	BRD8/SPHK2/ING5/MDM2/ASH1L/BCL11A/ATAT1/GNL3/KAT5/NCOA3/SUV39H1/TAF5L
GO:0046879	hormone secretion	10/331	312/18670	0.0522641	0.580285	C2CD2L/TCIRG1/BMP6/GHRHR/MYO5A/KALRN/PTPRN2/GCK/PER2/KLF7
GO:0060349	bone morphogenesis	5/331	114/18670	0.0523928	0.580285	INSIG1/BMP6/MEGF8/NPPC/SKI
GO:0003177	pulmonary valve development	2/331	21/18670	0.0527312	0.580285	SMAD6/TNFRSF1B
GO:0003283	atrial septum development	2/331	21/18670	0.0527312	0.580285	MDM2/NPHP3
GO:0009081	branched-chain amino acid metabolic process	2/331	21/18670	0.0527312	0.580285	AUH/ACADSB
GO:0009083	branched-chain amino acid catabolic process	2/331	21/18670	0.0527312	0.580285	AUH/ACADSB
GO:0032332	positive regulation of chondrocyte differentiation	2/331	21/18670	0.0527312	0.580285	SOX5/BMP6
GO:0034389	lipid droplet organization	2/331	21/18670	0.0527312	0.580285	FITM2/PLIN5
GO:0035357	peroxisome proliferator activated receptor signaling pathway	2/331	21/18670	0.0527312	0.580285	PLIN5/ASXL1
GO:0042438	melanin biosynthetic process	2/331	21/18670	0.0527312	0.580285	MYO5A/ZEB2
GO:0042749	regulation of circadian sleep/wake cycle	2/331	21/18670	0.0527312	0.580285	GHRHR/NLGN1
GO:0060972	left/right pattern formation	2/331	21/18670	0.0527312	0.580285	SNAI1/MEGF8
GO:2000738	positive regulation of stem cell differentiation	2/331	21/18670	0.0527312	0.580285	SEMA3C/SOX5
GO:2001234	negative regulation of apoptotic signaling pathway	8/331	230/18670	0.0531215	0.580285	SNAI1/TNFRSF10A/MDM2/IFI6/SOD2/YBX3/SH3RF1/HTT
GO:0007140	male meiotic nuclear division	3/331	48/18670	0.0532057	0.580285	SYCP2/AGO4/ATM
GO:0008089	anterograde axonal transport	3/331	48/18670	0.0532057	0.580285	KIF3A/BLOC1S5/TRAK1
GO:0010107	potassium ion import	3/331	48/18670	0.0532057	0.580285	KCNK9/SLC12A5/KCNJ3
GO:0061647	histone H3-K9 modification	3/331	48/18670	0.0532057	0.580285	SPHK2/ASH1L/SUV39H1
GO:0001678	cellular glucose homeostasis	6/331	152/18670	0.0539202	0.582963	C2CD2L/GHRHR/PCK2/PTPRN2/GCK/KLF7
GO:0048489	synaptic vesicle transport	6/331	152/18670	0.0539202	0.582963	DNM3/P2RX1/NLGN1/TMEM230/PIP5K1C/BLOC1S5
GO:0097480	establishment of synaptic vesicle localization	6/331	152/18670	0.0539202	0.582963	DNM3/P2RX1/NLGN1/TMEM230/PIP5K1C/BLOC1S5
GO:0046651	lymphocyte proliferation	9/331	272/18670	0.0541091	0.583315	CD4/TNFRSF1B/BTN3A1/SH3RF1/RC3H1/FCRL3/CD209/LGALS9/ATM
GO:0051961	negative regulation of nervous system development	10/331	315/18670	0.0550516	0.591765	SEMA3C/DNM3/SRGAP2/MDM2/NLGN3/BCL11A/SKI/NLGN1/RNF10/PTPRG
GO:0021782	glial cell development	5/331	116/18670	0.0556694	0.592481	KRAS/ILK/SKI/SH3TC2/S100A8
GO:0032204	regulation of telomere maintenance	4/331	81/18670	0.0558306	0.592481	SMG1/TNKS2/GNL3/ATM
GO:0003044	regulation of systemic arterial blood pressure mediated by a chemical signal	3/331	49/18670	0.0559594	0.592481	ADRA1B/AOPEP/SOD2
GO:0008347	glial cell migration	3/331	49/18670	0.0559594	0.592481	SRGAP2/DAB2IP/CSF1
GO:0010770	positive regulation of cell morphogenesis involved in differentiation	6/331	154/18670	0.0567537	0.592481	MEGF8/ILK/NDEL1/KALRN/TRAK1/ZEB2
GO:0002097	tRNA wobble base modification	2/331	22/18670	0.057342	0.592481	ADAT2/ALKBH8
GO:0006582	melanin metabolic process	2/331	22/18670	0.057342	0.592481	MYO5A/ZEB2
GO:0010155	regulation of proton transport	2/331	22/18670	0.057342	0.592481	TCIRG1/SPHK2
GO:0010866	regulation of triglyceride biosynthetic process	2/331	22/18670	0.057342	0.592481	FITM2/PLIN5
GO:0010884	positive regulation of lipid storage	2/331	22/18670	0.057342	0.592481	FITM2/PLIN5
GO:0021801	cerebral cortex radial glia guided migration	2/331	22/18670	0.057342	0.592481	SRGAP2/DAB2IP
GO:0022030	telencephalon glial cell migration	2/331	22/18670	0.057342	0.592481	SRGAP2/DAB2IP
GO:0031342	negative regulation of cell killing	2/331	22/18670	0.057342	0.592481	HLA-F/LGALS9
GO:0032402	melanosome transport	2/331	22/18670	0.057342	0.592481	MYO5A/BLOC1S5
GO:0014009	glial cell proliferation	3/331	50/18670	0.0587796	0.599962	CSF1/SKI/RNF10
GO:0033059	cellular pigmentation	3/331	50/18670	0.0587796	0.599962	MYO5A/BLOC1S5/ZEB2
GO:0060976	coronary vasculature development	3/331	50/18670	0.0587796	0.599962	MEGF8/SMAD6/CPLANE1
GO:1900087	positive regulation of G1/S transition of mitotic cell cycle	3/331	50/18670	0.0587796	0.599962	CUL4A/MDM2/RPTOR
GO:0016573	histone acetylation	6/331	156/18670	0.0596753	0.599962	BRD8/SPHK2/ING5/KAT5/NCOA3/TAF5L
GO:0042129	regulation of T cell proliferation	6/331	156/18670	0.0596753	0.599962	CD4/TNFRSF1B/SH3RF1/RC3H1/CD209/LGALS9
GO:0030111	regulation of Wnt signaling pathway	11/331	363/18670	0.059735	0.599962	DAB2IP/LATS2/ILK/TNKS2/SKI/GPRC5B/SULF2/LATS1/NPHP3/ZEB2/WWOX
GO:0045862	positive regulation of proteolysis	11/331	363/18670	0.059735	0.599962	FBLN1/BCL2L13/DAB2IP/TNFRSF10A/MDM2/P2RX1/FBXW11/TNFRSF1B/S100A8/LGALS9/RFPL1
GO:0001764	neuron migration	6/331	157/18670	0.0611691	0.599962	SRGAP2/DAB2IP/NDEL1/UNC5D/SH3RF1/CHL1
GO:0032206	positive regulation of telomere maintenance	3/331	51/18670	0.0616656	0.599962	TNKS2/GNL3/ATM
GO:0009914	hormone transport	10/331	322/18670	0.0619324	0.599962	C2CD2L/TCIRG1/BMP6/GHRHR/MYO5A/KALRN/PTPRN2/GCK/PER2/KLF7
GO:0060562	epithelial tube morphogenesis	10/331	322/18670	0.0619324	0.599962	RASIP1/MEGF8/CSF1/KRAS/KLHL3/ILK/RYR2/SKI/NPHP3/ZEB2
GO:0010952	positive regulation of peptidase activity	7/331	197/18670	0.0619884	0.599962	FBLN1/BCL2L13/TNFRSF10A/P2RX1/S100A8/LGALS9/RFPL1
GO:0006359	regulation of transcription by RNA polymerase III	2/331	23/18670	0.0620871	0.599962	TENM1/RPTOR
GO:0007413	axonal fasciculation	2/331	23/18670	0.0620871	0.599962	NCAM2/MEGF8
GO:0022410	circadian sleep/wake cycle process	2/331	23/18670	0.0620871	0.599962	GHRHR/NLGN1
GO:0030539	male genitalia development	2/331	23/18670	0.0620871	0.599962	BMP6/SYCP2
GO:0032401	establishment of melanosome localization	2/331	23/18670	0.0620871	0.599962	MYO5A/BLOC1S5
GO:0043576	regulation of respiratory gaseous exchange	2/331	23/18670	0.0620871	0.599962	NLGN3/NLGN1
GO:0050995	negative regulation of lipid catabolic process	2/331	23/18670	0.0620871	0.599962	PDE3B/PLIN5
GO:0051904	pigment granule transport	2/331	23/18670	0.0620871	0.599962	MYO5A/BLOC1S5
GO:0070193	synaptonemal complex organization	2/331	23/18670	0.0620871	0.599962	SYCP2/AGO4
GO:0106030	neuron projection fasciculation	2/331	23/18670	0.0620871	0.599962	NCAM2/MEGF8
GO:1903429	regulation of cell maturation	2/331	23/18670	0.0620871	0.599962	BCL11A/NPPC
GO:0051048	negative regulation of secretion	8/331	238/18670	0.062334	0.599962	KALRN/TNFRSF1B/HLA-F/PPP1R9A/SERPINB1/LGALS9/STXBP6/KLF7
GO:0019216	regulation of lipid metabolic process	12/331	410/18670	0.0625617	0.599962	PDE3B/PANK2/SPHK2/SNAI1/INSIG1/BMP6/DAB2IP/FITM2/GGPS1/PLIN5/C1QTNF2/MBTPS1
GO:0006342	chromatin silencing	5/331	120/18670	0.0625698	0.599962	PHF2/SMCHD1/FAM172BP/KCNQ1OT1/SUV39H1
GO:0072089	stem cell proliferation	5/331	120/18670	0.0625698	0.599962	FBLN1/SOX5/WNT7B/DAGLB/N4BP2L2
GO:0051402	neuron apoptotic process	8/331	239/18670	0.0635515	0.607814	GRIK2/KRAS/ILK/SOD2/STAMBP/SRPK2/CHL1/ATM
GO:0006665	sphingolipid metabolic process	6/331	159/18670	0.064223	0.610176	SPTLC1/SPHK2/P2RX1/UGT8/SPTLC2/SGMS2
GO:0003179	heart valve morphogenesis	3/331	52/18670	0.0646164	0.610176	SNAI1/MDM2/SMAD6
GO:0030514	negative regulation of BMP signaling pathway	3/331	52/18670	0.0646164	0.610176	SMAD6/SKI/BMPER
GO:0032330	regulation of chondrocyte differentiation	3/331	52/18670	0.0646164	0.610176	SOX5/BMP6/MAF
GO:0046580	negative regulation of Ras protein signal transduction	3/331	52/18670	0.0646164	0.610176	RASIP1/DAB2IP/STAMBP
GO:0034329	cell junction assembly	8/331	241/18670	0.066031	0.615178	LIMCH1/SNAI1/VCL/ILK/UGT8/PIP5K1C/PKP4/PECAM1
GO:0001776	leukocyte homeostasis	4/331	86/18670	0.0666391	0.615178	TCIRG1/DOCK10/RC3H1/LGALS9
GO:0006919	activation of cysteine-type endopeptidase activity involved in apoptotic process	4/331	86/18670	0.0666391	0.615178	BCL2L13/TNFRSF10A/P2RX1/S100A8
GO:0034637	cellular carbohydrate biosynthetic process	4/331	86/18670	0.0666391	0.615178	PCK2/GCK/PER2/C1QTNF2
GO:0003181	atrioventricular valve morphogenesis	2/331	24/18670	0.0669604	0.615178	MDM2/SMAD6
GO:0021871	forebrain regionalization	2/331	24/18670	0.0669604	0.615178	EMX1/WNT7B
GO:0036010	protein localization to endosome	2/331	24/18670	0.0669604	0.615178	TMEM30A/DTX3L
GO:0043302	positive regulation of leukocyte degranulation	2/331	24/18670	0.0669604	0.615178	SPHK2/HLA-F
GO:0051905	establishment of pigment granule localization	2/331	24/18670	0.0669604	0.615178	MYO5A/BLOC1S5
GO:0099590	neurotransmitter receptor internalization	2/331	24/18670	0.0669604	0.615178	DNM3/CACNG8
GO:1903421	regulation of synaptic vesicle recycling	2/331	24/18670	0.0669604	0.615178	DNM3/NLGN1
GO:1903307	positive regulation of regulated secretory pathway	3/331	53/18670	0.0676313	0.619815	SPHK2/NLGN1/HLA-F
GO:0002062	chondrocyte differentiation	5/331	123/18670	0.0680479	0.622104	SOX5/BMP6/NPPC/SULF2/MAF
GO:0001667	ameboidal-type cell migration	13/331	461/18670	0.0682215	0.622166	SEMA3C/EPPK1/SRGAP2/DAB2IP/MEGF8/ILK/AMOTL1/BMPER/IQSEC1/PTPRG/FAT2/PECAM1/ZEB2
GO:0000723	telomere maintenance	6/331	162/18670	0.0689691	0.627451	SMG1/POLD3/TNKS2/GNL3/WRAP53/ATM
GO:0051403	stress-activated MAPK cascade	9/331	286/18670	0.069482	0.630579	GRIK2/MAP3K6/DAB2IP/WNT7B/TPD52L1/FBXW11/SH3RF1/ZEB2/LGALS9
GO:0007043	cell-cell junction assembly	5/331	124/18670	0.0699313	0.631518	SNAI1/VCL/UGT8/PKP4/PECAM1
GO:0014013	regulation of gliogenesis	5/331	124/18670	0.0699313	0.631518	EMX1/CSF1/SKI/TNFRSF1B/RNF10
GO:0007266	Rho protein signal transduction	7/331	203/18670	0.0703372	0.631518	PLEKHG4B/ARHGEF1/RASIP1/SOS2/KALRN/OBSCN/PECAM1
GO:0051235	maintenance of location	10/331	330/18670	0.0704517	0.631518	INSIG1/MYO5A/RYR2/FITM2/CD4/PLIN5/PLCB2/S100A8/LATS1/HTT
GO:0043506	regulation of JUN kinase activity	4/331	88/18670	0.0712453	0.631518	MAP3K6/DAB2IP/WNT7B/ZEB2
GO:0006473	protein acetylation	7/331	204/18670	0.0717909	0.631518	BRD8/SPHK2/ING5/ATAT1/KAT5/NCOA3/TAF5L
GO:0031929	TOR signaling	5/331	125/18670	0.0718433	0.631518	ARAF/TBCK/RPTOR/RPS6KB1/ATM
GO:0000729	DNA double-strand break processing	2/331	25/18670	0.0719558	0.631518	KAT5/ATM
GO:0008334	histone mRNA metabolic process	2/331	25/18670	0.0719558	0.631518	SNRPD3/ATM
GO:0032400	melanosome localization	2/331	25/18670	0.0719558	0.631518	MYO5A/BLOC1S5
GO:0032438	melanosome organization	2/331	25/18670	0.0719558	0.631518	BLOC1S5/ZEB2
GO:0032616	interleukin-13 production	2/331	25/18670	0.0719558	0.631518	SPHK2/LGALS9
GO:0045332	phospholipid translocation	2/331	25/18670	0.0719558	0.631518	ATP8B4/TMEM30A
GO:1903306	negative regulation of regulated secretory pathway	2/331	25/18670	0.0719558	0.631518	HLA-F/LGALS9
GO:0048872	homeostasis of number of cells	8/331	246/18670	0.0724887	0.634701	EMX1/TCIRG1/CSF1/KRAS/DOCK10/RC3H1/ASXL1/LGALS9
GO:0051346	negative regulation of hydrolase activity	13/331	466/18670	0.0728491	0.636363	SPHK2/DAB2IP/PPP1R9B/MDM2/PI16/SERPINA11/IFI6/PTPRN2/SH3RF1/SERPINB1/PLIN5/BOD1L1/SERPINB12
GO:0060021	roof of mouth development	4/331	89/18670	0.073608	0.637613	SNAI1/INSIG1/SKI/CPLANE1
GO:0000086	G2/M transition of mitotic cell cycle	8/331	247/18670	0.0738247	0.637613	TPD52L1/FBXW11/TAF2/LATS1/WEE1/PHLDA1/ATM/RFPL1
GO:0006383	transcription by RNA polymerase III	3/331	55/18670	0.0738491	0.637613	POLR3H/TENM1/RPTOR
GO:0007409	axonogenesis	13/331	468/18670	0.0747561	0.637613	SEMA3C/MEGF8/VCL/NLGN3/ILK/NDEL1/UNC5D/KIF3A/DPYSL2/CHL1/TRAK1/ZEB2/KLF7
GO:0071902	positive regulation of protein serine/threonine kinase activity	10/331	334/18670	0.0749768	0.637613	MAP3K6/DAB2IP/WNT7B/TENM1/KRAS/ILK/TPD52L1/RPTOR/C1QTNF2/ZEB2
GO:0032386	regulation of intracellular transport	12/331	423/18670	0.0750425	0.637613	SPHK2/INSIG1/DERL3/MDM2/TENM1/NDEL1/P2RX1/NLGN1/TMEM30A/SH3TC2/LGALS9/OAZ1
GO:0071826	ribonucleoprotein complex subunit organization	9/331	291/18670	0.0755722	0.637613	SNRPD3/ABT1/SRSF12/RC3H1/SRPK2/RBM5/AGO4/MTIF2/ATM
GO:0045778	positive regulation of ossification	4/331	90/18670	0.0760101	0.637613	BMP6/WNT7B/ILK/NPPC
GO:0060070	canonical Wnt signaling pathway	10/331	335/18670	0.0761358	0.637613	DAB2IP/LATS2/WNT7B/ILK/TNKS2/RYR2/GPRC5B/SULF2/LATS1/NPHP3
GO:0030073	insulin secretion	7/331	207/18670	0.0762584	0.637613	C2CD2L/TCIRG1/MYO5A/PTPRN2/GCK/PER2/KLF7
GO:0099003	vesicle-mediated transport in synapse	7/331	207/18670	0.0762584	0.637613	DNM3/NLGN3/P2RX1/NLGN1/TMEM230/PIP5K1C/BLOC1S5
GO:0022029	telencephalon cell migration	3/331	56/18670	0.0770501	0.637613	SRGAP2/DAB2IP/NDEL1
GO:0046148	pigment biosynthetic process	3/331	56/18670	0.0770501	0.637613	CPOX/MYO5A/ZEB2
GO:0003171	atrioventricular valve development	2/331	26/18670	0.0770675	0.637613	MDM2/SMAD6
GO:0010758	regulation of macrophage chemotaxis	2/331	26/18670	0.0770675	0.637613	CSF1/MTUS1
GO:0030318	melanocyte differentiation	2/331	26/18670	0.0770675	0.637613	MYO5A/ZEB2
GO:0034204	lipid translocation	2/331	26/18670	0.0770675	0.637613	ATP8B4/TMEM30A
GO:0034453	microtubule anchoring	2/331	26/18670	0.0770675	0.637613	CEP350/KIF3A
GO:0042745	circadian sleep/wake cycle	2/331	26/18670	0.0770675	0.637613	GHRHR/NLGN1
GO:0048169	regulation of long-term neuronal synaptic plasticity	2/331	26/18670	0.0770675	0.637613	GRIK2/KRAS
GO:0048753	pigment granule organization	2/331	26/18670	0.0770675	0.637613	BLOC1S5/ZEB2
GO:0051875	pigment granule localization	2/331	26/18670	0.0770675	0.637613	MYO5A/BLOC1S5
GO:1904353	regulation of telomere capping	2/331	26/18670	0.0770675	0.637613	TNKS2/ATM
GO:0052548	regulation of endopeptidase activity	12/331	425/18670	0.0770948	0.637613	BCL2L13/TNFRSF10A/MDM2/P2RX1/SERPINA11/IFI6/SH3RF1/SERPINB1/S100A8/LGALS9/SERPINB12/RFPL1
GO:0051291	protein heterooligomerization	5/331	128/18670	0.0777497	0.639055	TMEM120B/ILK/P2RX1/NLGN1/C1QTNF2
GO:0007623	circadian rhythm	7/331	208/18670	0.0777831	0.639055	GHRHR/OPN4/FBXW11/ARNTL2/NLGN1/PER2/SUV39H1
GO:0090276	regulation of peptide hormone secretion	7/331	208/18670	0.0777831	0.639055	C2CD2L/TCIRG1/GHRHR/KALRN/GCK/PER2/KLF7
GO:0030510	regulation of BMP signaling pathway	4/331	91/18670	0.0784513	0.643128	ILK/SMAD6/SKI/BMPER
GO:0051216	cartilage development	7/331	209/18670	0.0793256	0.644482	SNAI1/SOX5/BMP6/WNT7B/NPPC/SULF2/MAF
GO:0043525	positive regulation of neuron apoptotic process	3/331	57/18670	0.0803111	0.644482	GRIK2/SRPK2/ATM
GO:0045143	homologous chromosome segregation	3/331	57/18670	0.0803111	0.644482	SYCP2/AGO4/ATM
GO:0035710	CD4-positive, alpha-beta T cell activation	4/331	92/18670	0.0809313	0.644482	TCIRG1/SH3RF1/RC3H1/LGALS9
GO:0051052	regulation of DNA metabolic process	12/331	429/18670	0.081306	0.644482	SMG1/CUL4A/TNKS2/NVL/NPPC/GNL3/SMCHD1/WRNIP1/DTX3L/PARG/WRAP53/ATM
GO:0003231	cardiac ventricle development	5/331	130/18670	0.0818285	0.644482	SEMA3C/MDM2/RYR2/SMAD6/CPLANE1
GO:0003148	outflow tract septum morphogenesis	2/331	27/18670	0.08229	0.644482	SEMA3C/SMAD6
GO:0009649	entrainment of circadian clock	2/331	27/18670	0.08229	0.644482	ARNTL2/PER2
GO:1903522	regulation of blood circulation	9/331	297/18670	0.0833011	0.644482	KCNIP4/ADRA1B/MDM2/NPPC/P2RX1/RYR2/CACNG8/PER2/KCNJ3
GO:0019229	regulation of vasoconstriction	3/331	58/18670	0.0836312	0.644482	ADRA1B/P2RX1/PER2
GO:0051058	negative regulation of small GTPase mediated signal transduction	3/331	58/18670	0.0836312	0.644482	RASIP1/DAB2IP/STAMBP
GO:0032946	positive regulation of mononuclear cell proliferation	5/331	131/18670	0.0839098	0.644482	CSF1/CD4/FCRL3/CD209/LGALS9
GO:0003205	cardiac chamber development	6/331	171/18670	0.0843933	0.644482	SEMA3C/MDM2/RYR2/SMAD6/CPLANE1/NPHP3
GO:0060993	kidney morphogenesis	4/331	94/18670	0.0860063	0.644482	WNT7B/KLHL3/ILK/NPHP3
GO:1901216	positive regulation of neuron death	4/331	94/18670	0.0860063	0.644482	GRIK2/TP53BP2/SRPK2/ATM
GO:0030518	intracellular steroid hormone receptor signaling pathway	5/331	132/18670	0.0860189	0.644482	CYP7B1/GHRHR/KAT5/NCOA3/LATS1
GO:0072329	monocarboxylic acid catabolic process	5/331	132/18670	0.0860189	0.644482	AUH/FAAH/ECHS1/PCK2/PLIN5
GO:0021543	pallium development	6/331	172/18670	0.0862161	0.644482	EMX1/SRGAP2/DAB2IP/NDEL1/ATAT1/ZEB2
GO:0032874	positive regulation of stress-activated MAPK cascade	6/331	172/18670	0.0862161	0.644482	MAP3K6/DAB2IP/WNT7B/TPD52L1/SH3RF1/ZEB2
GO:0008333	endosome to lysosome transport	3/331	59/18670	0.0870093	0.644482	CACNG8/DTX3L/TRAK1
GO:0021885	forebrain cell migration	3/331	59/18670	0.0870093	0.644482	SRGAP2/DAB2IP/NDEL1
GO:0007254	JNK cascade	7/331	214/18670	0.0873031	0.644482	GRIK2/MAP3K6/DAB2IP/WNT7B/TPD52L1/SH3RF1/ZEB2
GO:1903050	regulation of proteolysis involved in cellular protein catabolic process	7/331	214/18670	0.0873031	0.644482	ARAF/DERL3/DAB2IP/MDM2/LATS1/FHIT/RFPL1
GO:0003180	aortic valve morphogenesis	2/331	28/18670	0.0876175	0.644482	SNAI1/SMAD6
GO:0010894	negative regulation of steroid biosynthetic process	2/331	28/18670	0.0876175	0.644482	SNAI1/INSIG1
GO:0048520	positive regulation of behavior	2/331	28/18670	0.0876175	0.644482	GHRHR/NLGN1
GO:2000463	positive regulation of excitatory postsynaptic potential	2/331	28/18670	0.0876175	0.644482	NLGN3/NLGN1
GO:0003018	vascular process in circulatory system	6/331	173/18670	0.0880604	0.644482	ADRA1B/BMP6/NPPC/P2RX1/SOD2/PER2
GO:0070304	positive regulation of stress-activated protein kinase signaling cascade	6/331	173/18670	0.0880604	0.644482	MAP3K6/DAB2IP/WNT7B/TPD52L1/SH3RF1/ZEB2
GO:0001508	action potential	5/331	133/18670	0.0881557	0.644482	GRIK2/P2RX1/RYR2/CLCN1/KCNJ3
GO:0071333	cellular response to glucose stimulus	5/331	133/18670	0.0881557	0.644482	C2CD2L/GHRHR/PCK2/PTPRN2/KLF7
GO:0060249	anatomical structure homeostasis	12/331	437/18670	0.0901571	0.644482	TCIRG1/SMG1/LDB2/CSF1/KRAS/POLD3/TNKS2/P2RX1/GNL3/WRAP53/NPHP3/ATM
GO:0042267	natural killer cell mediated cytotoxicity	3/331	60/18670	0.0904443	0.644482	ULBP3/HLA-F/LGALS9
GO:0043966	histone H3 acetylation	3/331	60/18670	0.0904443	0.644482	SPHK2/ING5/TAF5L
GO:0045576	mast cell activation	3/331	60/18670	0.0904443	0.644482	SPHK2/LGALS9/CRLF2
GO:1902808	positive regulation of cell cycle G1/S phase transition	3/331	60/18670	0.0904443	0.644482	CUL4A/MDM2/RPTOR
GO:0019217	regulation of fatty acid metabolic process	4/331	96/18670	0.0912326	0.644482	PANK2/INSIG1/PLIN5/C1QTNF2
GO:0032200	telomere organization	6/331	175/18670	0.0918136	0.644482	SMG1/POLD3/TNKS2/GNL3/WRAP53/ATM
GO:0043312	neutrophil degranulation	13/331	485/18670	0.0922697	0.644482	TCIRG1/AP2A2/ATP8B4/VCL/P2RX1/TNFRSF1B/ABCA13/TMEM30A/PTPRN2/SERPINB1/S100A8/PECAM1/SERPINB12
GO:0060348	bone development	7/331	217/18670	0.0923009	0.644482	INSIG1/BMP6/MEGF8/NPPC/SKI/SULF2/ASXL1
GO:0001889	liver development	5/331	135/18670	0.0925116	0.644482	KRAS/PHF2/PCK2/SULF2/NPHP3
GO:0043484	regulation of RNA splicing	5/331	135/18670	0.0925116	0.644482	MBNL3/RBM11/SRSF12/SRPK2/RBM5
GO:0071331	cellular response to hexose stimulus	5/331	135/18670	0.0925116	0.644482	C2CD2L/GHRHR/PCK2/PTPRN2/KLF7
GO:0000132	establishment of mitotic spindle orientation	2/331	29/18670	0.0930449	0.644482	NDEL1/HTT
GO:0003016	respiratory system process	2/331	29/18670	0.0930449	0.644482	NLGN3/NLGN1
GO:0005979	regulation of glycogen biosynthetic process	2/331	29/18670	0.0930449	0.644482	GCK/C1QTNF2
GO:0010962	regulation of glucan biosynthetic process	2/331	29/18670	0.0930449	0.644482	GCK/C1QTNF2
GO:0031063	regulation of histone deacetylation	2/331	29/18670	0.0930449	0.644482	SPHK2/SKI
GO:0042219	cellular modified amino acid catabolic process	2/331	29/18670	0.0930449	0.644482	GGT5/ALDH1L2
GO:0044550	secondary metabolite biosynthetic process	2/331	29/18670	0.0930449	0.644482	MYO5A/ZEB2
GO:0060536	cartilage morphogenesis	2/331	29/18670	0.0930449	0.644482	SNAI1/WNT7B
GO:1900027	regulation of ruffle assembly	2/331	29/18670	0.0930449	0.644482	NDEL1/NLGN1
GO:2000515	negative regulation of CD4-positive, alpha-beta T cell activation	2/331	29/18670	0.0930449	0.644482	RC3H1/LGALS9
GO:2001022	positive regulation of response to DNA damage stimulus	4/331	97/18670	0.0939015	0.644482	SMCHD1/DTX3L/WRAP53/ATM
GO:0030888	regulation of B cell proliferation	3/331	61/18670	0.0939351	0.644482	RC3H1/FCRL3/ATM
GO:2000514	regulation of CD4-positive, alpha-beta T cell activation	3/331	61/18670	0.0939351	0.644482	SH3RF1/RC3H1/LGALS9
GO:0045814	negative regulation of gene expression, epigenetic	5/331	136/18670	0.0947305	0.644482	PHF2/SMCHD1/FAM172BP/KCNQ1OT1/SUV39H1
GO:0071326	cellular response to monosaccharide stimulus	5/331	136/18670	0.0947305	0.644482	C2CD2L/GHRHR/PCK2/PTPRN2/KLF7
GO:0002283	neutrophil activation involved in immune response	13/331	488/18670	0.0956041	0.644482	TCIRG1/AP2A2/ATP8B4/VCL/P2RX1/TNFRSF1B/ABCA13/TMEM30A/PTPRN2/SERPINB1/S100A8/PECAM1/SERPINB12
GO:0003002	regionalization	10/331	351/18670	0.0962002	0.644482	SEMA3C/EMX1/TBC1D32/SNAI1/WNT7B/MEGF8/SMAD6/SKI/ZEB2/ATM
GO:2001243	negative regulation of intrinsic apoptotic signaling pathway	4/331	98/18670	0.0966071	0.644482	SNAI1/MDM2/SOD2/YBX3
GO:0031644	regulation of neurological system process	5/331	137/18670	0.0969764	0.644482	NLGN3/NLGN1/TNFRSF1B/RNF10/ZMYND8
GO:0050684	regulation of mRNA processing	5/331	137/18670	0.0969764	0.644482	MBNL3/RBM11/SRSF12/SRPK2/RBM5
GO:0060393	regulation of pathway-restricted SMAD protein phosphorylation	3/331	62/18670	0.0974806	0.644482	BMP6/SMAD6/BMPER
GO:1905268	negative regulation of chromatin organization	3/331	62/18670	0.0974806	0.644482	SPHK2/PHF2/SKI
GO:0010950	positive regulation of endopeptidase activity	6/331	178/18670	0.0976034	0.644482	BCL2L13/TNFRSF10A/P2RX1/S100A8/LGALS9/RFPL1
GO:0001782	B cell homeostasis	2/331	30/18670	0.0985669	0.644482	DOCK10/RC3H1
GO:0010586	miRNA metabolic process	2/331	30/18670	0.0985669	0.644482	RC3H1/AGO4
GO:0045939	negative regulation of steroid metabolic process	2/331	30/18670	0.0985669	0.644482	SNAI1/INSIG1
GO:0045954	positive regulation of natural killer cell mediated cytotoxicity	2/331	30/18670	0.0985669	0.644482	ULBP3/HLA-F
GO:0046320	regulation of fatty acid oxidation	2/331	30/18670	0.0985669	0.644482	PLIN5/C1QTNF2
GO:0046596	regulation of viral entry into host cell	2/331	30/18670	0.0985669	0.644482	CD4/LGALS9
GO:0046640	regulation of alpha-beta T cell proliferation	2/331	30/18670	0.0985669	0.644482	SH3RF1/LGALS9
GO:0048147	negative regulation of fibroblast proliferation	2/331	30/18670	0.0985669	0.644482	DAB2IP/SKI
GO:0048873	homeostasis of number of cells within a tissue	2/331	30/18670	0.0985669	0.644482	CSF1/KRAS
GO:0050869	negative regulation of B cell activation	2/331	30/18670	0.0985669	0.644482	RC3H1/ATM
GO:0071480	cellular response to gamma radiation	2/331	30/18670	0.0985669	0.644482	MDM2/ATM
GO:0099068	postsynapse assembly	2/331	30/18670	0.0985669	0.644482	NLGN3/NLGN1
GO:0061008	hepaticobiliary system development	5/331	138/18670	0.0992491	0.644482	KRAS/PHF2/PCK2/SULF2/NPHP3
GO:0019395	fatty acid oxidation	4/331	99/18670	0.0993489	0.644482	AUH/ECHS1/PLIN5/C1QTNF2
GO:0030177	positive regulation of Wnt signaling pathway	6/331	179/18670	0.0995757	0.644482	ILK/TNKS2/SKI/GPRC5B/SULF2/ZEB2
GO:0046637	regulation of alpha-beta T cell differentiation	3/331	63/18670	0.10108	0.644482	SH3RF1/RC3H1/LGALS9
GO:0070665	positive regulation of leukocyte proliferation	5/331	139/18670	0.101548	0.644482	CSF1/CD4/FCRL3/CD209/LGALS9
GO:0044839	cell cycle G2/M phase transition	8/331	266/18670	0.102027	0.644482	TPD52L1/FBXW11/TAF2/LATS1/WEE1/PHLDA1/ATM/RFPL1
GO:0046883	regulation of hormone secretion	8/331	266/18670	0.102027	0.644482	C2CD2L/TCIRG1/BMP6/GHRHR/KALRN/GCK/PER2/KLF7
GO:0007265	Ras protein signal transduction	12/331	448/18670	0.103263	0.644482	PLEKHG4B/ARHGEF1/RASIP1/DAB2IP/CSF1/SOS2/KRAS/KALRN/OBSCN/STAMBP/IQSEC1/PECAM1
GO:0010565	regulation of cellular ketone metabolic process	6/331	181/18670	0.103583	0.644482	PANK2/INSIG1/BMP6/PLIN5/C1QTNF2/OAZ1
GO:0048015	phosphatidylinositol-mediated signaling	6/331	181/18670	0.103583	0.644482	PIK3C2G/DAB2IP/PIP5K1C/STAMBP/RPS6KB1/PLCB2
GO:0002724	regulation of T cell cytokine production	2/331	31/18670	0.104179	0.644482	TNFRSF1B/HLA-F
GO:0007143	female meiotic nuclear division	2/331	31/18670	0.104179	0.644482	SYCP2/ATM
GO:0040018	positive regulation of multicellular organism growth	2/331	31/18670	0.104179	0.644482	CSF1/GHRHR
GO:0043304	regulation of mast cell degranulation	2/331	31/18670	0.104179	0.644482	SPHK2/LGALS9
GO:0097106	postsynaptic density organization	2/331	31/18670	0.104179	0.644482	NLGN1/ZMYND8
GO:0099174	regulation of presynapse organization	2/331	31/18670	0.104179	0.644482	NLGN3/NLGN1
GO:1902895	positive regulation of pri-miRNA transcription by RNA polymerase II	2/331	31/18670	0.104179	0.644482	GNL3/SMAD6
GO:0097191	extrinsic apoptotic signaling pathway	7/331	224/18670	0.104572	0.644482	DAB2IP/TNFRSF10A/TNFRSF1B/IFI6/SH3RF1/HTT/WWOX
GO:0002228	natural killer cell mediated immunity	3/331	64/18670	0.104731	0.644482	ULBP3/HLA-F/LGALS9
GO:0035773	insulin secretion involved in cellular response to glucose stimulus	3/331	64/18670	0.104731	0.644482	C2CD2L/PTPRN2/KLF7
GO:0043297	apical junction assembly	3/331	64/18670	0.104731	0.644482	SNAI1/VCL/PECAM1
GO:0046503	glycerolipid catabolic process	3/331	64/18670	0.104731	0.644482	FAAH/DAGLB/PLIN5
GO:0060135	maternal process involved in female pregnancy	3/331	64/18670	0.104731	0.644482	KPNA6/ASH1L/LGALS9
GO:0034440	lipid oxidation	4/331	101/18670	0.10494	0.644482	AUH/ECHS1/PLIN5/C1QTNF2
GO:0045665	negative regulation of neuron differentiation	7/331	225/18670	0.106393	0.644482	SEMA3C/DNM3/MDM2/NLGN3/BCL11A/NLGN1/PTPRG
GO:0007249	I-kappaB kinase/NF-kappaB signaling	8/331	269/18670	0.106965	0.644482	SPHK2/DAB2IP/NKIRAS2/ASH1L/CD4/GPRC5B/CC2D1A/LGALS9
GO:0042119	neutrophil activation	13/331	498/18670	0.107248	0.644482	TCIRG1/AP2A2/ATP8B4/VCL/P2RX1/TNFRSF1B/ABCA13/TMEM30A/PTPRN2/SERPINB1/S100A8/PECAM1/SERPINB12
GO:0038061	NIK/NF-kappaB signaling	6/331	183/18670	0.107674	0.644482	TNFRSF10A/ILK/FBXW11/RC3H1/LGALS9/UACA
GO:0061136	regulation of proteasomal protein catabolic process	6/331	183/18670	0.107674	0.644482	ARAF/DERL3/DAB2IP/MDM2/FHIT/RFPL1
GO:0002367	cytokine production involved in immune response	4/331	102/18670	0.107788	0.644482	SPHK2/TNFRSF1B/HLA-F/GPRC5B
GO:0010522	regulation of calcium ion transport into cytosol	4/331	102/18670	0.107788	0.644482	MYO5A/RYR2/CD4/HTT
GO:0045739	positive regulation of DNA repair	3/331	65/18670	0.108434	0.644482	SMCHD1/DTX3L/WRAP53
GO:0060389	pathway-restricted SMAD protein phosphorylation	3/331	65/18670	0.108434	0.644482	BMP6/SMAD6/BMPER
GO:0070192	chromosome organization involved in meiotic cell cycle	3/331	65/18670	0.108434	0.644482	SYCP2/AGO4/ATM
GO:0002446	neutrophil mediated immunity	13/331	499/18670	0.108458	0.644482	TCIRG1/AP2A2/ATP8B4/VCL/P2RX1/TNFRSF1B/ABCA13/TMEM30A/PTPRN2/SERPINB1/S100A8/PECAM1/SERPINB12
GO:0034332	adherens junction organization	5/331	142/18670	0.108605	0.644482	LIMCH1/BMP6/VCL/PIP5K1C/IQSEC1
GO:0072006	nephron development	5/331	142/18670	0.108605	0.644482	WNT7B/KLHL3/ILK/SULF2/PECAM1
GO:0045927	positive regulation of growth	8/331	270/18670	0.10864	0.644482	MEGF8/CSF1/GHRHR/ILK/NDEL1/YBX3/RPTOR/S100A8
GO:0031098	stress-activated protein kinase signaling cascade	9/331	315/18670	0.109236	0.644482	GRIK2/MAP3K6/DAB2IP/WNT7B/TPD52L1/FBXW11/SH3RF1/ZEB2/LGALS9
GO:0002791	regulation of peptide secretion	13/331	500/18670	0.109675	0.644482	C2CD2L/TCIRG1/BMP6/GHRHR/KALRN/TNFRSF1B/GCK/PER2/SERPINB1/S100A8/LGALS9/CRLF2/KLF7
GO:0048017	inositol lipid-mediated signaling	6/331	184/18670	0.10975	0.644482	PIK3C2G/DAB2IP/PIP5K1C/STAMBP/RPS6KB1/PLCB2
GO:0048639	positive regulation of developmental growth	6/331	184/18670	0.10975	0.644482	MEGF8/CSF1/GHRHR/ILK/NDEL1/YBX3
GO:0032228	regulation of synaptic transmission, GABAergic	2/331	32/18670	0.109875	0.644482	KRAS/NLGN1
GO:0033006	regulation of mast cell activation involved in immune response	2/331	32/18670	0.109875	0.644482	SPHK2/LGALS9
GO:0045922	negative regulation of fatty acid metabolic process	2/331	32/18670	0.109875	0.644482	INSIG1/PLIN5
GO:0048841	regulation of axon extension involved in axon guidance	2/331	32/18670	0.109875	0.644482	SEMA3C/MEGF8
GO:0050779	RNA destabilization	2/331	32/18670	0.109875	0.644482	TNFRSF1B/RC3H1
GO:0086019	cell-cell signaling involved in cardiac conduction	2/331	32/18670	0.109875	0.644482	RYR2/KCNJ3
GO:0030879	mammary gland development	5/331	143/18670	0.111009	0.644482	WNT7B/CSF1/GHRHR/KALRN/LATS1
GO:0035296	regulation of tube diameter	5/331	143/18670	0.111009	0.644482	ADRA1B/NPPC/P2RX1/SOD2/PER2
GO:0050880	regulation of blood vessel size	5/331	143/18670	0.111009	0.644482	ADRA1B/NPPC/P2RX1/SOD2/PER2
GO:0097746	regulation of blood vessel diameter	5/331	143/18670	0.111009	0.644482	ADRA1B/NPPC/P2RX1/SOD2/PER2
GO:0050808	synapse organization	11/331	408/18670	0.111586	0.644482	DNM3/DAB2IP/WNT7B/NLGN3/LINGO2/MYO5A/KALRN/NLGN1/PPP1R9A/DOCK10/ZMYND8
GO:0051054	positive regulation of DNA metabolic process	7/331	228/18670	0.111961	0.644482	TNKS2/NVL/GNL3/SMCHD1/DTX3L/WRAP53/ATM
GO:0032868	response to insulin	8/331	272/18670	0.112033	0.644482	TCIRG1/PDE3B/GHRHR/MYO5A/NDEL1/PCK2/GCK/RPS6KB1
GO:1902105	regulation of leukocyte differentiation	8/331	272/18670	0.112033	0.644482	CUL4A/CSF1/CD4/SH3RF1/RC3H1/TMEM176A/FCRL3/LGALS9
GO:0099072	regulation of postsynaptic membrane neurotransmitter receptor levels	3/331	66/18670	0.112187	0.644482	DNM3/FRRS1L/CACNG8
GO:1904888	cranial skeletal system development	3/331	66/18670	0.112187	0.644482	INSIG1/MEGF8/TBX15
GO:0035150	regulation of tube size	5/331	144/18670	0.113439	0.644482	ADRA1B/NPPC/P2RX1/SOD2/PER2
GO:0071322	cellular response to carbohydrate stimulus	5/331	144/18670	0.113439	0.644482	C2CD2L/GHRHR/PCK2/PTPRN2/KLF7
GO:2001237	negative regulation of extrinsic apoptotic signaling pathway	4/331	104/18670	0.113588	0.644482	TNFRSF10A/IFI6/SH3RF1/HTT
GO:0098742	cell-cell adhesion via plasma-membrane adhesion molecules	8/331	273/18670	0.11375	0.644482	TENM1/PCDH9/PCDH10/NLGN1/UNC5D/FAT2/CD209/PECAM1
GO:0002717	positive regulation of natural killer cell mediated immunity	2/331	33/18670	0.115651	0.644482	ULBP3/HLA-F
GO:0014072	response to isoquinoline alkaloid	2/331	33/18670	0.115651	0.644482	PPP1R9B/MDM2
GO:0018279	protein N-linked glycosylation via asparagine	2/331	33/18670	0.115651	0.644482	TUSC3/DERL3
GO:0036003	positive regulation of transcription from RNA polymerase II promoter in response to stress	2/331	33/18670	0.115651	0.644482	CHD6/HSF2
GO:0040001	establishment of mitotic spindle localization	2/331	33/18670	0.115651	0.644482	NDEL1/HTT
GO:0043278	response to morphine	2/331	33/18670	0.115651	0.644482	PPP1R9B/MDM2
GO:0045736	negative regulation of cyclin-dependent protein serine/threonine kinase activity	2/331	33/18670	0.115651	0.644482	LATS2/LATS1
GO:0046633	alpha-beta T cell proliferation	2/331	33/18670	0.115651	0.644482	SH3RF1/LGALS9
GO:0061036	positive regulation of cartilage development	2/331	33/18670	0.115651	0.644482	SOX5/BMP6
GO:0099084	postsynaptic specialization organization	2/331	33/18670	0.115651	0.644482	NLGN1/ZMYND8
GO:1901797	negative regulation of signal transduction by p53 class mediator	2/331	33/18670	0.115651	0.644482	SNAI1/MDM2
GO:0007612	learning	5/331	145/18670	0.115894	0.644482	NLGN3/KRAS/KALRN/SLC12A5/HTT
GO:0071901	negative regulation of protein serine/threonine kinase activity	5/331	145/18670	0.115894	0.644482	RASIP1/DAB2IP/LATS2/RPTOR/LATS1
GO:0003143	embryonic heart tube morphogenesis	3/331	67/18670	0.11599	0.644482	MEGF8/RYR2/NPHP3
GO:0030858	positive regulation of epithelial cell differentiation	3/331	67/18670	0.11599	0.644482	BMP6/NCOA3/ZEB2
GO:0032387	negative regulation of intracellular transport	3/331	67/18670	0.11599	0.644482	INSIG1/DERL3/LGALS9
GO:0050909	sensory perception of taste	3/331	67/18670	0.11599	0.644482	PKD1L3/TAS1R1/PLCB2
GO:1903391	regulation of adherens junction organization	3/331	67/18670	0.11599	0.644482	LIMCH1/BMP6/IQSEC1
GO:0032006	regulation of TOR signaling	4/331	105/18670	0.116539	0.644482	ARAF/TBCK/RPTOR/ATM
GO:0033138	positive regulation of peptidyl-serine phosphorylation	4/331	105/18670	0.116539	0.644482	ARAF/TENM1/RPTOR/LATS1
GO:0043902	positive regulation of multi-organism process	6/331	188/18670	0.118259	0.644482	TMEM250/BMP6/KPNA6/CD4/SRPK2/LGALS9
GO:0051384	response to glucocorticoid	5/331	146/18670	0.118374	0.644482	BMP6/WNT7B/GHRHR/KRAS/PCK2
GO:0061337	cardiac conduction	5/331	146/18670	0.118374	0.644482	KCNIP4/NPPC/RYR2/CACNG8/KCNJ3
GO:0071375	cellular response to peptide hormone stimulus	9/331	321/18670	0.118786	0.644482	TCIRG1/PDE3B/MDM2/GHRHR/MYO5A/NDEL1/PCK2/GCK/RPS6KB1
GO:0007041	lysosomal transport	4/331	106/18670	0.119524	0.644482	ANKFY1/CACNG8/DTX3L/TRAK1
GO:0051963	regulation of synapse assembly	4/331	106/18670	0.119524	0.644482	NLGN3/LINGO2/NLGN1/PPP1R9A
GO:0016239	positive regulation of macroautophagy	3/331	68/18670	0.11984	0.644482	SPTLC1/SPTLC2/HTT
GO:0051965	positive regulation of synapse assembly	3/331	68/18670	0.11984	0.644482	NLGN3/LINGO2/NLGN1
GO:0022618	ribonucleoprotein complex assembly	8/331	277/18670	0.120764	0.644482	SNRPD3/ABT1/SRSF12/RC3H1/SRPK2/RBM5/AGO4/ATM
GO:0061351	neural precursor cell proliferation	5/331	147/18670	0.12088	0.644482	EMX1/SOX5/ILK/DAGLB/ZEB2
GO:0007094	mitotic spindle assembly checkpoint	2/331	34/18670	0.121503	0.644482	ZNF207/ATM
GO:0018196	peptidyl-asparagine modification	2/331	34/18670	0.121503	0.644482	TUSC3/DERL3
GO:0019228	neuronal action potential	2/331	34/18670	0.121503	0.644482	GRIK2/P2RX1
GO:0031577	spindle checkpoint	2/331	34/18670	0.121503	0.644482	ZNF207/ATM
GO:0032212	positive regulation of telomere maintenance via telomerase	2/331	34/18670	0.121503	0.644482	TNKS2/ATM
GO:0071173	spindle assembly checkpoint	2/331	34/18670	0.121503	0.644482	ZNF207/ATM
GO:0071174	mitotic spindle checkpoint	2/331	34/18670	0.121503	0.644482	ZNF207/ATM
GO:1904030	negative regulation of cyclin-dependent protein kinase activity	2/331	34/18670	0.121503	0.644482	LATS2/LATS1
GO:0032103	positive regulation of response to external stimulus	9/331	323/18670	0.122068	0.644482	NEAT1/BMP6/KPNA6/MEGF8/CSF1/NDEL1/GPRC5B/S100A8/LGALS9
GO:0030330	DNA damage response, signal transduction by p53 class mediator	4/331	107/18670	0.122541	0.644482	SNAI1/MDM2/KAT5/ATM
GO:0062014	negative regulation of small molecule metabolic process	4/331	107/18670	0.122541	0.644482	SNAI1/INSIG1/GCK/PLIN5
GO:0001558	regulation of cell growth	11/331	416/18670	0.122897	0.644482	SEMA3C/SPHK2/PPP1R9B/MEGF8/BCL11A/ILK/NDEL1/PI16/RPTOR/DPYSL2/S100A8
GO:0035107	appendage morphogenesis	5/331	148/18670	0.12341	0.644482	SEMA3C/TBC1D32/MEGF8/SKI/CPLANE1
GO:0035108	limb morphogenesis	5/331	148/18670	0.12341	0.644482	SEMA3C/TBC1D32/MEGF8/SKI/CPLANE1
GO:0051668	localization within membrane	5/331	148/18670	0.12341	0.644482	DNM3/GRIK2/INSIG1/NLGN1/CACNG8
GO:0000082	G1/S transition of mitotic cell cycle	8/331	279/18670	0.124356	0.644482	CUL4A/LATS2/MDM2/RPTOR/RPS6KB1/LATS1/WEE1/ATM
GO:0032526	response to retinoic acid	4/331	108/18670	0.12559	0.644482	BMP6/WNT7B/ASXL1/ATM
GO:2000058	regulation of ubiquitin-dependent protein catabolic process	5/331	149/18670	0.125965	0.644482	ARAF/MDM2/LATS1/FHIT/RFPL1
GO:0030522	intracellular receptor signaling pathway	8/331	280/18670	0.126172	0.644482	BRD8/CYP7B1/GHRHR/KAT5/NCOA3/PLIN5/ASXL1/LATS1
GO:0007565	female pregnancy	6/331	192/18670	0.127087	0.644482	FBLN1/SPHK2/KPNA6/KRAS/ASH1L/LGALS9
GO:0000462	maturation of SSU-rRNA from tricistronic rRNA transcript (SSU-rRNA, 5.8S rRNA, LSU-rRNA)	2/331	35/18670	0.127425	0.644482	UTP25/ABT1
GO:0002701	negative regulation of production of molecular mediator of immune response	2/331	35/18670	0.127425	0.644482	HLA-F/FCRL3
GO:0003203	endocardial cushion morphogenesis	2/331	35/18670	0.127425	0.644482	SNAI1/MDM2
GO:0003230	cardiac atrium development	2/331	35/18670	0.127425	0.644482	MDM2/NPHP3
GO:0021955	central nervous system neuron axonogenesis	2/331	35/18670	0.127425	0.644482	NDEL1/ZEB2
GO:0032801	receptor catabolic process	2/331	35/18670	0.127425	0.644482	AP2A2/DTX3L
GO:0051294	establishment of spindle orientation	2/331	35/18670	0.127425	0.644482	NDEL1/HTT
GO:0060251	regulation of glial cell proliferation	2/331	35/18670	0.127425	0.644482	SKI/RNF10
GO:0070873	regulation of glycogen metabolic process	2/331	35/18670	0.127425	0.644482	GCK/C1QTNF2
GO:1990774	tumor necrosis factor secretion	2/331	35/18670	0.127425	0.644482	SPHK2/LGALS9
GO:0001756	somitogenesis	3/331	70/18670	0.127679	0.644482	SEMA3C/ZEB2/ATM
GO:0007004	telomere maintenance via telomerase	3/331	70/18670	0.127679	0.644482	TNKS2/WRAP53/ATM
GO:0001701	in utero embryonic development	10/331	373/18670	0.128424	0.644482	EMX1/TANC2/SNAI1/CUL4A/WNT7B/WDR74/NDEL1/SH3PXD2A/YBX3/LATS1
GO:0043254	regulation of protein complex assembly	12/331	467/18670	0.128436	0.644482	INSIG1/RASIP1/CUL4A/DAB2IP/TENM1/ATAT1/KANK3/SMAD6/PPP1R9A/LATS1/STXBP6/ATM
GO:0006493	protein O-linked glycosylation	4/331	109/18670	0.128671	0.644482	GALNTL6/GALNT18/MGAT5B/TRAK1
GO:0072009	nephron epithelium development	4/331	109/18670	0.128671	0.644482	WNT7B/KLHL3/ILK/PECAM1
GO:0010506	regulation of autophagy	9/331	327/18670	0.128777	0.644482	CISD2/SPTLC1/RASIP1/RPTOR/KAT5/SPTLC2/ATM/PIKFYVE/HTT
GO:0032872	regulation of stress-activated MAPK cascade	7/331	237/18670	0.129563	0.644482	GRIK2/MAP3K6/DAB2IP/WNT7B/TPD52L1/SH3RF1/ZEB2
GO:0043122	regulation of I-kappaB kinase/NF-kappaB signaling	7/331	237/18670	0.129563	0.644482	SPHK2/DAB2IP/ASH1L/CD4/GPRC5B/CC2D1A/LGALS9
GO:0033692	cellular polysaccharide biosynthetic process	3/331	71/18670	0.131665	0.644482	GCK/PER2/C1QTNF2
GO:0042440	pigment metabolic process	3/331	71/18670	0.131665	0.644482	CPOX/MYO5A/ZEB2
GO:0051057	positive regulation of small GTPase mediated signal transduction	3/331	71/18670	0.131665	0.644482	CSF1/SOS2/KRAS
GO:0032508	DNA duplex unwinding	4/331	110/18670	0.131784	0.644482	CHD6/RAD54L2/CUL4A/WRNIP1
GO:0098739	import across plasma membrane	4/331	110/18670	0.131784	0.644482	KCNK9/PER2/SLC12A5/KCNJ3
GO:0030224	monocyte differentiation	2/331	36/18670	0.133414	0.644482	CSF1/CD4
GO:0032205	negative regulation of telomere maintenance	2/331	36/18670	0.133414	0.644482	TNKS2/ATM
GO:0045841	negative regulation of mitotic metaphase/anaphase transition	2/331	36/18670	0.133414	0.644482	ZNF207/ATM
GO:0051973	positive regulation of telomerase activity	2/331	36/18670	0.133414	0.644482	NVL/WRAP53
GO:0071392	cellular response to estradiol stimulus	2/331	36/18670	0.133414	0.644482	KAT5/NCOA3
GO:0071709	membrane assembly	2/331	36/18670	0.133414	0.644482	NLGN3/NLGN1
GO:1903131	mononuclear cell differentiation	2/331	36/18670	0.133414	0.644482	CSF1/CD4
GO:2000310	regulation of NMDA receptor activity	2/331	36/18670	0.133414	0.644482	NLGN3/NLGN1
GO:0048705	skeletal system morphogenesis	7/331	239/18670	0.133653	0.644482	INSIG1/BMP6/MEGF8/NPPC/SKI/TBX15/WWOX
GO:0070302	regulation of stress-activated protein kinase signaling cascade	7/331	239/18670	0.133653	0.644482	GRIK2/MAP3K6/DAB2IP/WNT7B/TPD52L1/SH3RF1/ZEB2
GO:0002532	production of molecular mediator involved in inflammatory response	3/331	72/18670	0.135695	0.644482	CHID1/KPNA6/P2RX1
GO:0006635	fatty acid beta-oxidation	3/331	72/18670	0.135695	0.644482	AUH/ECHS1/PLIN5
GO:0035019	somatic stem cell population maintenance	3/331	72/18670	0.135695	0.644482	LDB2/CUL4A/SKI
GO:0050805	negative regulation of synaptic transmission	3/331	72/18670	0.135695	0.644482	GRIK2/NLGN3/PPP1R9A
GO:0061035	regulation of cartilage development	3/331	72/18670	0.135695	0.644482	SOX5/BMP6/MAF
GO:0061180	mammary gland epithelium development	3/331	72/18670	0.135695	0.644482	WNT7B/CSF1/LATS1
GO:0050663	cytokine secretion	7/331	240/18670	0.135722	0.644482	TCIRG1/SPHK2/TNFRSF1B/BTN3A1/SERPINB1/LGALS9/CRLF2
GO:0001763	morphogenesis of a branching structure	6/331	196/18670	0.136226	0.644482	SEMA3C/RASIP1/CSF1/KRAS/BCL11A/ILK
GO:0006694	steroid biosynthetic process	6/331	196/18670	0.136226	0.644482	SNAI1/INSIG1/BMP6/CYP7B1/GGPS1/MBTPS1
GO:0060828	regulation of canonical Wnt signaling pathway	8/331	286/18670	0.13736	0.644482	DAB2IP/LATS2/ILK/TNKS2/GPRC5B/SULF2/LATS1/NPHP3
GO:0042593	glucose homeostasis	7/331	241/18670	0.137807	0.644482	C2CD2L/ADRA1B/GHRHR/PCK2/PTPRN2/GCK/KLF7
GO:0098693	regulation of synaptic vesicle cycle	4/331	112/18670	0.138101	0.644482	DNM3/NLGN3/P2RX1/NLGN1
GO:0009749	response to glucose	6/331	197/18670	0.138558	0.644482	C2CD2L/GHRHR/PCK2/PTPRN2/GCK/KLF7
GO:0016042	lipid catabolic process	9/331	333/18670	0.139201	0.644482	PDE3B/AUH/FAAH/ECHS1/DAGLB/PCK2/CES4A/PLIN5/PLCB2
GO:0006296	nucleotide-excision repair, DNA incision, 5'-to lesion	2/331	37/18670	0.139466	0.644482	CUL4A/POLD3
GO:0010614	negative regulation of cardiac muscle hypertrophy	2/331	37/18670	0.139466	0.644482	PI16/TNFRSF1B
GO:0032885	regulation of polysaccharide biosynthetic process	2/331	37/18670	0.139466	0.644482	GCK/C1QTNF2
GO:0045923	positive regulation of fatty acid metabolic process	2/331	37/18670	0.139466	0.644482	PLIN5/C1QTNF2
GO:0046006	regulation of activated T cell proliferation	2/331	37/18670	0.139466	0.644482	RC3H1/LGALS9
GO:0048846	axon extension involved in axon guidance	2/331	37/18670	0.139466	0.644482	SEMA3C/MEGF8
GO:0051567	histone H3-K9 methylation	2/331	37/18670	0.139466	0.644482	ASH1L/SUV39H1
GO:1902100	negative regulation of metaphase/anaphase transition of cell cycle	2/331	37/18670	0.139466	0.644482	ZNF207/ATM
GO:1902284	neuron projection extension involved in neuron projection guidance	2/331	37/18670	0.139466	0.644482	SEMA3C/MEGF8
GO:1904358	positive regulation of telomere maintenance via telomere lengthening	2/331	37/18670	0.139466	0.644482	TNKS2/ATM
GO:2000273	positive regulation of signaling receptor activity	2/331	37/18670	0.139466	0.644482	NLGN3/NCOA3
GO:0032945	negative regulation of mononuclear cell proliferation	3/331	73/18670	0.139767	0.644482	RC3H1/LGALS9/ATM
GO:0043627	response to estrogen	3/331	73/18670	0.139767	0.644482	MDM2/GHRHR/SMAD6
GO:0050672	negative regulation of lymphocyte proliferation	3/331	73/18670	0.139767	0.644482	RC3H1/LGALS9/ATM
GO:0033500	carbohydrate homeostasis	7/331	242/18670	0.139907	0.644482	C2CD2L/ADRA1B/GHRHR/PCK2/PTPRN2/GCK/KLF7
GO:0060541	respiratory system development	6/331	198/18670	0.140909	0.644482	WNT7B/KRAS/SKI/SMCHD1/ASXL1/NPHP3
GO:0046620	regulation of organ growth	4/331	113/18670	0.141305	0.644482	LATS2/PI16/YBX3/LATS1
GO:0030900	forebrain development	10/331	381/18670	0.141436	0.644482	EMX1/SRGAP2/DAB2IP/WNT7B/GHRHR/KRAS/NDEL1/ATAT1/SKI/ZEB2
GO:0042176	regulation of protein catabolic process	10/331	381/18670	0.141436	0.644482	ARAF/DERL3/DAB2IP/MDM2/TNFRSF1B/LATS1/SERPINB12/OAZ1/FHIT/RFPL1
GO:2001236	regulation of extrinsic apoptotic signaling pathway	5/331	155/18670	0.141794	0.644482	TNFRSF10A/IFI6/SH3RF1/HTT/WWOX
GO:0005977	glycogen metabolic process	3/331	74/18670	0.14388	0.644482	GCK/PER2/C1QTNF2
GO:0032418	lysosome localization	3/331	74/18670	0.14388	0.644482	SPHK2/NDEL1/LGALS9
GO:0043367	CD4-positive, alpha-beta T cell differentiation	3/331	74/18670	0.14388	0.644482	SH3RF1/RC3H1/LGALS9
GO:0099601	regulation of neurotransmitter receptor activity	3/331	74/18670	0.14388	0.644482	NLGN3/NLGN1/CACNG8
GO:0045216	cell-cell junction organization	5/331	156/18670	0.144513	0.644482	SNAI1/VCL/UGT8/PKP4/PECAM1
GO:0001825	blastocyst formation	2/331	38/18670	0.145575	0.644482	WDR74/LATS1
GO:0002707	negative regulation of lymphocyte mediated immunity	2/331	38/18670	0.145575	0.644482	HLA-F/LGALS9
GO:0007223	Wnt signaling pathway, calcium modulating pathway	2/331	38/18670	0.145575	0.644482	PLCB2/AGO4
GO:0046636	negative regulation of alpha-beta T cell activation	2/331	38/18670	0.145575	0.644482	RC3H1/LGALS9
GO:0048009	insulin-like growth factor receptor signaling pathway	2/331	38/18670	0.145575	0.644482	GHRHR/GIGYF1
GO:0048246	macrophage chemotaxis	2/331	38/18670	0.145575	0.644482	CSF1/MTUS1
GO:0086005	ventricular cardiac muscle cell action potential	2/331	38/18670	0.145575	0.644482	RYR2/KCNJ3
GO:1901021	positive regulation of calcium ion transmembrane transporter activity	2/331	38/18670	0.145575	0.644482	RYR2/HTT
GO:0043405	regulation of MAP kinase activity	9/331	337/18670	0.146384	0.644482	MAP3K6/DAB2IP/WNT7B/TENM1/KRAS/ILK/TPD52L1/C1QTNF2/ZEB2
GO:0044782	cilium organization	10/331	384/18670	0.146487	0.644482	TBC1D32/ATAT1/TTC30A/TTC30B/CPLANE1/IFT46/KIF3A/CFAP61/NPHP3/HTT
GO:0051271	negative regulation of cellular component movement	10/331	384/18670	0.146487	0.644482	SEMA3C/LIMCH1/EPPK1/FBLN1/SRGAP2/DAB2IP/VCL/ILK/PTPRG/ZMYND8
GO:0019827	stem cell population maintenance	5/331	157/18670	0.147254	0.644482	LDB2/CUL4A/GNL3/SKI/NCOA3
GO:0010927	cellular component assembly involved in morphogenesis	4/331	115/18670	0.1478	0.644482	ILK/UGT8/OBSCN/PIKFYVE
GO:0003281	ventricular septum development	3/331	75/18670	0.148033	0.644482	MDM2/SMAD6/CPLANE1
GO:0006073	cellular glucan metabolic process	3/331	75/18670	0.148033	0.644482	GCK/PER2/C1QTNF2
GO:0006695	cholesterol biosynthetic process	3/331	75/18670	0.148033	0.644482	INSIG1/GGPS1/MBTPS1
GO:0015914	phospholipid transport	3/331	75/18670	0.148033	0.644482	C2CD2L/ATP8B4/TMEM30A
GO:0044042	glucan metabolic process	3/331	75/18670	0.148033	0.644482	GCK/PER2/C1QTNF2
GO:0048545	response to steroid hormone	10/331	385/18670	0.148191	0.644482	BMP6/WNT7B/CYP7B1/MDM2/GHRHR/KRAS/PCK2/KAT5/NCOA3/LATS1
GO:0060402	calcium ion transport into cytosol	5/331	158/18670	0.150018	0.644482	MYO5A/RYR2/CD4/PLCB2/HTT
GO:0009746	response to hexose	6/331	202/18670	0.150495	0.644482	C2CD2L/GHRHR/PCK2/PTPRN2/GCK/KLF7
GO:0006816	calcium ion transport	11/331	434/18670	0.150585	0.644482	SPHK2/MYO5A/PKD1L3/P2RX1/RYR2/CD4/CACNG8/GCK/PLCB2/FCRL3/HTT
GO:1903362	regulation of cellular protein catabolic process	7/331	247/18670	0.15064	0.644482	ARAF/DERL3/DAB2IP/MDM2/LATS1/FHIT/RFPL1
GO:0006661	phosphatidylinositol biosynthetic process	4/331	116/18670	0.15109	0.644482	PIK3C2G/PIP5K1C/ATM/PIKFYVE
GO:0021987	cerebral cortex development	4/331	116/18670	0.15109	0.644482	EMX1/SRGAP2/DAB2IP/NDEL1
GO:0014741	negative regulation of muscle hypertrophy	2/331	39/18670	0.151739	0.644482	PI16/TNFRSF1B
GO:0033146	regulation of intracellular estrogen receptor signaling pathway	2/331	39/18670	0.151739	0.644482	CYP7B1/LATS1
GO:0033683	nucleotide-excision repair, DNA incision	2/331	39/18670	0.151739	0.644482	CUL4A/POLD3
GO:0042769	DNA damage response, detection of DNA damage	2/331	39/18670	0.151739	0.644482	CUL4A/POLD3
GO:0050775	positive regulation of dendrite morphogenesis	2/331	39/18670	0.151739	0.644482	ILK/KALRN
GO:0060969	negative regulation of gene silencing	2/331	39/18670	0.151739	0.644482	NEAT1/PHF2
GO:1905521	regulation of macrophage migration	2/331	39/18670	0.151739	0.644482	CSF1/MTUS1
GO:2000816	negative regulation of mitotic sister chromatid separation	2/331	39/18670	0.151739	0.644482	ZNF207/ATM
GO:0070838	divalent metal ion transport	12/331	483/18670	0.152062	0.644482	TUSC3/SPHK2/MYO5A/PKD1L3/P2RX1/RYR2/CD4/CACNG8/GCK/PLCB2/FCRL3/HTT
GO:0042310	vasoconstriction	3/331	76/18670	0.152224	0.644482	ADRA1B/P2RX1/PER2
GO:0060411	cardiac septum morphogenesis	3/331	76/18670	0.152224	0.644482	SEMA3C/MDM2/SMAD6
GO:1902653	secondary alcohol biosynthetic process	3/331	76/18670	0.152224	0.644482	INSIG1/GGPS1/MBTPS1
GO:0098727	maintenance of cell number	5/331	159/18670	0.152804	0.644482	LDB2/CUL4A/GNL3/SKI/NCOA3
GO:0043543	protein acylation	7/331	248/18670	0.152832	0.644482	BRD8/SPHK2/ING5/ATAT1/KAT5/NCOA3/TAF5L
GO:0010508	positive regulation of autophagy	4/331	117/18670	0.154409	0.644482	SPTLC1/KAT5/SPTLC2/HTT
GO:0043666	regulation of phosphoprotein phosphatase activity	4/331	117/18670	0.154409	0.644482	PPP1R9B/FCRL3/BOD1L1/HTT
GO:0048511	rhythmic process	8/331	295/18670	0.155044	0.644482	CUL4A/GHRHR/OPN4/FBXW11/ARNTL2/NLGN1/PER2/SUV39H1
GO:0021915	neural tube development	5/331	160/18670	0.155611	0.644482	SEMA3C/TBC1D32/SKI/NPHP3/ZEB2
GO:1903305	regulation of regulated secretory pathway	5/331	160/18670	0.155611	0.644482	SPHK2/P2RX1/NLGN1/HLA-F/LGALS9
GO:0033044	regulation of chromosome organization	9/331	342/18670	0.155621	0.644482	SMG1/SPHK2/PHF2/TNKS2/TLK1/GNL3/SKI/ZNF207/ATM
GO:1904062	regulation of cation transmembrane transport	9/331	342/18670	0.155621	0.644482	TCIRG1/KCNIP4/SPHK2/NLGN3/MYO5A/RYR2/NLGN1/CACNG8/HTT
GO:0006278	RNA-dependent DNA biosynthetic process	3/331	77/18670	0.156452	0.644482	TNKS2/WRAP53/ATM
GO:0016575	histone deacetylation	3/331	77/18670	0.156452	0.644482	SPHK2/SKI/PER2
GO:0035050	embryonic heart tube development	3/331	77/18670	0.156452	0.644482	MEGF8/RYR2/NPHP3
GO:2000779	regulation of double-strand break repair	3/331	77/18670	0.156452	0.644482	SMCHD1/DTX3L/WRAP53
GO:0050890	cognition	8/331	296/18670	0.157073	0.644482	TUSC3/NLGN3/KRAS/KALRN/SLC12A5/LINS1/CHL1/HTT
GO:0000183	chromatin silencing at rDNA	2/331	40/18670	0.157954	0.644482	PHF2/SUV39H1
GO:0002369	T cell cytokine production	2/331	40/18670	0.157954	0.644482	TNFRSF1B/HLA-F
GO:0002823	negative regulation of adaptive immune response based on somatic recombination of immune receptors built from immunoglobulin superfamily domains	2/331	40/18670	0.157954	0.644482	HLA-F/RC3H1
GO:0050832	defense response to fungus	2/331	40/18670	0.157954	0.644482	RNASE8/S100A8
GO:0072583	clathrin-dependent endocytosis	2/331	40/18670	0.157954	0.644482	AP2A2/PIP5K1C
GO:1905819	negative regulation of chromosome separation	2/331	40/18670	0.157954	0.644482	ZNF207/ATM
GO:0019932	second-messenger-mediated signaling	11/331	439/18670	0.158808	0.644482	PDE3B/ADRA1B/PPP1R9B/GHRHR/MYO5A/NPPC/RYR2/CD4/PPP1R9A/GPR62/HTT
GO:0008016	regulation of heart contraction	7/331	251/18670	0.159496	0.644482	KCNIP4/ADRA1B/MDM2/NPPC/RYR2/CACNG8/KCNJ3
GO:0021537	telencephalon development	7/331	251/18670	0.159496	0.644482	EMX1/SRGAP2/DAB2IP/NDEL1/ATAT1/SKI/ZEB2
GO:0045017	glycerolipid biosynthetic process	7/331	251/18670	0.159496	0.644482	PIK3C2G/FITM2/PCK2/PIP5K1C/PLIN5/ATM/PIKFYVE
GO:0000271	polysaccharide biosynthetic process	3/331	78/18670	0.160717	0.644482	GCK/PER2/C1QTNF2
GO:0001910	regulation of leukocyte mediated cytotoxicity	3/331	78/18670	0.160717	0.644482	ULBP3/HLA-F/LGALS9
GO:0006487	protein N-linked glycosylation	3/331	78/18670	0.160717	0.644482	TUSC3/DERL3/MGAT5B
GO:0033143	regulation of intracellular steroid hormone receptor signaling pathway	3/331	78/18670	0.160717	0.644482	CYP7B1/GHRHR/LATS1
GO:0070664	negative regulation of leukocyte proliferation	3/331	78/18670	0.160717	0.644482	RC3H1/LGALS9/ATM
GO:0032392	DNA geometric change	4/331	119/18670	0.161126	0.644482	CHD6/RAD54L2/CUL4A/WRNIP1
GO:0044843	cell cycle G1/S phase transition	8/331	298/18670	0.16117	0.644482	CUL4A/LATS2/MDM2/RPTOR/RPS6KB1/LATS1/WEE1/ATM
GO:0031960	response to corticosteroid	5/331	162/18670	0.161288	0.644482	BMP6/WNT7B/GHRHR/KRAS/PCK2
GO:0072511	divalent inorganic cation transport	12/331	489/18670	0.161473	0.644482	TUSC3/SPHK2/MYO5A/PKD1L3/P2RX1/RYR2/CD4/CACNG8/GCK/PLCB2/FCRL3/HTT
GO:0006643	membrane lipid metabolic process	6/331	207/18670	0.162876	0.644482	SPTLC1/SPHK2/P2RX1/UGT8/SPTLC2/SGMS2
GO:0034284	response to monosaccharide	6/331	207/18670	0.162876	0.644482	C2CD2L/GHRHR/PCK2/PTPRN2/GCK/KLF7
GO:0001820	serotonin secretion	1/331	10/18670	0.16383	0.644482	P2RX1
GO:0002291	T cell activation via T cell receptor contact with antigen bound to MHC molecule on antigen presenting cell	1/331	10/18670	0.16383	0.644482	LGALS9
GO:0003183	mitral valve morphogenesis	1/331	10/18670	0.16383	0.644482	SMAD6
GO:0003376	sphingosine-1-phosphate receptor signaling pathway	1/331	10/18670	0.16383	0.644482	SPHK2
GO:0006307	DNA dealkylation involved in DNA repair	1/331	10/18670	0.16383	0.644482	ASCC1
GO:0006751	glutathione catabolic process	1/331	10/18670	0.16383	0.644482	GGT5
GO:0006971	hypotonic response	1/331	10/18670	0.16383	0.644482	SLC12A5
GO:0007168	receptor guanylyl cyclase signaling pathway	1/331	10/18670	0.16383	0.644482	NPPC
GO:0009157	deoxyribonucleoside monophosphate biosynthetic process	1/331	10/18670	0.16383	0.644482	TK1
GO:0014041	regulation of neuron maturation	1/331	10/18670	0.16383	0.644482	BCL11A
GO:0015937	coenzyme A biosynthetic process	1/331	10/18670	0.16383	0.644482	PANK2
GO:0018242	protein O-linked glycosylation via serine	1/331	10/18670	0.16383	0.644482	MGAT5B
GO:0019062	virion attachment to host cell	1/331	10/18670	0.16383	0.644482	CD209
GO:0032000	positive regulation of fatty acid beta-oxidation	1/331	10/18670	0.16383	0.644482	PLIN5
GO:0032341	aldosterone metabolic process	1/331	10/18670	0.16383	0.644482	BMP6
GO:0032342	aldosterone biosynthetic process	1/331	10/18670	0.16383	0.644482	BMP6
GO:0032836	glomerular basement membrane development	1/331	10/18670	0.16383	0.644482	SULF2
GO:0032926	negative regulation of activin receptor signaling pathway	1/331	10/18670	0.16383	0.644482	SKI
GO:0034058	endosomal vesicle fusion	1/331	10/18670	0.16383	0.644482	ANKFY1
GO:0034454	microtubule anchoring at centrosome	1/331	10/18670	0.16383	0.644482	KIF3A
GO:0035520	monoubiquitinated protein deubiquitination	1/331	10/18670	0.16383	0.644482	ASXL1
GO:0035646	endosome to melanosome transport	1/331	10/18670	0.16383	0.644482	BLOC1S5
GO:0036500	ATF6-mediated unfolded protein response	1/331	10/18670	0.16383	0.644482	MBTPS1
GO:0043485	endosome to pigment granule transport	1/331	10/18670	0.16383	0.644482	BLOC1S5
GO:0044539	long-chain fatty acid import	1/331	10/18670	0.16383	0.644482	RPS6KB1
GO:0044803	multi-organism membrane organization	1/331	10/18670	0.16383	0.644482	CD4
GO:0045945	positive regulation of transcription by RNA polymerase III	1/331	10/18670	0.16383	0.644482	RPTOR
GO:0046322	negative regulation of fatty acid oxidation	1/331	10/18670	0.16383	0.644482	PLIN5
GO:0046642	negative regulation of alpha-beta T cell proliferation	1/331	10/18670	0.16383	0.644482	LGALS9
GO:0048021	regulation of melanin biosynthetic process	1/331	10/18670	0.16383	0.644482	ZEB2
GO:0048149	behavioral response to ethanol	1/331	10/18670	0.16383	0.644482	UNC79
GO:0048755	branching morphogenesis of a nerve	1/331	10/18670	0.16383	0.644482	BCL11A
GO:0048757	pigment granule maturation	1/331	10/18670	0.16383	0.644482	BLOC1S5
GO:0051409	response to nitrosative stress	1/331	10/18670	0.16383	0.644482	ATM
GO:0060281	regulation of oocyte development	1/331	10/18670	0.16383	0.644482	NPPC
GO:0060287	epithelial cilium movement involved in determination of left/right asymmetry	1/331	10/18670	0.16383	0.644482	NPHP3
GO:0060600	dichotomous subdivision of an epithelial terminal unit	1/331	10/18670	0.16383	0.644482	SEMA3C
GO:0061408	positive regulation of transcription from RNA polymerase II promoter in response to heat stress	1/331	10/18670	0.16383	0.644482	HSF2
GO:0070341	fat cell proliferation	1/331	10/18670	0.16383	0.644482	PER2
GO:0070344	regulation of fat cell proliferation	1/331	10/18670	0.16383	0.644482	PER2
GO:0071233	cellular response to leucine	1/331	10/18670	0.16383	0.644482	RPTOR
GO:0071281	cellular response to iron ion	1/331	10/18670	0.16383	0.644482	BMP6
GO:0071313	cellular response to caffeine	1/331	10/18670	0.16383	0.644482	RYR2
GO:0071501	cellular response to sterol depletion	1/331	10/18670	0.16383	0.644482	INSIG1
GO:0072610	interleukin-12 secretion	1/331	10/18670	0.16383	0.644482	LGALS9
GO:0086070	SA node cell to atrial cardiac muscle cell communication	1/331	10/18670	0.16383	0.644482	RYR2
GO:0090030	regulation of steroid hormone biosynthetic process	1/331	10/18670	0.16383	0.644482	BMP6
GO:0090037	positive regulation of protein kinase C signaling	1/331	10/18670	0.16383	0.644482	SPHK2
GO:0090154	positive regulation of sphingolipid biosynthetic process	1/331	10/18670	0.16383	0.644482	SPHK2
GO:0097048	dendritic cell apoptotic process	1/331	10/18670	0.16383	0.644482	LGALS9
GO:0097050	type B pancreatic cell apoptotic process	1/331	10/18670	0.16383	0.644482	RYR2
GO:0098598	learned vocalization behavior or vocal learning	1/331	10/18670	0.16383	0.644482	HTT
GO:0098722	asymmetric stem cell division	1/331	10/18670	0.16383	0.644482	SOX5
GO:0106049	regulation of cellular response to osmotic stress	1/331	10/18670	0.16383	0.644482	YBX3
GO:1901725	regulation of histone deacetylase activity	1/331	10/18670	0.16383	0.644482	SPHK2
GO:1901748	leukotriene D4 metabolic process	1/331	10/18670	0.16383	0.644482	GGT5
GO:1901750	leukotriene D4 biosynthetic process	1/331	10/18670	0.16383	0.644482	GGT5
GO:1902033	regulation of hematopoietic stem cell proliferation	1/331	10/18670	0.16383	0.644482	N4BP2L2
GO:1903405	protein localization to nuclear body	1/331	10/18670	0.16383	0.644482	WRAP53
GO:1903789	regulation of amino acid transmembrane transport	1/331	10/18670	0.16383	0.644482	PER2
GO:1904851	positive regulation of establishment of protein localization to telomere	1/331	10/18670	0.16383	0.644482	WRAP53
GO:1904867	protein localization to Cajal body	1/331	10/18670	0.16383	0.644482	WRAP53
GO:1905879	regulation of oogenesis	1/331	10/18670	0.16383	0.644482	NPPC
GO:2000035	regulation of stem cell division	1/331	10/18670	0.16383	0.644482	NCOA3
GO:2000304	positive regulation of ceramide biosynthetic process	1/331	10/18670	0.16383	0.644482	SPHK2
GO:2000317	negative regulation of T-helper 17 type immune response	1/331	10/18670	0.16383	0.644482	RC3H1
GO:2000574	regulation of microtubule motor activity	1/331	10/18670	0.16383	0.644482	NDEL1
GO:2000628	regulation of miRNA metabolic process	1/331	10/18670	0.16383	0.644482	RC3H1
GO:2000644	regulation of receptor catabolic process	1/331	10/18670	0.16383	0.644482	DTX3L
GO:2000665	regulation of interleukin-13 secretion	1/331	10/18670	0.16383	0.644482	LGALS9
GO:2000668	regulation of dendritic cell apoptotic process	1/331	10/18670	0.16383	0.644482	LGALS9
GO:2000833	positive regulation of steroid hormone secretion	1/331	10/18670	0.16383	0.644482	BMP6
GO:2001214	positive regulation of vasculogenesis	1/331	10/18670	0.16383	0.644482	ASB4
GO:0045931	positive regulation of mitotic cell cycle	5/331	163/18670	0.164158	0.644482	CUL4A/MDM2/DYNLT3/RPTOR/RPS6KB1
GO:0042572	retinol metabolic process	2/331	41/18670	0.164215	0.644482	AWAT2/CYP27C1
GO:0044091	membrane biogenesis	2/331	41/18670	0.164215	0.644482	NLGN3/NLGN1
GO:0090279	regulation of calcium ion import	2/331	41/18670	0.164215	0.644482	SPHK2/FCRL3
GO:0090317	negative regulation of intracellular protein transport	2/331	41/18670	0.164215	0.644482	INSIG1/DERL3
GO:0097178	ruffle assembly	2/331	41/18670	0.164215	0.644482	NDEL1/NLGN1
GO:0150077	regulation of neuroinflammatory response	2/331	41/18670	0.164215	0.644482	TNFRSF1B/ATM
GO:1900117	regulation of execution phase of apoptosis	2/331	41/18670	0.164215	0.644482	TP53BP2/RFPL1
GO:1902893	regulation of pri-miRNA transcription by RNA polymerase II	2/331	41/18670	0.164215	0.644482	GNL3/SMAD6
GO:0002698	negative regulation of immune effector process	4/331	120/18670	0.164525	0.644482	HLA-F/RC3H1/FCRL3/LGALS9
GO:0006721	terpenoid metabolic process	4/331	120/18670	0.164525	0.644482	AWAT2/GGPS1/SDC2/CYP27C1
GO:0022612	gland morphogenesis	4/331	120/18670	0.164525	0.644482	SEMA3C/CSF1/CYP7B1/SULF2
GO:0001570	vasculogenesis	3/331	79/18670	0.165016	0.644482	ASB4/RASIP1/WNT7B
GO:0003151	outflow tract morphogenesis	3/331	79/18670	0.165016	0.644482	SEMA3C/ILK/SMAD6
GO:0021675	nerve development	3/331	79/18670	0.165016	0.644482	TCIRG1/ILK/SULF2
GO:1900034	regulation of cellular response to heat	3/331	79/18670	0.165016	0.644482	RPTOR/ATM/IER5
GO:0051924	regulation of calcium ion transport	7/331	254/18670	0.166291	0.644482	SPHK2/MYO5A/P2RX1/RYR2/CD4/FCRL3/HTT
GO:0040013	negative regulation of locomotion	10/331	396/18670	0.167596	0.644482	SEMA3C/LIMCH1/EPPK1/FBLN1/SRGAP2/DAB2IP/VCL/ILK/PTPRG/ZMYND8
GO:2000146	negative regulation of cell motility	9/331	349/18670	0.16902	0.644482	LIMCH1/EPPK1/FBLN1/SRGAP2/DAB2IP/VCL/ILK/PTPRG/ZMYND8
GO:0070509	calcium ion import	3/331	80/18670	0.16935	0.644482	SPHK2/GCK/FCRL3
GO:2001242	regulation of intrinsic apoptotic signaling pathway	5/331	165/18670	0.169959	0.644482	SNAI1/MDM2/SOD2/YBX3/S100A8
GO:0007163	establishment or maintenance of cell polarity	6/331	210/18670	0.170508	0.644482	WNT7B/ILK/NDEL1/AMOTL1/WEE1/HTT
GO:0010907	positive regulation of glucose metabolic process	2/331	42/18670	0.170519	0.644482	GCK/C1QTNF2
GO:0031057	negative regulation of histone modification	2/331	42/18670	0.170519	0.644482	SPHK2/SKI
GO:0031641	regulation of myelination	2/331	42/18670	0.170519	0.644482	TNFRSF1B/RNF10
GO:0033048	negative regulation of mitotic sister chromatid segregation	2/331	42/18670	0.170519	0.644482	ZNF207/ATM
GO:0097028	dendritic cell differentiation	2/331	42/18670	0.170519	0.644482	TMEM176A/LGALS9
GO:0007389	pattern specification process	11/331	446/18670	0.170692	0.644482	SEMA3C/EMX1/TBC1D32/SNAI1/WNT7B/MEGF8/SMAD6/SKI/NPHP3/ZEB2/ATM
GO:0001503	ossification	10/331	398/18670	0.171251	0.644482	TCIRG1/SNAI1/BMP6/WNT7B/CSF1/ILK/NPPC/SMAD6/SKI/WWOX
GO:0032434	regulation of proteasomal ubiquitin-dependent protein catabolic process	4/331	122/18670	0.171399	0.644482	ARAF/MDM2/FHIT/RFPL1
GO:0006914	autophagy	12/331	496/18670	0.172817	0.644482	CISD2/SPTLC1/TCIRG1/RASIP1/KLHL3/RPTOR/KAT5/SPTLC2/S100A8/ATM/PIKFYVE/HTT
GO:0061919	process utilizing autophagic mechanism	12/331	496/18670	0.172817	0.644482	CISD2/SPTLC1/TCIRG1/RASIP1/KLHL3/RPTOR/KAT5/SPTLC2/S100A8/ATM/PIKFYVE/HTT
GO:0090288	negative regulation of cellular response to growth factor stimulus	5/331	166/18670	0.17289	0.644482	DAB2IP/SMAD6/SKI/BMPER/SULF2
GO:0010631	epithelial cell migration	9/331	351/18670	0.172945	0.644482	EPPK1/DAB2IP/AMOTL1/BMPER/IQSEC1/PTPRG/FAT2/PECAM1/ZEB2
GO:0016126	sterol biosynthetic process	3/331	81/18670	0.173716	0.644482	INSIG1/GGPS1/MBTPS1
GO:1902930	regulation of alcohol biosynthetic process	3/331	81/18670	0.173716	0.644482	BMP6/GGPS1/MBTPS1
GO:2001021	negative regulation of response to DNA damage stimulus	3/331	81/18670	0.173716	0.644482	SNAI1/MDM2/SMCHD1
GO:0051928	positive regulation of calcium ion transport	4/331	123/18670	0.174872	0.644482	SPHK2/RYR2/CD4/HTT
GO:0032881	regulation of polysaccharide metabolic process	2/331	43/18670	0.176864	0.644482	GCK/C1QTNF2
GO:0038202	TORC1 signaling	2/331	43/18670	0.176864	0.644482	RPTOR/ATM
GO:0050850	positive regulation of calcium-mediated signaling	2/331	43/18670	0.176864	0.644482	CD4/HTT
GO:0051293	establishment of spindle localization	2/331	43/18670	0.176864	0.644482	NDEL1/HTT
GO:0099054	presynapse assembly	2/331	43/18670	0.176864	0.644482	NLGN3/NLGN1
GO:1901985	positive regulation of protein acetylation	2/331	43/18670	0.176864	0.644482	SPHK2/KAT5
GO:0010833	telomere maintenance via telomere lengthening	3/331	82/18670	0.178114	0.644482	TNKS2/WRAP53/ATM
GO:0016925	protein sumoylation	3/331	82/18670	0.178114	0.644482	MDM2/BCL11A/GNL3
GO:0034502	protein localization to chromosome	3/331	82/18670	0.178114	0.644482	TNKS2/GNL3/WRAP53
GO:0051279	regulation of release of sequestered calcium ion into cytosol	3/331	82/18670	0.178114	0.644482	MYO5A/RYR2/HTT
GO:0071158	positive regulation of cell cycle arrest	3/331	82/18670	0.178114	0.644482	DAB2IP/MDM2/ATM
GO:1905954	positive regulation of lipid localization	3/331	82/18670	0.178114	0.644482	BMP6/FITM2/PLIN5
GO:0051209	release of sequestered calcium ion into cytosol	4/331	124/18670	0.178371	0.644482	MYO5A/RYR2/PLCB2/HTT
GO:0000185	activation of MAPKKK activity	1/331	11/18670	0.178663	0.644482	DAB2IP
GO:0000478	endonucleolytic cleavage involved in rRNA processing	1/331	11/18670	0.178663	0.644482	ABT1
GO:0000479	endonucleolytic cleavage of tricistronic rRNA transcript (SSU-rRNA, 5.8S rRNA, LSU-rRNA)	1/331	11/18670	0.178663	0.644482	ABT1
GO:0001976	neurological system process involved in regulation of systemic arterial blood pressure	1/331	11/18670	0.178663	0.644482	SOD2
GO:0002638	negative regulation of immunoglobulin production	1/331	11/18670	0.178663	0.644482	FCRL3
GO:0002887	negative regulation of myeloid leukocyte mediated immunity	1/331	11/18670	0.178663	0.644482	LGALS9
GO:0003174	mitral valve development	1/331	11/18670	0.178663	0.644482	SMAD6
GO:0006182	cGMP biosynthetic process	1/331	11/18670	0.178663	0.644482	NPPC
GO:0006681	galactosylceramide metabolic process	1/331	11/18670	0.178663	0.644482	UGT8
GO:0008655	pyrimidine-containing compound salvage	1/331	11/18670	0.178663	0.644482	TK1
GO:0009125	nucleoside monophosphate catabolic process	1/331	11/18670	0.178663	0.644482	NUDT11
GO:0009950	dorsal/ventral axis specification	1/331	11/18670	0.178663	0.644482	SMAD6
GO:0031987	locomotion involved in locomotory behavior	1/331	11/18670	0.178663	0.644482	MYO5A
GO:0033235	positive regulation of protein sumoylation	1/331	11/18670	0.178663	0.644482	GNL3
GO:0033629	negative regulation of cell adhesion mediated by integrin	1/331	11/18670	0.178663	0.644482	PDE3B
GO:0035542	regulation of SNARE complex assembly	1/331	11/18670	0.178663	0.644482	STXBP6
GO:0035739	CD4-positive, alpha-beta T cell proliferation	1/331	11/18670	0.178663	0.644482	LGALS9
GO:0036462	TRAIL-activated apoptotic signaling pathway	1/331	11/18670	0.178663	0.644482	TNFRSF10A
GO:0042271	susceptibility to natural killer cell mediated cytotoxicity	1/331	11/18670	0.178663	0.644482	ULBP3
GO:0042482	positive regulation of odontogenesis	1/331	11/18670	0.178663	0.644482	CSF1
GO:0042670	retinal cone cell differentiation	1/331	11/18670	0.178663	0.644482	CABP4
GO:0043097	pyrimidine nucleoside salvage	1/331	11/18670	0.178663	0.644482	TK1
GO:0043117	positive regulation of vascular permeability	1/331	11/18670	0.178663	0.644482	BMP6
GO:0043619	regulation of transcription from RNA polymerase II promoter in response to oxidative stress	1/331	11/18670	0.178663	0.644482	CHD6
GO:0045141	meiotic telomere clustering	1/331	11/18670	0.178663	0.644482	ATM
GO:0046501	protoporphyrinogen IX metabolic process	1/331	11/18670	0.178663	0.644482	CPOX
GO:0046549	retinal cone cell development	1/331	11/18670	0.178663	0.644482	CABP4
GO:0046886	positive regulation of hormone biosynthetic process	1/331	11/18670	0.178663	0.644482	BMP6
GO:0048548	regulation of pinocytosis	1/331	11/18670	0.178663	0.644482	ANKFY1
GO:0048680	positive regulation of axon regeneration	1/331	11/18670	0.178663	0.644482	NDEL1
GO:0060174	limb bud formation	1/331	11/18670	0.178663	0.644482	SEMA3C
GO:0060433	bronchus development	1/331	11/18670	0.178663	0.644482	WNT7B
GO:0060439	trachea morphogenesis	1/331	11/18670	0.178663	0.644482	WNT7B
GO:0060856	establishment of blood-brain barrier	1/331	11/18670	0.178663	0.644482	WNT7B
GO:0061307	cardiac neural crest cell differentiation involved in heart development	1/331	11/18670	0.178663	0.644482	SEMA3C
GO:0061308	cardiac neural crest cell development involved in heart development	1/331	11/18670	0.178663	0.644482	SEMA3C
GO:0061314	Notch signaling involved in heart development	1/331	11/18670	0.178663	0.644482	SNAI1
GO:0070203	regulation of establishment of protein localization to telomere	1/331	11/18670	0.178663	0.644482	WRAP53
GO:0070213	protein auto-ADP-ribosylation	1/331	11/18670	0.178663	0.644482	TNKS2
GO:0070278	extracellular matrix constituent secretion	1/331	11/18670	0.178663	0.644482	TNFRSF1B
GO:0072070	loop of Henle development	1/331	11/18670	0.178663	0.644482	WNT7B
GO:0072608	interleukin-10 secretion	1/331	11/18670	0.178663	0.644482	LGALS9
GO:0086016	AV node cell action potential	1/331	11/18670	0.178663	0.644482	RYR2
GO:0086027	AV node cell to bundle of His cell signaling	1/331	11/18670	0.178663	0.644482	RYR2
GO:0090394	negative regulation of excitatory postsynaptic potential	1/331	11/18670	0.178663	0.644482	NLGN3
GO:0098814	spontaneous synaptic transmission	1/331	11/18670	0.178663	0.644482	PPP1R9A
GO:0099624	atrial cardiac muscle cell membrane repolarization	1/331	11/18670	0.178663	0.644482	KCNJ3
GO:1901894	regulation of calcium-transporting ATPase activity	1/331	11/18670	0.178663	0.644482	RYR2
GO:1902065	response to L-glutamate	1/331	11/18670	0.178663	0.644482	BCL11A
GO:1902805	positive regulation of synaptic vesicle transport	1/331	11/18670	0.178663	0.644482	NLGN1
GO:1902946	protein localization to early endosome	1/331	11/18670	0.178663	0.644482	DTX3L
GO:1903977	positive regulation of glial cell migration	1/331	11/18670	0.178663	0.644482	CSF1
GO:1905668	positive regulation of protein localization to endosome	1/331	11/18670	0.178663	0.644482	DTX3L
GO:2000561	regulation of CD4-positive, alpha-beta T cell proliferation	1/331	11/18670	0.178663	0.644482	LGALS9
GO:2000615	regulation of histone H3-K9 acetylation	1/331	11/18670	0.178663	0.644482	SPHK2
GO:2000767	positive regulation of cytoplasmic translation	1/331	11/18670	0.178663	0.644482	YBX3
GO:2001241	positive regulation of extrinsic apoptotic signaling pathway in absence of ligand	1/331	11/18670	0.178663	0.644482	WWOX
GO:2001269	positive regulation of cysteine-type endopeptidase activity involved in apoptotic signaling pathway	1/331	11/18670	0.178663	0.644482	LGALS9
GO:0050806	positive regulation of synaptic transmission	5/331	168/18670	0.178808	0.644482	GRIK2/NLGN3/NLGN1/CACNG8/PPP1R9A
GO:0031589	cell-substrate adhesion	9/331	354/18670	0.178911	0.644482	LIMCH1/FBLN1/SRGAP2/CSF1/VCL/ILK/SMAD6/FAT2/PECAM1
GO:0090132	epithelium migration	9/331	354/18670	0.178911	0.644482	EPPK1/DAB2IP/AMOTL1/BMPER/IQSEC1/PTPRG/FAT2/PECAM1/ZEB2
GO:0032412	regulation of ion transmembrane transporter activity	7/331	260/18670	0.180256	0.644482	SPHK2/NLGN3/MYO5A/RYR2/NLGN1/CACNG8/HTT
GO:0006364	rRNA processing	6/331	214/18670	0.180911	0.644482	UTP25/WDR74/NVL/ABT1/DDX51/SUV39H1
GO:0007269	neurotransmitter secretion	5/331	169/18670	0.181796	0.644482	P2RX1/NLGN1/PPP1R9A/PTPRN2/PIP5K1C
GO:0030307	positive regulation of cell growth	5/331	169/18670	0.181796	0.644482	MEGF8/ILK/NDEL1/RPTOR/S100A8
GO:0030326	embryonic limb morphogenesis	4/331	125/18670	0.181892	0.644482	TBC1D32/MEGF8/SKI/CPLANE1
GO:0035113	embryonic appendage morphogenesis	4/331	125/18670	0.181892	0.644482	TBC1D32/MEGF8/SKI/CPLANE1
GO:0009895	negative regulation of catabolic process	8/331	308/18670	0.182385	0.644482	PDE3B/DERL3/RASIP1/DAB2IP/YBX3/PLIN5/SERPINB12/FHIT
GO:0098659	inorganic cation import across plasma membrane	3/331	83/18670	0.182542	0.644482	KCNK9/SLC12A5/KCNJ3
GO:0099587	inorganic ion import across plasma membrane	3/331	83/18670	0.182542	0.644482	KCNK9/SLC12A5/KCNJ3
GO:0003197	endocardial cushion development	2/331	44/18670	0.183244	0.644482	SNAI1/MDM2
GO:0006195	purine nucleotide catabolic process	2/331	44/18670	0.183244	0.644482	NUDT11/NT5C1B
GO:0014002	astrocyte development	2/331	44/18670	0.183244	0.644482	KRAS/S100A8
GO:0030225	macrophage differentiation	2/331	44/18670	0.183244	0.644482	CSF1/CD4
GO:0033046	negative regulation of sister chromatid segregation	2/331	44/18670	0.183244	0.644482	ZNF207/ATM
GO:0046189	phenol-containing compound biosynthetic process	2/331	44/18670	0.183244	0.644482	MYO5A/ZEB2
GO:0090311	regulation of protein deacetylation	2/331	44/18670	0.183244	0.644482	SPHK2/SKI
GO:1902667	regulation of axon guidance	2/331	44/18670	0.183244	0.644482	SEMA3C/MEGF8
GO:0032388	positive regulation of intracellular transport	6/331	215/18670	0.183551	0.644482	SPHK2/MDM2/TENM1/NLGN1/TMEM30A/OAZ1
GO:0099643	signal release from synapse	5/331	170/18670	0.184802	0.644482	P2RX1/NLGN1/PPP1R9A/PTPRN2/PIP5K1C
GO:0010466	negative regulation of peptidase activity	7/331	262/18670	0.185018	0.644482	MDM2/PI16/SERPINA11/IFI6/SH3RF1/SERPINB1/SERPINB12
GO:0034504	protein localization to nucleus	7/331	262/18670	0.185018	0.644482	KPNA6/MDM2/NVL/DTX3L/WRAP53/PIKFYVE/MBTPS1
GO:0051283	negative regulation of sequestering of calcium ion	4/331	126/18670	0.185437	0.644482	MYO5A/RYR2/PLCB2/HTT
GO:0000245	spliceosomal complex assembly	3/331	84/18670	0.186999	0.644482	SRSF12/SRPK2/RBM5
GO:0002718	regulation of cytokine production involved in immune response	3/331	84/18670	0.186999	0.644482	TNFRSF1B/HLA-F/GPRC5B
GO:0043154	negative regulation of cysteine-type endopeptidase activity involved in apoptotic process	3/331	84/18670	0.186999	0.644482	MDM2/IFI6/SH3RF1
GO:0046889	positive regulation of lipid biosynthetic process	3/331	84/18670	0.186999	0.644482	SPHK2/BMP6/PLIN5
GO:0048144	fibroblast proliferation	3/331	84/18670	0.186999	0.644482	DAB2IP/WNT7B/SKI
GO:0050886	endocrine process	3/331	84/18670	0.186999	0.644482	BMP6/KRAS/AOPEP
GO:0097756	negative regulation of blood vessel diameter	3/331	84/18670	0.186999	0.644482	ADRA1B/P2RX1/PER2
GO:0016241	regulation of macroautophagy	5/331	171/18670	0.187826	0.644482	SPTLC1/RPTOR/SPTLC2/PIKFYVE/HTT
GO:0060401	cytosolic calcium ion transport	5/331	171/18670	0.187826	0.644482	MYO5A/RYR2/CD4/PLCB2/HTT
GO:1904951	positive regulation of establishment of protein localization	11/331	456/18670	0.188393	0.644482	C2CD2L/BMP6/MDM2/TENM1/TP53BP2/TMEM30A/GCK/WRAP53/LGALS9/OAZ1/CRLF2
GO:0017157	regulation of exocytosis	6/331	217/18670	0.188877	0.644482	SPHK2/P2RX1/NLGN1/HLA-F/LGALS9/STXBP6
GO:0044242	cellular lipid catabolic process	6/331	217/18670	0.188877	0.644482	AUH/FAAH/ECHS1/DAGLB/PCK2/PLIN5
GO:0001974	blood vessel remodeling	2/331	45/18670	0.189658	0.644482	SEMA3C/MDM2
GO:0002820	negative regulation of adaptive immune response	2/331	45/18670	0.189658	0.644482	HLA-F/RC3H1
GO:0006418	tRNA aminoacylation for protein translation	2/331	45/18670	0.189658	0.644482	EARS2/TARS1
GO:0010569	regulation of double-strand break repair via homologous recombination	2/331	45/18670	0.189658	0.644482	SMCHD1/WRAP53
GO:0014014	negative regulation of gliogenesis	2/331	45/18670	0.189658	0.644482	SKI/RNF10
GO:0048538	thymus development	2/331	45/18670	0.189658	0.644482	ASXL1/ATM
GO:0051985	negative regulation of chromosome segregation	2/331	45/18670	0.189658	0.644482	ZNF207/ATM
GO:0090278	negative regulation of peptide hormone secretion	2/331	45/18670	0.189658	0.644482	KALRN/KLF7
GO:1900271	regulation of long-term synaptic potentiation	2/331	45/18670	0.189658	0.644482	NLGN3/PPP1R9A
GO:0090130	tissue migration	9/331	360/18670	0.191118	0.644482	EPPK1/DAB2IP/AMOTL1/BMPER/IQSEC1/PTPRG/FAT2/PECAM1/ZEB2
GO:0034308	primary alcohol metabolic process	3/331	85/18670	0.191485	0.644482	AWAT2/BMP6/CYP27C1
GO:0019722	calcium-mediated signaling	6/331	218/18670	0.191562	0.644482	PPP1R9B/MYO5A/RYR2/CD4/PPP1R9A/HTT
GO:0002697	regulation of immune effector process	11/331	458/18670	0.192032	0.644482	ULBP3/SPHK2/TNFRSF1B/HLA-F/ELMOD2/GPRC5B/C8A/DTX3L/RC3H1/FCRL3/LGALS9
GO:0002576	platelet degranulation	4/331	128/18670	0.192592	0.644482	CHID1/VCL/P2RX1/PECAM1
GO:0051282	regulation of sequestering of calcium ion	4/331	128/18670	0.192592	0.644482	MYO5A/RYR2/PLCB2/HTT
GO:0002002	regulation of angiotensin levels in blood	1/331	12/18670	0.193233	0.644482	AOPEP
GO:0002003	angiotensin maturation	1/331	12/18670	0.193233	0.644482	AOPEP
GO:0002674	negative regulation of acute inflammatory response	1/331	12/18670	0.193233	0.644482	ASH1L
GO:0006991	response to sterol depletion	1/331	12/18670	0.193233	0.644482	INSIG1
GO:0007320	insemination	1/331	12/18670	0.193233	0.644482	P2RX1
GO:0010452	histone H3-K36 methylation	1/331	12/18670	0.193233	0.644482	ASH1L
GO:0010896	regulation of triglyceride catabolic process	1/331	12/18670	0.193233	0.644482	PLIN5
GO:0014831	gastro-intestinal system smooth muscle contraction	1/331	12/18670	0.193233	0.644482	SULF2
GO:0019374	galactolipid metabolic process	1/331	12/18670	0.193233	0.644482	UGT8
GO:0021819	layer formation in cerebral cortex	1/331	12/18670	0.193233	0.644482	DAB2IP
GO:0030002	cellular anion homeostasis	1/331	12/18670	0.193233	0.644482	SLC12A5
GO:0030320	cellular monovalent inorganic anion homeostasis	1/331	12/18670	0.193233	0.644482	SLC12A5
GO:0031507	heterochromatin assembly	1/331	12/18670	0.193233	0.644482	SMCHD1
GO:0032230	positive regulation of synaptic transmission, GABAergic	1/331	12/18670	0.193233	0.644482	NLGN1
GO:0032252	secretory granule localization	1/331	12/18670	0.193233	0.644482	MYO5A
GO:0033523	histone H2B ubiquitination	1/331	12/18670	0.193233	0.644482	DTX3L
GO:0034309	primary alcohol biosynthetic process	1/331	12/18670	0.193233	0.644482	BMP6
GO:0035437	maintenance of protein localization in endoplasmic reticulum	1/331	12/18670	0.193233	0.644482	INSIG1
GO:0036005	response to macrophage colony-stimulating factor	1/331	12/18670	0.193233	0.644482	CSF1
GO:0036006	cellular response to macrophage colony-stimulating factor stimulus	1/331	12/18670	0.193233	0.644482	CSF1
GO:0042118	endothelial cell activation	1/331	12/18670	0.193233	0.644482	BMPER
GO:0042368	vitamin D biosynthetic process	1/331	12/18670	0.193233	0.644482	SNAI1
GO:0043476	pigment accumulation	1/331	12/18670	0.193233	0.644482	BLOC1S5
GO:0043482	cellular pigment accumulation	1/331	12/18670	0.193233	0.644482	BLOC1S5
GO:0043696	dedifferentiation	1/331	12/18670	0.193233	0.644482	NCOA3
GO:0043697	cell dedifferentiation	1/331	12/18670	0.193233	0.644482	NCOA3
GO:0044650	adhesion of symbiont to host cell	1/331	12/18670	0.193233	0.644482	CD209
GO:0045472	response to ether	1/331	12/18670	0.193233	0.644482	MDM2
GO:0046929	negative regulation of neurotransmitter secretion	1/331	12/18670	0.193233	0.644482	PPP1R9A
GO:0048642	negative regulation of skeletal muscle tissue development	1/331	12/18670	0.193233	0.644482	YBX3
GO:0051549	positive regulation of keratinocyte migration	1/331	12/18670	0.193233	0.644482	IQSEC1
GO:0060019	radial glial cell differentiation	1/331	12/18670	0.193233	0.644482	EMX1
GO:0060391	positive regulation of SMAD protein signal transduction	1/331	12/18670	0.193233	0.644482	BMP6
GO:0060394	negative regulation of pathway-restricted SMAD protein phosphorylation	1/331	12/18670	0.193233	0.644482	SMAD6
GO:0060707	trophoblast giant cell differentiation	1/331	12/18670	0.193233	0.644482	SNAI1
GO:0070202	regulation of establishment of protein localization to chromosome	1/331	12/18670	0.193233	0.644482	WRAP53
GO:0070486	leukocyte aggregation	1/331	12/18670	0.193233	0.644482	S100A8
GO:0070572	positive regulation of neuron projection regeneration	1/331	12/18670	0.193233	0.644482	NDEL1
GO:0071044	histone mRNA catabolic process	1/331	12/18670	0.193233	0.644482	ATM
GO:0071468	cellular response to acidic pH	1/331	12/18670	0.193233	0.644482	PKD1L3
GO:0071481	cellular response to X-ray	1/331	12/18670	0.193233	0.644482	ATM
GO:0071639	positive regulation of monocyte chemotactic protein-1 production	1/331	12/18670	0.193233	0.644482	LGALS9
GO:0072017	distal tubule development	1/331	12/18670	0.193233	0.644482	KLHL3
GO:0072393	microtubule anchoring at microtubule organizing center	1/331	12/18670	0.193233	0.644482	KIF3A
GO:0072578	neurotransmitter-gated ion channel clustering	1/331	12/18670	0.193233	0.644482	NLGN1
GO:0086067	AV node cell to bundle of His cell communication	1/331	12/18670	0.193233	0.644482	RYR2
GO:0090209	negative regulation of triglyceride metabolic process	1/331	12/18670	0.193233	0.644482	PLIN5
GO:0090220	chromosome localization to nuclear envelope involved in homologous chromosome segregation	1/331	12/18670	0.193233	0.644482	ATM
GO:0090520	sphingolipid mediated signaling pathway	1/331	12/18670	0.193233	0.644482	SPHK2
GO:0098974	postsynaptic actin cytoskeleton organization	1/331	12/18670	0.193233	0.644482	PPP1R9A
GO:0099566	regulation of postsynaptic cytosolic calcium ion concentration	1/331	12/18670	0.193233	0.644482	MYO5A
GO:0150065	regulation of deacetylase activity	1/331	12/18670	0.193233	0.644482	SPHK2
GO:1900376	regulation of secondary metabolite biosynthetic process	1/331	12/18670	0.193233	0.644482	ZEB2
GO:1902337	regulation of apoptotic process involved in morphogenesis	1/331	12/18670	0.193233	0.644482	TNFRSF1B
GO:1902414	protein localization to cell junction	1/331	12/18670	0.193233	0.644482	KIF3A
GO:1902950	regulation of dendritic spine maintenance	1/331	12/18670	0.193233	0.644482	ZMYND8
GO:1903894	regulation of IRE1-mediated unfolded protein response	1/331	12/18670	0.193233	0.644482	DAB2IP
GO:1905461	positive regulation of vascular associated smooth muscle cell apoptotic process	1/331	12/18670	0.193233	0.644482	SOD2
GO:1905666	regulation of protein localization to endosome	1/331	12/18670	0.193233	0.644482	DTX3L
GO:1990173	protein localization to nucleoplasm	1/331	12/18670	0.193233	0.644482	WRAP53
GO:2001223	negative regulation of neuron migration	1/331	12/18670	0.193233	0.644482	SRGAP2
GO:0062012	regulation of small molecule metabolic process	11/331	459/18670	0.193863	0.644482	PANK2/SPHK2/SNAI1/INSIG1/BMP6/GCK/GGPS1/PLIN5/C1QTNF2/OAZ1/MBTPS1
GO:0001942	hair follicle development	3/331	86/18670	0.195997	0.644482	SNAI1/LDB2/MYO5A
GO:0048013	ephrin receptor signaling pathway	3/331	86/18670	0.195997	0.644482	AP2A2/KALRN/SDC2
GO:0060291	long-term synaptic potentiation	3/331	86/18670	0.195997	0.644482	NLGN3/NLGN1/PPP1R9A
GO:1903363	negative regulation of cellular protein catabolic process	3/331	86/18670	0.195997	0.644482	DERL3/DAB2IP/FHIT
GO:0006984	ER-nucleus signaling pathway	2/331	46/18670	0.196101	0.644482	INSIG1/MBTPS1
GO:0007129	synapsis	2/331	46/18670	0.196101	0.644482	SYCP2/AGO4
GO:0010883	regulation of lipid storage	2/331	46/18670	0.196101	0.644482	FITM2/PLIN5
GO:0030490	maturation of SSU-rRNA	2/331	46/18670	0.196101	0.644482	UTP25/ABT1
GO:0048512	circadian behavior	2/331	46/18670	0.196101	0.644482	GHRHR/NLGN1
GO:0048599	oocyte development	2/331	46/18670	0.196101	0.644482	NPPC/ATM
GO:0050706	regulation of interleukin-1 beta secretion	2/331	46/18670	0.196101	0.644482	SERPINB1/LGALS9
GO:0051646	mitochondrion localization	2/331	46/18670	0.196101	0.644482	PLIN5/TRAK1
GO:0099172	presynapse organization	2/331	46/18670	0.196101	0.644482	NLGN3/NLGN1
GO:1900015	regulation of cytokine production involved in inflammatory response	2/331	46/18670	0.196101	0.644482	CHID1/KPNA6
GO:0003206	cardiac chamber morphogenesis	4/331	129/18670	0.196203	0.644482	SEMA3C/MDM2/RYR2/SMAD6
GO:0046488	phosphatidylinositol metabolic process	5/331	174/18670	0.197005	0.644482	SMG1/PIK3C2G/PIP5K1C/ATM/PIKFYVE
GO:0045861	negative regulation of proteolysis	9/331	363/18670	0.197355	0.644482	DERL3/MDM2/PI16/SERPINA11/IFI6/SH3RF1/SERPINB1/SERPINB12/FHIT
GO:0022898	regulation of transmembrane transporter activity	7/331	268/18670	0.199612	0.644482	SPHK2/NLGN3/MYO5A/RYR2/NLGN1/CACNG8/HTT
GO:0006997	nucleus organization	4/331	130/18670	0.199834	0.644482	NDEL1/AHCTF1/SRPK2/WRAP53
GO:0050671	positive regulation of lymphocyte proliferation	4/331	130/18670	0.199834	0.644482	CD4/FCRL3/CD209/LGALS9
GO:0006112	energy reserve metabolic process	3/331	87/18670	0.200535	0.644482	GCK/PER2/C1QTNF2
GO:0007622	rhythmic behavior	2/331	47/18670	0.202572	0.644482	GHRHR/NLGN1
GO:0008206	bile acid metabolic process	2/331	47/18670	0.202572	0.644482	PANK2/CYP7B1
GO:0043303	mast cell degranulation	2/331	47/18670	0.202572	0.644482	SPHK2/LGALS9
GO:0048806	genitalia development	2/331	47/18670	0.202572	0.644482	BMP6/SYCP2
GO:0050912	detection of chemical stimulus involved in sensory perception of taste	2/331	47/18670	0.202572	0.644482	PKD1L3/TAS1R1
GO:0061614	pri-miRNA transcription by RNA polymerase II	2/331	47/18670	0.202572	0.644482	GNL3/SMAD6
GO:2001239	regulation of extrinsic apoptotic signaling pathway in absence of ligand	2/331	47/18670	0.202572	0.644482	IFI6/WWOX
GO:0050796	regulation of insulin secretion	5/331	176/18670	0.20321	0.644482	C2CD2L/TCIRG1/GCK/PER2/KLF7
GO:0030183	B cell differentiation	4/331	131/18670	0.203485	0.644482	TCIRG1/DOCK10/FCRL3/ATM
GO:0046887	positive regulation of hormone secretion	4/331	131/18670	0.203485	0.644482	C2CD2L/BMP6/GHRHR/GCK
GO:0051208	sequestering of calcium ion	4/331	131/18670	0.203485	0.644482	MYO5A/RYR2/PLCB2/HTT
GO:0022404	molting cycle process	3/331	88/18670	0.205099	0.644482	SNAI1/LDB2/MYO5A
GO:0022405	hair cycle process	3/331	88/18670	0.205099	0.644482	SNAI1/LDB2/MYO5A
GO:0042147	retrograde transport, endosome to Golgi	3/331	88/18670	0.205099	0.644482	ANKFY1/HEATR5B/PIKFYVE
GO:0045921	positive regulation of exocytosis	3/331	88/18670	0.205099	0.644482	SPHK2/NLGN1/HLA-F
GO:0098773	skin epidermis development	3/331	88/18670	0.205099	0.644482	SNAI1/LDB2/MYO5A
GO:1902476	chloride transmembrane transport	3/331	88/18670	0.205099	0.644482	GABRG3/CLCN1/SLC12A5
GO:0045444	fat cell differentiation	6/331	223/18670	0.205202	0.644482	TMEM120B/INSIG1/ATAT1/SMAD6/PER2/ASXL1
GO:0007416	synapse assembly	5/331	177/18670	0.206336	0.644482	DNM3/NLGN3/LINGO2/NLGN1/PPP1R9A
GO:0042177	negative regulation of protein catabolic process	4/331	132/18670	0.207155	0.644482	DERL3/DAB2IP/SERPINB12/FHIT
GO:0001833	inner cell mass cell proliferation	1/331	13/18670	0.207545	0.644482	NDEL1
GO:0001886	endothelial cell morphogenesis	1/331	13/18670	0.207545	0.644482	PECAM1
GO:0005513	detection of calcium ion	1/331	13/18670	0.207545	0.644482	RYR2
GO:0006384	transcription initiation from RNA polymerase III promoter	1/331	13/18670	0.207545	0.644482	POLR3H
GO:0006596	polyamine biosynthetic process	1/331	13/18670	0.207545	0.644482	OAZ1
GO:0006705	mineralocorticoid biosynthetic process	1/331	13/18670	0.207545	0.644482	BMP6
GO:0007183	SMAD protein complex assembly	1/331	13/18670	0.207545	0.644482	SMAD6
GO:0008212	mineralocorticoid metabolic process	1/331	13/18670	0.207545	0.644482	BMP6
GO:0009162	deoxyribonucleoside monophosphate metabolic process	1/331	13/18670	0.207545	0.644482	TK1
GO:0010839	negative regulation of keratinocyte proliferation	1/331	13/18670	0.207545	0.644482	EPPK1
GO:0016322	neuron remodeling	1/331	13/18670	0.207545	0.644482	BCL11A
GO:0019896	axonal transport of mitochondrion	1/331	13/18670	0.207545	0.644482	TRAK1
GO:0021554	optic nerve development	1/331	13/18670	0.207545	0.644482	TCIRG1
GO:0021978	telencephalon regionalization	1/331	13/18670	0.207545	0.644482	EMX1
GO:0021984	adenohypophysis development	1/331	13/18670	0.207545	0.644482	GHRHR
GO:0030656	regulation of vitamin metabolic process	1/331	13/18670	0.207545	0.644482	SNAI1
GO:0030948	negative regulation of vascular endothelial growth factor receptor signaling pathway	1/331	13/18670	0.207545	0.644482	DAB2IP
GO:0031223	auditory behavior	1/331	13/18670	0.207545	0.644482	HTT
GO:0032536	regulation of cell projection size	1/331	13/18670	0.207545	0.644482	WNT7B
GO:0032754	positive regulation of interleukin-5 production	1/331	13/18670	0.207545	0.644482	CRLF2
GO:0033004	negative regulation of mast cell activation	1/331	13/18670	0.207545	0.644482	LGALS9
GO:0033127	regulation of histone phosphorylation	1/331	13/18670	0.207545	0.644482	ATM
GO:0033147	negative regulation of intracellular estrogen receptor signaling pathway	1/331	13/18670	0.207545	0.644482	CYP7B1
GO:0033623	regulation of integrin activation	1/331	13/18670	0.207545	0.644482	RASIP1
GO:0034397	telomere localization	1/331	13/18670	0.207545	0.644482	ATM
GO:0035563	positive regulation of chromatin binding	1/331	13/18670	0.207545	0.644482	DTX3L
GO:0035723	interleukin-15-mediated signaling pathway	1/331	13/18670	0.207545	0.644482	CD4
GO:0038007	netrin-activated signaling pathway	1/331	13/18670	0.207545	0.644482	UNC5D
GO:0042711	maternal behavior	1/331	13/18670	0.207545	0.644482	KALRN
GO:0043201	response to leucine	1/331	13/18670	0.207545	0.644482	RPTOR
GO:0043568	positive regulation of insulin-like growth factor receptor signaling pathway	1/331	13/18670	0.207545	0.644482	GHRHR
GO:0043970	histone H3-K9 acetylation	1/331	13/18670	0.207545	0.644482	SPHK2
GO:0045086	positive regulation of interleukin-2 biosynthetic process	1/331	13/18670	0.207545	0.644482	CD4
GO:0046415	urate metabolic process	1/331	13/18670	0.207545	0.644482	SLC2A9
GO:0047484	regulation of response to osmotic stress	1/331	13/18670	0.207545	0.644482	YBX3
GO:0050713	negative regulation of interleukin-1 beta secretion	1/331	13/18670	0.207545	0.644482	SERPINB1
GO:0050872	white fat cell differentiation	1/331	13/18670	0.207545	0.644482	PER2
GO:0051001	negative regulation of nitric-oxide synthase activity	1/331	13/18670	0.207545	0.644482	NOSIP
GO:0060746	parental behavior	1/331	13/18670	0.207545	0.644482	KALRN
GO:0061052	negative regulation of cell growth involved in cardiac muscle cell development	1/331	13/18670	0.207545	0.644482	PI16
GO:0070208	protein heterotrimerization	1/331	13/18670	0.207545	0.644482	C1QTNF2
GO:0070914	UV-damage excision repair	1/331	13/18670	0.207545	0.644482	POLD3
GO:0071350	cellular response to interleukin-15	1/331	13/18670	0.207545	0.644482	CD4
GO:0071415	cellular response to purine-containing compound	1/331	13/18670	0.207545	0.644482	RYR2
GO:0071872	cellular response to epinephrine stimulus	1/331	13/18670	0.207545	0.644482	RYR2
GO:0072044	collecting duct development	1/331	13/18670	0.207545	0.644482	WNT7B
GO:0072672	neutrophil extravasation	1/331	13/18670	0.207545	0.644482	PECAM1
GO:0090179	planar cell polarity pathway involved in neural tube closure	1/331	13/18670	0.207545	0.644482	NPHP3
GO:0090399	replicative senescence	1/331	13/18670	0.207545	0.644482	ATM
GO:0090677	reversible differentiation	1/331	13/18670	0.207545	0.644482	SOD2
GO:0098712	L-glutamate import across plasma membrane	1/331	13/18670	0.207545	0.644482	PER2
GO:1900025	negative regulation of substrate adhesion-dependent cell spreading	1/331	13/18670	0.207545	0.644482	FBLN1
GO:1900103	positive regulation of endoplasmic reticulum unfolded protein response	1/331	13/18670	0.207545	0.644482	DAB2IP
GO:1900225	regulation of NLRP3 inflammasome complex assembly	1/331	13/18670	0.207545	0.644482	ATAT1
GO:1900272	negative regulation of long-term synaptic potentiation	1/331	13/18670	0.207545	0.644482	PPP1R9A
GO:1902713	regulation of interferon-gamma secretion	1/331	13/18670	0.207545	0.644482	LGALS9
GO:1903726	negative regulation of phospholipid metabolic process	1/331	13/18670	0.207545	0.644482	DAB2IP
GO:1904251	regulation of bile acid metabolic process	1/331	13/18670	0.207545	0.644482	PANK2
GO:1904293	negative regulation of ERAD pathway	1/331	13/18670	0.207545	0.644482	DERL3
GO:0030595	leukocyte chemotaxis	6/331	224/18670	0.207972	0.644482	CSF1/CYP7B1/PIP5K1C/S100A8/MTUS1/LGALS9
GO:0002279	mast cell activation involved in immune response	2/331	48/18670	0.209066	0.644482	SPHK2/LGALS9
GO:0007595	lactation	2/331	48/18670	0.209066	0.644482	GHRHR/KALRN
GO:0008038	neuron recognition	2/331	48/18670	0.209066	0.644482	NCAM2/MEGF8
GO:0008542	visual learning	2/331	48/18670	0.209066	0.644482	NLGN3/KRAS
GO:0043039	tRNA aminoacylation	2/331	48/18670	0.209066	0.644482	EARS2/TARS1
GO:0051653	spindle localization	2/331	48/18670	0.209066	0.644482	NDEL1/HTT
GO:0051972	regulation of telomerase activity	2/331	48/18670	0.209066	0.644482	NVL/WRAP53
GO:0072604	interleukin-6 secretion	2/331	48/18670	0.209066	0.644482	SPHK2/LGALS9
GO:2001257	regulation of cation channel activity	5/331	178/18670	0.209479	0.644482	NLGN3/MYO5A/NLGN1/CACNG8/HTT
GO:0006094	gluconeogenesis	3/331	89/18670	0.209685	0.644482	PCK2/GCK/PER2
GO:0061053	somite development	3/331	89/18670	0.209685	0.644482	SEMA3C/ZEB2/ATM
GO:1901019	regulation of calcium ion transmembrane transporter activity	3/331	89/18670	0.209685	0.644482	MYO5A/RYR2/HTT
GO:0042770	signal transduction in response to DNA damage	4/331	133/18670	0.210845	0.644482	SNAI1/MDM2/KAT5/ATM
GO:0006470	protein dephosphorylation	8/331	321/18670	0.211654	0.644482	PPP1R9B/PPM1N/FBXW11/PTPRN2/PTPRG/FCRL3/BOD1L1/HTT
GO:0007059	chromosome segregation	8/331	321/18670	0.211654	0.644482	NDEL1/SYCP2/TLK1/NSL1/ZNF207/LATS1/AGO4/ATM
GO:0007568	aging	8/331	321/18670	0.211654	0.644482	CISD2/GHRHR/KRAS/ILK/TNFRSF1B/SOD2/PPP1R9A/ATM
GO:0048736	appendage development	5/331	179/18670	0.212637	0.644482	SEMA3C/TBC1D32/MEGF8/SKI/CPLANE1
GO:0060173	limb development	5/331	179/18670	0.212637	0.644482	SEMA3C/TBC1D32/MEGF8/SKI/CPLANE1
GO:0001843	neural tube closure	3/331	90/18670	0.214295	0.644482	SKI/NPHP3/ZEB2
GO:0034333	adherens junction assembly	3/331	90/18670	0.214295	0.644482	LIMCH1/VCL/PIP5K1C
GO:0045132	meiotic chromosome segregation	3/331	90/18670	0.214295	0.644482	SYCP2/AGO4/ATM
GO:0001913	T cell mediated cytotoxicity	2/331	49/18670	0.215581	0.644482	ULBP3/HLA-F
GO:0002448	mast cell mediated immunity	2/331	49/18670	0.215581	0.644482	SPHK2/LGALS9
GO:0002534	cytokine production involved in inflammatory response	2/331	49/18670	0.215581	0.644482	CHID1/KPNA6
GO:0002704	negative regulation of leukocyte mediated immunity	2/331	49/18670	0.215581	0.644482	HLA-F/LGALS9
GO:0034260	negative regulation of GTPase activity	2/331	49/18670	0.215581	0.644482	DAB2IP/PTPRN2
GO:0043038	amino acid activation	2/331	49/18670	0.215581	0.644482	EARS2/TARS1
GO:0043124	negative regulation of I-kappaB kinase/NF-kappaB signaling	2/331	49/18670	0.215581	0.644482	DAB2IP/ASH1L
GO:0016054	organic acid catabolic process	7/331	275/18670	0.217183	0.644482	ALDH1L2/AUH/FAAH/ECHS1/PCK2/ACADSB/PLIN5
GO:0046395	carboxylic acid catabolic process	7/331	275/18670	0.217183	0.644482	ALDH1L2/AUH/FAAH/ECHS1/PCK2/ACADSB/PLIN5
GO:0030010	establishment of cell polarity	4/331	135/18670	0.21828	0.644482	NDEL1/AMOTL1/WEE1/HTT
GO:1903829	positive regulation of cellular protein localization	8/331	324/18670	0.218657	0.644482	MDM2/TENM1/GNL3/TP53BP2/TMEM30A/DTX3L/WRAP53/OAZ1
GO:0060606	tube closure	3/331	91/18670	0.218926	0.644482	SKI/NPHP3/ZEB2
GO:1901992	positive regulation of mitotic cell cycle phase transition	3/331	91/18670	0.218926	0.644482	CUL4A/MDM2/RPTOR
GO:0007411	axon guidance	7/331	276/18670	0.219738	0.644482	SEMA3C/MEGF8/UNC5D/KIF3A/DPYSL2/CHL1/KLF7
GO:0002523	leukocyte migration involved in inflammatory response	1/331	14/18670	0.221604	0.644482	S100A8
GO:0003214	cardiac left ventricle morphogenesis	1/331	14/18670	0.221604	0.644482	RYR2
GO:0006896	Golgi to vacuole transport	1/331	14/18670	0.221604	0.644482	ANKFY1
GO:0006999	nuclear pore organization	1/331	14/18670	0.221604	0.644482	AHCTF1
GO:0007100	mitotic centrosome separation	1/331	14/18670	0.221604	0.644482	NDEL1
GO:0010752	regulation of cGMP-mediated signaling	1/331	14/18670	0.221604	0.644482	NPPC
GO:0010867	positive regulation of triglyceride biosynthetic process	1/331	14/18670	0.221604	0.644482	PLIN5
GO:0010935	regulation of macrophage cytokine production	1/331	14/18670	0.221604	0.644482	GPRC5B
GO:0032802	low-density lipoprotein particle receptor catabolic process	1/331	14/18670	0.221604	0.644482	AP2A2
GO:0033169	histone H3-K9 demethylation	1/331	14/18670	0.221604	0.644482	PHF2
GO:0035020	regulation of Rac protein signal transduction	1/331	14/18670	0.221604	0.644482	KRAS
GO:0035112	genitalia morphogenesis	1/331	14/18670	0.221604	0.644482	SYCP2
GO:0042487	regulation of odontogenesis of dentin-containing tooth	1/331	14/18670	0.221604	0.644482	CSF1
GO:0042574	retinal metabolic process	1/331	14/18670	0.221604	0.644482	CYP27C1
GO:0043455	regulation of secondary metabolic process	1/331	14/18670	0.221604	0.644482	ZEB2
GO:0044546	NLRP3 inflammasome complex assembly	1/331	14/18670	0.221604	0.644482	ATAT1
GO:0045591	positive regulation of regulatory T cell differentiation	1/331	14/18670	0.221604	0.644482	LGALS9
GO:0045651	positive regulation of macrophage differentiation	1/331	14/18670	0.221604	0.644482	CSF1
GO:0051775	response to redox state	1/331	14/18670	0.221604	0.644482	RYR2
GO:0051938	L-glutamate import	1/331	14/18670	0.221604	0.644482	PER2
GO:0055064	chloride ion homeostasis	1/331	14/18670	0.221604	0.644482	SLC12A5
GO:0060831	smoothened signaling pathway involved in dorsal/ventral neural tube patterning	1/331	14/18670	0.221604	0.644482	TBC1D32
GO:0070234	positive regulation of T cell apoptotic process	1/331	14/18670	0.221604	0.644482	LGALS9
GO:0070307	lens fiber cell development	1/331	14/18670	0.221604	0.644482	WNT7B
GO:0070672	response to interleukin-15	1/331	14/18670	0.221604	0.644482	CD4
GO:0071391	cellular response to estrogen stimulus	1/331	14/18670	0.221604	0.644482	MDM2
GO:0072425	signal transduction involved in G2 DNA damage checkpoint	1/331	14/18670	0.221604	0.644482	ATM
GO:0090110	cargo loading into COPII-coated vesicle	1/331	14/18670	0.221604	0.644482	INSIG1
GO:0090128	regulation of synapse maturation	1/331	14/18670	0.221604	0.644482	DAB2IP
GO:0090178	regulation of establishment of planar polarity involved in neural tube closure	1/331	14/18670	0.221604	0.644482	NPHP3
GO:0099188	postsynaptic cytoskeleton organization	1/331	14/18670	0.221604	0.644482	PPP1R9A
GO:1900452	regulation of long-term synaptic depression	1/331	14/18670	0.221604	0.644482	PPP1R9A
GO:1900747	negative regulation of vascular endothelial growth factor signaling pathway	1/331	14/18670	0.221604	0.644482	DAB2IP
GO:1901626	regulation of postsynaptic membrane organization	1/331	14/18670	0.221604	0.644482	ZMYND8
GO:1902570	protein localization to nucleolus	1/331	14/18670	0.221604	0.644482	NVL
GO:1903054	negative regulation of extracellular matrix organization	1/331	14/18670	0.221604	0.644482	TNFRSF1B
GO:1903624	regulation of DNA catabolic process	1/331	14/18670	0.221604	0.644482	ATM
GO:1904152	regulation of retrograde protein transport, ER to cytosol	1/331	14/18670	0.221604	0.644482	DERL3
GO:1904748	regulation of apoptotic process involved in development	1/331	14/18670	0.221604	0.644482	TNFRSF1B
GO:2000345	regulation of hepatocyte proliferation	1/331	14/18670	0.221604	0.644482	SULF2
GO:2001212	regulation of vasculogenesis	1/331	14/18670	0.221604	0.644482	ASB4
GO:0002931	response to ischemia	2/331	50/18670	0.222114	0.644482	CSF1/PER2
GO:0045104	intermediate filament cytoskeleton organization	2/331	50/18670	0.222114	0.644482	EPPK1/NDEL1
GO:0045540	regulation of cholesterol biosynthetic process	2/331	50/18670	0.222114	0.644482	GGPS1/MBTPS1
GO:0060425	lung morphogenesis	2/331	50/18670	0.222114	0.644482	WNT7B/KRAS
GO:0097035	regulation of membrane lipid distribution	2/331	50/18670	0.222114	0.644482	ATP8B4/TMEM30A
GO:0106118	regulation of sterol biosynthetic process	2/331	50/18670	0.222114	0.644482	GGPS1/MBTPS1
GO:0061138	morphogenesis of a branching epithelium	5/331	182/18670	0.222201	0.644482	SEMA3C/RASIP1/CSF1/KRAS/ILK
GO:0097485	neuron projection guidance	7/331	277/18670	0.222304	0.644482	SEMA3C/MEGF8/UNC5D/KIF3A/DPYSL2/CHL1/KLF7
GO:0019319	hexose biosynthetic process	3/331	92/18670	0.223578	0.644482	PCK2/GCK/PER2
GO:2000117	negative regulation of cysteine-type endopeptidase activity	3/331	92/18670	0.223578	0.644482	MDM2/IFI6/SH3RF1
GO:0009743	response to carbohydrate	6/331	230/18670	0.224862	0.644482	C2CD2L/GHRHR/PCK2/PTPRN2/GCK/KLF7
GO:0021953	central nervous system neuron differentiation	5/331	183/18670	0.225419	0.644482	EMX1/NDEL1/ABT1/UNC5D/ZEB2
GO:0034605	cellular response to heat	4/331	137/18670	0.225785	0.644482	HSF2/RPTOR/ATM/IER5
GO:0003073	regulation of systemic arterial blood pressure	3/331	93/18670	0.228248	0.644482	ADRA1B/AOPEP/SOD2
GO:0006476	protein deacetylation	3/331	93/18670	0.228248	0.644482	SPHK2/SKI/PER2
GO:0046634	regulation of alpha-beta T cell activation	3/331	93/18670	0.228248	0.644482	SH3RF1/RC3H1/LGALS9
GO:0072080	nephron tubule development	3/331	93/18670	0.228248	0.644482	WNT7B/KLHL3/ILK
GO:1901184	regulation of ERBB signaling pathway	3/331	93/18670	0.228248	0.644482	DAB2IP/IFI6/SH3TC2
GO:0043401	steroid hormone mediated signaling pathway	5/331	184/18670	0.228649	0.644482	CYP7B1/GHRHR/KAT5/NCOA3/LATS1
GO:2000045	regulation of G1/S transition of mitotic cell cycle	5/331	184/18670	0.228649	0.644482	CUL4A/MDM2/RPTOR/WEE1/ATM
GO:0000731	DNA synthesis involved in DNA repair	2/331	51/18670	0.228663	0.644482	POLD3/WRNIP1
GO:0001954	positive regulation of cell-matrix adhesion	2/331	51/18670	0.228663	0.644482	CSF1/ILK
GO:0009994	oocyte differentiation	2/331	51/18670	0.228663	0.644482	NPPC/ATM
GO:0019369	arachidonic acid metabolic process	2/331	51/18670	0.228663	0.644482	FAAH/DAGLB
GO:0030071	regulation of mitotic metaphase/anaphase transition	2/331	51/18670	0.228663	0.644482	ZNF207/ATM
GO:0043949	regulation of cAMP-mediated signaling	2/331	51/18670	0.228663	0.644482	PDE3B/GPR62
GO:0045103	intermediate filament-based process	2/331	51/18670	0.228663	0.644482	EPPK1/NDEL1
GO:0045599	negative regulation of fat cell differentiation	2/331	51/18670	0.228663	0.644482	INSIG1/ASXL1
GO:0045668	negative regulation of osteoblast differentiation	2/331	51/18670	0.228663	0.644482	SMAD6/SKI
GO:0050999	regulation of nitric-oxide synthase activity	2/331	51/18670	0.228663	0.644482	KRAS/NOSIP
GO:0072523	purine-containing compound catabolic process	2/331	51/18670	0.228663	0.644482	NUDT11/NT5C1B
GO:0046631	alpha-beta T cell activation	4/331	138/18670	0.229562	0.644482	TCIRG1/SH3RF1/RC3H1/LGALS9
GO:0060047	heart contraction	7/331	280/18670	0.230065	0.644482	KCNIP4/ADRA1B/MDM2/NPPC/RYR2/CACNG8/KCNJ3
GO:0051047	positive regulation of secretion	10/331	428/18670	0.230317	0.644482	C2CD2L/SPHK2/BMP6/GHRHR/NLGN1/HLA-F/GCK/S100A8/LGALS9/CRLF2
GO:1902275	regulation of chromatin organization	5/331	185/18670	0.231894	0.644482	SPHK2/PHF2/TLK1/SKI/ATM
GO:0002700	regulation of production of molecular mediator of immune response	4/331	139/18670	0.233355	0.644482	TNFRSF1B/HLA-F/GPRC5B/FCRL3
GO:0006720	isoprenoid metabolic process	4/331	139/18670	0.233355	0.644482	AWAT2/GGPS1/SDC2/CYP27C1
GO:0033135	regulation of peptidyl-serine phosphorylation	4/331	139/18670	0.233355	0.644482	ARAF/TENM1/RPTOR/LATS1
GO:0035304	regulation of protein dephosphorylation	4/331	139/18670	0.233355	0.644482	PPP1R9B/FCRL3/BOD1L1/HTT
GO:0051588	regulation of neurotransmitter transport	4/331	139/18670	0.233355	0.644482	P2RX1/NLGN1/PPP1R9A/PER2
GO:0030308	negative regulation of cell growth	5/331	186/18670	0.235152	0.644482	SEMA3C/SPHK2/PPP1R9B/BCL11A/PI16
GO:0009620	response to fungus	2/331	52/18670	0.235225	0.644482	RNASE8/S100A8
GO:0031529	ruffle organization	2/331	52/18670	0.235225	0.644482	NDEL1/NLGN1
GO:0035176	social behavior	2/331	52/18670	0.235225	0.644482	NLGN3/KALRN
GO:0045839	negative regulation of mitotic nuclear division	2/331	52/18670	0.235225	0.644482	ZNF207/ATM
GO:0048168	regulation of neuronal synaptic plasticity	2/331	52/18670	0.235225	0.644482	GRIK2/KRAS
GO:0051703	intraspecies interaction between organisms	2/331	52/18670	0.235225	0.644482	NLGN3/KALRN
GO:0072132	mesenchyme morphogenesis	2/331	52/18670	0.235225	0.644482	SNAI1/MDM2
GO:0008202	steroid metabolic process	8/331	331/18670	0.235325	0.644482	PANK2/SNAI1/INSIG1/BMP6/CYP7B1/GGPS1/MBTPS1/WWOX
GO:0071214	cellular response to abiotic stimulus	8/331	331/18670	0.235325	0.644482	BMP6/TNFRSF10A/MDM2/POLD3/OPN4/PKD1L3/YBX3/ATM
GO:0104004	cellular response to environmental stimulus	8/331	331/18670	0.235325	0.644482	BMP6/TNFRSF10A/MDM2/POLD3/OPN4/PKD1L3/YBX3/ATM
GO:0002483	antigen processing and presentation of endogenous peptide antigen	1/331	15/18670	0.235415	0.644482	HLA-F
GO:0007039	protein catabolic process in the vacuole	1/331	15/18670	0.235415	0.644482	TCIRG1
GO:0007216	G protein-coupled glutamate receptor signaling pathway	1/331	15/18670	0.235415	0.644482	DAGLB
GO:0007638	mechanosensory behavior	1/331	15/18670	0.235415	0.644482	HTT
GO:0009109	coenzyme catabolic process	1/331	15/18670	0.235415	0.644482	ALDH1L2
GO:0010759	positive regulation of macrophage chemotaxis	1/331	15/18670	0.235415	0.644482	CSF1
GO:0015936	coenzyme A metabolic process	1/331	15/18670	0.235415	0.644482	PANK2
GO:0017014	protein nitrosylation	1/331	15/18670	0.235415	0.644482	S100A8
GO:0018119	peptidyl-cysteine S-nitrosylation	1/331	15/18670	0.235415	0.644482	S100A8
GO:0018298	protein-chromophore linkage	1/331	15/18670	0.235415	0.644482	OPN4
GO:0019885	antigen processing and presentation of endogenous peptide antigen via MHC class I	1/331	15/18670	0.235415	0.644482	HLA-F
GO:0030852	regulation of granulocyte differentiation	1/331	15/18670	0.235415	0.644482	CUL4A
GO:0031054	pre-miRNA processing	1/331	15/18670	0.235415	0.644482	AGO4
GO:0032352	positive regulation of hormone metabolic process	1/331	15/18670	0.235415	0.644482	BMP6
GO:0032736	positive regulation of interleukin-13 production	1/331	15/18670	0.235415	0.644482	LGALS9
GO:0032988	ribonucleoprotein complex disassembly	1/331	15/18670	0.235415	0.644482	MTIF2
GO:0033008	positive regulation of mast cell activation involved in immune response	1/331	15/18670	0.235415	0.644482	SPHK2
GO:0033151	V(D)J recombination	1/331	15/18670	0.235415	0.644482	ATM
GO:0034616	response to laminar fluid shear stress	1/331	15/18670	0.235415	0.644482	SMAD6
GO:0036445	neuronal stem cell division	1/331	15/18670	0.235415	0.644482	SOX5
GO:0042074	cell migration involved in gastrulation	1/331	15/18670	0.235415	0.644482	MEGF8
GO:0042159	lipoprotein catabolic process	1/331	15/18670	0.235415	0.644482	ATM
GO:0042362	fat-soluble vitamin biosynthetic process	1/331	15/18670	0.235415	0.644482	SNAI1
GO:0043306	positive regulation of mast cell degranulation	1/331	15/18670	0.235415	0.644482	SPHK2
GO:0043517	positive regulation of DNA damage response, signal transduction by p53 class mediator	1/331	15/18670	0.235415	0.644482	ATM
GO:0044406	adhesion of symbiont to host	1/331	15/18670	0.235415	0.644482	CD209
GO:0046184	aldehyde biosynthetic process	1/331	15/18670	0.235415	0.644482	BMP6
GO:0048172	regulation of short-term neuronal synaptic plasticity	1/331	15/18670	0.235415	0.644482	GRIK2
GO:0051044	positive regulation of membrane protein ectodomain proteolysis	1/331	15/18670	0.235415	0.644482	TNFRSF1B
GO:0051299	centrosome separation	1/331	15/18670	0.235415	0.644482	NDEL1
GO:0055057	neuroblast division	1/331	15/18670	0.235415	0.644482	SOX5
GO:0060026	convergent extension	1/331	15/18670	0.235415	0.644482	NPHP3
GO:0060841	venous blood vessel development	1/331	15/18670	0.235415	0.644482	SEMA3C
GO:0070365	hepatocyte differentiation	1/331	15/18670	0.235415	0.644482	PCK2
GO:0071474	cellular hyperosmotic response	1/331	15/18670	0.235415	0.644482	YBX3
GO:0090136	epithelial cell-cell adhesion	1/331	15/18670	0.235415	0.644482	VCL
GO:0090177	establishment of planar polarity involved in neural tube closure	1/331	15/18670	0.235415	0.644482	NPHP3
GO:1900239	regulation of phenotypic switching	1/331	15/18670	0.235415	0.644482	SOD2
GO:1902548	negative regulation of cellular response to vascular endothelial growth factor stimulus	1/331	15/18670	0.235415	0.644482	DAB2IP
GO:1905065	positive regulation of vascular smooth muscle cell differentiation	1/331	15/18670	0.235415	0.644482	SOD2
GO:1905874	regulation of postsynaptic density organization	1/331	15/18670	0.235415	0.644482	ZMYND8
GO:2000095	regulation of Wnt signaling pathway, planar cell polarity pathway	1/331	15/18670	0.235415	0.644482	NPHP3
GO:2000484	positive regulation of interleukin-8 secretion	1/331	15/18670	0.235415	0.644482	LGALS9
GO:2001185	regulation of CD8-positive, alpha-beta T cell activation	1/331	15/18670	0.235415	0.644482	SH3RF1
GO:0097553	calcium ion transmembrane import into cytosol	4/331	140/18670	0.237164	0.644482	MYO5A/RYR2/PLCB2/HTT
GO:0042100	B cell proliferation	3/331	95/18670	0.237644	0.644482	RC3H1/FCRL3/ATM
GO:0042102	positive regulation of T cell proliferation	3/331	95/18670	0.237644	0.644482	CD4/CD209/LGALS9
GO:0061326	renal tubule development	3/331	95/18670	0.237644	0.644482	WNT7B/KLHL3/ILK
GO:0032409	regulation of transporter activity	7/331	283/18670	0.237917	0.644482	SPHK2/NLGN3/MYO5A/RYR2/NLGN1/CACNG8/HTT
GO:0048167	regulation of synaptic plasticity	5/331	187/18670	0.238422	0.644482	GRIK2/NLGN3/KRAS/NLGN1/PPP1R9A
GO:0006469	negative regulation of protein kinase activity	6/331	235/18670	0.239268	0.644482	RASIP1/DAB2IP/LATS2/ILK/RPTOR/LATS1
GO:0009755	hormone-mediated signaling pathway	6/331	235/18670	0.239268	0.644482	LATS2/CYP7B1/GHRHR/KAT5/NCOA3/LATS1
GO:0031647	regulation of protein stability	7/331	284/18670	0.240554	0.644482	MDM2/UTP25/KRAS/FBXW11/IFT46/ZNF207/HTT
GO:0097530	granulocyte migration	4/331	141/18670	0.240987	0.644482	CSF1/PIP5K1C/S100A8/PECAM1
GO:0000387	spliceosomal snRNP assembly	2/331	53/18670	0.241797	0.644482	SNRPD3/SRSF12
GO:0007632	visual behavior	2/331	53/18670	0.241797	0.644482	NLGN3/KRAS
GO:0038066	p38MAPK cascade	2/331	53/18670	0.241797	0.644482	DAB2IP/LGALS9
GO:0045661	regulation of myoblast differentiation	2/331	53/18670	0.241797	0.644482	MBNL3/ILK
GO:0050702	interleukin-1 beta secretion	2/331	53/18670	0.241797	0.644482	SERPINB1/LGALS9
GO:0050704	regulation of interleukin-1 secretion	2/331	53/18670	0.241797	0.644482	SERPINB1/LGALS9
GO:1902099	regulation of metaphase/anaphase transition of cell cycle	2/331	53/18670	0.241797	0.644482	ZNF207/ATM
GO:1905517	macrophage migration	2/331	53/18670	0.241797	0.644482	CSF1/MTUS1
GO:0090277	positive regulation of peptide hormone secretion	3/331	96/18670	0.242367	0.644482	C2CD2L/GHRHR/GCK
GO:0030336	negative regulation of cell migration	8/331	334/18670	0.242602	0.644482	LIMCH1/EPPK1/SRGAP2/DAB2IP/VCL/ILK/PTPRG/ZMYND8
GO:0051348	negative regulation of transferase activity	7/331	285/18670	0.2432	0.644482	RASIP1/DAB2IP/LATS2/ILK/RPTOR/DTX3L/LATS1
GO:0034470	ncRNA processing	9/331	384/18670	0.243264	0.644482	UTP25/WDR74/NVL/ABT1/DDX51/ADAT2/ALKBH8/SUV39H1/AGO4
GO:0007034	vacuolar transport	4/331	142/18670	0.244824	0.644482	ANKFY1/CACNG8/DTX3L/TRAK1
GO:0007050	cell cycle arrest	6/331	237/18670	0.245108	0.644482	DAB2IP/PPP1R9B/MDM2/ILK/RPTOR/ATM
GO:1901653	cellular response to peptide	9/331	385/18670	0.24554	0.644482	TCIRG1/PDE3B/MDM2/GHRHR/MYO5A/NDEL1/PCK2/GCK/RPS6KB1
GO:0002440	production of molecular mediator of immune response	7/331	286/18670	0.245856	0.644482	TCIRG1/SPHK2/TNFRSF1B/HLA-F/GPRC5B/FCRL3/ATM
GO:0001657	ureteric bud development	3/331	97/18670	0.247106	0.644482	ILK/SMAD6/BMPER
GO:0014020	primary neural tube formation	3/331	97/18670	0.247106	0.644482	SKI/NPHP3/ZEB2
GO:0030316	osteoclast differentiation	3/331	97/18670	0.247106	0.644482	TCIRG1/CSF1/SH3PXD2A
GO:0090630	activation of GTPase activity	3/331	97/18670	0.247106	0.644482	NDEL1/TBCK/TBC1D22B
GO:0002720	positive regulation of cytokine production involved in immune response	2/331	54/18670	0.248378	0.644482	HLA-F/GPRC5B
GO:0002763	positive regulation of myeloid leukocyte differentiation	2/331	54/18670	0.248378	0.644482	CSF1/CD4
GO:0007091	metaphase/anaphase transition of mitotic cell cycle	2/331	54/18670	0.248378	0.644482	ZNF207/ATM
GO:0010524	positive regulation of calcium ion transport into cytosol	2/331	54/18670	0.248378	0.644482	CD4/HTT
GO:0032210	regulation of telomere maintenance via telomerase	2/331	54/18670	0.248378	0.644482	TNKS2/ATM
GO:0032663	regulation of interleukin-2 production	2/331	54/18670	0.248378	0.644482	CD4/KAT5
GO:0050994	regulation of lipid catabolic process	2/331	54/18670	0.248378	0.644482	PDE3B/PLIN5
GO:0061512	protein localization to cilium	2/331	54/18670	0.248378	0.644482	TBC1D32/CPLANE1
GO:0070206	protein trimerization	2/331	54/18670	0.248378	0.644482	SKI/C1QTNF2
GO:0002475	antigen processing and presentation via MHC class Ib	1/331	16/18670	0.248981	0.644482	HLA-F
GO:0002739	regulation of cytokine secretion involved in immune response	1/331	16/18670	0.248981	0.644482	TNFRSF1B
GO:0006837	serotonin transport	1/331	16/18670	0.248981	0.644482	P2RX1
GO:0006957	complement activation, alternative pathway	1/331	16/18670	0.248981	0.644482	C8A
GO:0007567	parturition	1/331	16/18670	0.248981	0.644482	KALRN
GO:0010225	response to UV-C	1/331	16/18670	0.248981	0.644482	MDM2
GO:0010566	regulation of ketone biosynthetic process	1/331	16/18670	0.248981	0.644482	BMP6
GO:0010934	macrophage cytokine production	1/331	16/18670	0.248981	0.644482	GPRC5B
GO:0016114	terpenoid biosynthetic process	1/331	16/18670	0.248981	0.644482	GGPS1
GO:0021542	dentate gyrus development	1/331	16/18670	0.248981	0.644482	ATAT1
GO:0022038	corpus callosum development	1/331	16/18670	0.248981	0.644482	ZEB2
GO:0030397	membrane disassembly	1/331	16/18670	0.248981	0.644482	NDEL1
GO:0031269	pseudopodium assembly	1/331	16/18670	0.248981	0.644482	SRGAP2
GO:0036124	histone H3-K9 trimethylation	1/331	16/18670	0.248981	0.644482	SUV39H1
GO:0043174	nucleoside salvage	1/331	16/18670	0.248981	0.644482	TK1
GO:0043217	myelin maintenance	1/331	16/18670	0.248981	0.644482	SH3TC2
GO:0045618	positive regulation of keratinocyte differentiation	1/331	16/18670	0.248981	0.644482	NCOA3
GO:0045623	negative regulation of T-helper cell differentiation	1/331	16/18670	0.248981	0.644482	RC3H1
GO:0048385	regulation of retinoic acid receptor signaling pathway	1/331	16/18670	0.248981	0.644482	ASXL1
GO:0048820	hair follicle maturation	1/331	16/18670	0.248981	0.644482	MYO5A
GO:0050711	negative regulation of interleukin-1 secretion	1/331	16/18670	0.248981	0.644482	SERPINB1
GO:0051081	nuclear envelope disassembly	1/331	16/18670	0.248981	0.644482	NDEL1
GO:0051238	sequestering of metal ion	1/331	16/18670	0.248981	0.644482	S100A8
GO:0051444	negative regulation of ubiquitin-protein transferase activity	1/331	16/18670	0.248981	0.644482	DTX3L
GO:0051447	negative regulation of meiotic cell cycle	1/331	16/18670	0.248981	0.644482	NPPC
GO:0060628	regulation of ER to Golgi vesicle-mediated transport	1/331	16/18670	0.248981	0.644482	INSIG1
GO:0060965	negative regulation of gene silencing by miRNA	1/331	16/18670	0.248981	0.644482	NEAT1
GO:0061158	3'-UTR-mediated mRNA destabilization	1/331	16/18670	0.248981	0.644482	RC3H1
GO:0070200	establishment of protein localization to telomere	1/331	16/18670	0.248981	0.644482	WRAP53
GO:0070293	renal absorption	1/331	16/18670	0.248981	0.644482	KLHL3
GO:0070863	positive regulation of protein exit from endoplasmic reticulum	1/331	16/18670	0.248981	0.644482	TMEM30A
GO:0071871	response to epinephrine	1/331	16/18670	0.248981	0.644482	RYR2
GO:0072189	ureter development	1/331	16/18670	0.248981	0.644482	NPHP3
GO:0072488	ammonium transmembrane transport	1/331	16/18670	0.248981	0.644482	RHBG
GO:0090036	regulation of protein kinase C signaling	1/331	16/18670	0.248981	0.644482	SPHK2
GO:0090153	regulation of sphingolipid biosynthetic process	1/331	16/18670	0.248981	0.644482	SPHK2
GO:1900242	regulation of synaptic vesicle endocytosis	1/331	16/18670	0.248981	0.644482	NLGN1
GO:1900451	positive regulation of glutamate receptor signaling pathway	1/331	16/18670	0.248981	0.644482	NLGN3
GO:1903830	magnesium ion transmembrane transport	1/331	16/18670	0.248981	0.644482	TUSC3
GO:1905038	regulation of membrane lipid metabolic process	1/331	16/18670	0.248981	0.644482	SPHK2
GO:1990000	amyloid fibril formation	1/331	16/18670	0.248981	0.644482	MDM2
GO:2000303	regulation of ceramide biosynthetic process	1/331	16/18670	0.248981	0.644482	SPHK2
GO:2000846	regulation of corticosteroid hormone secretion	1/331	16/18670	0.248981	0.644482	BMP6
GO:2001224	positive regulation of neuron migration	1/331	16/18670	0.248981	0.644482	DAB2IP
GO:0002793	positive regulation of peptide secretion	7/331	288/18670	0.251194	0.648331	C2CD2L/BMP6/GHRHR/GCK/S100A8/LGALS9/CRLF2
GO:0001824	blastocyst development	3/331	98/18670	0.251858	0.648331	WDR74/NDEL1/LATS1
GO:0031341	regulation of cell killing	3/331	98/18670	0.251858	0.648331	ULBP3/HLA-F/LGALS9
GO:0043473	pigmentation	3/331	98/18670	0.251858	0.648331	MYO5A/BLOC1S5/ZEB2
GO:0046364	monosaccharide biosynthetic process	3/331	98/18670	0.251858	0.648331	PCK2/GCK/PER2
GO:0050848	regulation of calcium-mediated signaling	3/331	98/18670	0.251858	0.648331	MYO5A/CD4/HTT
GO:0072163	mesonephric epithelium development	3/331	98/18670	0.251858	0.648331	ILK/SMAD6/BMPER
GO:0072164	mesonephric tubule development	3/331	98/18670	0.251858	0.648331	ILK/SMAD6/BMPER
GO:0030534	adult behavior	4/331	144/18670	0.252538	0.64881	UNC79/NLGN3/KALRN/CHL1
GO:0060041	retina development in camera-type eye	4/331	144/18670	0.252538	0.64881	TCIRG1/TBC1D32/CABP4/SKI
GO:0045787	positive regulation of cell cycle	9/331	389/18670	0.254715	0.64881	CUL4A/DAB2IP/MDM2/DYNLT3/RPTOR/RPS6KB1/SRPK2/PKP4/ATM
GO:0050731	positive regulation of peptidyl-tyrosine phosphorylation	5/331	192/18670	0.254957	0.64881	BMP6/TEC/CD4/GPRC5B/PECAM1
GO:0002886	regulation of myeloid leukocyte mediated immunity	2/331	55/18670	0.254964	0.64881	SPHK2/LGALS9
GO:0016233	telomere capping	2/331	55/18670	0.254964	0.64881	TNKS2/ATM
GO:0043113	receptor clustering	2/331	55/18670	0.254964	0.64881	GRIK2/NLGN1
GO:0070830	bicellular tight junction assembly	2/331	55/18670	0.254964	0.64881	SNAI1/PECAM1
GO:0097120	receptor localization to synapse	2/331	55/18670	0.254964	0.64881	NLGN1/CACNG8
GO:2000242	negative regulation of reproductive process	2/331	55/18670	0.254964	0.64881	SNAI1/NPPC
GO:0002822	regulation of adaptive immune response based on somatic recombination of immune receptors built from immunoglobulin superfamily domains	4/331	145/18670	0.256415	0.64881	CD4/TNFRSF1B/HLA-F/RC3H1
GO:0003015	heart process	7/331	290/18670	0.256567	0.64881	KCNIP4/ADRA1B/MDM2/NPPC/RYR2/CACNG8/KCNJ3
GO:0045834	positive regulation of lipid metabolic process	4/331	146/18670	0.260303	0.64881	SPHK2/BMP6/PLIN5/C1QTNF2
GO:0051250	negative regulation of lymphocyte activation	4/331	146/18670	0.260303	0.64881	HLA-F/RC3H1/LGALS9/ATM
GO:0034446	substrate adhesion-dependent cell spreading	3/331	100/18670	0.261402	0.64881	FBLN1/SRGAP2/ILK
GO:0035282	segmentation	3/331	100/18670	0.261402	0.64881	SEMA3C/ZEB2/ATM
GO:0001912	positive regulation of leukocyte mediated cytotoxicity	2/331	56/18670	0.261553	0.64881	ULBP3/HLA-F
GO:0006977	DNA damage response, signal transduction by p53 class mediator resulting in cell cycle arrest	2/331	56/18670	0.261553	0.64881	MDM2/ATM
GO:0010332	response to gamma radiation	2/331	56/18670	0.261553	0.64881	MDM2/ATM
GO:0044784	metaphase/anaphase transition of cell cycle	2/331	56/18670	0.261553	0.64881	ZNF207/ATM
GO:0070936	protein K48-linked ubiquitination	2/331	56/18670	0.261553	0.64881	KLHL3/DTX3L
GO:0086002	cardiac muscle cell action potential involved in contraction	2/331	56/18670	0.261553	0.64881	RYR2/KCNJ3
GO:0086065	cell communication involved in cardiac conduction	2/331	56/18670	0.261553	0.64881	RYR2/KCNJ3
GO:0098586	cellular response to virus	2/331	56/18670	0.261553	0.64881	IFI6/LGALS9
GO:0120192	tight junction assembly	2/331	56/18670	0.261553	0.64881	SNAI1/PECAM1
GO:0099504	synaptic vesicle cycle	5/331	194/18670	0.261649	0.64881	DNM3/NLGN3/P2RX1/NLGN1/PIP5K1C
GO:0001522	pseudouridine synthesis	1/331	17/18670	0.262307	0.64881	PUS7L
GO:0003184	pulmonary valve morphogenesis	1/331	17/18670	0.262307	0.64881	SMAD6
GO:0003198	epithelial to mesenchymal transition involved in endocardial cushion formation	1/331	17/18670	0.262307	0.64881	SNAI1
GO:0006089	lactate metabolic process	1/331	17/18670	0.262307	0.64881	PER2
GO:0006595	polyamine metabolic process	1/331	17/18670	0.262307	0.64881	OAZ1
GO:0006750	glutathione biosynthetic process	1/331	17/18670	0.262307	0.64881	GGT5
GO:0006978	DNA damage response, signal transduction by p53 class mediator resulting in transcription of p21 class mediator	1/331	17/18670	0.262307	0.64881	KAT5
GO:0010744	positive regulation of macrophage derived foam cell differentiation	1/331	17/18670	0.262307	0.64881	CSF1
GO:0015693	magnesium ion transport	1/331	17/18670	0.262307	0.64881	TUSC3
GO:0017085	response to insecticide	1/331	17/18670	0.262307	0.64881	CPOX
GO:0030322	stabilization of membrane potential	1/331	17/18670	0.262307	0.64881	KCNK9
GO:0031000	response to caffeine	1/331	17/18670	0.262307	0.64881	RYR2
GO:0031268	pseudopodium organization	1/331	17/18670	0.262307	0.64881	SRGAP2
GO:0032966	negative regulation of collagen biosynthetic process	1/331	17/18670	0.262307	0.64881	NPPC
GO:0035930	corticosteroid hormone secretion	1/331	17/18670	0.262307	0.64881	BMP6
GO:0036270	response to diuretic	1/331	17/18670	0.262307	0.64881	RYR2
GO:0042249	establishment of planar polarity of embryonic epithelium	1/331	17/18670	0.262307	0.64881	NPHP3
GO:0043649	dicarboxylic acid catabolic process	1/331	17/18670	0.262307	0.64881	ALDH1L2
GO:0045187	regulation of circadian sleep/wake cycle, sleep	1/331	17/18670	0.262307	0.64881	GHRHR
GO:0045721	negative regulation of gluconeogenesis	1/331	17/18670	0.262307	0.64881	GCK
GO:0046068	cGMP metabolic process	1/331	17/18670	0.262307	0.64881	NPPC
GO:0048311	mitochondrion distribution	1/331	17/18670	0.262307	0.64881	TRAK1
GO:0048535	lymph node development	1/331	17/18670	0.262307	0.64881	RC3H1
GO:0051284	positive regulation of sequestering of calcium ion	1/331	17/18670	0.262307	0.64881	RYR2
GO:0060644	mammary gland epithelial cell differentiation	1/331	17/18670	0.262307	0.64881	LATS1
GO:0070166	enamel mineralization	1/331	17/18670	0.262307	0.64881	TCIRG1
GO:0098884	postsynaptic neurotransmitter receptor internalization	1/331	17/18670	0.262307	0.64881	DNM3
GO:0099509	regulation of presynaptic cytosolic calcium ion concentration	1/331	17/18670	0.262307	0.64881	P2RX1
GO:0140239	postsynaptic endocytosis	1/331	17/18670	0.262307	0.64881	DNM3
GO:1903975	regulation of glial cell migration	1/331	17/18670	0.262307	0.64881	CSF1
GO:1904355	positive regulation of telomere capping	1/331	17/18670	0.262307	0.64881	TNKS2
GO:2000001	regulation of DNA damage checkpoint	1/331	17/18670	0.262307	0.64881	CUL4A
GO:2001267	regulation of cysteine-type endopeptidase activity involved in apoptotic signaling pathway	1/331	17/18670	0.262307	0.64881	LGALS9
GO:0009266	response to temperature stimulus	6/331	243/18670	0.262868	0.649768	HSF2/YBX3/RPTOR/SLC12A5/ATM/IER5
GO:0090263	positive regulation of canonical Wnt signaling pathway	4/331	147/18670	0.264203	0.65124	ILK/TNKS2/GPRC5B/SULF2
GO:0002027	regulation of heart rate	3/331	101/18670	0.266192	0.65124	MDM2/RYR2/KCNJ3
GO:0046632	alpha-beta T cell differentiation	3/331	101/18670	0.266192	0.65124	SH3RF1/RC3H1/LGALS9
GO:1903008	organelle disassembly	3/331	101/18670	0.266192	0.65124	CISD2/MTIF2/HTT
GO:0010959	regulation of metal ion transport	9/331	394/18670	0.26634	0.65124	KCNIP4/SPHK2/MYO5A/P2RX1/RYR2/CD4/GCK/FCRL3/HTT
GO:0014065	phosphatidylinositol 3-kinase signaling	4/331	148/18670	0.268114	0.65124	PIK3C2G/DAB2IP/PIP5K1C/STAMBP
GO:0035148	tube formation	4/331	148/18670	0.268114	0.65124	DAB2IP/SKI/NPHP3/ZEB2
GO:0001755	neural crest cell migration	2/331	57/18670	0.268144	0.65124	SEMA3C/ZEB2
GO:0010965	regulation of mitotic sister chromatid separation	2/331	57/18670	0.268144	0.65124	ZNF207/ATM
GO:0051055	negative regulation of lipid biosynthetic process	2/331	57/18670	0.268144	0.65124	SNAI1/INSIG1
GO:0061178	regulation of insulin secretion involved in cellular response to glucose stimulus	2/331	57/18670	0.268144	0.65124	C2CD2L/KLF7
GO:0072431	signal transduction involved in mitotic G1 DNA damage checkpoint	2/331	57/18670	0.268144	0.65124	MDM2/ATM
GO:0075733	intracellular transport of virus	2/331	57/18670	0.268144	0.65124	KPNA6/CD209
GO:1901799	negative regulation of proteasomal protein catabolic process	2/331	57/18670	0.268144	0.65124	DERL3/FHIT
GO:1902400	intracellular signal transduction involved in G1 DNA damage checkpoint	2/331	57/18670	0.268144	0.65124	MDM2/ATM
GO:0010639	negative regulation of organelle organization	9/331	395/18670	0.268684	0.65124	SPHK2/INSIG1/PHF2/TNKS2/KANK3/SKI/PPP1R9A/ZNF207/ATM
GO:0016236	macroautophagy	7/331	295/18670	0.270144	0.65124	SPTLC1/TCIRG1/KLHL3/RPTOR/SPTLC2/PIKFYVE/HTT
GO:0001823	mesonephros development	3/331	102/18670	0.270992	0.65124	ILK/SMAD6/BMPER
GO:0002706	regulation of lymphocyte mediated immunity	4/331	149/18670	0.272036	0.65124	ULBP3/TNFRSF1B/HLA-F/LGALS9
GO:0051092	positive regulation of NF-kappaB transcription factor activity	4/331	149/18670	0.272036	0.65124	TRIM52/KRAS/S100A8/LGALS9
GO:1903900	regulation of viral life cycle	4/331	149/18670	0.272036	0.65124	KPNA6/CD4/SRPK2/LGALS9
GO:0030520	intracellular estrogen receptor signaling pathway	2/331	58/18670	0.274733	0.65124	CYP7B1/LATS1
GO:0002098	tRNA wobble uridine modification	1/331	18/18670	0.275398	0.65124	ALKBH8
GO:0006607	NLS-bearing protein import into nucleus	1/331	18/18670	0.275398	0.65124	KPNA6
GO:0007250	activation of NF-kappaB-inducing kinase activity	1/331	18/18670	0.275398	0.65124	TNFRSF10A
GO:0007252	I-kappaB phosphorylation	1/331	18/18670	0.275398	0.65124	DAB2IP
GO:0008090	retrograde axonal transport	1/331	18/18670	0.275398	0.65124	NDEL1
GO:0009048	dosage compensation by inactivation of X chromosome	1/331	18/18670	0.275398	0.65124	SMCHD1
GO:0010713	negative regulation of collagen metabolic process	1/331	18/18670	0.275398	0.65124	NPPC
GO:0031293	membrane protein intracellular domain proteolysis	1/331	18/18670	0.275398	0.65124	MBTPS1
GO:0031998	regulation of fatty acid beta-oxidation	1/331	18/18670	0.275398	0.65124	PLIN5
GO:0035994	response to muscle stretch	1/331	18/18670	0.275398	0.65124	RYR2
GO:0036166	phenotypic switching	1/331	18/18670	0.275398	0.65124	SOD2
GO:0042772	DNA damage response, signal transduction resulting in transcription	1/331	18/18670	0.275398	0.65124	KAT5
GO:0044320	cellular response to leptin stimulus	1/331	18/18670	0.275398	0.65124	GCK
GO:0046459	short-chain fatty acid metabolic process	1/331	18/18670	0.275398	0.65124	PCK2
GO:0051782	negative regulation of cell division	1/331	18/18670	0.275398	0.65124	RFPL1
GO:0060192	negative regulation of lipase activity	1/331	18/18670	0.275398	0.65124	PLIN5
GO:0060546	negative regulation of necroptotic process	1/331	18/18670	0.275398	0.65124	YBX3
GO:0070230	positive regulation of lymphocyte apoptotic process	1/331	18/18670	0.275398	0.65124	LGALS9
GO:0070633	transepithelial transport	1/331	18/18670	0.275398	0.65124	RHBG
GO:0071605	monocyte chemotactic protein-1 production	1/331	18/18670	0.275398	0.65124	LGALS9
GO:0071625	vocalization behavior	1/331	18/18670	0.275398	0.65124	NLGN3
GO:0071637	regulation of monocyte chemotactic protein-1 production	1/331	18/18670	0.275398	0.65124	LGALS9
GO:0072574	hepatocyte proliferation	1/331	18/18670	0.275398	0.65124	SULF2
GO:0072575	epithelial cell proliferation involved in liver morphogenesis	1/331	18/18670	0.275398	0.65124	SULF2
GO:0150079	negative regulation of neuroinflammatory response	1/331	18/18670	0.275398	0.65124	TNFRSF1B
GO:1904262	negative regulation of TORC1 signaling	1/331	18/18670	0.275398	0.65124	ATM
GO:1905276	regulation of epithelial tube formation	1/331	18/18670	0.275398	0.65124	NPHP3
GO:2000047	regulation of cell-cell adhesion mediated by cadherin	1/331	18/18670	0.275398	0.65124	BMP6
GO:2000319	regulation of T-helper 17 cell differentiation	1/331	18/18670	0.275398	0.65124	RC3H1
GO:2000479	regulation of cAMP-dependent protein kinase activity	1/331	18/18670	0.275398	0.65124	HTT
GO:2000647	negative regulation of stem cell proliferation	1/331	18/18670	0.275398	0.65124	FBLN1
GO:0042254	ribosome biogenesis	7/331	297/18670	0.275629	0.65124	CUL4A/UTP25/WDR74/NVL/ABT1/DDX51/SUV39H1
GO:0035601	protein deacylation	3/331	103/18670	0.275802	0.65124	SPHK2/SKI/PER2
GO:0044264	cellular polysaccharide metabolic process	3/331	103/18670	0.275802	0.65124	GCK/PER2/C1QTNF2
GO:1902106	negative regulation of leukocyte differentiation	3/331	103/18670	0.275802	0.65124	CUL4A/RC3H1/TMEM176A
GO:0008203	cholesterol metabolic process	4/331	150/18670	0.275967	0.65124	INSIG1/CYP7B1/GGPS1/MBTPS1
GO:0016331	morphogenesis of embryonic epithelium	4/331	150/18670	0.275967	0.65124	WNT7B/SKI/NPHP3/ZEB2
GO:0035567	non-canonical Wnt signaling pathway	4/331	150/18670	0.275967	0.65124	AP2A2/PLCB2/NPHP3/AGO4
GO:0048754	branching morphogenesis of an epithelial tube	4/331	150/18670	0.275967	0.65124	RASIP1/CSF1/KRAS/ILK
GO:0042180	cellular ketone metabolic process	6/331	248/18670	0.277917	0.65124	PANK2/INSIG1/BMP6/PLIN5/C1QTNF2/OAZ1
GO:1903532	positive regulation of secretion by cell	9/331	399/18670	0.278125	0.65124	C2CD2L/SPHK2/BMP6/GHRHR/NLGN1/HLA-F/GCK/LGALS9/CRLF2
GO:0001523	retinoid metabolic process	3/331	104/18670	0.28062	0.65124	AWAT2/SDC2/CYP27C1
GO:0006892	post-Golgi vesicle-mediated transport	3/331	104/18670	0.28062	0.65124	ANKFY1/MYO5A/STXBP6
GO:0008630	intrinsic apoptotic signaling pathway in response to DNA damage	3/331	104/18670	0.28062	0.65124	SNAI1/TNFRSF1B/ATM
GO:0032414	positive regulation of ion transmembrane transporter activity	3/331	104/18670	0.28062	0.65124	NLGN3/RYR2/HTT
GO:0046928	regulation of neurotransmitter secretion	3/331	104/18670	0.28062	0.65124	P2RX1/NLGN1/PPP1R9A
GO:0098732	macromolecule deacylation	3/331	104/18670	0.28062	0.65124	SPHK2/SKI/PER2
GO:1901800	positive regulation of proteasomal protein catabolic process	3/331	104/18670	0.28062	0.65124	DAB2IP/MDM2/RFPL1
GO:0045926	negative regulation of growth	6/331	249/18670	0.280951	0.65124	SEMA3C/SPHK2/ING5/PPP1R9B/BCL11A/PI16
GO:0001836	release of cytochrome c from mitochondria	2/331	59/18670	0.28132	0.65124	IFI6/SOD2
GO:0001885	endothelial cell development	2/331	59/18670	0.28132	0.65124	WNT7B/PECAM1
GO:0007602	phototransduction	2/331	59/18670	0.28132	0.65124	CABP4/OPN4
GO:0033619	membrane protein proteolysis	2/331	59/18670	0.28132	0.65124	TNFRSF1B/MBTPS1
GO:0042130	negative regulation of T cell proliferation	2/331	59/18670	0.28132	0.65124	RC3H1/LGALS9
GO:0045824	negative regulation of innate immune response	2/331	59/18670	0.28132	0.65124	HLA-F/LGALS9
GO:0045843	negative regulation of striated muscle tissue development	2/331	59/18670	0.28132	0.65124	PI16/YBX3
GO:0070527	platelet aggregation	2/331	59/18670	0.28132	0.65124	VCL/ILK
GO:0072413	signal transduction involved in mitotic cell cycle checkpoint	2/331	59/18670	0.28132	0.65124	MDM2/ATM
GO:0097755	positive regulation of blood vessel diameter	2/331	59/18670	0.28132	0.65124	NPPC/SOD2
GO:1902402	signal transduction involved in mitotic DNA damage checkpoint	2/331	59/18670	0.28132	0.65124	MDM2/ATM
GO:1902403	signal transduction involved in mitotic DNA integrity checkpoint	2/331	59/18670	0.28132	0.65124	MDM2/ATM
GO:0000187	activation of MAPK activity	4/331	152/18670	0.283857	0.65124	MAP3K6/DAB2IP/WNT7B/C1QTNF2
GO:0010951	negative regulation of endopeptidase activity	6/331	250/18670	0.283993	0.65124	MDM2/SERPINA11/IFI6/SH3RF1/SERPINB1/SERPINB12
GO:0071383	cellular response to steroid hormone stimulus	6/331	250/18670	0.283993	0.65124	CYP7B1/GHRHR/PCK2/KAT5/NCOA3/LATS1
GO:0051260	protein homooligomerization	8/331	351/18670	0.285145	0.65124	TK1/KCNA3/P2RX1/SKI/NLGN1/SOD2/KCTD16/C1QTNF2
GO:0002703	regulation of leukocyte mediated immunity	5/331	201/18670	0.285374	0.65124	ULBP3/SPHK2/TNFRSF1B/HLA-F/LGALS9
GO:0001841	neural tube formation	3/331	105/18670	0.285446	0.65124	SKI/NPHP3/ZEB2
GO:0015748	organophosphate ester transport	3/331	105/18670	0.285446	0.65124	C2CD2L/ATP8B4/TMEM30A
GO:0045185	maintenance of protein location	3/331	105/18670	0.285446	0.65124	INSIG1/CD4/LATS1
GO:0030168	platelet activation	4/331	153/18670	0.287815	0.65124	VCL/TEC/ILK/P2RX1
GO:0050729	positive regulation of inflammatory response	4/331	153/18670	0.287815	0.65124	NEAT1/KPNA6/GPRC5B/S100A8
GO:0062013	positive regulation of small molecule metabolic process	4/331	153/18670	0.287815	0.65124	BMP6/GCK/PLIN5/C1QTNF2
GO:0090316	positive regulation of intracellular protein transport	4/331	153/18670	0.287815	0.65124	MDM2/TENM1/TMEM30A/OAZ1
GO:0002294	CD4-positive, alpha-beta T cell differentiation involved in immune response	2/331	60/18670	0.287902	0.65124	RC3H1/LGALS9
GO:0032515	negative regulation of phosphoprotein phosphatase activity	2/331	60/18670	0.287902	0.65124	PPP1R9B/BOD1L1
GO:0046794	transport of virus	2/331	60/18670	0.287902	0.65124	KPNA6/CD209
GO:0048635	negative regulation of muscle organ development	2/331	60/18670	0.287902	0.65124	PI16/YBX3
GO:0051306	mitotic sister chromatid separation	2/331	60/18670	0.287902	0.65124	ZNF207/ATM
GO:0051784	negative regulation of nuclear division	2/331	60/18670	0.287902	0.65124	ZNF207/ATM
GO:0120193	tight junction organization	2/331	60/18670	0.287902	0.65124	SNAI1/PECAM1
GO:0000028	ribosomal small subunit assembly	1/331	19/18670	0.288257	0.65124	ABT1
GO:0001832	blastocyst growth	1/331	19/18670	0.288257	0.65124	NDEL1
GO:0001991	regulation of systemic arterial blood pressure by circulatory renin-angiotensin	1/331	19/18670	0.288257	0.65124	AOPEP
GO:0002313	mature B cell differentiation involved in immune response	1/331	19/18670	0.288257	0.65124	DOCK10
GO:0002544	chronic inflammatory response	1/331	19/18670	0.288257	0.65124	S100A8
GO:0002710	negative regulation of T cell mediated immunity	1/331	19/18670	0.288257	0.65124	HLA-F
GO:0003085	negative regulation of systemic arterial blood pressure	1/331	19/18670	0.288257	0.65124	SOD2
GO:0007096	regulation of exit from mitosis	1/331	19/18670	0.288257	0.65124	PPP1R9B
GO:0019184	nonribosomal peptide biosynthetic process	1/331	19/18670	0.288257	0.65124	GGT5
GO:0032011	ARF protein signal transduction	1/331	19/18670	0.288257	0.65124	IQSEC1
GO:0032012	regulation of ARF protein signal transduction	1/331	19/18670	0.288257	0.65124	IQSEC1
GO:0034471	ncRNA 5'-end processing	1/331	19/18670	0.288257	0.65124	ABT1
GO:0035493	SNARE complex assembly	1/331	19/18670	0.288257	0.65124	STXBP6
GO:0045076	regulation of interleukin-2 biosynthetic process	1/331	19/18670	0.288257	0.65124	CD4
GO:0046641	positive regulation of alpha-beta T cell proliferation	1/331	19/18670	0.288257	0.65124	LGALS9
GO:0046653	tetrahydrofolate metabolic process	1/331	19/18670	0.288257	0.65124	ALDH1L2
GO:0048025	negative regulation of mRNA splicing, via spliceosome	1/331	19/18670	0.288257	0.65124	SRSF12
GO:0048490	anterograde synaptic vesicle transport	1/331	19/18670	0.288257	0.65124	BLOC1S5
GO:0060149	negative regulation of posttranscriptional gene silencing	1/331	19/18670	0.288257	0.65124	NEAT1
GO:0060219	camera-type eye photoreceptor cell differentiation	1/331	19/18670	0.288257	0.65124	CABP4
GO:0060438	trachea development	1/331	19/18670	0.288257	0.65124	WNT7B
GO:0060967	negative regulation of gene silencing by RNA	1/331	19/18670	0.288257	0.65124	NEAT1
GO:0060973	cell migration involved in heart development	1/331	19/18670	0.288257	0.65124	SEMA3C
GO:0061081	positive regulation of myeloid leukocyte cytokine production involved in immune response	1/331	19/18670	0.288257	0.65124	GPRC5B
GO:0071435	potassium ion export	1/331	19/18670	0.288257	0.65124	KCNA3
GO:0072576	liver morphogenesis	1/331	19/18670	0.288257	0.65124	SULF2
GO:0090670	RNA localization to Cajal body	1/331	19/18670	0.288257	0.65124	WRAP53
GO:0090671	telomerase RNA localization to Cajal body	1/331	19/18670	0.288257	0.65124	WRAP53
GO:0090672	telomerase RNA localization	1/331	19/18670	0.288257	0.65124	WRAP53
GO:0090685	RNA localization to nucleus	1/331	19/18670	0.288257	0.65124	WRAP53
GO:0097623	potassium ion export across plasma membrane	1/331	19/18670	0.288257	0.65124	KCNA3
GO:0098911	regulation of ventricular cardiac muscle cell action potential	1/331	19/18670	0.288257	0.65124	RYR2
GO:0098915	membrane repolarization during ventricular cardiac muscle cell action potential	1/331	19/18670	0.288257	0.65124	KCNJ3
GO:0099514	synaptic vesicle cytoskeletal transport	1/331	19/18670	0.288257	0.65124	BLOC1S5
GO:0099517	synaptic vesicle transport along microtubule	1/331	19/18670	0.288257	0.65124	BLOC1S5
GO:1902176	negative regulation of oxidative stress-induced intrinsic apoptotic signaling pathway	1/331	19/18670	0.288257	0.65124	SOD2
GO:1905288	vascular associated smooth muscle cell apoptotic process	1/331	19/18670	0.288257	0.65124	SOD2
GO:1905459	regulation of vascular associated smooth muscle cell apoptotic process	1/331	19/18670	0.288257	0.65124	SOD2
GO:2000042	negative regulation of double-strand break repair via homologous recombination	1/331	19/18670	0.288257	0.65124	SMCHD1
GO:2000831	regulation of steroid hormone secretion	1/331	19/18670	0.288257	0.65124	BMP6
GO:0050852	T cell receptor signaling pathway	5/331	202/18670	0.288797	0.651672	TEC/FBXW11/CD4/BTN3A1/RC3H1
GO:1902806	regulation of cell cycle G1/S phase transition	5/331	202/18670	0.288797	0.651672	CUL4A/MDM2/RPTOR/WEE1/ATM
GO:0030098	lymphocyte differentiation	8/331	353/18670	0.290278	0.653433	TCIRG1/CD4/DOCK10/SH3RF1/RC3H1/FCRL3/LGALS9/ATM
GO:0002456	T cell mediated immunity	3/331	106/18670	0.290279	0.653433	ULBP3/TNFRSF1B/HLA-F
GO:0003300	cardiac muscle hypertrophy	3/331	106/18670	0.290279	0.653433	PI16/RYR2/TNFRSF1B
GO:1901989	positive regulation of cell cycle phase transition	3/331	106/18670	0.290279	0.653433	CUL4A/MDM2/RPTOR
GO:0043900	regulation of multi-organism process	9/331	405/18670	0.292459	0.654748	TMEM250/BMP6/KPNA6/NPPC/CD4/ELMOD2/DTX3L/SRPK2/LGALS9
GO:0016072	rRNA metabolic process	6/331	253/18670	0.293161	0.654748	UTP25/WDR74/NVL/ABT1/DDX51/SUV39H1
GO:0002287	alpha-beta T cell activation involved in immune response	2/331	61/18670	0.294477	0.654748	RC3H1/LGALS9
GO:0002293	alpha-beta T cell differentiation involved in immune response	2/331	61/18670	0.294477	0.654748	RC3H1/LGALS9
GO:0006027	glycosaminoglycan catabolic process	2/331	61/18670	0.294477	0.654748	LYG2/SDC2
GO:0007405	neuroblast proliferation	2/331	61/18670	0.294477	0.654748	SOX5/DAGLB
GO:0030521	androgen receptor signaling pathway	2/331	61/18670	0.294477	0.654748	KAT5/NCOA3
GO:0042733	embryonic digit morphogenesis	2/331	61/18670	0.294477	0.654748	TBC1D32/CPLANE1
GO:0045604	regulation of epidermal cell differentiation	2/331	61/18670	0.294477	0.654748	NCOA3/KLF7
GO:0050701	interleukin-1 secretion	2/331	61/18670	0.294477	0.654748	SERPINB1/LGALS9
GO:0001909	leukocyte mediated cytotoxicity	3/331	107/18670	0.295117	0.654748	ULBP3/HLA-F/LGALS9
GO:0051341	regulation of oxidoreductase activity	3/331	107/18670	0.295117	0.654748	SPHK2/KRAS/NOSIP
GO:0002573	myeloid leukocyte differentiation	5/331	204/18670	0.295666	0.654748	TCIRG1/CUL4A/CSF1/SH3PXD2A/CD4
GO:0035265	organ growth	5/331	204/18670	0.295666	0.654748	LATS2/PI16/NPPC/YBX3/LATS1
GO:1902652	secondary alcohol metabolic process	4/331	155/18670	0.295754	0.654748	INSIG1/CYP7B1/GGPS1/MBTPS1
GO:1903707	negative regulation of hemopoiesis	4/331	155/18670	0.295754	0.654748	CUL4A/RC3H1/TMEM176A/N4BP2L2
GO:0030856	regulation of epithelial cell differentiation	4/331	156/18670	0.299734	0.654748	BMP6/NCOA3/ZEB2/KLF7
GO:0051053	negative regulation of DNA metabolic process	4/331	156/18670	0.299734	0.654748	TNKS2/NPPC/SMCHD1/ATM
GO:0006821	chloride transport	3/331	108/18670	0.299961	0.654748	GABRG3/CLCN1/SLC12A5
GO:0071156	regulation of cell cycle arrest	3/331	108/18670	0.299961	0.654748	DAB2IP/MDM2/ATM
GO:0003215	cardiac right ventricle morphogenesis	1/331	20/18670	0.300888	0.654748	SEMA3C
GO:0003323	type B pancreatic cell development	1/331	20/18670	0.300888	0.654748	BMP6
GO:0006071	glycerol metabolic process	1/331	20/18670	0.300888	0.654748	PCK2
GO:0006271	DNA strand elongation involved in DNA replication	1/331	20/18670	0.300888	0.654748	POLD3
GO:0006677	glycosylceramide metabolic process	1/331	20/18670	0.300888	0.654748	UGT8
GO:0007095	mitotic G2 DNA damage checkpoint	1/331	20/18670	0.300888	0.654748	ATM
GO:0007549	dosage compensation	1/331	20/18670	0.300888	0.654748	SMCHD1
GO:0007620	copulation	1/331	20/18670	0.300888	0.654748	P2RX1
GO:0008356	asymmetric cell division	1/331	20/18670	0.300888	0.654748	SOX5
GO:0019370	leukotriene biosynthetic process	1/331	20/18670	0.300888	0.654748	GGT5
GO:0031936	negative regulation of chromatin silencing	1/331	20/18670	0.300888	0.654748	PHF2
GO:0032769	negative regulation of monooxygenase activity	1/331	20/18670	0.300888	0.654748	NOSIP
GO:0032816	positive regulation of natural killer cell activation	1/331	20/18670	0.300888	0.654748	HLA-F
GO:0034143	regulation of toll-like receptor 4 signaling pathway	1/331	20/18670	0.300888	0.654748	DAB2IP
GO:0034393	positive regulation of smooth muscle cell apoptotic process	1/331	20/18670	0.300888	0.654748	SOD2
GO:0042474	middle ear morphogenesis	1/331	20/18670	0.300888	0.654748	INSIG1
GO:0043371	negative regulation of CD4-positive, alpha-beta T cell differentiation	1/331	20/18670	0.300888	0.654748	RC3H1
GO:0046655	folic acid metabolic process	1/331	20/18670	0.300888	0.654748	ALDH1L2
GO:0046931	pore complex assembly	1/331	20/18670	0.300888	0.654748	AHCTF1
GO:0050802	circadian sleep/wake cycle, sleep	1/331	20/18670	0.300888	0.654748	GHRHR
GO:0051580	regulation of neurotransmitter uptake	1/331	20/18670	0.300888	0.654748	PER2
GO:0070932	histone H3 deacetylation	1/331	20/18670	0.300888	0.654748	PER2
GO:0071636	positive regulation of transforming growth factor beta production	1/331	20/18670	0.300888	0.654748	LGALS9
GO:0072234	metanephric nephron tubule development	1/331	20/18670	0.300888	0.654748	WNT7B
GO:0097062	dendritic spine maintenance	1/331	20/18670	0.300888	0.654748	ZMYND8
GO:0098698	postsynaptic specialization assembly	1/331	20/18670	0.300888	0.654748	NLGN1
GO:1900017	positive regulation of cytokine production involved in inflammatory response	1/331	20/18670	0.300888	0.654748	KPNA6
GO:1903599	positive regulation of autophagy of mitochondrion	1/331	20/18670	0.300888	0.654748	HTT
GO:1903978	regulation of microglial cell activation	1/331	20/18670	0.300888	0.654748	ATM
GO:1905523	positive regulation of macrophage migration	1/331	20/18670	0.300888	0.654748	CSF1
GO:2000774	positive regulation of cellular senescence	1/331	20/18670	0.300888	0.654748	KRAS
GO:0007585	respiratory gaseous exchange	2/331	62/18670	0.301044	0.654748	NLGN3/NLGN1
GO:0010676	positive regulation of cellular carbohydrate metabolic process	2/331	62/18670	0.301044	0.654748	GCK/C1QTNF2
GO:0032623	interleukin-2 production	2/331	62/18670	0.301044	0.654748	CD4/KAT5
GO:0032835	glomerulus development	2/331	62/18670	0.301044	0.654748	SULF2/PECAM1
GO:1901862	negative regulation of muscle tissue development	2/331	62/18670	0.301044	0.654748	PI16/YBX3
GO:1904356	regulation of telomere maintenance via telomere lengthening	2/331	62/18670	0.301044	0.654748	TNKS2/ATM
GO:1905818	regulation of chromosome separation	2/331	62/18670	0.301044	0.654748	ZNF207/ATM
GO:0001676	long-chain fatty acid metabolic process	3/331	109/18670	0.304809	0.662164	MYO5A/FAAH/DAGLB
GO:0014897	striated muscle hypertrophy	3/331	109/18670	0.304809	0.662164	PI16/RYR2/TNFRSF1B
GO:0033673	negative regulation of kinase activity	6/331	257/18670	0.305476	0.663134	RASIP1/DAB2IP/LATS2/ILK/RPTOR/LATS1
GO:0031571	mitotic G1 DNA damage checkpoint	2/331	63/18670	0.3076	0.663134	MDM2/ATM
GO:0044819	mitotic G1/S transition checkpoint	2/331	63/18670	0.3076	0.663134	MDM2/ATM
GO:0045815	positive regulation of gene expression, epigenetic	2/331	63/18670	0.3076	0.663134	SPHK2/PHF2
GO:0090181	regulation of cholesterol metabolic process	2/331	63/18670	0.3076	0.663134	GGPS1/MBTPS1
GO:0006486	protein glycosylation	6/331	258/18670	0.308569	0.663134	GALNTL6/TUSC3/DERL3/GALNT18/MGAT5B/TRAK1
GO:0043413	macromolecule glycosylation	6/331	258/18670	0.308569	0.663134	GALNTL6/TUSC3/DERL3/GALNT18/MGAT5B/TRAK1
GO:0009124	nucleoside monophosphate biosynthetic process	5/331	208/18670	0.309484	0.663134	DHTKD1/TK1/SPHK2/GCK/VPS9D1
GO:0050792	regulation of viral process	5/331	208/18670	0.309484	0.663134	TMEM250/KPNA6/CD4/SRPK2/LGALS9
GO:0006939	smooth muscle contraction	3/331	110/18670	0.30966	0.663134	ADRA1B/P2RX1/SULF2
GO:0016101	diterpenoid metabolic process	3/331	110/18670	0.30966	0.663134	AWAT2/SDC2/CYP27C1
GO:0002460	adaptive immune response based on somatic recombination of immune receptors built from immunoglobulin superfamily domains	8/331	361/18670	0.311027	0.663134	TCIRG1/ULBP3/CD4/TNFRSF1B/HLA-F/C8A/RC3H1/KLHL6
GO:0043687	post-translational protein modification	8/331	361/18670	0.311027	0.663134	ASB4/CUL4A/KBTBD6/CSF1/KLHL3/FBXW11/SDC2/MBTPS1
GO:0000966	RNA 5'-end processing	1/331	21/18670	0.313296	0.663134	ABT1
GO:0001956	positive regulation of neurotransmitter secretion	1/331	21/18670	0.313296	0.663134	NLGN1
GO:0003094	glomerular filtration	1/331	21/18670	0.313296	0.663134	SULF2
GO:0006293	nucleotide-excision repair, preincision complex stabilization	1/331	21/18670	0.313296	0.663134	CUL4A
GO:0006295	nucleotide-excision repair, DNA incision, 3'-to lesion	1/331	21/18670	0.313296	0.663134	CUL4A
GO:0006907	pinocytosis	1/331	21/18670	0.313296	0.663134	ANKFY1
GO:0007035	vacuolar acidification	1/331	21/18670	0.313296	0.663134	TCIRG1
GO:0010893	positive regulation of steroid biosynthetic process	1/331	21/18670	0.313296	0.663134	BMP6
GO:0016553	base conversion or substitution editing	1/331	21/18670	0.313296	0.663134	ADAT2
GO:0032516	positive regulation of phosphoprotein phosphatase activity	1/331	21/18670	0.313296	0.663134	FCRL3
GO:0032674	regulation of interleukin-5 production	1/331	21/18670	0.313296	0.663134	CRLF2
GO:0032682	negative regulation of chemokine production	1/331	21/18670	0.313296	0.663134	LGALS9
GO:0033962	cytoplasmic mRNA processing body assembly	1/331	21/18670	0.313296	0.663134	RC3H1
GO:0035590	purinergic nucleotide receptor signaling pathway	1/331	21/18670	0.313296	0.663134	P2RX1
GO:0043153	entrainment of circadian clock by photoperiod	1/331	21/18670	0.313296	0.663134	PER2
GO:0046827	positive regulation of protein export from nucleus	1/331	21/18670	0.313296	0.663134	MDM2
GO:0051900	regulation of mitochondrial depolarization	1/331	21/18670	0.313296	0.663134	IFI6
GO:0060713	labyrinthine layer morphogenesis	1/331	21/18670	0.313296	0.663134	WNT7B
GO:0061003	positive regulation of dendritic spine morphogenesis	1/331	21/18670	0.313296	0.663134	KALRN
GO:0070584	mitochondrion morphogenesis	1/331	21/18670	0.313296	0.663134	PANK2
GO:0072010	glomerular epithelium development	1/331	21/18670	0.313296	0.663134	PECAM1
GO:0090208	positive regulation of triglyceride metabolic process	1/331	21/18670	0.313296	0.663134	PLIN5
GO:0090280	positive regulation of calcium ion import	1/331	21/18670	0.313296	0.663134	SPHK2
GO:0140058	neuron projection arborization	1/331	21/18670	0.313296	0.663134	NLGN1
GO:1900016	negative regulation of cytokine production involved in inflammatory response	1/331	21/18670	0.313296	0.663134	CHID1
GO:1902473	regulation of protein localization to synapse	1/331	21/18670	0.313296	0.663134	NLGN1
GO:1903392	negative regulation of adherens junction organization	1/331	21/18670	0.313296	0.663134	BMP6
GO:1904469	positive regulation of tumor necrosis factor secretion	1/331	21/18670	0.313296	0.663134	LGALS9
GO:2000316	regulation of T-helper 17 type immune response	1/331	21/18670	0.313296	0.663134	RC3H1
GO:2000678	negative regulation of transcription regulatory region DNA binding	1/331	21/18670	0.313296	0.663134	PER2
GO:2000737	negative regulation of stem cell differentiation	1/331	21/18670	0.313296	0.663134	N4BP2L2
GO:2000810	regulation of bicellular tight junction assembly	1/331	21/18670	0.313296	0.663134	SNAI1
GO:0001654	eye development	8/331	362/18670	0.313643	0.663134	TCIRG1/TBC1D32/BMP6/WNT7B/CABP4/SKI/ZEB2/MAF
GO:0030032	lamellipodium assembly	2/331	64/18670	0.314144	0.663134	SRGAP2/VCL
GO:0032768	regulation of monooxygenase activity	2/331	64/18670	0.314144	0.663134	KRAS/NOSIP
GO:0044783	G1 DNA damage checkpoint	2/331	64/18670	0.314144	0.663134	MDM2/ATM
GO:0046579	positive regulation of Ras protein signal transduction	2/331	64/18670	0.314144	0.663134	CSF1/KRAS
GO:0014896	muscle hypertrophy	3/331	111/18670	0.314514	0.663163	PI16/RYR2/TNFRSF1B
GO:0098661	inorganic anion transmembrane transport	3/331	111/18670	0.314514	0.663163	GABRG3/CLCN1/SLC12A5
GO:0002819	regulation of adaptive immune response	4/331	160/18670	0.315713	0.663418	CD4/TNFRSF1B/HLA-F/RC3H1
GO:0006754	ATP biosynthetic process	4/331	160/18670	0.315713	0.663418	DHTKD1/SPHK2/GCK/VPS9D1
GO:0046661	male sex differentiation	4/331	160/18670	0.315713	0.663418	BMP6/SYCP2/YBX3/AGO4
GO:0009612	response to mechanical stimulus	5/331	210/18670	0.316427	0.663418	BMP6/TNFRSF10A/PKD1L3/RYR2/HTT
GO:0030178	negative regulation of Wnt signaling pathway	5/331	210/18670	0.316427	0.663418	DAB2IP/LATS2/LATS1/NPHP3/WWOX
GO:0097529	myeloid leukocyte migration	5/331	210/18670	0.316427	0.663418	CSF1/PIP5K1C/S100A8/MTUS1/PECAM1
GO:0032411	positive regulation of transporter activity	3/331	112/18670	0.319369	0.663418	NLGN3/RYR2/HTT
GO:0042303	molting cycle	3/331	112/18670	0.319369	0.663418	SNAI1/LDB2/MYO5A
GO:0042633	hair cycle	3/331	112/18670	0.319369	0.663418	SNAI1/LDB2/MYO5A
GO:0043279	response to alkaloid	3/331	112/18670	0.319369	0.663418	PPP1R9B/MDM2/RYR2
GO:0051817	modification of morphology or physiology of other organism involved in symbiotic interaction	3/331	112/18670	0.319369	0.663418	KPNA6/CD4/CD209
GO:0006026	aminoglycan catabolic process	2/331	65/18670	0.320675	0.663418	LYG2/SDC2
GO:0006940	regulation of smooth muscle contraction	2/331	65/18670	0.320675	0.663418	ADRA1B/P2RX1
GO:0014823	response to activity	2/331	65/18670	0.320675	0.663418	BMP6/RYR2
GO:0035308	negative regulation of protein dephosphorylation	2/331	65/18670	0.320675	0.663418	PPP1R9B/BOD1L1
GO:0050854	regulation of antigen receptor-mediated signaling pathway	2/331	65/18670	0.320675	0.663418	RC3H1/FCRL3
GO:0051187	cofactor catabolic process	2/331	65/18670	0.320675	0.663418	GGT5/ALDH1L2
GO:0098813	nuclear chromosome segregation	6/331	262/18670	0.320996	0.663418	SYCP2/NSL1/ZNF207/LATS1/AGO4/ATM
GO:0009416	response to light stimulus	7/331	314/18670	0.323271	0.663418	MDM2/NLGN3/KRAS/CABP4/POLD3/OPN4/PER2
GO:0043010	camera-type eye development	7/331	314/18670	0.323271	0.663418	TCIRG1/TBC1D32/WNT7B/CABP4/SKI/ZEB2/MAF
GO:0030833	regulation of actin filament polymerization	4/331	162/18670	0.323731	0.663418	TENM1/KANK3/PPP1R9A/LATS1
GO:0051222	positive regulation of protein transport	9/331	418/18670	0.324127	0.663418	C2CD2L/BMP6/MDM2/TENM1/TMEM30A/GCK/LGALS9/OAZ1/CRLF2
GO:0060271	cilium assembly	8/331	366/18670	0.324151	0.663418	TBC1D32/ATAT1/TTC30B/CPLANE1/IFT46/KIF3A/NPHP3/HTT
GO:0150063	visual system development	8/331	366/18670	0.324151	0.663418	TCIRG1/TBC1D32/BMP6/WNT7B/CABP4/SKI/ZEB2/MAF
GO:0002223	stimulatory C-type lectin receptor signaling pathway	3/331	113/18670	0.324225	0.663418	KRAS/FBXW11/CD209
GO:0032609	interferon-gamma production	3/331	113/18670	0.324225	0.663418	TCIRG1/BTN3A1/LGALS9
GO:0048640	negative regulation of developmental growth	3/331	113/18670	0.324225	0.663418	SEMA3C/BCL11A/PI16
GO:0000466	maturation of 5.8S rRNA from tricistronic rRNA transcript (SSU-rRNA, 5.8S rRNA, LSU-rRNA)	1/331	22/18670	0.325484	0.663418	ABT1
GO:0000469	cleavage involved in rRNA processing	1/331	22/18670	0.325484	0.663418	ABT1
GO:0000717	nucleotide-excision repair, DNA duplex unwinding	1/331	22/18670	0.325484	0.663418	CUL4A
GO:0002089	lens morphogenesis in camera-type eye	1/331	22/18670	0.325484	0.663418	SKI
GO:0006783	heme biosynthetic process	1/331	22/18670	0.325484	0.663418	CPOX
GO:0009190	cyclic nucleotide biosynthetic process	1/331	22/18670	0.325484	0.663418	NPPC
GO:0019883	antigen processing and presentation of endogenous antigen	1/331	22/18670	0.325484	0.663418	HLA-F
GO:0032634	interleukin-5 production	1/331	22/18670	0.325484	0.663418	CRLF2
GO:0032656	regulation of interleukin-13 production	1/331	22/18670	0.325484	0.663418	LGALS9
GO:0033233	regulation of protein sumoylation	1/331	22/18670	0.325484	0.663418	GNL3
GO:0033622	integrin activation	1/331	22/18670	0.325484	0.663418	RASIP1
GO:0034643	establishment of mitochondrion localization, microtubule-mediated	1/331	22/18670	0.325484	0.663418	TRAK1
GO:0035024	negative regulation of Rho protein signal transduction	1/331	22/18670	0.325484	0.663418	RASIP1
GO:0035584	calcium-mediated signaling using intracellular calcium source	1/331	22/18670	0.325484	0.663418	RYR2
GO:0035929	steroid hormone secretion	1/331	22/18670	0.325484	0.663418	BMP6
GO:0040037	negative regulation of fibroblast growth factor receptor signaling pathway	1/331	22/18670	0.325484	0.663418	SULF2
GO:0042094	interleukin-2 biosynthetic process	1/331	22/18670	0.325484	0.663418	CD4
GO:0042359	vitamin D metabolic process	1/331	22/18670	0.325484	0.663418	SNAI1
GO:0044321	response to leptin	1/331	22/18670	0.325484	0.663418	GCK
GO:0044342	type B pancreatic cell proliferation	1/331	22/18670	0.325484	0.663418	SERPINB1
GO:0045649	regulation of macrophage differentiation	1/331	22/18670	0.325484	0.663418	CSF1
GO:0045663	positive regulation of myoblast differentiation	1/331	22/18670	0.325484	0.663418	ILK
GO:0045717	negative regulation of fatty acid biosynthetic process	1/331	22/18670	0.325484	0.663418	INSIG1
GO:0046339	diacylglycerol metabolic process	1/331	22/18670	0.325484	0.663418	DAGLB
GO:0047497	mitochondrion transport along microtubule	1/331	22/18670	0.325484	0.663418	TRAK1
GO:0051000	positive regulation of nitric-oxide synthase activity	1/331	22/18670	0.325484	0.663418	KRAS
GO:0052652	cyclic purine nucleotide metabolic process	1/331	22/18670	0.325484	0.663418	NPPC
GO:0060065	uterus development	1/331	22/18670	0.325484	0.663418	ASH1L
GO:0060390	regulation of SMAD protein signal transduction	1/331	22/18670	0.325484	0.663418	BMP6
GO:0060547	negative regulation of necrotic cell death	1/331	22/18670	0.325484	0.663418	YBX3
GO:0070935	3'-UTR-mediated mRNA stabilization	1/331	22/18670	0.325484	0.663418	YBX3
GO:0097205	renal filtration	1/331	22/18670	0.325484	0.663418	SULF2
GO:1901522	positive regulation of transcription from RNA polymerase II promoter involved in cellular response to chemical stimulus	1/331	22/18670	0.325484	0.663418	CHD6
GO:1901798	positive regulation of signal transduction by p53 class mediator	1/331	22/18670	0.325484	0.663418	ATM
GO:0043161	proteasome-mediated ubiquitin-dependent protein catabolic process	9/331	419/18670	0.326593	0.665315	ARAF/DERL3/CUL4A/MDM2/SPOP/FBXW11/KAT5/FHIT/RFPL1
GO:0046888	negative regulation of hormone secretion	2/331	66/18670	0.32719	0.665537	KALRN/KLF7
GO:1905207	regulation of cardiocyte differentiation	2/331	66/18670	0.32719	0.665537	SEMA3C/PI16
GO:0031330	negative regulation of cellular catabolic process	6/331	264/18670	0.327237	0.665537	DERL3/RASIP1/DAB2IP/YBX3/PLIN5/FHIT
GO:1902600	proton transmembrane transport	4/331	163/18670	0.327745	0.66602	TCIRG1/SPHK2/SLC2A9/VPS9D1
GO:0050708	regulation of protein secretion	10/331	472/18670	0.328139	0.66602	C2CD2L/TCIRG1/BMP6/TNFRSF1B/GCK/PER2/SERPINB1/LGALS9/CRLF2/KLF7
GO:0050851	antigen receptor-mediated signaling pathway	7/331	316/18670	0.328972	0.66602	TEC/FBXW11/CD4/BTN3A1/RC3H1/FCRL3/KLHL6
GO:0002688	regulation of leukocyte chemotaxis	3/331	114/18670	0.329082	0.66602	CSF1/MTUS1/LGALS9
GO:0005976	polysaccharide metabolic process	3/331	114/18670	0.329082	0.66602	GCK/PER2/C1QTNF2
GO:0006690	icosanoid metabolic process	3/331	114/18670	0.329082	0.66602	GGT5/FAAH/DAGLB
GO:0007127	meiosis I	3/331	114/18670	0.329082	0.66602	SYCP2/AGO4/ATM
GO:0010633	negative regulation of epithelial cell migration	3/331	114/18670	0.329082	0.66602	EPPK1/DAB2IP/PTPRG
GO:0045446	endothelial cell differentiation	3/331	114/18670	0.329082	0.66602	BMP6/WNT7B/PECAM1
GO:0045732	positive regulation of protein catabolic process	5/331	214/18670	0.33037	0.666338	DAB2IP/MDM2/TNFRSF1B/OAZ1/RFPL1
GO:0019748	secondary metabolic process	2/331	67/18670	0.333688	0.666338	MYO5A/ZEB2
GO:0042274	ribosomal small subunit biogenesis	2/331	67/18670	0.333688	0.666338	UTP25/ABT1
GO:0043967	histone H4 acetylation	2/331	67/18670	0.333688	0.666338	BRD8/KAT5
GO:0048662	negative regulation of smooth muscle cell proliferation	2/331	67/18670	0.333688	0.666338	ILK/SOD2
GO:0051705	multi-organism behavior	2/331	67/18670	0.333688	0.666338	NLGN3/KALRN
GO:0061371	determination of heart left/right asymmetry	2/331	67/18670	0.333688	0.666338	MEGF8/NPHP3
GO:0008037	cell recognition	5/331	215/18670	0.333866	0.666338	NCAM2/MEGF8/CD209/PECAM1/ADAM30
GO:0019935	cyclic-nucleotide-mediated signaling	5/331	215/18670	0.333866	0.666338	PDE3B/ADRA1B/GHRHR/NPPC/GPR62
GO:1903706	regulation of hemopoiesis	10/331	475/18670	0.335136	0.666338	CUL4A/CSF1/CD4/SH3RF1/RC3H1/TMEM176A/FCRL3/AGO4/LGALS9/N4BP2L2
GO:0007093	mitotic cell cycle checkpoint	4/331	165/18670	0.335783	0.666338	MDM2/ZNF207/WEE1/ATM
GO:0000075	cell cycle checkpoint	5/331	216/18670	0.337365	0.666338	CUL4A/MDM2/ZNF207/WEE1/ATM
GO:0002699	positive regulation of immune effector process	5/331	216/18670	0.337365	0.666338	ULBP3/SPHK2/HLA-F/GPRC5B/LGALS9
GO:0048880	sensory system development	8/331	371/18670	0.337374	0.666338	TCIRG1/TBC1D32/BMP6/WNT7B/CABP4/SKI/ZEB2/MAF
GO:0000715	nucleotide-excision repair, DNA damage recognition	1/331	23/18670	0.337457	0.666338	CUL4A
GO:0006297	nucleotide-excision repair, DNA gap filling	1/331	23/18670	0.337457	0.666338	POLD3
GO:0010447	response to acidic pH	1/331	23/18670	0.337457	0.666338	PKD1L3
GO:0015813	L-glutamate transmembrane transport	1/331	23/18670	0.337457	0.666338	PER2
GO:0016578	histone deubiquitination	1/331	23/18670	0.337457	0.666338	ASXL1
GO:0019400	alditol metabolic process	1/331	23/18670	0.337457	0.666338	PCK2
GO:0032703	negative regulation of interleukin-2 production	1/331	23/18670	0.337457	0.666338	KAT5
GO:0032753	positive regulation of interleukin-4 production	1/331	23/18670	0.337457	0.666338	LGALS9
GO:0032799	low-density lipoprotein receptor particle metabolic process	1/331	23/18670	0.337457	0.666338	AP2A2
GO:0032959	inositol trisphosphate biosynthetic process	1/331	23/18670	0.337457	0.666338	PLCB2
GO:0035561	regulation of chromatin binding	1/331	23/18670	0.337457	0.666338	DTX3L
GO:0036037	CD8-positive, alpha-beta T cell activation	1/331	23/18670	0.337457	0.666338	SH3RF1
GO:0042401	cellular biogenic amine biosynthetic process	1/331	23/18670	0.337457	0.666338	OAZ1
GO:0043950	positive regulation of cAMP-mediated signaling	1/331	23/18670	0.337457	0.666338	GPR62
GO:0045109	intermediate filament organization	1/331	23/18670	0.337457	0.666338	EPPK1
GO:0048714	positive regulation of oligodendrocyte differentiation	1/331	23/18670	0.337457	0.666338	TNFRSF1B
GO:0051043	regulation of membrane protein ectodomain proteolysis	1/331	23/18670	0.337457	0.666338	TNFRSF1B
GO:0051152	positive regulation of smooth muscle cell differentiation	1/331	23/18670	0.337457	0.666338	SOD2
GO:0051589	negative regulation of neurotransmitter transport	1/331	23/18670	0.337457	0.666338	PPP1R9A
GO:0051882	mitochondrial depolarization	1/331	23/18670	0.337457	0.666338	IFI6
GO:0060445	branching involved in salivary gland morphogenesis	1/331	23/18670	0.337457	0.666338	SEMA3C
GO:0071157	negative regulation of cell cycle arrest	1/331	23/18670	0.337457	0.666338	MDM2
GO:0071425	hematopoietic stem cell proliferation	1/331	23/18670	0.337457	0.666338	N4BP2L2
GO:0071467	cellular response to pH	1/331	23/18670	0.337457	0.666338	PKD1L3
GO:0072170	metanephric tubule development	1/331	23/18670	0.337457	0.666338	WNT7B
GO:0072243	metanephric nephron epithelium development	1/331	23/18670	0.337457	0.666338	WNT7B
GO:0089718	amino acid import across plasma membrane	1/331	23/18670	0.337457	0.666338	PER2
GO:0090343	positive regulation of cell aging	1/331	23/18670	0.337457	0.666338	KRAS
GO:1900746	regulation of vascular endothelial growth factor signaling pathway	1/331	23/18670	0.337457	0.666338	DAB2IP
GO:1902254	negative regulation of intrinsic apoptotic signaling pathway by p53 class mediator	1/331	23/18670	0.337457	0.666338	MDM2
GO:2000050	regulation of non-canonical Wnt signaling pathway	1/331	23/18670	0.337457	0.666338	NPHP3
GO:2000726	negative regulation of cardiac muscle cell differentiation	1/331	23/18670	0.337457	0.666338	PI16
GO:0002220	innate immune response activating cell surface receptor signaling pathway	3/331	116/18670	0.338792	0.667453	KRAS/FBXW11/CD209
GO:0007569	cell aging	3/331	116/18670	0.338792	0.667453	KRAS/ILK/ATM
GO:2000736	regulation of stem cell differentiation	3/331	116/18670	0.338792	0.667453	SEMA3C/SOX5/N4BP2L2
GO:0002244	hematopoietic progenitor cell differentiation	4/331	166/18670	0.339805	0.667453	DHTKD1/PRRC2C/SERPINB12/N4BP2L2
GO:0016125	sterol metabolic process	4/331	166/18670	0.339805	0.667453	INSIG1/CYP7B1/GGPS1/MBTPS1
GO:0010498	proteasomal protein catabolic process	10/331	477/18670	0.339816	0.667453	ARAF/DERL3/CUL4A/DAB2IP/MDM2/SPOP/FBXW11/KAT5/FHIT/RFPL1
GO:0002292	T cell differentiation involved in immune response	2/331	68/18670	0.340169	0.667453	RC3H1/LGALS9
GO:0003341	cilium movement	2/331	68/18670	0.340169	0.667453	CFAP61/NPHP3
GO:0019915	lipid storage	2/331	68/18670	0.340169	0.667453	FITM2/PLIN5
GO:0031343	positive regulation of cell killing	2/331	68/18670	0.340169	0.667453	ULBP3/HLA-F
GO:0033047	regulation of mitotic sister chromatid segregation	2/331	68/18670	0.340169	0.667453	ZNF207/ATM
GO:0071230	cellular response to amino acid stimulus	2/331	68/18670	0.340169	0.667453	BCL11A/RPTOR
GO:0050920	regulation of chemotaxis	5/331	217/18670	0.340867	0.668472	SEMA3C/MEGF8/CSF1/MTUS1/LGALS9
GO:0006836	neurotransmitter transport	6/331	269/18670	0.342908	0.671743	P2RX1/NLGN1/PPP1R9A/PTPRN2/PIP5K1C/PER2
GO:0070085	glycosylation	6/331	269/18670	0.342908	0.671743	GALNTL6/TUSC3/DERL3/GALNT18/MGAT5B/TRAK1
GO:0002761	regulation of myeloid leukocyte differentiation	3/331	117/18670	0.343644	0.671743	CUL4A/CSF1/CD4
GO:1901568	fatty acid derivative metabolic process	4/331	167/18670	0.343828	0.671743	GGT5/AWAT2/FAAH/DAGLB
GO:0071300	cellular response to retinoic acid	2/331	69/18670	0.346629	0.671743	WNT7B/ATM
GO:0086003	cardiac muscle cell contraction	2/331	69/18670	0.346629	0.671743	RYR2/KCNJ3
GO:0007156	homophilic cell adhesion via plasma membrane adhesion molecules	4/331	168/18670	0.347853	0.671743	PCDH9/PCDH10/FAT2/PECAM1
GO:0051302	regulation of cell division	4/331	168/18670	0.347853	0.671743	AHCTF1/NCOA3/PKP4/RFPL1
GO:1990266	neutrophil migration	3/331	118/18670	0.348493	0.671743	PIP5K1C/S100A8/PECAM1
GO:0002407	dendritic cell chemotaxis	1/331	24/18670	0.349217	0.671743	LGALS9
GO:0003272	endocardial cushion formation	1/331	24/18670	0.349217	0.671743	SNAI1
GO:0003351	epithelial cilium movement	1/331	24/18670	0.349217	0.671743	NPHP3
GO:0003418	growth plate cartilage chondrocyte differentiation	1/331	24/18670	0.349217	0.671743	NPPC
GO:0009110	vitamin biosynthetic process	1/331	24/18670	0.349217	0.671743	SNAI1
GO:0009309	amine biosynthetic process	1/331	24/18670	0.349217	0.671743	OAZ1
GO:0010288	response to lead ion	1/331	24/18670	0.349217	0.671743	CPOX
GO:0010881	regulation of cardiac muscle contraction by regulation of the release of sequestered calcium ion	1/331	24/18670	0.349217	0.671743	RYR2
GO:0014850	response to muscle activity	1/331	24/18670	0.349217	0.671743	RYR2
GO:0021895	cerebral cortex neuron differentiation	1/331	24/18670	0.349217	0.671743	EMX1
GO:0021904	dorsal/ventral neural tube patterning	1/331	24/18670	0.349217	0.671743	TBC1D32
GO:0032925	regulation of activin receptor signaling pathway	1/331	24/18670	0.349217	0.671743	SKI
GO:0033119	negative regulation of RNA splicing	1/331	24/18670	0.349217	0.671743	SRSF12
GO:0034162	toll-like receptor 9 signaling pathway	1/331	24/18670	0.349217	0.671743	FCRL3
GO:0034505	tooth mineralization	1/331	24/18670	0.349217	0.671743	TCIRG1
GO:0034629	cellular protein-containing complex localization	1/331	24/18670	0.349217	0.671743	STXBP6
GO:0036315	cellular response to sterol	1/331	24/18670	0.349217	0.671743	INSIG1
GO:0045603	positive regulation of endothelial cell differentiation	1/331	24/18670	0.349217	0.671743	BMP6
GO:0045606	positive regulation of epidermal cell differentiation	1/331	24/18670	0.349217	0.671743	NCOA3
GO:0046639	negative regulation of alpha-beta T cell differentiation	1/331	24/18670	0.349217	0.671743	RC3H1
GO:0046697	decidualization	1/331	24/18670	0.349217	0.671743	ASH1L
GO:0046835	carbohydrate phosphorylation	1/331	24/18670	0.349217	0.671743	GCK
GO:0050996	positive regulation of lipid catabolic process	1/331	24/18670	0.349217	0.671743	PLIN5
GO:0051220	cytoplasmic sequestering of protein	1/331	24/18670	0.349217	0.671743	LATS1
GO:0086064	cell communication by electrical coupling involved in cardiac conduction	1/331	24/18670	0.349217	0.671743	RYR2
GO:1902547	regulation of cellular response to vascular endothelial growth factor stimulus	1/331	24/18670	0.349217	0.671743	DAB2IP
GO:2000178	negative regulation of neural precursor cell proliferation	1/331	24/18670	0.349217	0.671743	ILK
GO:0001933	negative regulation of protein phosphorylation	9/331	429/18670	0.351429	0.671743	FBLN1/RASIP1/DAB2IP/LATS2/ASH1L/ILK/SMAD6/RPTOR/LATS1
GO:0045619	regulation of lymphocyte differentiation	4/331	169/18670	0.351879	0.671743	SH3RF1/RC3H1/FCRL3/LGALS9
GO:0048660	regulation of smooth muscle cell proliferation	4/331	169/18670	0.351879	0.671743	MDM2/ILK/NPPC/SOD2
GO:1903311	regulation of mRNA metabolic process	7/331	324/18670	0.351921	0.671743	MBNL3/RBM11/SRSF12/YBX3/RC3H1/SRPK2/RBM5
GO:0002709	regulation of T cell mediated immunity	2/331	70/18670	0.353069	0.671743	TNFRSF1B/HLA-F
GO:0034121	regulation of toll-like receptor signaling pathway	2/331	70/18670	0.353069	0.671743	DAB2IP/FCRL3
GO:0060395	SMAD protein signal transduction	2/331	70/18670	0.353069	0.671743	BMP6/SKI
GO:0072091	regulation of stem cell proliferation	2/331	70/18670	0.353069	0.671743	FBLN1/N4BP2L2
GO:2001259	positive regulation of cation channel activity	2/331	70/18670	0.353069	0.671743	NLGN3/HTT
GO:0001952	regulation of cell-matrix adhesion	3/331	119/18670	0.353339	0.671743	LIMCH1/CSF1/ILK
GO:0007368	determination of left/right symmetry	3/331	119/18670	0.353339	0.671743	TBC1D32/MEGF8/NPHP3
GO:0016079	synaptic vesicle exocytosis	3/331	119/18670	0.353339	0.671743	P2RX1/NLGN1/PIP5K1C
GO:0061982	meiosis I cell cycle process	3/331	119/18670	0.353339	0.671743	SYCP2/AGO4/ATM
GO:0048608	reproductive structure development	9/331	431/18670	0.356431	0.671743	SNAI1/BMP6/WNT7B/CYP7B1/ASH1L/SYCP2/YBX3/AGO4/ATM
GO:1903052	positive regulation of proteolysis involved in cellular protein catabolic process	3/331	120/18670	0.35818	0.671743	DAB2IP/MDM2/RFPL1
GO:0043903	regulation of symbiosis, encompassing mutualism through parasitism	5/331	222/18670	0.358412	0.671743	TMEM250/KPNA6/CD4/SRPK2/LGALS9
GO:0006260	DNA replication	6/331	274/18670	0.358653	0.671743	ING5/POLD3/WRNIP1/KAT5/BOD1L1/ATM
GO:0042273	ribosomal large subunit biogenesis	2/331	71/18670	0.359486	0.671743	WDR74/NVL
GO:0043647	inositol phosphate metabolic process	2/331	71/18670	0.359486	0.671743	NUDT11/PLCB2
GO:0050795	regulation of behavior	2/331	71/18670	0.359486	0.671743	GHRHR/NLGN1
GO:0071479	cellular response to ionizing radiation	2/331	71/18670	0.359486	0.671743	MDM2/ATM
GO:1904427	positive regulation of calcium ion transmembrane transport	2/331	71/18670	0.359486	0.671743	RYR2/HTT
GO:0000910	cytokinesis	4/331	171/18670	0.359931	0.671743	TMEM250/AHCTF1/STAMBP/PKP4
GO:0009206	purine ribonucleoside triphosphate biosynthetic process	4/331	171/18670	0.359931	0.671743	DHTKD1/SPHK2/GCK/VPS9D1
GO:0048659	smooth muscle cell proliferation	4/331	171/18670	0.359931	0.671743	MDM2/ILK/NPPC/SOD2
GO:0002068	glandular epithelial cell development	1/331	25/18670	0.36077	0.671743	BMP6
GO:0002335	mature B cell differentiation	1/331	25/18670	0.36077	0.671743	DOCK10
GO:0002507	tolerance induction	1/331	25/18670	0.36077	0.671743	LGALS9
GO:0002719	negative regulation of cytokine production involved in immune response	1/331	25/18670	0.36077	0.671743	HLA-F
GO:0003309	type B pancreatic cell differentiation	1/331	25/18670	0.36077	0.671743	BMP6
GO:0006688	glycosphingolipid biosynthetic process	1/331	25/18670	0.36077	0.671743	UGT8
GO:0007214	gamma-aminobutyric acid signaling pathway	1/331	25/18670	0.36077	0.671743	GABRG3
GO:0009648	photoperiodism	1/331	25/18670	0.36077	0.671743	PER2
GO:0014829	vascular smooth muscle contraction	1/331	25/18670	0.36077	0.671743	P2RX1
GO:0019054	modulation by virus of host process	1/331	25/18670	0.36077	0.671743	CD4
GO:0019430	removal of superoxide radicals	1/331	25/18670	0.36077	0.671743	SOD2
GO:0021952	central nervous system projection neuron axonogenesis	1/331	25/18670	0.36077	0.671743	ZEB2
GO:0031069	hair follicle morphogenesis	1/331	25/18670	0.36077	0.671743	SNAI1
GO:0031664	regulation of lipopolysaccharide-mediated signaling pathway	1/331	25/18670	0.36077	0.671743	BMP6
GO:0033522	histone H2A ubiquitination	1/331	25/18670	0.36077	0.671743	DTX3L
GO:0035235	ionotropic glutamate receptor signaling pathway	1/331	25/18670	0.36077	0.671743	GRIK2
GO:0035459	cargo loading into vesicle	1/331	25/18670	0.36077	0.671743	INSIG1
GO:0043951	negative regulation of cAMP-mediated signaling	1/331	25/18670	0.36077	0.671743	PDE3B
GO:0045662	negative regulation of myoblast differentiation	1/331	25/18670	0.36077	0.671743	MBNL3
GO:0045672	positive regulation of osteoclast differentiation	1/331	25/18670	0.36077	0.671743	CSF1
GO:0045724	positive regulation of cilium assembly	1/331	25/18670	0.36077	0.671743	HTT
GO:0045956	positive regulation of calcium ion-dependent exocytosis	1/331	25/18670	0.36077	0.671743	NLGN1
GO:0048103	somatic stem cell division	1/331	25/18670	0.36077	0.671743	SOX5
GO:0051156	glucose 6-phosphate metabolic process	1/331	25/18670	0.36077	0.671743	GCK
GO:0051654	establishment of mitochondrion localization	1/331	25/18670	0.36077	0.671743	TRAK1
GO:0060444	branching involved in mammary gland duct morphogenesis	1/331	25/18670	0.36077	0.671743	CSF1
GO:0060561	apoptotic process involved in morphogenesis	1/331	25/18670	0.36077	0.671743	TNFRSF1B
GO:0061050	regulation of cell growth involved in cardiac muscle cell development	1/331	25/18670	0.36077	0.671743	PI16
GO:0070199	establishment of protein localization to chromosome	1/331	25/18670	0.36077	0.671743	WRAP53
GO:0072012	glomerulus vasculature development	1/331	25/18670	0.36077	0.671743	PECAM1
GO:0097186	amelogenesis	1/331	25/18670	0.36077	0.671743	TCIRG1
GO:1900101	regulation of endoplasmic reticulum unfolded protein response	1/331	25/18670	0.36077	0.671743	DAB2IP
GO:1903859	regulation of dendrite extension	1/331	25/18670	0.36077	0.671743	BCL11A
GO:1904861	excitatory synapse assembly	1/331	25/18670	0.36077	0.671743	NLGN1
GO:2000482	regulation of interleukin-8 secretion	1/331	25/18670	0.36077	0.671743	LGALS9
GO:0043270	positive regulation of ion transport	6/331	275/18670	0.361808	0.671743	SPHK2/NLGN3/P2RX1/RYR2/CD4/HTT
[truncated: 1,731 more rows]

## Sheet: Classical_GOMF
ID	Description	GeneRatio	BgRatio	pvalue	p.adjust	geneID
GO:0071889	14-3-3 protein binding	5/330	29/17697	0.000179769	0.105524	DAB2IP/TBC1D22B/HLA-F/RPTOR/SRPK2
GO:0005267	potassium channel activity	8/330	123/17697	0.0021622	0.352041	KCNIP4/GRIK2/KCNA3/KCNN3/KCNH4/KCNK9/KCNAB3/KCNJ3
GO:0016307	phosphatidylinositol phosphate kinase activity	3/330	16/17697	0.00300452	0.352041	PIK3C2G/PIP5K1C/PIKFYVE
GO:0015079	potassium ion transmembrane transporter activity	9/330	159/17697	0.00301939	0.352041	KCNIP4/GRIK2/KCNA3/KCNN3/KCNH4/KCNK9/KCNAB3/SLC12A5/KCNJ3
GO:0097718	disordered domain specific binding	4/330	33/17697	0.00317072	0.352041	AP2A2/MDM2/MYO5A/NCOA3
GO:0004551	nucleotide diphosphatase activity	3/330	17/17697	0.00359837	0.352041	NUDT11/ASMTL/FHIT
GO:0005096	GTPase activator activity	12/330	273/17697	0.0053578	0.428514	ARHGEF1/SRGAP2/DAB2IP/TBCK/AGAP7P/AGAP4/AGAP9/AGAP5/AGAP6/TBC1D22B/ELMOD2/VPS9D1
GO:0061980	regulatory RNA binding	4/330	39/17697	0.00584006	0.428514	NEAT1/FAM172BP/RC3H1/AGO4
GO:0022839	ion gated channel activity	13/330	334/17697	0.0102355	0.451249	KCNIP4/GRIK2/KCNA3/KCNN3/KCNH4/GABRG3/KCNK9/P2RX1/RYR2/CLCN1/CACNG8/KCNAB3/KCNJ3
GO:0033612	receptor serine/threonine kinase binding	3/330	25/17697	0.0109048	0.451249	BMP6/MDM2/SMAD6
GO:0030695	GTPase regulator activity	12/330	304/17697	0.0120455	0.451249	ARHGEF1/SRGAP2/DAB2IP/TBCK/AGAP7P/AGAP4/AGAP9/AGAP5/AGAP6/TBC1D22B/ELMOD2/VPS9D1
GO:0043021	ribonucleoprotein complex binding	7/330	133/17697	0.0124163	0.451249	SNRPD3/NEAT1/MDM2/NVL/LETM2/YBX3/MTIF2
GO:0022836	gated channel activity	13/330	343/17697	0.01256	0.451249	KCNIP4/GRIK2/KCNA3/KCNN3/KCNH4/GABRG3/KCNK9/P2RX1/RYR2/CLCN1/CACNG8/KCNAB3/KCNJ3
GO:0044389	ubiquitin-like protein ligase binding	12/330	308/17697	0.0132414	0.451249	ASB4/GRIK2/CUL4A/MDM2/VCL/SPOP/SMAD6/SKI/TNFRSF1B/DTX3L/WRAP53/FHIT
GO:0016303	1-phosphatidylinositol-3-kinase activity	2/330	10/17697	0.0141312	0.451249	PIK3C2G/ATM
GO:0046974	histone methyltransferase activity (H3-K9 specific)	2/330	10/17697	0.0141312	0.451249	ASH1L/SUV39H1
GO:0005089	Rho guanyl-nucleotide exchange factor activity	5/330	79/17697	0.0160371	0.451249	PLEKHG4B/ARHGEF1/SOS2/KALRN/OBSCN
GO:0047485	protein N-terminus binding	6/330	109/17697	0.0163888	0.451249	CFAP36/MDM2/NCOA3/ZMYND8/SUV39H1/ATM
GO:0005261	cation channel activity	12/330	319/17697	0.017	0.451249	KCNIP4/GRIK2/KCNA3/KCNN3/KCNH4/KCNK9/PKD1L3/P2RX1/RYR2/CACNG8/KCNAB3/KCNJ3
GO:0005035	death receptor activity	2/330	11/17697	0.0170606	0.451249	TNFRSF10A/TNFRSF1B
GO:0035004	phosphatidylinositol 3-kinase activity	2/330	11/17697	0.0170606	0.451249	PIK3C2G/ATM
GO:0070273	phosphatidylinositol-4-phosphate binding	3/330	30/17697	0.0179798	0.451249	DAB2IP/SH3PXD2A/OBSCN
GO:0017048	Rho GTPase binding	8/330	177/17697	0.0181641	0.451249	PLEKHG4B/ARHGEF1/SRGAP2/SOS2/KALRN/OBSCN/YBX3/STXBP6
GO:0035198	miRNA binding	3/330	31/17697	0.0196373	0.451249	NEAT1/RC3H1/AGO4
GO:0042975	peroxisome proliferator activated receptor binding	2/330	12/17697	0.0202233	0.451249	MDM2/ASXL1
GO:0031625	ubiquitin protein ligase binding	11/330	290/17697	0.0206268	0.451249	ASB4/GRIK2/CUL4A/MDM2/VCL/SPOP/SMAD6/SKI/TNFRSF1B/WRAP53/FHIT
GO:0005249	voltage-gated potassium channel activity	5/330	87/17697	0.0233424	0.451249	KCNA3/KCNH4/KCNK9/KCNAB3/KCNJ3
GO:0042043	neurexin family protein binding	2/330	13/17697	0.0236094	0.451249	NLGN3/NLGN1
GO:0097110	scaffold protein binding	4/330	59/17697	0.0242123	0.451249	MDM2/NLGN3/NLGN1/TREM1
GO:0005216	ion channel activity	14/330	416/17697	0.0247732	0.451249	KCNIP4/GRIK2/KCNA3/KCNN3/KCNH4/GABRG3/KCNK9/PKD1L3/P2RX1/RYR2/CLCN1/CACNG8/KCNAB3/KCNJ3
GO:0001162	RNA polymerase II intronic transcription regulatory region sequence-specific DNA binding	2/330	14/17697	0.0272097	0.451249	EMX1/HSF2
GO:0030145	manganese ion binding	4/330	62/17697	0.0284292	0.451249	PPM1N/SOD2/PCK2/MGAT5B
GO:0060589	nucleoside-triphosphatase regulator activity	12/330	344/17697	0.0284706	0.451249	ARHGEF1/SRGAP2/DAB2IP/TBCK/AGAP7P/AGAP4/AGAP9/AGAP5/AGAP6/TBC1D22B/ELMOD2/VPS9D1
GO:0022838	substrate-specific channel activity	14/330	428/17697	0.0305134	0.451249	KCNIP4/GRIK2/KCNA3/KCNN3/KCNH4/GABRG3/KCNK9/PKD1L3/P2RX1/RYR2/CLCN1/CACNG8/KCNAB3/KCNJ3
GO:0070492	oligosaccharide binding	2/330	15/17697	0.0310151	0.451249	CHID1/LGALS9
GO:0017016	Ras GTPase binding	14/330	429/17697	0.0310323	0.451249	PLEKHG4B/ANKFY1/SPHK2/ARHGEF1/SRGAP2/SOS2/MYO5A/TBCK/KALRN/OBSCN/TBC1D22B/KIF3A/YBX3/STXBP6
GO:0005244	voltage-gated ion channel activity	8/330	197/17697	0.0317824	0.451249	KCNIP4/KCNA3/KCNH4/KCNK9/CLCN1/CACNG8/KCNAB3/KCNJ3
GO:0022832	voltage-gated channel activity	8/330	197/17697	0.0317824	0.451249	KCNIP4/KCNA3/KCNH4/KCNK9/CLCN1/CACNG8/KCNAB3/KCNJ3
GO:0042393	histone binding	8/330	197/17697	0.0317824	0.451249	SPHK2/ING5/PHF2/ANP32E/KAT5/DTX3L/ZMYND8/WRAP53
GO:0061733	peptide-lysine-N-acetyltransferase activity	4/330	66/17697	0.0346907	0.451249	ATAT1/KAT5/NCOA3/TAF5L
GO:0016918	retinal binding	2/330	16/17697	0.0350166	0.451249	OPN4/CYP27C1
GO:0052742	phosphatidylinositol kinase activity	2/330	16/17697	0.0350166	0.451249	PIK3C2G/ATM
GO:0032266	phosphatidylinositol-3-phosphate binding	3/330	39/17697	0.0358263	0.451249	DAB2IP/SH3PXD2A/OBSCN
GO:0004674	protein serine/threonine kinase activity	14/330	439/17697	0.0365805	0.451249	MAST4/SMG1/MAP3K6/ARAF/LATS2/ILK/TLK1/KALRN/OBSCN/RPS6KB1/SRPK2/ADCK5/LATS1/ATM
GO:0003713	transcription coactivator activity	11/330	319/17697	0.0375832	0.451249	HSF2/MED12L/PHF2/ABT1/PER2/KAT5/NCOA3/TAF5L/ASXL1/KLF7/WWOX
GO:0031267	small GTPase binding	14/330	443/17697	0.0389884	0.451249	PLEKHG4B/ANKFY1/SPHK2/ARHGEF1/SRGAP2/SOS2/MYO5A/TBCK/KALRN/OBSCN/TBC1D22B/KIF3A/YBX3/STXBP6
GO:0001161	intronic transcription regulatory region sequence-specific DNA binding	2/330	17/17697	0.0392057	0.451249	EMX1/HSF2
GO:0005001	transmembrane receptor protein tyrosine phosphatase activity	2/330	17/17697	0.0392057	0.451249	PTPRN2/PTPRG
GO:0010314	phosphatidylinositol-5-phosphate binding	2/330	17/17697	0.0392057	0.451249	SH3PXD2A/OBSCN
GO:0019198	transmembrane receptor protein phosphatase activity	2/330	17/17697	0.0392057	0.451249	PTPRN2/PTPRG
GO:0044213	intronic transcription regulatory region DNA binding	2/330	17/17697	0.0392057	0.451249	EMX1/HSF2
GO:0000287	magnesium ion binding	8/330	213/17697	0.0467685	0.497479	MAST4/ATP8B4/MAP3K6/PPM1N/NT5C1B/SRPK2/LATS1/WEE1
GO:0019903	protein phosphatase binding	6/330	140/17697	0.0474591	0.497479	DAB2IP/PPP1R9B/KIF3A/PPP1R9A/FCRL3/BOD1L1
GO:0015267	channel activity	14/330	456/17697	0.0475943	0.497479	KCNIP4/GRIK2/KCNA3/KCNN3/KCNH4/GABRG3/KCNK9/PKD1L3/P2RX1/RYR2/CLCN1/CACNG8/KCNAB3/KCNJ3
GO:0004653	polypeptide N-acetylgalactosaminyltransferase activity	2/330	19/17697	0.0481135	0.497479	GALNTL6/GALNT18
GO:0070696	transmembrane receptor protein serine/threonine kinase binding	2/330	19/17697	0.0481135	0.497479	BMP6/SMAD6
GO:0022803	passive transmembrane transporter activity	14/330	457/17697	0.0483072	0.497479	KCNIP4/GRIK2/KCNA3/KCNN3/KCNH4/GABRG3/KCNK9/PKD1L3/P2RX1/RYR2/CLCN1/CACNG8/KCNAB3/KCNJ3
GO:0022843	voltage-gated cation channel activity	6/330	142/17697	0.0502213	0.500051	KCNA3/KCNH4/KCNK9/CACNG8/KCNAB3/KCNJ3
GO:0034212	peptide N-acetyltransferase activity	4/330	75/17697	0.0514805	0.500051	ATAT1/KAT5/NCOA3/TAF5L
GO:0008157	protein phosphatase 1 binding	2/330	20/17697	0.0528162	0.500051	PPP1R9B/PPP1R9A
GO:0016408	C-acyltransferase activity	2/330	20/17697	0.0528162	0.500051	SPTLC1/SPTLC2
GO:0030506	ankyrin binding	2/330	20/17697	0.0528162	0.500051	OBSCN/RHBG
GO:0019212	phosphatase inhibitor activity	3/330	47/17697	0.0570903	0.531937	PPP1R9B/ANP32E/BOD1L1
GO:0070034	telomerase RNA binding	2/330	22/17697	0.0626814	0.574906	SNRPD3/WRAP53
GO:0070412	R-SMAD binding	2/330	23/17697	0.0678291	0.603342	SMAD6/ZEB2
GO:0046873	metal ion transmembrane transporter activity	13/330	438/17697	0.0678375	0.603342	KCNIP4/TUSC3/GRIK2/KCNA3/KCNN3/KCNH4/KCNK9/PKD1L3/RYR2/CACNG8/KCNAB3/SLC12A5/KCNJ3
GO:0001227	DNA-binding transcription repressor activity, RNA polymerase II-specific	8/330	242/17697	0.0842677	0.652222	KLF12/EMX1/SNAI1/BCL11A/YBX3/CC2D1A/TBX15/ZEB2
GO:0008080	N-acetyltransferase activity	4/330	90/17697	0.0876247	0.652222	ATAT1/KAT5/NCOA3/TAF5L
GO:0008017	microtubule binding	8/330	246/17697	0.0905208	0.652222	CEP350/DNM3/NDEL1/KIF3A/ZNF207/DPYSL2/S100A8/MTUS1
GO:0004857	enzyme inhibitor activity	11/330	375/17697	0.0937218	0.652222	PPP1R9B/PI16/SKI/SERPINA11/ANP32E/RPTOR/DTX3L/SERPINB1/BOD1L1/SERPINB12/OAZ1
GO:0008527	taste receptor activity	2/330	29/17697	0.101303	0.652222	PKD1L3/TAS1R1
GO:0045505	dynein intermediate chain binding	2/330	29/17697	0.101303	0.652222	DNAH14/HTT
GO:0000049	tRNA binding	3/330	60/17697	0.101383	0.652222	EARS2/TARS1/ALKBH8
GO:0015077	monovalent inorganic cation transmembrane transporter activity	11/330	382/17697	0.103123	0.652222	TCIRG1/KCNIP4/GRIK2/KCNA3/KCNN3/KCNH4/KCNK9/KCNAB3/SLC12A5/KCNJ3/SLC2A9
GO:0019208	phosphatase regulator activity	4/330	96/17697	0.104768	0.652222	PPP1R9B/ANP32E/BOD1L1/ZEB2
GO:0005085	guanyl-nucleotide exchange factor activity	7/330	214/17697	0.106445	0.652222	PLEKHG4B/ARHGEF1/SOS2/KALRN/OBSCN/DOCK10/IQSEC1
GO:0043325	phosphatidylinositol-3,4-bisphosphate binding	2/330	30/17697	0.107254	0.652222	SH3PXD2A/OBSCN
GO:0005231	excitatory extracellular ligand-gated ion channel activity	2/330	31/17697	0.113297	0.652222	GRIK2/P2RX1
GO:0042605	peptide antigen binding	2/330	31/17697	0.113297	0.652222	HLA-F/CD209
GO:0005088	Ras guanyl-nucleotide exchange factor activity	5/330	137/17697	0.113576	0.652222	PLEKHG4B/ARHGEF1/SOS2/KALRN/OBSCN
GO:0015276	ligand-gated ion channel activity	5/330	138/17697	0.116162	0.652222	GRIK2/GABRG3/P2RX1/RYR2/KCNJ3
GO:0019842	vitamin binding	5/330	138/17697	0.116162	0.652222	SPTLC1/DHTKD1/OPN4/SPTLC2/CYP27C1
GO:0022834	ligand-gated channel activity	5/330	138/17697	0.116162	0.652222	GRIK2/GABRG3/P2RX1/RYR2/KCNJ3
GO:0004402	histone acetyltransferase activity	3/330	64/17697	0.117112	0.652222	KAT5/NCOA3/TAF5L
GO:0051721	protein phosphatase 2A binding	2/330	32/17697	0.119425	0.652222	DAB2IP/BOD1L1
GO:0061630	ubiquitin protein ligase activity	7/330	221/17697	0.120388	0.652222	ASB4/RNF24/MDM2/NOSIP/FBXW11/SH3RF1/RC3H1
GO:0035064	methylated histone binding	3/330	65/17697	0.121179	0.652222	ING5/PHF2/ZMYND8
GO:0140034	methylation-dependent protein binding	3/330	65/17697	0.121179	0.652222	ING5/PHF2/ZMYND8
GO:0016746	transferase activity, transferring acyl groups	8/330	264/17697	0.121863	0.652222	GGT5/SPTLC1/AWAT2/ATAT1/KAT5/NCOA3/SPTLC2/TAF5L
GO:0002039	p53 binding	3/330	66/17697	0.125298	0.652222	MDM2/TP53BP2/HTT
GO:0019902	phosphatase binding	6/330	185/17697	0.132853	0.652222	DAB2IP/PPP1R9B/KIF3A/PPP1R9A/FCRL3/BOD1L1
GO:0099094	ligand-gated cation channel activity	4/330	105/17697	0.133068	0.652222	GRIK2/P2RX1/RYR2/KCNJ3
GO:0005501	retinoid binding	2/330	35/17697	0.13827	0.652222	OPN4/CYP27C1
GO:0061659	ubiquitin-like protein ligase activity	7/330	230/17697	0.139622	0.652222	ASB4/RNF24/MDM2/NOSIP/FBXW11/SH3RF1/RC3H1
GO:0016747	transferase activity, transferring acyl groups other than amino-acyl groups	7/330	232/17697	0.144089	0.652222	SPTLC1/AWAT2/ATAT1/KAT5/NCOA3/SPTLC2/TAF5L
GO:0019840	isoprenoid binding	2/330	36/17697	0.144689	0.652222	OPN4/CYP27C1
GO:0017022	myosin binding	3/330	71/17697	0.146612	0.652222	LIMCH1/VEZT/TRAK1
GO:0070491	repressing transcription factor binding	3/330	71/17697	0.146612	0.652222	SKI/KAT5/ZMYND8
GO:0016407	acetyltransferase activity	4/330	110/17697	0.150006	0.652222	ATAT1/KAT5/NCOA3/TAF5L
GO:0005506	iron ion binding	5/330	152/17697	0.155162	0.652222	CYP7B1/PHF2/ALKBH8/CYP4A22/CYP27C1
GO:0016504	peptidase activator activity	2/330	38/17697	0.157705	0.652222	FBLN1/BCL2L13
GO:0048487	beta-tubulin binding	2/330	38/17697	0.157705	0.652222	NDEL1/HTT
GO:0008238	exopeptidase activity	4/330	113/17697	0.160545	0.652222	GGT5/CPB1/AOPEP/PM20D2
GO:0016410	N-acyltransferase activity	4/330	113/17697	0.160545	0.652222	ATAT1/KAT5/NCOA3/TAF5L
GO:0016409	palmitoyltransferase activity	2/330	39/17697	0.164293	0.652222	SPTLC1/SPTLC2
GO:0005230	extracellular ligand-gated ion channel activity	3/330	75/17697	0.164447	0.652222	GRIK2/GABRG3/P2RX1
GO:0005546	phosphatidylinositol-4,5-bisphosphate binding	3/330	75/17697	0.164447	0.652222	SH3PXD2A/OBSCN/STXBP6
GO:0048029	monosaccharide binding	3/330	75/17697	0.164447	0.652222	GCK/CD209/LGALS9
GO:0000182	rDNA binding	1/330	10/17697	0.171618	0.652222	RPTOR
GO:0002162	dystroglycan binding	1/330	10/17697	0.171618	0.652222	VCL
GO:0004576	oligosaccharyl transferase activity	1/330	10/17697	0.171618	0.652222	TUSC3
GO:0005072	transforming growth factor beta receptor, cytoplasmic mediator activity	1/330	10/17697	0.171618	0.652222	SMAD6
GO:0005351	carbohydrate:proton symporter activity	1/330	10/17697	0.171618	0.652222	SLC2A9
GO:0016176	superoxide-generating NADPH oxidase activator activity	1/330	10/17697	0.171618	0.652222	SH3PXD2A
GO:0035615	clathrin adaptor activity	1/330	10/17697	0.171618	0.652222	AP2A2
GO:0036312	phosphatidylinositol 3-kinase regulatory subunit binding	1/330	10/17697	0.171618	0.652222	DAB2IP
GO:0043176	amine binding	1/330	10/17697	0.171618	0.652222	HTR1F
GO:0045294	alpha-catenin binding	1/330	10/17697	0.171618	0.652222	VCL
GO:0046790	virion binding	1/330	10/17697	0.171618	0.652222	CD209
GO:0051378	serotonin binding	1/330	10/17697	0.171618	0.652222	HTR1F
GO:0098748	endocytic adaptor activity	1/330	10/17697	0.171618	0.652222	AP2A2
GO:0035091	phosphatidylinositol binding	7/330	245/17697	0.174726	0.652222	C2CD2L/PIK3C2G/ANKFY1/DAB2IP/SH3PXD2A/OBSCN/STXBP6
GO:0004812	aminoacyl-tRNA ligase activity	2/330	41/17697	0.177608	0.652222	EARS2/TARS1
GO:0016875	ligase activity, forming carbon-oxygen bonds	2/330	41/17697	0.177608	0.652222	EARS2/TARS1
GO:0015631	tubulin binding	9/330	336/17697	0.177617	0.652222	CEP350/DNM3/NDEL1/KIF3A/ZNF207/DPYSL2/S100A8/MTUS1/HTT
GO:0099106	ion channel regulator activity	4/330	118/17697	0.178685	0.652222	KCNIP4/CABP4/CACNG8/KCNAB3
GO:1901981	phosphatidylinositol phosphate binding	5/330	161/17697	0.182729	0.652222	ANKFY1/DAB2IP/SH3PXD2A/OBSCN/STXBP6
GO:0001016	RNA polymerase III regulatory region DNA binding	1/330	11/17697	0.187074	0.652222	RPTOR
GO:0001094	TFIID-class transcription factor complex binding	1/330	11/17697	0.187074	0.652222	TAF2
GO:0003995	acyl-CoA dehydrogenase activity	1/330	11/17697	0.187074	0.652222	ACADSB
GO:0005247	voltage-gated chloride channel activity	1/330	11/17697	0.187074	0.652222	CLCN1
GO:0005522	profilin binding	1/330	11/17697	0.187074	0.652222	HTT
GO:0005536	glucose binding	1/330	11/17697	0.187074	0.652222	GCK
GO:0008097	5S rRNA binding	1/330	11/17697	0.187074	0.652222	MDM2
GO:0008503	benzodiazepine receptor activity	1/330	11/17697	0.187074	0.652222	GABRG3
GO:0034713	type I transforming growth factor beta receptor binding	1/330	11/17697	0.187074	0.652222	SMAD6
GO:0035197	siRNA binding	1/330	11/17697	0.187074	0.652222	FAM172BP
GO:0043422	protein kinase B binding	1/330	11/17697	0.187074	0.652222	PDE3B
GO:0047429	nucleoside-triphosphate diphosphatase activity	1/330	11/17697	0.187074	0.652222	ASMTL
GO:0050786	RAGE receptor binding	1/330	11/17697	0.187074	0.652222	S100A8
GO:0070411	I-SMAD binding	1/330	11/17697	0.187074	0.652222	SMAD6
GO:0070700	BMP receptor binding	1/330	11/17697	0.187074	0.652222	BMP6
GO:0099186	structural constituent of postsynapse	1/330	11/17697	0.187074	0.652222	DNM3
GO:0035591	signaling adaptor activity	3/330	80/17697	0.187579	0.652222	DAB2IP/TP53BP2/SH3RF1
GO:0046332	SMAD binding	3/330	80/17697	0.187579	0.652222	SMAD6/SKI/ZEB2
GO:0001221	transcription cofactor binding	2/330	43/17697	0.191083	0.652222	CHD6/PER2
GO:0016903	oxidoreductase activity, acting on the aldehyde or oxo group of donors	2/330	43/17697	0.191083	0.652222	ALDH1L2/DHTKD1
GO:0003678	DNA helicase activity	3/330	81/17697	0.192303	0.652222	CHD6/RAD54L2/WRNIP1
GO:0004864	protein phosphatase inhibitor activity	2/330	44/17697	0.197871	0.652222	PPP1R9B/BOD1L1
GO:0018024	histone-lysine N-methyltransferase activity	2/330	44/17697	0.197871	0.652222	ASH1L/SUV39H1
GO:0050681	androgen receptor binding	2/330	44/17697	0.197871	0.652222	KAT5/NCOA3
GO:1990939	ATP-dependent microtubule motor activity	2/330	44/17697	0.197871	0.652222	DNAH14/KIF3A
GO:0044325	ion channel binding	4/330	124/17697	0.201304	0.652222	CABP4/RYR2/PPP1R9A/HTT
GO:0004000	adenosine deaminase activity	1/330	12/17697	0.202242	0.652222	ADAT2
GO:0004115	3',5'-cyclic-AMP phosphodiesterase activity	1/330	12/17697	0.202242	0.652222	PDE3B
GO:0032036	myosin heavy chain binding	1/330	12/17697	0.202242	0.652222	LIMCH1
GO:0034452	dynactin binding	1/330	12/17697	0.202242	0.652222	HTT
GO:0034595	phosphatidylinositol phosphate 5-phosphatase activity	1/330	12/17697	0.202242	0.652222	PIKFYVE
GO:0035325	Toll-like receptor binding	1/330	12/17697	0.202242	0.652222	S100A8
GO:0061578	Lys63-specific deubiquitinase activity	1/330	12/17697	0.202242	0.652222	STAMBP
GO:0070410	co-SMAD binding	1/330	12/17697	0.202242	0.652222	SMAD6
GO:1902282	voltage-gated potassium channel activity involved in ventricular cardiac muscle cell action potential repolarization	1/330	12/17697	0.202242	0.652222	KCNJ3
GO:0004715	non-membrane spanning protein tyrosine kinase activity	2/330	46/17697	0.211529	0.652222	TEC/WEE1
GO:0030165	PDZ domain binding	3/330	86/17697	0.216345	0.652222	GRIK2/NLGN1/SDC2
GO:0002020	protease binding	4/330	128/17697	0.216835	0.652222	DERL3/TNFRSF10A/SH3PXD2A/CHL1
GO:0004652	polynucleotide adenylyltransferase activity	1/330	13/17697	0.217128	0.652222	TENT5D
GO:0005172	vascular endothelial growth factor receptor binding	1/330	13/17697	0.217128	0.652222	DAB2IP
GO:0008253	5'-nucleotidase activity	1/330	13/17697	0.217128	0.652222	NT5C1B
GO:0009982	pseudouridine synthase activity	1/330	13/17697	0.217128	0.652222	PUS7L
GO:0017070	U6 snRNA binding	1/330	13/17697	0.217128	0.652222	LSM8
GO:0022851	GABA-gated chloride ion channel activity	1/330	13/17697	0.217128	0.652222	GABRG3
GO:0031434	mitogen-activated protein kinase kinase binding	1/330	13/17697	0.217128	0.652222	DAB2IP
GO:0032454	histone demethylase activity (H3-K9 specific)	1/330	13/17697	0.217128	0.652222	PHF2
GO:0034236	protein kinase A catalytic subunit binding	1/330	13/17697	0.217128	0.652222	RYR2
GO:0045159	myosin II binding	1/330	13/17697	0.217128	0.652222	LIMCH1
GO:0061783	peptidoglycan muralytic activity	1/330	13/17697	0.217128	0.652222	LYG2
GO:0008376	acetylgalactosaminyltransferase activity	2/330	47/17697	0.218393	0.652222	GALNTL6/GALNT18
GO:0017069	snRNA binding	2/330	47/17697	0.218393	0.652222	SNRPD3/LSM8
GO:1904315	transmitter-gated ion channel activity involved in regulation of postsynaptic membrane potential	2/330	47/17697	0.218393	0.652222	GRIK2/GABRG3
GO:0005246	calcium channel regulator activity	2/330	48/17697	0.225276	0.652222	CABP4/CACNG8
GO:0061134	peptidase regulator activity	6/330	219/17697	0.225767	0.652222	FBLN1/BCL2L13/PI16/SERPINA11/SERPINB1/SERPINB12
GO:0017137	Rab GTPase binding	5/330	175/17697	0.22879	0.652222	ANKFY1/MYO5A/TBCK/TBC1D22B/KIF3A
GO:0004065	arylsulfatase activity	1/330	14/17697	0.231737	0.652222	SULF2
GO:0031432	titin binding	1/330	14/17697	0.231737	0.652222	OBSCN
GO:0036041	long-chain fatty acid binding	1/330	14/17697	0.231737	0.652222	S100A8
GO:0045125	bioactive lipid receptor activity	1/330	14/17697	0.231737	0.652222	SPHK2
GO:0050998	nitric-oxide synthase binding	1/330	14/17697	0.231737	0.652222	DNM3
GO:0017046	peptide hormone binding	2/330	49/17697	0.232175	0.652222	C2CD2L/GHRHR
GO:0070888	E-box binding	2/330	50/17697	0.239086	0.652222	SNAI1/ARNTL2
GO:0099529	neurotransmitter receptor activity involved in regulation of postsynaptic membrane potential	2/330	50/17697	0.239086	0.652222	GRIK2/GABRG3
GO:0003730	mRNA 3'-UTR binding	3/330	91/17697	0.240971	0.652222	AUH/YBX3/RC3H1
GO:0030246	carbohydrate binding	7/330	271/17697	0.243225	0.652222	CHID1/GALNTL6/PKD1L3/GCK/GALNT18/CD209/LGALS9
GO:0035258	steroid hormone receptor binding	3/330	92/17697	0.245953	0.652222	KAT5/NCOA3/LATS1
GO:0005160	transforming growth factor beta receptor binding	2/330	51/17697	0.246007	0.652222	BMP6/SMAD6
GO:0001056	RNA polymerase III activity	1/330	15/17697	0.246075	0.652222	POLR3H
GO:0001222	transcription corepressor binding	1/330	15/17697	0.246075	0.652222	PER2
GO:0004029	aldehyde dehydrogenase (NAD) activity	1/330	15/17697	0.246075	0.652222	ALDH1L2
GO:0004659	prenyltransferase activity	1/330	15/17697	0.246075	0.652222	GGPS1
GO:0008020	G protein-coupled photoreceptor activity	1/330	15/17697	0.246075	0.652222	OPN4
GO:0008242	omega peptidase activity	1/330	15/17697	0.246075	0.652222	GGT5
GO:0008252	nucleotidase activity	1/330	15/17697	0.246075	0.652222	NT5C1B
GO:0015269	calcium-activated potassium channel activity	1/330	15/17697	0.246075	0.652222	KCNN3
GO:0015271	outward rectifier potassium channel activity	1/330	15/17697	0.246075	0.652222	KCNA3
GO:0016805	dipeptidase activity	1/330	15/17697	0.246075	0.652222	PM20D2
GO:0019215	intermediate filament binding	1/330	15/17697	0.246075	0.652222	EPPK1
GO:0019841	retinol binding	1/330	15/17697	0.246075	0.652222	CYP27C1
GO:0086008	voltage-gated potassium channel activity involved in cardiac muscle cell action potential repolarization	1/330	15/17697	0.246075	0.652222	KCNJ3
GO:1990404	protein ADP-ribosylase activity	1/330	15/17697	0.246075	0.652222	TNKS2
GO:0003774	motor activity	4/330	136/17697	0.248794	0.652222	MYO5A/DNAH14/DYNLT3/KIF3A
GO:0005548	phospholipid transporter activity	2/330	52/17697	0.252936	0.652222	C2CD2L/TMEM30A
GO:0015459	potassium channel regulator activity	2/330	52/17697	0.252936	0.652222	KCNIP4/KCNAB3
GO:0098960	postsynaptic neurotransmitter receptor activity	2/330	52/17697	0.252936	0.652222	GRIK2/GABRG3
GO:0004867	serine-type endopeptidase inhibitor activity	3/330	94/17697	0.255964	0.652222	SERPINA11/SERPINB1/SERPINB12
GO:0001102	RNA polymerase II activating transcription factor binding	2/330	53/17697	0.259869	0.652222	LDB2/TBX15
GO:0005237	inhibitory extracellular ligand-gated ion channel activity	1/330	16/17697	0.260145	0.652222	GABRG3
GO:0008656	cysteine-type endopeptidase activator activity involved in apoptotic process	1/330	16/17697	0.260145	0.652222	BCL2L13
GO:0015095	magnesium ion transmembrane transporter activity	1/330	16/17697	0.260145	0.652222	TUSC3
GO:0015377	cation:chloride symporter activity	1/330	16/17697	0.260145	0.652222	SLC12A5
GO:0022841	potassium ion leak channel activity	1/330	16/17697	0.260145	0.652222	KCNK9
GO:0042800	histone methyltransferase activity (H3-K4 specific)	1/330	16/17697	0.260145	0.652222	ASH1L
GO:0051427	hormone receptor binding	5/330	185/17697	0.263551	0.652222	NPPC/KAT5/NCOA3/ASXL1/LATS1
GO:0030170	pyridoxal phosphate binding	2/330	54/17697	0.266804	0.652222	SPTLC1/SPTLC2
GO:0070279	vitamin B6 binding	2/330	54/17697	0.266804	0.652222	SPTLC1/SPTLC2
GO:0003951	NAD+ kinase activity	1/330	17/17697	0.273954	0.652222	SPHK2
GO:0004724	magnesium-dependent protein serine/threonine phosphatase activity	1/330	17/17697	0.273954	0.652222	PPM1N
GO:0004935	adrenergic receptor activity	1/330	17/17697	0.273954	0.652222	ADRA1B
GO:0005123	death receptor binding	1/330	17/17697	0.273954	0.652222	DAB2IP
GO:0008308	voltage-gated anion channel activity	1/330	17/17697	0.273954	0.652222	CLCN1
GO:0008484	sulfuric ester hydrolase activity	1/330	17/17697	0.273954	0.652222	SULF2
GO:0009881	photoreceptor activity	1/330	17/17697	0.273954	0.652222	OPN4
GO:0030275	LRR domain binding	1/330	17/17697	0.273954	0.652222	KRAS
GO:0043024	ribosomal small subunit binding	1/330	17/17697	0.273954	0.652222	MTIF2
GO:0050811	GABA receptor binding	1/330	17/17697	0.273954	0.652222	TRAK1
GO:0098918	structural constituent of synapse	1/330	17/17697	0.273954	0.652222	DNM3
GO:1990381	ubiquitin-specific protease binding	1/330	17/17697	0.273954	0.652222	DERL3
GO:0016836	hydro-lyase activity	2/330	56/17697	0.280671	0.652222	AUH/ECHS1
GO:0004497	monooxygenase activity	3/330	99/17697	0.281214	0.652222	CYP7B1/CYP4A22/CYP27C1
GO:0016247	channel regulator activity	4/330	144/17697	0.281681	0.652222	KCNIP4/CABP4/CACNG8/KCNAB3
GO:0060090	molecular adaptor activity	6/330	237/17697	0.281737	0.652222	AP2A2/DAB2IP/TP53BP2/RPTOR/CNTLN/SH3RF1
GO:0004842	ubiquitin-protein transferase activity	9/330	382/17697	0.284693	0.652222	ASB4/RNF24/MDM2/NOSIP/FBXW11/RNF10/DTX3L/SH3RF1/RC3H1
GO:0015108	chloride transmembrane transporter activity	3/330	100/17697	0.286293	0.652222	GABRG3/CLCN1/SLC12A5
GO:0008569	ATP-dependent microtubule motor activity, minus-end-directed	1/330	18/17697	0.287506	0.652222	DNAH14
GO:0016755	transferase activity, transferring amino-acyl groups	1/330	18/17697	0.287506	0.652222	GGT5
GO:0031435	mitogen-activated protein kinase kinase kinase binding	1/330	18/17697	0.287506	0.652222	DAB2IP
GO:0035613	RNA stem-loop binding	1/330	18/17697	0.287506	0.652222	RC3H1
GO:0038191	neuropilin binding	1/330	18/17697	0.287506	0.652222	SEMA3C
GO:0042054	histone methyltransferase activity	2/330	57/17697	0.287597	0.652222	ASH1L/SUV39H1
GO:0016627	oxidoreductase activity, acting on the CH-CH group of donors	2/330	58/17697	0.294516	0.652222	CPOX/ACADSB
GO:0001972	retinoic acid binding	1/330	19/17697	0.300805	0.652222	CYP27C1
GO:0004890	GABA-A receptor activity	1/330	19/17697	0.300805	0.652222	GABRG3
GO:0004970	ionotropic glutamate receptor activity	1/330	19/17697	0.300805	0.652222	GRIK2
GO:0005086	ARF guanyl-nucleotide exchange factor activity	1/330	19/17697	0.300805	0.652222	IQSEC1
GO:0005402	carbohydrate:cation symporter activity	1/330	19/17697	0.300805	0.652222	SLC2A9
GO:0015296	anion:cation symporter activity	1/330	19/17697	0.300805	0.652222	SLC12A5
GO:0016505	peptidase activator activity involved in apoptotic process	1/330	19/17697	0.300805	0.652222	BCL2L13
GO:0016646	oxidoreductase activity, acting on the CH-NH group of donors, NAD or NADP as acceptor	1/330	19/17697	0.300805	0.652222	ALDH1L2
GO:0016780	phosphotransferase activity, for other substituted phosphate groups	1/330	19/17697	0.300805	0.652222	SGMS2
GO:0022840	leak channel activity	1/330	19/17697	0.300805	0.652222	KCNK9
GO:0022842	narrow pore channel activity	1/330	19/17697	0.300805	0.652222	KCNK9
GO:0070577	lysine-acetylated histone binding	1/330	19/17697	0.300805	0.652222	ZMYND8
GO:0098641	cadherin binding involved in cell-cell adhesion	1/330	19/17697	0.300805	0.652222	STXBP6
GO:0140033	acetylation-dependent protein binding	1/330	19/17697	0.300805	0.652222	ZMYND8
GO:0008227	G protein-coupled amine receptor activity	2/330	59/17697	0.301426	0.652222	ADRA1B/HTR1F
GO:0016279	protein-lysine N-methyltransferase activity	2/330	60/17697	0.308324	0.652222	ASH1L/SUV39H1
GO:0008194	UDP-glycosyltransferase activity	4/330	151/17697	0.310972	0.652222	GALNTL6/UGT8/GALNT18/MGAT5B
GO:0001091	RNA polymerase II basal transcription factor binding	1/330	20/17697	0.313857	0.652222	TAF2
GO:0001614	purinergic nucleotide receptor activity	1/330	20/17697	0.313857	0.652222	P2RX1
GO:0005242	inward rectifier potassium channel activity	1/330	20/17697	0.313857	0.652222	KCNJ3
GO:0005355	glucose transmembrane transporter activity	1/330	20/17697	0.313857	0.652222	SLC2A9
GO:0015149	hexose transmembrane transporter activity	1/330	20/17697	0.313857	0.652222	SLC2A9
GO:0016502	nucleotide receptor activity	1/330	20/17697	0.313857	0.652222	P2RX1
GO:0016922	nuclear receptor binding	1/330	20/17697	0.313857	0.652222	NCOA3
GO:0017116	single-stranded DNA-dependent ATP-dependent DNA helicase activity	1/330	20/17697	0.313857	0.652222	WRNIP1
GO:0043142	single-stranded DNA-dependent ATPase activity	1/330	20/17697	0.313857	0.652222	WRNIP1
GO:0061608	nuclear import signal receptor activity	1/330	20/17697	0.313857	0.652222	KPNA6
GO:0099095	ligand-gated anion channel activity	1/330	20/17697	0.313857	0.652222	GABRG3
GO:0035257	nuclear hormone receptor binding	4/330	152/17697	0.315183	0.652222	KAT5/NCOA3/ASXL1/LATS1
GO:0016278	lysine N-methyltransferase activity	2/330	61/17697	0.315209	0.652222	ASH1L/SUV39H1
GO:0022824	transmitter-gated ion channel activity	2/330	61/17697	0.315209	0.652222	GRIK2/GABRG3
GO:0022835	transmitter-gated channel activity	2/330	61/17697	0.315209	0.652222	GRIK2/GABRG3
GO:0008235	metalloexopeptidase activity	2/330	62/17697	0.322078	0.652222	CPB1/AOPEP
GO:0001848	complement binding	1/330	21/17697	0.326667	0.652222	C8A
GO:0004003	ATP-dependent DNA helicase activity	1/330	21/17697	0.326667	0.652222	WRNIP1
GO:0004806	triglyceride lipase activity	1/330	21/17697	0.326667	0.652222	CES4A
GO:0008026	ATP-dependent helicase activity	1/330	21/17697	0.326667	0.652222	WRNIP1
GO:0010485	H4 histone acetyltransferase activity	1/330	21/17697	0.326667	0.652222	KAT5
GO:0015278	calcium-release channel activity	1/330	21/17697	0.326667	0.652222	RYR2
GO:0016411	acylglycerol O-acyltransferase activity	1/330	21/17697	0.326667	0.652222	AWAT2
GO:0016894	endonuclease activity, active with either ribo- or deoxyribonucleic acids and producing 3'-phosphomonoesters	1/330	21/17697	0.326667	0.652222	RNASE8
GO:0017049	GTP-Rho binding	1/330	21/17697	0.326667	0.652222	STXBP6
GO:0019200	carbohydrate kinase activity	1/330	21/17697	0.326667	0.652222	GCK
GO:0019789	SUMO transferase activity	1/330	21/17697	0.326667	0.652222	MDM2
GO:0034237	protein kinase A regulatory subunit binding	1/330	21/17697	0.326667	0.652222	RYR2
GO:0070035	purine NTP-dependent helicase activity	1/330	21/17697	0.326667	0.652222	WRNIP1
GO:0019843	rRNA binding	2/330	63/17697	0.328929	0.654514	MDM2/UTP25
GO:0033293	monocarboxylic acid binding	2/330	64/17697	0.335762	0.65504	S100A8/CYP27C1
GO:1902936	phosphatidylinositol bisphosphate binding	3/330	110/17697	0.337328	0.65504	SH3PXD2A/OBSCN/STXBP6
GO:0000146	microfilament motor activity	1/330	22/17697	0.339237	0.65504	MYO5A
GO:0003950	NAD+ ADP-ribosyltransferase activity	1/330	22/17697	0.339237	0.65504	TNKS2
GO:0005537	mannose binding	1/330	22/17697	0.339237	0.65504	CD209
GO:0015145	monosaccharide transmembrane transporter activity	1/330	22/17697	0.339237	0.65504	SLC2A9
GO:0016917	GABA receptor activity	1/330	22/17697	0.339237	0.65504	GABRG3
GO:0046961	proton-transporting ATPase activity, rotational mechanism	1/330	22/17697	0.339237	0.65504	TCIRG1
GO:0051537	2 iron, 2 sulfur cluster binding	1/330	22/17697	0.339237	0.65504	CISD2
GO:0016705	oxidoreductase activity, acting on paired donors, with incorporation or reduction of molecular oxygen	4/330	159/17697	0.344769	0.659342	CYP7B1/ALKBH8/CYP4A22/CYP27C1
GO:0019787	ubiquitin-like protein transferase activity	9/330	407/17697	0.349101	0.659342	ASB4/RNF24/MDM2/NOSIP/FBXW11/RNF10/DTX3L/SH3RF1/RC3H1
GO:0005212	structural constituent of eye lens	1/330	23/17697	0.351574	0.659342	CPOX
GO:0008171	O-methyltransferase activity	1/330	23/17697	0.351574	0.659342	ASMTL
GO:0030215	semaphorin receptor binding	1/330	23/17697	0.351574	0.659342	SEMA3C
GO:0034593	phosphatidylinositol bisphosphate phosphatase activity	1/330	23/17697	0.351574	0.659342	PIKFYVE
GO:0035250	UDP-galactosyltransferase activity	1/330	23/17697	0.351574	0.659342	UGT8
GO:0070006	metalloaminopeptidase activity	1/330	23/17697	0.351574	0.659342	AOPEP
GO:0140103	catalytic activity, acting on a glycoprotein	1/330	23/17697	0.351574	0.659342	MGAT5B
GO:0004386	helicase activity	4/330	163/17697	0.361714	0.673441	CHD6/RAD54L2/WRNIP1/DDX51
GO:0015295	solute:proton symporter activity	1/330	24/17697	0.363681	0.673441	SLC2A9
GO:0019865	immunoglobulin binding	1/330	24/17697	0.363681	0.673441	CD4
GO:0051119	sugar transmembrane transporter activity	1/330	24/17697	0.363681	0.673441	SLC2A9
GO:0008094	DNA-dependent ATPase activity	2/330	69/17697	0.369585	0.677773	CHD6/WRNIP1
GO:0030594	neurotransmitter receptor activity	3/330	117/17697	0.372982	0.677773	GRIK2/GABRG3/HTR1F
GO:0008139	nuclear localization sequence binding	1/330	25/17697	0.375563	0.677773	KPNA6
GO:0035586	purinergic receptor activity	1/330	25/17697	0.375563	0.677773	P2RX1
GO:0045503	dynein light chain binding	1/330	25/17697	0.375563	0.677773	DNAH14
GO:0048027	mRNA 5'-UTR binding	1/330	25/17697	0.375563	0.677773	GNL3
GO:0016758	transferase activity, transferring hexosyl groups	5/330	216/17697	0.376649	0.677773	GALNTL6/TUSC3/UGT8/GALNT18/MGAT5B
GO:0004435	phosphatidylinositol phospholipase C activity	1/330	26/17697	0.387223	0.677773	PLCB2
GO:0004709	MAP kinase kinase kinase activity	1/330	26/17697	0.387223	0.677773	MAP3K6
GO:0008574	ATP-dependent microtubule motor activity, plus-end-directed	1/330	26/17697	0.387223	0.677773	KIF3A
GO:0030515	snoRNA binding	1/330	26/17697	0.387223	0.677773	UTP25
GO:0042974	retinoic acid receptor binding	1/330	26/17697	0.387223	0.677773	ASXL1
GO:0051787	misfolded protein binding	1/330	26/17697	0.387223	0.677773	DERL3
GO:0001098	basal transcription machinery binding	2/330	72/17697	0.389555	0.677773	TAF2/NCOA3
GO:0001099	basal RNA polymerase II transcription machinery binding	2/330	72/17697	0.389555	0.677773	TAF2/NCOA3
GO:0030674	protein binding, bridging	4/330	170/17697	0.391318	0.677773	AP2A2/TP53BP2/RPTOR/CNTLN
GO:0140101	catalytic activity, acting on a tRNA	3/330	122/17697	0.398233	0.677773	EARS2/TARS1/ALKBH8
GO:0001968	fibronectin binding	1/330	27/17697	0.398667	0.677773	FBLN1
GO:0003887	DNA-directed DNA polymerase activity	1/330	27/17697	0.398667	0.677773	POLD3
GO:0008066	glutamate receptor activity	1/330	27/17697	0.398667	0.677773	GRIK2
GO:0015605	organophosphate ester transmembrane transporter activity	1/330	27/17697	0.398667	0.677773	TMEM30A
GO:0016866	intramolecular transferase activity	1/330	27/17697	0.398667	0.677773	PUS7L
GO:0032452	histone demethylase activity	1/330	27/17697	0.398667	0.677773	PHF2
GO:0045499	chemorepellent activity	1/330	27/17697	0.398667	0.677773	SEMA3C
GO:0052866	phosphatidylinositol phosphate phosphatase activity	1/330	27/17697	0.398667	0.677773	PIKFYVE
GO:0099604	ligand-gated calcium channel activity	1/330	27/17697	0.398667	0.677773	RYR2
GO:0001618	virus receptor activity	2/330	74/17697	0.402711	0.677773	CD4/CD209
GO:0104005	hijacked molecular function	2/330	74/17697	0.402711	0.677773	CD4/CD209
GO:0005262	calcium channel activity	3/330	123/17697	0.403252	0.677773	PKD1L3/RYR2/CACNG8
GO:0003725	double-stranded RNA binding	2/330	75/17697	0.409239	0.677773	RC3H1/AGO4
GO:0005254	chloride channel activity	2/330	75/17697	0.409239	0.677773	GABRG3/CLCN1
GO:0016835	carbon-oxygen lyase activity	2/330	75/17697	0.409239	0.677773	AUH/ECHS1
GO:0004114	3',5'-cyclic-nucleotide phosphodiesterase activity	1/330	28/17697	0.409897	0.677773	PDE3B
GO:0004629	phospholipase C activity	1/330	28/17697	0.409897	0.677773	PLCB2
GO:0005227	calcium activated cation channel activity	1/330	28/17697	0.409897	0.677773	KCNN3
GO:0016645	oxidoreductase activity, acting on the CH-NH group of donors	1/330	28/17697	0.409897	0.677773	ALDH1L2
GO:0030507	spectrin binding	1/330	28/17697	0.409897	0.677773	KIF3A
GO:1901567	fatty acid derivative binding	1/330	28/17697	0.409897	0.677773	S100A8
GO:0016741	transferase activity, transferring one-carbon groups	5/330	226/17697	0.41358	0.680658	ALDH1L2/ASH1L/ASMTL/ALKBH8/SUV39H1
GO:0004112	cyclic-nucleotide phosphodiesterase activity	1/330	29/17697	0.420918	0.680658	PDE3B
GO:0004181	metallocarboxypeptidase activity	1/330	29/17697	0.420918	0.680658	CPB1
GO:0032947	protein-containing complex scaffold activity	1/330	29/17697	0.420918	0.680658	SH3RF1
GO:0046966	thyroid hormone receptor binding	1/330	29/17697	0.420918	0.680658	NCOA3
GO:0051059	NF-kappaB binding	1/330	29/17697	0.420918	0.680658	TP53BP2
GO:0051959	dynein light intermediate chain binding	1/330	29/17697	0.420918	0.680658	DNAH14
GO:0070566	adenylyltransferase activity	1/330	29/17697	0.420918	0.680658	TENT5D
GO:0016298	lipase activity	3/330	127/17697	0.423202	0.680981	FAAH/CES4A/PLCB2
GO:0016757	transferase activity, transferring glycosyl groups	6/330	280/17697	0.423438	0.680981	GALNTL6/TUSC3/TNKS2/UGT8/GALNT18/MGAT5B
GO:0016887	ATPase activity	8/330	384/17697	0.425643	0.682656	CHD6/TCIRG1/DNAH14/NVL/SMCHD1/ABCA13/KIF3A/WRNIP1
GO:0019955	cytokine binding	3/330	128/17697	0.428155	0.683094	CD4/TNFRSF1B/CRLF2
GO:0008266	poly(U) RNA binding	1/330	30/17697	0.431734	0.683094	RBM11
GO:0008519	ammonium transmembrane transporter activity	1/330	30/17697	0.431734	0.683094	RHBG
GO:0036442	proton-exporting ATPase activity	1/330	30/17697	0.431734	0.683094	TCIRG1
GO:0043548	phosphatidylinositol 3-kinase binding	1/330	30/17697	0.431734	0.683094	DAB2IP
GO:0042623	ATPase activity, coupled	6/330	284/17697	0.436672	0.687472	CHD6/TCIRG1/DNAH14/ABCA13/KIF3A/WRNIP1
GO:0008237	metallopeptidase activity	4/330	181/17697	0.437379	0.687472	CPB1/AOPEP/STAMBP/ADAM30
GO:0017124	SH3 domain binding	3/330	130/17697	0.438015	0.687472	DAB2IP/ILK/TP53BP2
GO:0030295	protein kinase activator activity	2/330	80/17697	0.441335	0.687816	GPRC5B/RPTOR
GO:0030414	peptidase inhibitor activity	4/330	182/17697	0.441523	0.687816	PI16/SERPINA11/SERPINB1/SERPINB12
GO:0140142	nucleocytoplasmic carrier activity	1/330	31/17697	0.442349	0.687816	KPNA6
GO:0005319	lipid transporter activity	3/330	131/17697	0.442921	0.687816	C2CD2L/ABCA13/TMEM30A
GO:0019239	deaminase activity	1/330	32/17697	0.452766	0.694158	ADAT2
GO:0030291	protein serine/threonine kinase inhibitor activity	1/330	32/17697	0.452766	0.694158	RPTOR
GO:0031624	ubiquitin conjugating enzyme binding	1/330	32/17697	0.452766	0.694158	GRIK2
GO:0008013	beta-catenin binding	2/330	82/17697	0.453904	0.694158	MED12L/VCL
GO:0019888	protein phosphatase regulator activity	2/330	82/17697	0.453904	0.694158	PPP1R9B/BOD1L1
GO:0003714	transcription corepressor activity	5/330	238/17697	0.45743	0.694158	KLF12/SKI/YBX3/ZMYND8/N4BP2L2
GO:0050662	coenzyme binding	6/330	291/17697	0.459694	0.694158	SPTLC1/DHTKD1/ATAT1/ACADSB/SPTLC2/WWOX
GO:0008022	protein C-terminus binding	4/330	187/17697	0.462099	0.694158	FBLN1/IFT46/PPP1R9A/PRRC2C
GO:0020037	heme binding	3/330	135/17697	0.462373	0.694158	CYP7B1/CYP4A22/CYP27C1
GO:0005217	intracellular ligand-gated ion channel activity	1/330	33/17697	0.462989	0.694158	RYR2
GO:0005251	delayed rectifier potassium channel activity	1/330	33/17697	0.462989	0.694158	KCNA3
GO:0008187	poly-pyrimidine tract binding	1/330	33/17697	0.462989	0.694158	RBM11
GO:0003777	microtubule motor activity	2/330	84/17697	0.46631	0.694158	DNAH14/KIF3A
GO:0016779	nucleotidyltransferase activity	3/330	137/17697	0.471989	0.694158	POLR3H/TENT5D/POLD3
GO:0033613	activating transcription factor binding	2/330	85/17697	0.47245	0.694158	LDB2/TBX15
GO:0042277	peptide binding	6/330	295/17697	0.472749	0.694158	C2CD2L/KPNA6/GHRHR/NLGN1/HLA-F/CD209
GO:0000979	RNA polymerase II core promoter sequence-specific DNA binding	1/330	34/17697	0.473021	0.694158	POU2F1
GO:0004993	G protein-coupled serotonin receptor activity	1/330	34/17697	0.473021	0.694158	HTR1F
GO:0005504	fatty acid binding	1/330	34/17697	0.473021	0.694158	S100A8
GO:0008175	tRNA methyltransferase activity	1/330	34/17697	0.473021	0.694158	ALKBH8
GO:0016814	hydrolase activity, acting on carbon-nitrogen (but not peptide) bonds, in cyclic amidines	1/330	34/17697	0.473021	0.694158	ADAT2
GO:0099589	serotonin receptor activity	1/330	34/17697	0.473021	0.694158	HTR1F
GO:0019209	kinase activator activity	2/330	86/17697	0.478548	0.700518	GPRC5B/RPTOR
GO:0015085	calcium ion transmembrane transporter activity	3/330	139/17697	0.481526	0.701591	PKD1L3/RYR2/CACNG8
GO:0016620	oxidoreductase activity, acting on the aldehyde or oxo group of donors, NAD or NADP as acceptor	1/330	35/17697	0.482867	0.701591	ALDH1L2
GO:0016831	carboxy-lyase activity	1/330	35/17697	0.482867	0.701591	PCK2
GO:0008276	protein methyltransferase activity	2/330	87/17697	0.484603	0.702375	ASH1L/SUV39H1
GO:0008378	galactosyltransferase activity	1/330	36/17697	0.492529	0.710355	UGT8
GO:0044769	ATPase activity, coupled to transmembrane movement of ions, rotational mechanism	1/330	36/17697	0.492529	0.710355	TCIRG1
GO:0005253	anion channel activity	2/330	89/17697	0.49658	0.712928	GABRG3/CLCN1
GO:0015144	carbohydrate transmembrane transporter activity	1/330	37/17697	0.502011	0.712928	SLC2A9
GO:0032451	demethylase activity	1/330	37/17697	0.502011	0.712928	PHF2
GO:0042162	telomeric DNA binding	1/330	37/17697	0.502011	0.712928	SMG1
GO:0043014	alpha-tubulin binding	1/330	37/17697	0.502011	0.712928	NDEL1
GO:0044390	ubiquitin-like protein conjugating enzyme binding	1/330	37/17697	0.502011	0.712928	GRIK2
GO:0015293	symporter activity	3/330	144/17697	0.505006	0.712928	SLC12A5/SLC2A9/SLC16A5
GO:0140030	modification-dependent protein binding	3/330	144/17697	0.505006	0.712928	ING5/PHF2/ZMYND8
GO:0051015	actin filament binding	4/330	198/17697	0.506369	0.712928	PPP1R9B/MYO5A/FLII/PPP1R9A
GO:0051213	dioxygenase activity	2/330	91/17697	0.50838	0.712928	PHF2/ALKBH8
GO:0016874	ligase activity	3/330	145/17697	0.509636	0.712928	MDM2/EARS2/TARS1
GO:0046906	tetrapyrrole binding	3/330	145/17697	0.509636	0.712928	CYP7B1/CYP4A22/CYP27C1
GO:0008395	steroid hydroxylase activity	1/330	38/17697	0.511317	0.712928	CYP7B1
GO:0034061	DNA polymerase activity	1/330	38/17697	0.511317	0.712928	POLD3
GO:0015103	inorganic anion transmembrane transporter activity	3/330	146/17697	0.514243	0.713625	GABRG3/CLCN1/SLC12A5
GO:0005516	calmodulin binding	4/330	200/17697	0.514247	0.713625	KCNN3/MYO5A/RYR2/OBSCN
GO:1990782	protein tyrosine kinase binding	2/330	93/17697	0.519997	0.715465	CD4/FCRL3
GO:0005109	frizzled binding	1/330	39/17697	0.520449	0.715465	WNT7B
GO:0005547	phosphatidylinositol-3,4,5-trisphosphate binding	1/330	39/17697	0.520449	0.715465	OBSCN
GO:0016709	oxidoreductase activity, acting on paired donors, with incorporation or reduction of molecular oxygen, NAD(P)H as one donor, and incorporation of one atom of oxygen	1/330	39/17697	0.520449	0.715465	CYP4A22
GO:0004553	hydrolase activity, hydrolyzing O-glycosyl compounds	2/330	94/17697	0.525737	0.719365	LYG2/PARG
GO:0008081	phosphoric diester hydrolase activity	2/330	94/17697	0.525737	0.719365	PDE3B/PLCB2
GO:0042578	phosphoric ester hydrolase activity	7/330	367/17697	0.529262	0.721031	PDE3B/PPM1N/PTPRN2/NT5C1B/PTPRG/PLCB2/PIKFYVE
GO:0042287	MHC protein binding	1/330	40/17697	0.529411	0.721031	CD4
GO:0003727	single-stranded RNA binding	2/330	95/17697	0.531431	0.721294	RBM11/AGO4
GO:0004896	cytokine receptor activity	2/330	96/17697	0.537077	0.721294	CD4/CRLF2
GO:0008170	N-methyltransferase activity	2/330	96/17697	0.537077	0.721294	ASH1L/SUV39H1
GO:0003899	DNA-directed 5'-3' RNA polymerase activity	1/330	41/17697	0.538206	0.721294	POLR3H
GO:0005272	sodium channel activity	1/330	41/17697	0.538206	0.721294	GRIK2
GO:0030020	extracellular matrix structural constituent conferring tensile strength	1/330	41/17697	0.538206	0.721294	COL15A1
GO:0099528	G protein-coupled neurotransmitter receptor activity	1/330	41/17697	0.538206	0.721294	HTR1F
GO:0005543	phospholipid binding	8/330	427/17697	0.544679	0.727876	C2CD2L/PIK3C2G/ANKFY1/DAB2IP/TEC/SH3PXD2A/OBSCN/STXBP6
GO:0030331	estrogen receptor binding	1/330	42/17697	0.546837	0.727876	LATS1
GO:0043028	cysteine-type endopeptidase regulator activity involved in apoptotic process	1/330	42/17697	0.546837	0.727876	BCL2L13
GO:0005525	GTP binding	7/330	374/17697	0.549332	0.729543	DNM3/NKIRAS2/KRAS/GNL3/ARL9/PCK2/MTIF2
GO:0001085	RNA polymerase II transcription factor binding	3/330	155/17697	0.554638	0.729687	LDB2/TAF2/TBX15
GO:0004712	protein serine/threonine/tyrosine kinase activity	1/330	43/17697	0.555307	0.729687	RPS6KB1
GO:0004725	protein tyrosine phosphatase activity	2/330	100/17697	0.559194	0.729687	PTPRN2/PTPRG
GO:0032550	purine ribonucleoside binding	7/330	378/17697	0.560638	0.729687	DNM3/NKIRAS2/KRAS/GNL3/ARL9/PCK2/MTIF2
GO:0015026	coreceptor activity	1/330	44/17697	0.56362	0.729687	CD4
GO:0019205	nucleobase-containing compound kinase activity	1/330	44/17697	0.56362	0.729687	TK1
GO:0140097	catalytic activity, acting on DNA	4/330	213/17697	0.563961	0.729687	CHD6/RAD54L2/POLD3/WRNIP1
GO:0016791	phosphatase activity	5/330	270/17697	0.568657	0.729687	PPM1N/PTPRN2/NT5C1B/PTPRG/PIKFYVE
GO:0001883	purine nucleoside binding	7/330	381/17697	0.569034	0.729687	DNM3/NKIRAS2/KRAS/GNL3/ARL9/PCK2/MTIF2
GO:0015294	solute:cation symporter activity	2/330	102/17697	0.569967	0.729687	SLC12A5/SLC2A9
GO:0042562	hormone binding	2/330	102/17697	0.569967	0.729687	C2CD2L/GHRHR
GO:0008168	methyltransferase activity	4/330	215/17697	0.571361	0.729687	ASH1L/ASMTL/ALKBH8/SUV39H1
GO:0001046	core promoter sequence-specific DNA binding	1/330	45/17697	0.571778	0.729687	POU2F1
GO:0004180	carboxypeptidase activity	1/330	45/17697	0.571778	0.729687	CPB1
GO:0016706	oxidoreductase activity, acting on paired donors, with incorporation or reduction of molecular oxygen, 2-oxoglutarate as one donor, and incorporation of one atom each of oxygen into both donors	1/330	45/17697	0.571778	0.729687	ALKBH8
GO:0034062	5'-3' RNA polymerase activity	1/330	45/17697	0.571778	0.729687	POLR3H
GO:0097747	RNA polymerase activity	1/330	45/17697	0.571778	0.729687	POLR3H
GO:0032549	ribonucleoside binding	7/330	382/17697	0.571816	0.729687	DNM3/NKIRAS2/KRAS/GNL3/ARL9/PCK2/MTIF2
GO:0008509	anion transmembrane transporter activity	6/330	327/17697	0.573113	0.729756	GABRG3/CLCN1/TMEM30A/SLC12A5/SLC2A9/SLC16A5
GO:0005048	signal sequence binding	1/330	46/17697	0.579783	0.733476	KPNA6
GO:0008307	structural constituent of muscle	1/330	46/17697	0.579783	0.733476	OBSCN
GO:0032813	tumor necrosis factor receptor superfamily binding	1/330	46/17697	0.579783	0.733476	DAB2IP
GO:0004879	nuclear receptor activity	1/330	47/17697	0.587639	0.733836	BRD8
GO:0008374	O-acyltransferase activity	1/330	47/17697	0.587639	0.733836	AWAT2
GO:0016763	transferase activity, transferring pentosyl groups	1/330	47/17697	0.587639	0.733836	TNKS2
GO:0035254	glutamate receptor binding	1/330	47/17697	0.587639	0.733836	DNM3
GO:0098531	transcription factor activity, direct ligand regulated sequence-specific DNA binding	1/330	47/17697	0.587639	0.733836	BRD8
GO:0050839	cell adhesion molecule binding	9/330	499/17697	0.587716	0.733836	DAB2IP/VCL/NLGN3/TENM1/ILK/NLGN1/CC2D1A/PKP4/STXBP6
GO:0005201	extracellular matrix structural constituent	3/330	163/17697	0.588819	0.733836	FBLN1/COL15A1/CD4
GO:0001882	nucleoside binding	7/330	389/17697	0.591054	0.735061	DNM3/NKIRAS2/KRAS/GNL3/ARL9/PCK2/MTIF2
GO:0004177	aminopeptidase activity	1/330	48/17697	0.595349	0.737278	AOPEP
GO:0005245	voltage-gated calcium channel activity	1/330	48/17697	0.595349	0.737278	CACNG8
GO:0019001	guanyl nucleotide binding	7/330	394/17697	0.604529	0.745501	DNM3/NKIRAS2/KRAS/GNL3/ARL9/PCK2/MTIF2
GO:0032561	guanyl ribonucleotide binding	7/330	394/17697	0.604529	0.745501	DNM3/NKIRAS2/KRAS/GNL3/ARL9/PCK2/MTIF2
GO:0008028	monocarboxylic acid transmembrane transporter activity	1/330	50/17697	0.61034	0.747954	SLC16A5
GO:0051018	protein kinase A binding	1/330	50/17697	0.61034	0.747954	RYR2
GO:0098632	cell-cell adhesion mediator activity	1/330	50/17697	0.61034	0.747954	STXBP6
GO:0003743	translation initiation factor activity	1/330	51/17697	0.617627	0.753736	MTIF2
GO:0016830	carbon-carbon lyase activity	1/330	51/17697	0.617627	0.753736	PCK2
GO:0005539	glycosaminoglycan binding	4/330	229/17697	0.621129	0.756438	TENM1/HABP2/ZNF207/SULF2
GO:0005070	SH3/SH2 adaptor activity	1/330	52/17697	0.624778	0.759306	TP53BP2
GO:0000993	RNA polymerase II complex binding	1/330	53/17697	0.631795	0.766248	NCOA3
GO:0042626	ATPase activity, coupled to transmembrane movement of substances	2/330	115/17697	0.635313	0.767343	TCIRG1/ABCA13
GO:0043492	ATPase activity, coupled to movement of substances	2/330	115/17697	0.635313	0.767343	TCIRG1/ABCA13
GO:0004866	endopeptidase inhibitor activity	3/330	175/17697	0.636836	0.767604	SERPINA11/SERPINB1/SERPINB12
GO:0140104	molecular carrier activity	1/330	54/17697	0.638682	0.768251	KPNA6
GO:0016798	hydrolase activity, acting on glycosyl bonds	2/330	117/17697	0.644648	0.770068	LYG2/PARG
GO:0001047	core promoter binding	1/330	55/17697	0.64544	0.770068	POU2F1
GO:0008375	acetylglucosaminyltransferase activity	1/330	55/17697	0.64544	0.770068	MGAT5B
GO:0042165	neurotransmitter binding	1/330	55/17697	0.64544	0.770068	HTR1F
GO:0043621	protein self-association	1/330	56/17697	0.652072	0.776403	RYR2
GO:0033218	amide binding	6/330	356/17697	0.655261	0.77862	C2CD2L/KPNA6/GHRHR/NLGN1/HLA-F/CD209
GO:0030276	clathrin binding	1/330	57/17697	0.658581	0.779409	AP2A2
GO:0043022	ribosome binding	1/330	57/17697	0.658581	0.779409	LETM2
GO:0004721	phosphoprotein phosphatase activity	3/330	182/17697	0.662984	0.781469	PPM1N/PTPRN2/PTPRG
GO:0061135	endopeptidase regulator activity	3/330	182/17697	0.662984	0.781469	SERPINA11/SERPINB1/SERPINB12
GO:0016765	transferase activity, transferring alkyl or aryl (other than methyl) groups	1/330	58/17697	0.664968	0.782237	GGPS1
GO:0098631	cell adhesion mediator activity	1/330	59/17697	0.671236	0.785226	STXBP6
GO:0015405	P-P-bond-hydrolysis-driven transmembrane transporter activity	2/330	123/17697	0.671522	0.785226	TCIRG1/ABCA13
GO:0016810	hydrolase activity, acting on carbon-nitrogen (but not peptide) bonds	2/330	123/17697	0.671522	0.785226	FAAH/ADAT2
GO:0015399	primary active transmembrane transporter activity	2/330	125/17697	0.680107	0.792825	TCIRG1/ABCA13
GO:0016829	lyase activity	3/330	187/17697	0.680811	0.792825	AUH/ECHS1/PCK2
GO:0043175	RNA polymerase core enzyme binding	1/330	61/17697	0.683423	0.792825	NCOA3
GO:0048306	calcium-dependent protein binding	1/330	61/17697	0.683423	0.792825	S100PBP
GO:1901681	sulfur compound binding	4/330	250/17697	0.688639	0.797299	DHTKD1/TENM1/RYR2/ZNF207
GO:0004860	protein kinase inhibitor activity	1/330	63/17697	0.69516	0.80006	RPTOR
GO:0051536	iron-sulfur cluster binding	1/330	63/17697	0.69516	0.80006	CISD2
GO:0051540	metal cluster binding	1/330	63/17697	0.69516	0.80006	CISD2
GO:0003779	actin binding	7/330	431/17697	0.696475	0.80006	LIMCH1/PPP1R9B/VCL/MYO5A/KLHL3/FLII/PPP1R9A
GO:0004521	endoribonuclease activity	1/330	64/17697	0.700865	0.803531	RNASE8
GO:0008173	RNA methyltransferase activity	1/330	66/17697	0.711957	0.809776	ALKBH8
GO:0019829	cation-transporting ATPase activity	1/330	66/17697	0.711957	0.809776	TCIRG1
GO:0015078	proton transmembrane transporter activity	2/330	133/17697	0.712632	0.809776	TCIRG1/SLC2A9
GO:0004713	protein tyrosine kinase activity	2/330	134/17697	0.716497	0.809776	TEC/WEE1
GO:0019210	kinase inhibitor activity	1/330	67/17697	0.717348	0.809776	RPTOR
GO:0022853	active ion transmembrane transporter activity	1/330	67/17697	0.717348	0.809776	TCIRG1
GO:0030374	nuclear receptor transcription coactivator activity	1/330	67/17697	0.717348	0.809776	NCOA3
GO:0042625	ATPase coupled ion transmembrane transporter activity	1/330	67/17697	0.717348	0.809776	TCIRG1
GO:0052689	carboxylic ester hydrolase activity	2/330	136/17697	0.724096	0.815824	FAAH/CES4A
GO:0003924	GTPase activity	5/330	324/17697	0.725505	0.815845	TMEM250/DNM3/NKIRAS2/KRAS/MTIF2
GO:0048365	Rac GTPase binding	1/330	69/17697	0.727831	0.816896	SRGAP2
GO:0140098	catalytic activity, acting on RNA	6/330	386/17697	0.729245	0.816922	POLR3H/EARS2/RNASE8/TARS1/DDX51/ALKBH8
GO:0043177	organic acid binding	3/330	205/17697	0.739173	0.826466	RYR2/S100A8/CYP27C1
GO:0045296	cadherin binding	5/330	331/17697	0.742493	0.8286	DAB2IP/VCL/CC2D1A/PKP4/STXBP6
GO:0016811	hydrolase activity, acting on carbon-nitrogen (but not peptide) bonds, in linear amides	1/330	73/17697	0.747648	0.832769	FAAH
GO:0019003	GDP binding	1/330	74/17697	0.752373	0.836445	KRAS
GO:0008514	organic anion transmembrane transporter activity	3/330	211/17697	0.75665	0.837146	TMEM30A/SLC2A9/SLC16A5
GO:0070405	ammonium ion binding	1/330	75/17697	0.75701	0.837146	HTR1F
GO:0008528	G protein-coupled peptide receptor activity	2/330	146/17697	0.759555	0.837146	GHRHR/OGFRL1
GO:0004722	protein serine/threonine phosphatase activity	1/330	76/17697	0.76156	0.837146	PPM1N
GO:0043130	ubiquitin binding	1/330	76/17697	0.76156	0.837146	MDM2
GO:0070063	RNA polymerase binding	1/330	76/17697	0.76156	0.837146	NCOA3
GO:0001664	G protein-coupled receptor binding	4/330	280/17697	0.769599	0.84214	DNM3/ARHGEF1/WNT7B/GPRC5B
GO:0001540	amyloid-beta binding	1/330	78/17697	0.770408	0.84214	NLGN1
GO:0003724	RNA helicase activity	1/330	78/17697	0.770408	0.84214	DDX51
GO:0050660	flavin adenine dinucleotide binding	1/330	79/17697	0.774708	0.845267	ACADSB
GO:0001653	peptide receptor activity	2/330	152/17697	0.778887	0.846723	GHRHR/OGFRL1
GO:0051117	ATPase binding	1/330	80/17697	0.778928	0.846723	TCIRG1
GO:0005126	cytokine receptor binding	4/330	286/17697	0.783646	0.850277	BMP6/DAB2IP/CSF1/SMAD6
GO:0008757	S-adenosylmethionine-dependent methyltransferase activity	2/330	155/17697	0.788035	0.853462	ASH1L/SUV39H1
GO:0008135	translation factor activity, RNA binding	1/330	85/17697	0.798874	0.858199	MTIF2
GO:0031491	nucleosome binding	1/330	85/17697	0.798874	0.858199	SPHK2
GO:0038024	cargo receptor activity	1/330	85/17697	0.798874	0.858199	AP2A2
GO:0043178	alcohol binding	1/330	85/17697	0.798874	0.858199	CYP27C1
GO:0003823	antigen binding	2/330	160/17697	0.802542	0.858199	HLA-F/CD209
GO:0004252	serine-type endopeptidase activity	2/330	160/17697	0.802542	0.858199	HABP2/MBTPS1
GO:0016209	antioxidant activity	1/330	86/17697	0.802643	0.858199	SOD2
GO:0022804	active transmembrane transporter activity	5/330	362/17697	0.808463	0.862851	TCIRG1/ABCA13/SLC12A5/SLC2A9/SLC16A5
GO:0008083	growth factor activity	2/330	163/17697	0.810819	0.863794	BMP6/CSF1
GO:0015291	secondary active transmembrane transporter activity	3/330	237/17697	0.821723	0.873825	SLC12A5/SLC2A9/SLC16A5
GO:0008201	heparin binding	2/330	169/17697	0.82645	0.877263	TENM1/ZNF207
GO:0001228	DNA-binding transcription activator activity, RNA polymerase II-specific	6/330	439/17697	0.831166	0.880676	HSF2/EBF3/TBX15/ZEB2/KLF7/MAF
GO:0032182	ubiquitin-like protein binding	1/330	96/17697	0.836664	0.884905	MDM2
GO:0019887	protein kinase regulator activity	2/330	180/17697	0.852124	0.898252	GPRC5B/RPTOR
GO:0004620	phospholipase activity	1/330	102/17697	0.854201	0.898252	PLCB2
GO:0051087	chaperone binding	1/330	102/17697	0.854201	0.898252	WRAP53
GO:0008236	serine-type peptidase activity	2/330	182/17697	0.856403	0.898252	HABP2/MBTPS1
GO:0004222	metalloendopeptidase activity	1/330	103/17697	0.856936	0.898252	ADAM30
GO:0017171	serine hydrolase activity	2/330	186/17697	0.864625	0.903307	HABP2/MBTPS1
GO:0004843	thiol-dependent ubiquitin-specific protease activity	1/330	106/17697	0.864836	0.903307	STAMBP
GO:0000149	SNARE binding	1/330	110/17697	0.874698	0.911985	VPS50
GO:0031406	carboxylic acid binding	2/330	193/17697	0.877985	0.913789	S100A8/CYP27C1
GO:0004540	ribonuclease activity	1/330	114/17697	0.883842	0.915018	RNASE8
GO:0036459	thiol-dependent ubiquitinyl hydrolase activity	1/330	114/17697	0.883842	0.915018	STAMBP
GO:0101005	ubiquitinyl hydrolase activity	1/330	114/17697	0.883842	0.915018	STAMBP
GO:0016616	oxidoreductase activity, acting on the CH-OH group of donors, NAD or NADP as acceptor	1/330	119/17697	0.894341	0.922633	CYP4A22
GO:0031072	heat shock protein binding	1/330	119/17697	0.894341	0.922633	HTT
GO:0005179	hormone activity	1/330	122/17697	0.900182	0.925711	NPPC
GO:0019207	kinase regulator activity	2/330	207/17697	0.901131	0.925711	GPRC5B/RPTOR
GO:0019783	ubiquitin-like protein-specific protease activity	1/330	123/17697	0.902056	0.925711	STAMBP
GO:0004519	endonuclease activity	1/330	127/17697	0.909208	0.931423	RNASE8
GO:0016614	oxidoreductase activity, acting on CH-OH group of donors	1/330	128/17697	0.910914	0.931544	CYP4A22
GO:0051082	unfolded protein binding	1/330	131/17697	0.91584	0.934826	SRSF12
GO:0005178	integrin binding	1/330	132/17697	0.917421	0.934826	ILK
GO:0005125	cytokine activity	2/330	220/17697	0.918901	0.934826	BMP6/CSF1
GO:0070851	growth factor receptor binding	1/330	134/17697	0.920495	0.934828	DAB2IP
GO:0019838	growth factor binding	1/330	137/17697	0.924893	0.937672	GHRHR
GO:0015081	sodium ion transmembrane transporter activity	1/330	149/17697	0.94019	0.951537	GRIK2
GO:0005342	organic acid transmembrane transporter activity	1/330	153/17697	0.944564	0.952678	SLC16A5
GO:0046943	carboxylic acid transmembrane transporter activity	1/330	153/17697	0.944564	0.952678	SLC16A5
GO:0048018	receptor ligand activity	5/330	482/17697	0.948479	0.954463	SEMA3C/BMP6/WNT7B/CSF1/NPPC
GO:0016853	isomerase activity	1/330	158/17697	0.949585	0.954463	PUS7L
GO:0008234	cysteine-type peptidase activity	1/330	184/17697	0.969245	0.972558	STAMBP
GO:0004518	nuclease activity	1/330	205/17697	0.979378	0.981049	RNASE8
GO:0004175	endopeptidase activity	3/330	427/17697	0.987208	0.987208	HABP2/ADAM30/MBTPS1
