# Supplementary material for: Genome-Wide RNAi Screening Identifies Novel Pathways/Genes Involved in Oxidative Stress and Repurposable Drugs to Preserve Cystic Fibrosis Airway Epithelial Cell Integrity
Source: Antioxidants (Basel). 2021 Dec 2;10(12):1936. doi: 10.3390/antiox10121936 (PMC8750174; doi:10.3390/antiox10121936)
Supplement: Supplementary file 1 [file antioxidants-10-01936-s001.zip › Suppl. Info 2/(Suppl Info 2b) ClueGOResultTable.xlsx]

## Sheet: Clusters_Enriched_Terms
GOID	GOTerm	Ontology Source	Term PValue	Term PValue Corrected with Benjamini-Hochberg	Group PValue	Group PValue Corrected with Benjamini-Hochberg	GOLevels	GOGroups	% Associated Genes	Nr. Genes	Associated Genes Found
GO:0002718	regulation of cytokine production involved in immune response	GO_BiologicalProcess-EBI-UniProt-GOA_17.02.2020_00h00	0.0220678	0.0402533	0.0220678	0.0297915	[5, 6]	Group00	4.91803	6	[GPRC5B, HLA-F, S100A8, SMAD6, TEC, TNFRSF1B]
KEGG:00310	Lysine degradation	KEGG_17.02.2020	0.0232866	0.0413284	0.0232866	0.0299399	[-1]	Group01	6.55738	4	[ASH1L, DHTKD1, ECHS1, SUV39H1]
GO:0003143	embryonic heart tube morphogenesis	GO_BiologicalProcess-EBI-UniProt-GOA_17.02.2020_00h00	0.0163038	0.0360882	0.0163038	0.0275127	[4, 5, 6, 7, 8]	Group02	6.0241	5	[KIF3A, MEGF8, NPHP3, NPHP3-ACAD11, RYR2]
KEGG:04144	Endocytosis	KEGG_17.02.2020	0.00522713	0.0223858	0.00522713	0.0176416	[-1]	Group03	4.41767	11	[AGAP4, AGAP5, AGAP6, AGAP9, AP2A2, DNM3, HLA-F, IQSEC1, MDM2, PIP5K1C, STAMBP]
KEGG:04213	Longevity regulating pathway	KEGG_17.02.2020	0.0245541	0.0413432	0.0245541	0.0288243	[-1]	Group04	6.45161	4	[KRAS, RPS6KB1, RPTOR, SOD2]
KEGG:04270	Vascular smooth muscle contraction	KEGG_17.02.2020	0.0309188	0.0479607	0.0309188	0.0327376	[-1]	Group05	4.54545	6	[ADRA1B, ARAF, ARHGEF1, CYP4A22, NPPC, PLCB2]
KEGG:04340	Hedgehog signaling pathway	KEGG_17.02.2020	0.0119544	0.0318245	0.0119544	0.0280668	[-1]	Group06	8	4	[FBXW11, KIF3A, MEGF8, SPOP]
KEGG:04514	Cell adhesion molecules (CAMs)	KEGG_17.02.2020	0.0163598	0.0358097	0.0163598	0.0267705	[-1]	Group07	4.7619	7	[CD4, HLA-F, NCAM2, NLGN1, NLGN3, PECAM1, SDC2]
KEGG:04929	GnRH secretion	KEGG_17.02.2020	0.027212	0.0443039	0.027212	0.0299888	[-1]	Group08	6.25	4	[KCNJ3, KCNN3, KRAS, PLCB2]
GO:0003176	aortic valve development	GO_BiologicalProcess-EBI-UniProt-GOA_17.02.2020_00h00	0.0298217	0.047378	0.0298217	0.0322074	[5, 7, 8, 9]	Group09	7.89474	3	[SMAD6, SNAI1, TNFRSF1B]
KEGG:05170	Human immunodeficiency virus 1 infection	KEGG_17.02.2020	0.0140024	0.03364	0.0140024	0.0252044	[-1]	Group10	4.24528	9	[ATM, CD4, CUL4A, FBXW11, HLA-F, KRAS, RPS6KB1, TNFRSF1B, WEE1]
R-HSA:2028269	Signaling by Hippo	REACTOME_Pathways_17.02.2020	0.00509493	0.0223045	0.00509493	0.0183418	[-1]	Group11	15	3	[AMOTL1, LATS1, LATS2]
GO:0003283	atrial septum development	GO_BiologicalProcess-EBI-UniProt-GOA_17.02.2020_00h00	0.020577	0.039356	0.020577	0.0284912	[4, 5, 7, 8, 9]	Group12	9.09091	3	[MDM2, NPHP3, NPHP3-ACAD11]
GO:0006639	acylglycerol metabolic process	GO_BiologicalProcess-EBI-UniProt-GOA_17.02.2020_00h00	0.0236809	0.0412845	0.0236809	0.029063	[5, 6]	Group13	4.83871	6	[AWAT2, DAGLB, FAAH, GCK, INSIG1, PCK2]
GO:0016358	dendrite development	GO_BiologicalProcess-EBI-UniProt-GOA_17.02.2020_00h00	0.0311061	0.0478743	0.0311061	0.0323025	[3, 6, 7, 9, 10, 11]	Group14	4.16667	7	[DOCK10, KLF7, PPP1R9B, SDC2, SLC12A5, SRGAP2, TRAK1]
GO:0019048	modulation by virus of host morphology or physiology	GO_BiologicalProcess-EBI-UniProt-GOA_17.02.2020_00h00	0.0259013	0.0428787	0.0259013	0.029759	[5, 6]	Group15	8.33333	3	[CD209, CD4, KPNA6]
GO:1901216	positive regulation of neuron death	GO_BiologicalProcess-EBI-UniProt-GOA_17.02.2020_00h00	0.0228648	0.0409488	0.0228648	0.0301146	[6]	Group16	4.87805	6	[ASH1L, ATM, GRIK2, KCNH4, SRPK2, TP53BP2]
GO:0030509	BMP signaling pathway	GO_BiologicalProcess-EBI-UniProt-GOA_17.02.2020_00h00	0.0133617	0.0337469	0.0133617	0.0267234	[5, 6, 7, 8, 9, 10, 11]	Group17	5.50459	6	[ATM, BMP6, MEGF8, S100A8, SKI, SMAD6]
GO:0032204	regulation of telomere maintenance	GO_BiologicalProcess-EBI-UniProt-GOA_17.02.2020_00h00	0.0220678	0.0402533	0.0220678	0.0297915	[3, 6, 7]	Group18	4.91803	6	[ATM, GNL3, KRAS, SMG1, TENM1, TNKS2]
GO:0032330	regulation of chondrocyte differentiation	GO_BiologicalProcess-EBI-UniProt-GOA_17.02.2020_00h00	0.0315096	0.0481194	0.0315096	0.0321042	[5, 6]	Group19	5.97015	4	[BMP6, MAF, SMAD6, SOX5]
GO:0032508	DNA duplex unwinding	GO_BiologicalProcess-EBI-UniProt-GOA_17.02.2020_00h00	0.0137586	0.0338804	0.0137586	0.0256194	[7]	Group20	4.92958	7	[CHD6, CHL1, CUL4A, KALRN, PANK2, RAD54L2, WRNIP1]
GO:0033003	regulation of mast cell activation	GO_BiologicalProcess-EBI-UniProt-GOA_17.02.2020_00h00	0.0175532	0.0367871	0.0175532	0.0263298	[5, 6]	Group21	7.14286	4	[CRLF2, LGALS9, SPHK2, TEC]
GO:0033612	receptor serine/threonine kinase binding	GO_MolecularFunction-EBI-UniProt-GOA_17.02.2020_00h00	0.00371255	0.0192466	0.00371255	0.0154213	[4]	Group22	11.1111	4	[BMP6, DAB2IP, MDM2, SMAD6]
GO:0035064	methylated histone binding	GO_MolecularFunction-EBI-UniProt-GOA_17.02.2020_00h00	0.0233077	0.0409966	0.0233077	0.0292701	[4, 5]	Group23	5.49451	5	[CHD6, ING5, KALRN, PHF2, ZMYND8]
GO:0045667	regulation of osteoblast differentiation	GO_BiologicalProcess-EBI-UniProt-GOA_17.02.2020_00h00	0.0142533	0.0334274	0.0142533	0.0248283	[5]	Group24	4.8951	7	[BMP6, ILK, NPPC, SKI, SMAD6, TCIRG1, WNT7B]
GO:0001736	establishment of planar polarity	GO_BiologicalProcess-EBI-UniProt-GOA_17.02.2020_00h00	0.0189508	0.0384878	0.0189508	0.027658	[4, 5, 6, 7]	Group25	9.375	3	[ASXL1, CPLANE1, MPP3]
GO:0046321	positive regulation of fatty acid oxidation	GO_BiologicalProcess-EBI-UniProt-GOA_17.02.2020_00h00	0.00760954	0.0277607	0.00760954	0.0216271	[7, 8]	Group26	13.0435	3	[C1QTNF2, PLIN5, TEC]
GO:0048489	synaptic vesicle transport	GO_BiologicalProcess-EBI-UniProt-GOA_17.02.2020_00h00	0.0010684	0.011693	0.0010684	0.00824191	[4, 5, 6]	Group27	11.3636	5	[BLOC1S5, DNM3, DPYSL2, NLGN1, TMEM230]
GO:0048638	regulation of developmental growth	GO_BiologicalProcess-EBI-UniProt-GOA_17.02.2020_00h00	0.000776395	0.00955936	0.000776395	0.00838506	[4]	Group28	4.17633	18	[ASXL1, BCL11A, CSF1, DPYSL2, EPPK1, GHRHR, HTT, ILK, LATS1, LATS2, MEGF8, NDEL1, NPPC, PI16, SEMA3C, SMAD6, TNKS2, YBX3]
GO:0060560	developmental growth involved in morphogenesis	GO_BiologicalProcess-EBI-UniProt-GOA_17.02.2020_00h00	0.0121162	0.0318252	0.0121162	0.0272614	[3, 4]	Group29	4.65116	8	[CSF1, DAB2IP, EMX1, NDEL1, NLGN3, VCL, WNT7B, ZEB2]
GO:0097193	intrinsic apoptotic signaling pathway	GO_BiologicalProcess-EBI-UniProt-GOA_17.02.2020_00h00	0.0238696	0.0412484	0.0238696	0.0286436	[4, 5, 6]	Group30	4.10256	8	[ATM, CUL4A, DAB2IP, FHIT, IFI6, TNFRSF1B, TP53BP2, WWOX]
GO:0098641	cadherin binding involved in cell-cell adhesion	GO_BiologicalProcess-EBI-UniProt-GOA_17.02.2020_00h00	0.00858348	0.0286601	0.00858348	0.0231754	[5]	Group31	12.5	3	[ATM, LDB2, STXBP6]
GO:1904816	positive regulation of protein localization to chromosome, telomeric region	GO_BiologicalProcess-EBI-UniProt-GOA_17.02.2020_00h00	0.00263807	0.0157485	0.00263807	0.0118713	[5, 7]	Group32	18.75	3	[GNL3, KRAS, WRAP53]
GO:0099240	intrinsic component of synaptic membrane	GO_CellularComponent-EBI-UniProt-GOA_17.02.2020_00h00	0.0174145	0.0368887	0.0174145	0.0268681	[4, 5, 6]	Group33	4.09091	9	[GABRG3, GRIK2, HTT, KAT5, KCNA3, KCNJ3, NLGN1, NLGN3, P2RX1]
GO:0098889	intrinsic component of presynaptic membrane	GO_CellularComponent-EBI-UniProt-GOA_17.02.2020_00h00	0.0139276	0.0338733	0.0174145	0.0268681	[4, 5, 6, 7]	Group33	5.45455	6	[GRIK2, HTT, KAT5, KCNA3, KCNJ3, P2RX1]
R-HSA:1296071	Potassium Channels	REACTOME_Pathways_17.02.2020	0.00855942	0.0290725	0.00647636	0.020572	[-1]	Group34	6.06061	6	[KCNA3, KCNAB3, KCNH4, KCNJ3, KCNK9, KCNN3]
GO:0015079	potassium ion transmembrane transporter activity	GO_BiologicalProcess-EBI-UniProt-GOA_17.02.2020_00h00	0.00377449	0.019066	0.00647636	0.020572	[8, 9, 10]	Group34	5.23256	9	[GRIK2, KCNA3, KCNAB3, KCNH4, KCNIP4, KCNJ3, KCNK9, KCNN3, SLC12A5]
R-HSA:399719	Trafficking of AMPA receptors	REACTOME_Pathways_17.02.2020	0.0173989	0.0372562	0.0173989	0.0276335	[-1]	Group35	9.67742	3	[AP2A2, CACNG8, MDM2]
R-HSA:399721	Glutamate binding, activation of AMPA receptors and synaptic plasticity	REACTOME_Pathways_17.02.2020	0.0173989	0.0372562	0.0173989	0.0276335	[-1]	Group35	9.67742	3	[AP2A2, CACNG8, MDM2]
R-HSA:193648	NRAGE signals death through JNK	REACTOME_Pathways_17.02.2020	0.0208733	0.0395389	0.0204886	0.0291154	[-1]	Group36	6.77966	4	[ARHGEF1, KALRN, OBSCN, SOS2]
R-HSA:416482	G alpha (12/13) signalling events	REACTOME_Pathways_17.02.2020	0.0140889	0.03344	0.0204886	0.0291154	[-1]	Group36	6.25	5	[ADRA1B, ARHGEF1, KALRN, OBSCN, SOS2]
GO:0007043	cell-cell junction assembly	GO_BiologicalProcess-EBI-UniProt-GOA_17.02.2020_00h00	0.0137586	0.0338804	0.0137586	0.0256194	[5]	Group37	4.92958	7	[DAB2IP, PECAM1, PIP5K1C, PKP4, SMAD6, UGT8, VCL]
GO:0034333	adherens junction assembly	GO_BiologicalProcess-EBI-UniProt-GOA_17.02.2020_00h00	0.0021719	0.0142621	0.0137586	0.0256194	[6]	Group37	20	3	[PIP5K1C, SMAD6, VCL]
GO:0042752	regulation of circadian rhythm	GO_BiologicalProcess-EBI-UniProt-GOA_17.02.2020_00h00	0.0132762	0.0339665	0.0132762	0.0275737	[3]	Group38	4.96454	7	[ARNTL2, FBXW11, GHRHR, NLGN1, OPN4, PER2, SUV39H1]
GO:0042753	positive regulation of circadian rhythm	GO_BiologicalProcess-EBI-UniProt-GOA_17.02.2020_00h00	0.000381995	0.00627108	0.0132762	0.0275737	[4]	Group38	20	4	[ARNTL2, FBXW11, GHRHR, NLGN1]
GO:0043679	axon terminus	GO_CellularComponent-EBI-UniProt-GOA_17.02.2020_00h00	0.0262209	0.043046	0.0262209	0.0294986	[3, 4, 6, 7]	Group39	4.32099	7	[CABP4, DPYSL2, GRIK2, ILK, KCNA3, KCNH4, PTPRN2]
GO:0043195	terminal bouton	GO_CellularComponent-EBI-UniProt-GOA_17.02.2020_00h00	0.00972877	0.0286055	0.0262209	0.0294986	[3, 4, 5, 7, 8]	Group39	6.84932	5	[CABP4, DPYSL2, GRIK2, ILK, PTPRN2]
GO:0002707	negative regulation of lymphocyte mediated immunity	GO_BiologicalProcess-EBI-UniProt-GOA_17.02.2020_00h00	0.0136705	0.0340896	0.00919308	0.0236394	[7]	Group40	7.69231	4	[CPOX, HLA-F, LGALS9, SMAD6]
GO:0002823	negative regulation of adaptive immune response based on somatic recombination of immune receptors built from immunoglobulin superfamily domains	GO_BiologicalProcess-EBI-UniProt-GOA_17.02.2020_00h00	0.0232866	0.0413284	0.00919308	0.0236394	[7]	Group40	6.55738	4	[CPOX, HLA-F, RC3H1, SMAD6]
GO:2000278	regulation of DNA biosynthetic process	GO_BiologicalProcess-EBI-UniProt-GOA_17.02.2020_00h00	0.0319758	0.0484556	0.0319758	0.0319758	[6, 7]	Group41	4.14201	7	[ATM, BRD8, NPPC, NVL, TENM1, TNKS2, WRAP53]
GO:2000573	positive regulation of DNA biosynthetic process	GO_BiologicalProcess-EBI-UniProt-GOA_17.02.2020_00h00	0.0320103	0.0481376	0.0319758	0.0319758	[7, 8]	Group41	5.05051	5	[ATM, BRD8, NVL, TNKS2, WRAP53]
GO:0007257	activation of JUN kinase activity	GO_BiologicalProcess-EBI-UniProt-GOA_17.02.2020_00h00	0.00818339	0.028788	0.0070041	0.0210123	[7, 8, 9, 10, 11, 12, 13, 14]	Group42	7.14286	5	[DAB2IP, GCK, MAP3K6, PANK2, WNT7B]
GO:0051403	stress-activated MAPK cascade	GO_BiologicalProcess-EBI-UniProt-GOA_17.02.2020_00h00	0.0212171	0.0398073	0.0070041	0.0210123	[5, 6, 7, 9, 10]	Group42	4.51613	7	[DAB2IP, FBXW11, GCK, LGALS9, MAP3K6, PANK2, WNT7B]
GO:0046328	regulation of JNK cascade	GO_BiologicalProcess-EBI-UniProt-GOA_17.02.2020_00h00	0.00935649	0.0288004	0.0070041	0.0210123	[7, 8, 9, 10, 11]	Group42	4.07407	11	[ASXL1, CPOX, DAB2IP, GCK, GRIK2, MAP3K6, PANK2, SH3RF1, TPD52L1, WNT7B, ZEB2]
GO:0021543	pallium development	GO_BiologicalProcess-EBI-UniProt-GOA_17.02.2020_00h00	0.00492551	0.0225657	0.00492551	0.0189984	[3, 4, 5, 7, 8, 9, 10]	Group43	4.45344	11	[ASH1L, ASXL1, ATAT1, DAB2IP, EMX1, KIF3A, NDEL1, PPP1R9B, SRGAP2, TEC, ZEB2]
GO:0021766	hippocampus development	GO_BiologicalProcess-EBI-UniProt-GOA_17.02.2020_00h00	0.0197898	0.0389859	0.00492551	0.0189984	[3, 4, 5, 6, 7, 8, 9, 10, 11]	Group43	5.04202	6	[ASXL1, ATAT1, KIF3A, PPP1R9B, TEC, ZEB2]
GO:0021987	cerebral cortex development	GO_BiologicalProcess-EBI-UniProt-GOA_17.02.2020_00h00	0.0311061	0.0478743	0.00492551	0.0189984	[3, 4, 5, 6, 8, 9, 10, 11]	Group43	4.16667	7	[ASH1L, ASXL1, DAB2IP, EMX1, NDEL1, PPP1R9B, SRGAP2]
GO:0021799	cerebral cortex radially oriented cell migration	GO_BiologicalProcess-EBI-UniProt-GOA_17.02.2020_00h00	0.0111509	0.0305101	0.00492551	0.0189984	[5, 6, 7, 8, 9, 10, 11, 12, 13]	Group43	8.16327	4	[ASXL1, DAB2IP, NDEL1, SRGAP2]
GO:0000775	chromosome, centromeric region	GO_CellularComponent-EBI-UniProt-GOA_17.02.2020_00h00	0.00622042	0.0245084	0.0134237	0.0258886	[3, 6, 7]	Group44	4.31373	11	[AHCTF1, ASXL1, BOD1L1, DYNLT3, NDEL1, NSL1, PHF2, SNAI1, SUV39H1, SYCP2, ZNF207]
GO:0000776	kinetochore	GO_CellularComponent-EBI-UniProt-GOA_17.02.2020_00h00	0.014645	0.033942	0.0134237	0.0258886	[3, 4, 5, 7, 8]	Group44	4.49438	8	[AHCTF1, ASXL1, BOD1L1, DYNLT3, NDEL1, NSL1, PHF2, ZNF207]
GO:0000793	condensed chromosome	GO_CellularComponent-EBI-UniProt-GOA_17.02.2020_00h00	0.0103699	0.0296067	0.0134237	0.0258886	[5, 6]	Group44	4.0146	11	[AHCTF1, BOD1L1, BRD8, CHL1, DYNLT3, NDEL1, NSL1, PHF2, SUV39H1, SYCP2, ZNF207]
GO:0000779	condensed chromosome, centromeric region	GO_CellularComponent-EBI-UniProt-GOA_17.02.2020_00h00	0.00509421	0.0228082	0.0134237	0.0258886	[4, 6, 7, 8]	Group44	5.40541	8	[AHCTF1, BOD1L1, DYNLT3, NDEL1, NSL1, PHF2, SYCP2, ZNF207]
GO:1904115	axon cytoplasm	GO_CellularComponent-EBI-UniProt-GOA_17.02.2020_00h00	0.019601	0.0394019	0.0124169	0.0268206	[6]	Group45	5.74713	5	[ASXL1, BLOC1S5, KIF3A, NDEL1, TRAK1]
GO:0030516	regulation of axon extension	GO_BiologicalProcess-EBI-UniProt-GOA_17.02.2020_00h00	0.0212898	0.0395668	0.0124169	0.0268206	[5, 6, 7, 8, 9, 10, 11, 12]	Group45	4.95868	6	[ASXL1, DPYSL2, ILK, MEGF8, NDEL1, SEMA3C]
GO:0045773	positive regulation of axon extension	GO_BiologicalProcess-EBI-UniProt-GOA_17.02.2020_00h00	0.0315096	0.0481194	0.0124169	0.0268206	[6, 7, 8, 9, 10, 11, 12, 13]	Group45	5.97015	4	[ASXL1, ILK, MEGF8, NDEL1]
GO:0050772	positive regulation of axonogenesis	GO_BiologicalProcess-EBI-UniProt-GOA_17.02.2020_00h00	0.0205305	0.039652	0.0124169	0.0268206	[7, 8, 9, 10, 11, 12]	Group45	5	6	[ASXL1, ILK, MEGF8, NDEL1, TRAK1, ZEB2]
GO:0030258	lipid modification	GO_BiologicalProcess-EBI-UniProt-GOA_17.02.2020_00h00	0.00287124	0.0166363	0.0012224	0.00825118	[4, 5]	Group46	4.54545	12	[ATM, AUH, CHKB-CPT1B, CYP4A22, ECHS1, FAAH, PIK3C2G, PIKFYVE, PIP5K1C, SMG1, SPHK2, SYCP2]
GO:0008654	phospholipid biosynthetic process	GO_BiologicalProcess-EBI-UniProt-GOA_17.02.2020_00h00	0.00303633	0.0170902	0.0012224	0.00825118	[4, 5, 6]	Group46	4.31894	13	[ATM, CHKB-CPT1B, FITM2, GGPS1, KAT5, PIK3C2G, PIKFYVE, PIP5K1C, RBM5, SGMS2, SPHK2, SPTLC1, SPTLC2]
GO:0046834	lipid phosphorylation	GO_BiologicalProcess-EBI-UniProt-GOA_17.02.2020_00h00	0.00250438	0.0154176	0.0012224	0.00825118	[5, 6]	Group46	7.79221	6	[ATM, PIK3C2G, PIKFYVE, PIP5K1C, SMG1, SPHK2]
GO:0009062	fatty acid catabolic process	GO_BiologicalProcess-EBI-UniProt-GOA_17.02.2020_00h00	0.0176774	0.0366574	0.0012224	0.00825118	[5, 6, 7, 8]	Group46	5.17241	6	[AUH, CHKB-CPT1B, ECHS1, FAAH, PCK2, SYCP2]
GO:0016307	phosphatidylinositol phosphate kinase activity	GO_BiologicalProcess-EBI-UniProt-GOA_17.02.2020_00h00	0.00316143	0.0173001	0.0012224	0.00825118	[7, 8, 9]	Group46	17.6471	3	[PIK3C2G, PIKFYVE, PIP5K1C]
GO:0001655	urogenital system development	GO_BiologicalProcess-EBI-UniProt-GOA_17.02.2020_00h00	0.00122807	0.0120965	0.00122807	0.00736841	[4, 5]	Group47	4.12621	17	[ASXL1, BMP6, BMPER, CPLANE1, CYP7B1, DAB2IP, ILK, KIF3A, KLHL3, NPHP3, NPHP3-ACAD11, PECAM1, PKD1L3, S100A8, SMAD6, SULF2, WNT7B]
GO:0001822	kidney development	GO_BiologicalProcess-EBI-UniProt-GOA_17.02.2020_00h00	0.00144869	0.0109766	0.00122807	0.00736841	[4, 5, 6, 7]	Group47	4.33526	15	[ASXL1, BMP6, BMPER, CPLANE1, DAB2IP, ILK, KIF3A, KLHL3, NPHP3, NPHP3-ACAD11, PECAM1, PKD1L3, SMAD6, SULF2, WNT7B]
GO:0072006	nephron development	GO_BiologicalProcess-EBI-UniProt-GOA_17.02.2020_00h00	0.0225727	0.0407965	0.00122807	0.00736841	[3, 5, 6, 7, 8]	Group47	4.4586	7	[ASXL1, DAB2IP, ILK, KLHL3, PECAM1, SULF2, WNT7B]
GO:0060993	kidney morphogenesis	GO_BiologicalProcess-EBI-UniProt-GOA_17.02.2020_00h00	0.00897317	0.0289789	0.00122807	0.00736841	[4, 5, 6, 7, 8]	Group47	6	6	[ASXL1, ILK, KLHL3, NPHP3, NPHP3-ACAD11, WNT7B]
GO:0072073	kidney epithelium development	GO_BiologicalProcess-EBI-UniProt-GOA_17.02.2020_00h00	0.0155675	0.0352504	0.00122807	0.00736841	[5, 6, 7, 8]	Group47	4.44444	8	[ASXL1, BMPER, DAB2IP, ILK, KLHL3, PECAM1, SMAD6, WNT7B]
KEGG:04068	FoxO signaling pathway	KEGG_17.02.2020	0.00909961	0.0289133	0.000616817	0.00832703	[-1]	Group48	5.34351	7	[ARAF, ATM, KRAS, MDM2, PCK2, SOD2, SOS2]
KEGG:04910	Insulin signaling pathway	KEGG_17.02.2020	0.00319526	0.0170126	0.000616817	0.00832703	[-1]	Group48	5.83942	8	[ARAF, GCK, KRAS, PCK2, PDE3B, RPS6KB1, RPTOR, SOS2]
KEGG:05213	Endometrial cancer	KEGG_17.02.2020	0.019727	0.0392547	0.000616817	0.00832703	[-1]	Group48	6.89655	4	[ARAF, ILK, KRAS, SOS2]
KEGG:05221	Acute myeloid leukemia	KEGG_17.02.2020	0.0068171	0.0258263	0.000616817	0.00832703	[-1]	Group48	7.46269	5	[ARAF, KRAS, PER2, RPS6KB1, SOS2]
KEGG:05223	Non-small cell lung cancer	KEGG_17.02.2020	0.0300355	0.0473359	0.000616817	0.00832703	[-1]	Group48	6.06061	4	[ARAF, FHIT, KRAS, SOS2]
R-HSA:6802948	Signaling by high-kinase activity BRAF mutants	REACTOME_Pathways_17.02.2020	0.0259013	0.0428787	0.000616817	0.00832703	[-1]	Group48	8.33333	3	[ARAF, KRAS, VCL]
R-HSA:6802952	Signaling by BRAF and RAF fusions	REACTOME_Pathways_17.02.2020	0.0315096	0.0481194	0.000616817	0.00832703	[-1]	Group48	5.97015	4	[ARAF, KRAS, TRAK1, VCL]
GO:2001020	regulation of response to DNA damage stimulus	GO_BiologicalProcess-EBI-UniProt-GOA_17.02.2020_00h00	0.00220327	0.0140014	0.000784652	0.00706187	[5, 6]	Group49	4.48276	13	[ATM, CHL1, CUL4A, DTX3L, EEF1E1-BLOC1S5, MDM2, PARG, S100A8, SMCHD1, SMG1, SNAI1, WRAP53, WRNIP1]
GO:0006282	regulation of DNA repair	GO_BiologicalProcess-EBI-UniProt-GOA_17.02.2020_00h00	0.0247165	0.041264	0.000784652	0.00706187	[6, 7]	Group49	4.375	7	[CHL1, CUL4A, DTX3L, PARG, SMCHD1, WRAP53, WRNIP1]
GO:1901796	regulation of signal transduction by p53 class mediator	GO_BiologicalProcess-EBI-UniProt-GOA_17.02.2020_00h00	0.00639948	0.0247196	0.000784652	0.00706187	[6, 7]	Group49	4.29688	11	[ATM, CHD6, EEF1E1-BLOC1S5, ING5, KALRN, KAT5, MDM2, S100A8, SNAI1, TAF2, TP53BP2]
GO:0043516	regulation of DNA damage response, signal transduction by p53 class mediator	GO_BiologicalProcess-EBI-UniProt-GOA_17.02.2020_00h00	0.0020881	0.0141847	0.000784652	0.00706187	[6, 7, 8]	Group49	9.80392	5	[ATM, EEF1E1-BLOC1S5, MDM2, S100A8, SNAI1]
GO:0043518	negative regulation of DNA damage response, signal transduction by p53 class mediator	GO_BiologicalProcess-EBI-UniProt-GOA_17.02.2020_00h00	0.00438799	0.0210838	0.000784652	0.00706187	[6, 7, 8, 9]	Group49	15.7895	3	[MDM2, S100A8, SNAI1]
GO:1901798	positive regulation of signal transduction by p53 class mediator	GO_BiologicalProcess-EBI-UniProt-GOA_17.02.2020_00h00	0.00828741	0.0286424	0.000784652	0.00706187	[7, 8]	Group49	8.88889	4	[ATM, CHD6, EEF1E1-BLOC1S5, KALRN]
GO:2000781	positive regulation of double-strand break repair	GO_BiologicalProcess-EBI-UniProt-GOA_17.02.2020_00h00	0.0127941	0.0331635	0.000784652	0.00706187	[7, 8, 9]	Group49	7.84314	4	[CHL1, DTX3L, SMCHD1, WRAP53]
R-HSA:5620924	Intraflagellar transport	REACTOME_Pathways_17.02.2020	0.0155355	0.0355871	3.68495e-05	0.000994935	[-1]	Group50	7.40741	4	[IFT46, KIF3A, TTC30A, TTC30B]
GO:0007018	microtubule-based movement	GO_BiologicalProcess-EBI-UniProt-GOA_17.02.2020_00h00	0.000580191	0.00761984	3.68495e-05	0.000994935	[3]	Group50	4.57143	16	[ASXL1, BLOC1S5, BRD8, CFAP61, DNAH14, DYNLT3, HTT, IFT46, KAT5, KIF3A, NDEL1, NPHP3, NPHP3-ACAD11, TRAK1, TTC30A, TTC30B]
GO:0031503	protein-containing complex localization	GO_BiologicalProcess-EBI-UniProt-GOA_17.02.2020_00h00	0.00132979	0.0119076	3.68495e-05	0.000994935	[4]	Group50	4.37318	15	[ATM, BRD8, CACNG8, DNM3, DYNLT3, IFT46, KIF3A, MPP3, MTUS1, NLGN1, SMAD6, SMG1, STXBP6, TTC30A, TTC30B]
GO:0099111	microtubule-based transport	GO_BiologicalProcess-EBI-UniProt-GOA_17.02.2020_00h00	0.000167632	0.00550393	3.68495e-05	0.000994935	[4]	Group50	5.6	14	[ASXL1, BLOC1S5, BRD8, DYNLT3, HTT, IFT46, KAT5, KIF3A, NDEL1, NPHP3, NPHP3-ACAD11, TRAK1, TTC30A, TTC30B]
GO:0030705	cytoskeleton-dependent intracellular transport	GO_BiologicalProcess-EBI-UniProt-GOA_17.02.2020_00h00	0.000124569	0.00818004	3.68495e-05	0.000994935	[4, 5]	Group50	5.76132	14	[ASXL1, BLOC1S5, BRD8, DYNLT3, HTT, IFT46, KAT5, KIF3A, MYO5A, NDEL1, TANC2, TRAK1, TTC30A, TTC30B]
GO:0010970	transport along microtubule	GO_BiologicalProcess-EBI-UniProt-GOA_17.02.2020_00h00	0.000498091	0.007548	3.68495e-05	0.000994935	[5, 6]	Group50	5.5814	12	[ASXL1, BLOC1S5, BRD8, DYNLT3, HTT, IFT46, KAT5, KIF3A, NDEL1, TRAK1, TTC30A, TTC30B]
GO:0042073	intraciliary transport	GO_BiologicalProcess-EBI-UniProt-GOA_17.02.2020_00h00	0.00132105	0.0123927	3.68495e-05	0.000994935	[5, 6, 7, 8, 9, 10]	Group50	8.82353	6	[BRD8, DYNLT3, IFT46, KIF3A, TTC30A, TTC30B]
GO:0007422	peripheral nervous system development	GO_BiologicalProcess-EBI-UniProt-GOA_17.02.2020_00h00	0.0308259	0.0481961	0.00154678	0.00835262	[4, 5, 6]	Group51	5.10204	5	[FAAH, ILK, SH3TC2, SKI, UGT8]
GO:0042063	gliogenesis	GO_BiologicalProcess-EBI-UniProt-GOA_17.02.2020_00h00	0.00136929	0.0117283	0.00154678	0.00835262	[5, 6, 7]	Group51	4.53074	14	[ASH1L, ASXL1, CSF1, DAB2IP, EMX1, FAAH, ILK, KRAS, NLGN3, NPPC, S100A8, SH3TC2, SKI, SRGAP2]
GO:0010001	glial cell differentiation	GO_BiologicalProcess-EBI-UniProt-GOA_17.02.2020_00h00	0.00972191	0.0290184	0.00154678	0.00835262	[4, 6, 7, 8]	Group51	4.25532	10	[ASH1L, EMX1, FAAH, ILK, KRAS, NLGN3, NPPC, S100A8, SH3TC2, SKI]
GO:0042552	myelination	GO_BiologicalProcess-EBI-UniProt-GOA_17.02.2020_00h00	0.023987	0.0410908	0.00154678	0.00835262	[4, 7, 8]	Group51	4.40252	7	[FAAH, ILK, MYO5A, PIKFYVE, SH3TC2, SKI, UGT8]
GO:0032288	myelin assembly	GO_BiologicalProcess-EBI-UniProt-GOA_17.02.2020_00h00	0.00962717	0.0291777	0.00154678	0.00835262	[4, 5, 6, 8, 9]	Group51	12	3	[ILK, PIKFYVE, UGT8]
GO:0021782	glial cell development	GO_BiologicalProcess-EBI-UniProt-GOA_17.02.2020_00h00	0.0225727	0.0407965	0.00154678	0.00835262	[4, 5, 7, 8, 9]	Group51	4.4586	7	[ASH1L, FAAH, ILK, KRAS, S100A8, SH3TC2, SKI]
GO:0022011	myelination in peripheral nervous system	GO_BiologicalProcess-EBI-UniProt-GOA_17.02.2020_00h00	0.00371255	0.0192466	0.00154678	0.00835262	[5, 6, 7, 8, 9, 10, 11]	Group51	11.1111	4	[FAAH, ILK, SH3TC2, SKI]
GO:0031248	protein acetyltransferase complex	GO_CellularComponent-EBI-UniProt-GOA_17.02.2020_00h00	0.00773414	0.0277023	0.00182104	0.00893967	[2, 5]	Group52	5.51181	7	[BRD8, ING5, KAT5, LSM8, NSL1, TAF2, TAF5L]
GO:0000118	histone deacetylase complex	GO_CellularComponent-EBI-UniProt-GOA_17.02.2020_00h00	0.00174406	0.0122707	0.00182104	0.00893967	[3, 6, 7, 8]	Group52	7.2165	7	[ANP32E, BRD8, CHD6, HLA-F, KALRN, KAT5, NCOA3]
GO:0070603	SWI/SNF superfamily-type complex	GO_CellularComponent-EBI-UniProt-GOA_17.02.2020_00h00	0.0103001	0.0298401	0.00182104	0.00893967	[4, 7, 8, 9]	Group52	5.82524	6	[ANP32E, BRD8, CHD6, HLA-F, KALRN, KAT5]
GO:0018205	peptidyl-lysine modification	GO_BiologicalProcess-EBI-UniProt-GOA_17.02.2020_00h00	0.00141519	0.0116163	0.00182104	0.00893967	[7, 8]	Group52	4.19948	16	[ASH1L, ATAT1, BCL11A, BRD8, CHD6, ING5, KALRN, KAT5, LDB2, MDM2, MTUS1, NCOA3, NSL1, SPHK2, SUV39H1, TAF5L]
GO:0000812	Swr1 complex	GO_CellularComponent-EBI-UniProt-GOA_17.02.2020_00h00	0.000248146	0.00611059	0.00182104	0.00893967	[4, 6, 7, 8, 9, 10, 11]	Group52	22.2222	4	[ANP32E, BRD8, HLA-F, KAT5]
GO:0061733	peptide-lysine-N-acetyltransferase activity	GO_MolecularFunction-EBI-UniProt-GOA_17.02.2020_00h00	0.019601	0.0394019	0.00182104	0.00893967	[8]	Group52	5.74713	5	[ATAT1, KAT5, NCOA3, NSL1, TAF5L]
GO:0016573	histone acetylation	GO_BiologicalProcess-EBI-UniProt-GOA_17.02.2020_00h00	0.000364497	0.00652781	0.00182104	0.00893967	[6, 7, 8, 10, 11]	Group52	6.66667	10	[BRD8, CHD6, ING5, KALRN, KAT5, LDB2, NCOA3, NSL1, SPHK2, TAF5L]
GO:0006475	internal protein amino acid acetylation	GO_BiologicalProcess-EBI-UniProt-GOA_17.02.2020_00h00	0.000187372	0.00527319	0.00182104	0.00893967	[8, 9]	Group52	6.66667	11	[ATAT1, BRD8, CHD6, ING5, KALRN, KAT5, LDB2, NCOA3, NSL1, SPHK2, TAF5L]
GO:0018394	peptidyl-lysine acetylation	GO_BiologicalProcess-EBI-UniProt-GOA_17.02.2020_00h00	0.000142941	0.00563186	0.00182104	0.00893967	[8, 9]	Group52	6.875	11	[ATAT1, BRD8, CHD6, ING5, KALRN, KAT5, LDB2, NCOA3, NSL1, SPHK2, TAF5L]
GO:0043967	histone H4 acetylation	GO_BiologicalProcess-EBI-UniProt-GOA_17.02.2020_00h00	0.00919308	0.0287466	0.00182104	0.00893967	[7, 8, 9, 11, 12]	Group52	6.94444	5	[BRD8, CHD6, KALRN, KAT5, NSL1]
KEGG:00600	Sphingolipid metabolism	KEGG_17.02.2020	0.00144483	0.0113852	0.00947954	0.023268	[-1]	Group53	10.6383	5	[SGMS2, SPHK2, SPTLC1, SPTLC2, UGT8]
KEGG:04071	Sphingolipid signaling pathway	KEGG_17.02.2020	0.0197898	0.0389859	0.00947954	0.023268	[-1]	Group53	5.04202	6	[KRAS, PLCB2, SGMS2, SPHK2, SPTLC1, SPTLC2]
R-HSA:1660661	Sphingolipid de novo biosynthesis	REACTOME_Pathways_17.02.2020	0.00705717	0.0262314	0.00947954	0.023268	[-1]	Group53	9.30233	4	[SGMS2, SPHK2, SPTLC1, SPTLC2]
R-HSA:428157	Sphingolipid metabolism	REACTOME_Pathways_17.02.2020	0.0214021	0.0394039	0.00947954	0.023268	[-1]	Group53	5.61798	5	[SGMS2, SPHK2, SPTLC1, SPTLC2, UGT8]
GO:1901617	organic hydroxy compound biosynthetic process	GO_BiologicalProcess-EBI-UniProt-GOA_17.02.2020_00h00	0.00570675	0.0239198	0.00947954	0.023268	[4]	Group53	4.36508	11	[CYP7B1, GGPS1, INSIG1, MYO5A, PCK2, PER2, PLCB2, SPHK2, SPTLC1, SPTLC2, SYCP2]
GO:0019751	polyol metabolic process	GO_BiologicalProcess-EBI-UniProt-GOA_17.02.2020_00h00	0.0199192	0.0388523	0.00947954	0.023268	[4, 5]	Group53	4.57516	7	[GCK, NUDT11, PCK2, PLCB2, SPHK2, SPTLC1, SPTLC2]
GO:0046165	alcohol biosynthetic process	GO_BiologicalProcess-EBI-UniProt-GOA_17.02.2020_00h00	0.016919	0.0366269	0.00947954	0.023268	[4, 5]	Group53	4.72973	7	[GGPS1, INSIG1, PCK2, PLCB2, SPHK2, SPTLC1, SPTLC2]
GO:0006665	sphingolipid metabolic process	GO_BiologicalProcess-EBI-UniProt-GOA_17.02.2020_00h00	0.0272208	0.043955	0.00947954	0.023268	[4, 5, 6]	Group53	4	8	[FAAH, P2RX1, SGMS2, SMG1, SPHK2, SPTLC1, SPTLC2, UGT8]
GO:0046173	polyol biosynthetic process	GO_BiologicalProcess-EBI-UniProt-GOA_17.02.2020_00h00	0.0114637	0.0309363	0.00947954	0.023268	[5, 6]	Group53	6.57895	5	[PCK2, PLCB2, SPHK2, SPTLC1, SPTLC2]
GO:0006686	sphingomyelin biosynthetic process	GO_BiologicalProcess-EBI-UniProt-GOA_17.02.2020_00h00	0.000293268	0.00641931	0.00947954	0.023268	[5, 6, 7, 8]	Group53	37.5	3	[SGMS2, SPTLC1, SPTLC2]
GO:0046512	sphingosine biosynthetic process	GO_BiologicalProcess-EBI-UniProt-GOA_17.02.2020_00h00	0.00586654	0.0235859	0.00947954	0.023268	[5, 6, 7, 8, 9]	Group53	14.2857	3	[SPHK2, SPTLC1, SPTLC2]
GO:0007018	microtubule-based movement	GO_BiologicalProcess-EBI-UniProt-GOA_17.02.2020_00h00	0.000580191	0.00761984	3.36407e-05	0.0018166	[3]	Group54	4.57143	16	[ASXL1, BLOC1S5, BRD8, CFAP61, DNAH14, DYNLT3, HTT, IFT46, KAT5, KIF3A, NDEL1, NPHP3, NPHP3-ACAD11, TRAK1, TTC30A, TTC30B]
GO:0099111	microtubule-based transport	GO_BiologicalProcess-EBI-UniProt-GOA_17.02.2020_00h00	0.000167632	0.00550393	3.36407e-05	0.0018166	[4]	Group54	5.6	14	[ASXL1, BLOC1S5, BRD8, DYNLT3, HTT, IFT46, KAT5, KIF3A, NDEL1, NPHP3, NPHP3-ACAD11, TRAK1, TTC30A, TTC30B]
GO:0030705	cytoskeleton-dependent intracellular transport	GO_BiologicalProcess-EBI-UniProt-GOA_17.02.2020_00h00	0.000124569	0.00818004	3.36407e-05	0.0018166	[4, 5]	Group54	5.76132	14	[ASXL1, BLOC1S5, BRD8, DYNLT3, HTT, IFT46, KAT5, KIF3A, MYO5A, NDEL1, TANC2, TRAK1, TTC30A, TTC30B]
GO:0051650	establishment of vesicle localization	GO_BiologicalProcess-EBI-UniProt-GOA_17.02.2020_00h00	3.43355e-05	0.00338204	3.36407e-05	0.0018166	[4, 5]	Group54	6.14754	15	[ASXL1, BLOC1S5, BRD8, DNM3, DPYSL2, GCK, HTT, KIF3A, MYO5A, NDEL1, NLGN1, TANC2, TCIRG1, TMEM230, TRAK1]
GO:0120111	neuron projection cytoplasm	GO_CellularComponent-EBI-UniProt-GOA_17.02.2020_00h00	0.00874285	0.0287057	3.36407e-05	0.0018166	[5]	Group54	5.38462	7	[ASXL1, BLOC1S5, GRIK2, KAT5, KIF3A, NDEL1, TRAK1]
GO:0010970	transport along microtubule	GO_BiologicalProcess-EBI-UniProt-GOA_17.02.2020_00h00	0.000498091	0.007548	3.36407e-05	0.0018166	[5, 6]	Group54	5.5814	12	[ASXL1, BLOC1S5, BRD8, DYNLT3, HTT, IFT46, KAT5, KIF3A, NDEL1, TRAK1, TTC30A, TTC30B]
GO:0099518	vesicle cytoskeletal trafficking	GO_BiologicalProcess-EBI-UniProt-GOA_17.02.2020_00h00	7.26149e-06	0.00143051	3.36407e-05	0.0018166	[5, 6]	Group54	12	9	[ASXL1, BLOC1S5, BRD8, HTT, KIF3A, MYO5A, NDEL1, TANC2, TRAK1]
GO:1904115	axon cytoplasm	GO_CellularComponent-EBI-UniProt-GOA_17.02.2020_00h00	0.019601	0.0394019	3.36407e-05	0.0018166	[6]	Group54	5.74713	5	[ASXL1, BLOC1S5, KIF3A, NDEL1, TRAK1]
GO:0008088	axo-dendritic transport	GO_BiologicalProcess-EBI-UniProt-GOA_17.02.2020_00h00	0.0107718	0.030315	3.36407e-05	0.0018166	[6, 7]	Group54	5.76923	6	[ASXL1, BLOC1S5, KAT5, KIF3A, NDEL1, TRAK1]
GO:0047496	vesicle transport along microtubule	GO_BiologicalProcess-EBI-UniProt-GOA_17.02.2020_00h00	0.000125688	0.00619012	3.36407e-05	0.0018166	[5, 6, 7, 8]	Group54	11.1111	7	[ASXL1, BLOC1S5, BRD8, HTT, KIF3A, NDEL1, TRAK1]
GO:0042073	intraciliary transport	GO_BiologicalProcess-EBI-UniProt-GOA_17.02.2020_00h00	0.00132105	0.0123927	3.36407e-05	0.0018166	[5, 6, 7, 8, 9, 10]	Group54	8.82353	6	[BRD8, DYNLT3, IFT46, KIF3A, TTC30A, TTC30B]
GO:0050772	positive regulation of axonogenesis	GO_BiologicalProcess-EBI-UniProt-GOA_17.02.2020_00h00	0.0205305	0.039652	3.36407e-05	0.0018166	[7, 8, 9, 10, 11, 12]	Group54	5	6	[ASXL1, ILK, MEGF8, NDEL1, TRAK1, ZEB2]
GO:0061002	negative regulation of dendritic spine morphogenesis	GO_BiologicalProcess-EBI-UniProt-GOA_17.02.2020_00h00	0.000293268	0.00641931	0.000253231	0.00455815	[6, 7, 8, 9, 10, 11, 12, 13, 14]	Group55	37.5	3	[DNM3, NLGN1, NLGN3]
GO:1900006	positive regulation of dendrite development	GO_BiologicalProcess-EBI-UniProt-GOA_17.02.2020_00h00	0.00453822	0.0212864	0.000253231	0.00455815	[8, 9, 10, 11, 12]	Group55	6.08696	7	[ASXL1, DAB2IP, ILK, KALRN, NLGN1, PPP1R9A, ZMYND8]
GO:2000171	negative regulation of dendrite development	GO_BiologicalProcess-EBI-UniProt-GOA_17.02.2020_00h00	0.00165055	0.0120429	0.000253231	0.00455815	[8, 9, 10, 11, 12]	Group55	13.7931	4	[BCL11A, DNM3, NLGN1, NLGN3]
GO:0099173	postsynapse organization	GO_BiologicalProcess-EBI-UniProt-GOA_17.02.2020_00h00	0.0110452	0.0306466	0.000253231	0.00455815	[3, 4]	Group55	5.14706	7	[DAB2IP, DNM3, DOCK10, MPP3, NLGN1, NLGN3, PPP1R9A]
GO:0071709	membrane assembly	GO_BiologicalProcess-EBI-UniProt-GOA_17.02.2020_00h00	0.0186204	0.0382106	0.000253231	0.00455815	[4]	Group55	7.01754	4	[DAB2IP, KAT5, NLGN1, NLGN3]
GO:0099175	regulation of postsynapse organization	GO_BiologicalProcess-EBI-UniProt-GOA_17.02.2020_00h00	0.00573752	0.0235477	0.000253231	0.00455815	[5, 6]	Group55	5.29801	8	[ASXL1, DNM3, KALRN, NLGN1, NLGN3, PPP1R9A, TANC2, ZMYND8]
GO:1900449	regulation of glutamate receptor signaling pathway	GO_BiologicalProcess-EBI-UniProt-GOA_17.02.2020_00h00	0.0274397	0.0439482	0.000253231	0.00455815	[5, 6]	Group55	5.26316	5	[CACNG8, FRRS1L, MPP3, NLGN1, NLGN3]
GO:0010769	regulation of cell morphogenesis involved in differentiation	GO_BiologicalProcess-EBI-UniProt-GOA_17.02.2020_00h00	0.000820457	0.00950765	0.000253231	0.00455815	[6]	Group55	4.28212	17	[ASXL1, DNM3, DPYSL2, FBLN1, ILK, KALRN, MEGF8, NCOA3, NDEL1, NLGN1, NLGN3, PPP1R9A, SDC2, SEMA3C, TANC2, TRAK1, ZEB2]
GO:2000809	positive regulation of synaptic vesicle clustering	GO_BiologicalProcess-EBI-UniProt-GOA_17.02.2020_00h00	0.00109262	0.0113288	0.000253231	0.00455815	[5, 6, 7, 8]	Group55	25	3	[DAB2IP, NLGN1, NLGN3]
GO:0048488	synaptic vesicle endocytosis	GO_BiologicalProcess-EBI-UniProt-GOA_17.02.2020_00h00	0.0232866	0.0413284	0.000253231	0.00455815	[5, 7, 8]	Group55	6.55738	4	[DNM3, NLGN1, NLGN3, PIP5K1C]
GO:0051489	regulation of filopodium assembly	GO_BiologicalProcess-EBI-UniProt-GOA_17.02.2020_00h00	0.00426339	0.0209972	0.000253231	0.00455815	[6, 8]	Group55	8.33333	5	[DNM3, NLGN1, PPP1R9A, TENM1, ZMYND8]
GO:2000311	regulation of AMPA receptor activity	GO_BiologicalProcess-EBI-UniProt-GOA_17.02.2020_00h00	0.0159209	0.035641	0.000253231	0.00455815	[5, 6, 7, 8, 9]	Group55	10	3	[CACNG8, NLGN1, NLGN3]
GO:0010977	negative regulation of neuron projection development	GO_BiologicalProcess-EBI-UniProt-GOA_17.02.2020_00h00	0.0245154	0.0416339	0.000253231	0.00455815	[7, 8, 9, 10, 11]	Group55	4.08163	8	[ASXL1, BCL11A, DNM3, MDM2, NLGN1, NLGN3, PTPRG, SEMA3C]
GO:0050773	regulation of dendrite development	GO_BiologicalProcess-EBI-UniProt-GOA_17.02.2020_00h00	0.000296548	0.005842	0.000253231	0.00455815	[8, 9, 10, 11]	Group55	5.91133	12	[ASXL1, BCL11A, DAB2IP, DNM3, ILK, KALRN, NLGN1, NLGN3, PPP1R9A, SDC2, TANC2, ZMYND8]
GO:0048814	regulation of dendrite morphogenesis	GO_BiologicalProcess-EBI-UniProt-GOA_17.02.2020_00h00	0.000511536	0.00719804	0.000253231	0.00455815	[7, 9, 10, 11, 12]	Group55	6.97674	9	[ASXL1, DNM3, ILK, KALRN, NLGN1, NLGN3, PPP1R9A, SDC2, TANC2]

## Sheet: Detailed_Enriched_Terms
SUID	% Associated Genes	All Associated Genes	Associated Genes Found	GOGroups	GOID	GOLevels	GOTerm	Group PValue	Group PValue Corrected with Benjamini-Hochberg	Nr. Genes	Ontology Source	OverViewTerm	Term PValue	Term PValue Corrected with Benjamini-Hochberg
62	7.2165	[ABL2, ACTR6, AKIRIN2, ANP32E, ARFRP1, BRD8, BRMS1, BRMS1L, C11orf58, CBX5, CHD3, CHD4, CHD5, CHD6, CREBRF, CRISP1, CSNK2A1, CSNK2A2, DMAP1, DNTTIP1, DPEP2, DPEP3, EP400, GATAD2A, GATAD2B, GET1, HDAC1, HDAC10, HDAC11, HDAC2, HDAC3, HDAC4, HDAC5, HDAC6, HDAC7, HDAC8, HDAC9, HERPUD1, HEY2, HINT1, HLA-F, HLA-J, ING2, ING3, INGX, KALRN, KAT5, KIFAP3, KRT7, MANF, MBD2, MBD3, MECOM, MIDEAS, MORF4L1, MT…	[ANP32E, BRD8, CHD6, HLA-F, KALRN, KAT5, NCOA3]	[Group52]	GO:0000118	[3, 6, 7, 8]	histone deacetylase complex	{Group52=0.0018210432688934716}	{Group52=0.008939666956386134}	7	GO_CellularComponent-EBI-UniProt-GOA_17.02.2020_00h00	FALSE	0.00174406	0.0122707
63	4.31373	[ADARB1, AHCTF1, ANAPC16, APC, AQP6, ASXL1, ATRX, AURKA, AURKB, AURKC, BAZ1B, BCL2L11, BHLHE40, BIRC5, BLMH, BOD1, BOD1L1, BOD1L2, BUB1, BUB1B, BUB3, CAMP, CAPG, CBX1, CBX3, CBX5, CCNB1, CD5L, CD69, CDCA5, CDCA8, CDK7, CDT1, CEBPB, CENPA, CENPB, CENPC, CENPCP1, CENPE, CENPF, CENPH, CENPI, CENPK, CENPL, CENPM, CENPN, CENPO, CENPP, CENPQ, CENPS, CENPS-CORT, CENPT, CENPU, CENPV, CENPW, CENPX, CEP250…	[AHCTF1, ASXL1, BOD1L1, DYNLT3, NDEL1, NSL1, PHF2, SNAI1, SUV39H1, SYCP2, ZNF207]	[Group44]	GO:0000775	[3, 6, 7]	chromosome, centromeric region	{Group44=0.01342374023131344}	{Group44=0.025888641874675922}	11	GO_CellularComponent-EBI-UniProt-GOA_17.02.2020_00h00	FALSE	0.00622042	0.0245084
64	4.49438	[ADARB1, AHCTF1, ANAPC16, APC, AQP6, ASXL1, AURKB, BHLHE40, BIRC5, BOD1, BOD1L1, BOD1L2, BUB1, BUB1B, BUB3, CAMP, CBX5, CCNB1, CDK7, CDT1, CENPA, CENPC, CENPCP1, CENPE, CENPF, CENPH, CENPI, CENPK, CENPM, CENPN, CENPO, CENPQ, CENPS, CENPS-CORT, CENPT, CENPU, CENPV, CENPW, CENPX, CFDP1, CHAMP1, CKAP5, CLASP1, CLASP2, CLIP1, CRYBG1, CSNK1A1, DCTN1, DCTN2, DCTN3, DCTN4, DCTN5, DCTN6, DLC1, DLEC1, DSN…	[AHCTF1, ASXL1, BOD1L1, DYNLT3, NDEL1, NSL1, PHF2, ZNF207]	[Group44]	GO:0000776	[3, 4, 5, 7, 8]	kinetochore	{Group44=0.01342374023131344}	{Group44=0.025888641874675922}	8	GO_CellularComponent-EBI-UniProt-GOA_17.02.2020_00h00	FALSE	0.014645	0.033942
67	5.40541	[AHCTF1, ANAPC16, ATRX, AURKA, AURKB, AURKC, BHLHE40, BIRC5, BOD1, BOD1L1, BOD1L2, BUB1, BUB1B, BUB3, CAMP, CAPG, CBX3, CCNB1, CDK7, CDT1, CEBPB, CENPA, CENPB, CENPC, CENPCP1, CENPE, CENPF, CENPH, CENPK, CENPM, CENPN, CENPO, CENPS, CENPS-CORT, CENPT, CENPU, CENPV, CENPW, CENPX, CEP250, CFDP1, CHAMP1, CKAP5, CLASP1, CLASP2, CRYBG1, CSNK1A1, CTDSP2, DCTN3, DCTN5, DCTN6, DSN1, DYNC1I1, DYNC1LI1, DYN…	[AHCTF1, BOD1L1, DYNLT3, NDEL1, NSL1, PHF2, SYCP2, ZNF207]	[Group44]	GO:0000779	[4, 6, 7, 8]	condensed chromosome, centromeric region	{Group44=0.01342374023131344}	{Group44=0.025888641874675922}	8	GO_CellularComponent-EBI-UniProt-GOA_17.02.2020_00h00	TRUE	0.00509421	0.0228082
71	4.0146	[ADD3, AGO3, AHCTF1, AKAP8, ANAPC16, ATRX, AURKA, AURKB, AURKC, BAZ1B, BCL2L11, BHLHE40, BIRC5, BLM, BLMH, BOD1, BOD1L1, BOD1L2, BRCA1, BRCA2, BRD4, BRD8, BUB1, BUB1B, BUB3, C11orf58, C14orf39, CAMP, CAPG, CBX3, CCDC36, CCNB1, CCNB1IP1, CDK2, CDK7, CDKN2A, CDT1, CDX2, CEBPB, CENPA, CENPB, CENPC, CENPCP1, CENPE, CENPF, CENPH, CENPK, CENPM, CENPN, CENPO, CENPS, CENPS-CORT, CENPT, CENPU, CENPV, CENP…	[AHCTF1, BOD1L1, BRD8, CHL1, DYNLT3, NDEL1, NSL1, PHF2, SUV39H1, SYCP2, ZNF207]	[Group44]	GO:0000793	[5, 6]	condensed chromosome	{Group44=0.01342374023131344}	{Group44=0.025888641874675922}	11	GO_CellularComponent-EBI-UniProt-GOA_17.02.2020_00h00	FALSE	0.0103699	0.0296067
76	22.2222	[ACTR6, ANP32E, BRD8, C11orf58, DMAP1, EP400, HLA-F, HLA-J, ING3, KAT5, KIFAP3, RUVBL1, RUVBL2, SMAP2, SMOC2, SRCAP, TRRAP, ZNHIT1]	[ANP32E, BRD8, HLA-F, KAT5]	[Group52]	GO:0000812	[4, 6, 7, 8, 9, 10, 11]	Swr1 complex	{Group52=0.0018210432688934716}	{Group52=0.008939666956386134}	4	GO_CellularComponent-EBI-UniProt-GOA_17.02.2020_00h00	FALSE	0.000248146	0.00611059
79	4.12621	[ABI2, ACAT1, ACE, ACTA2, ACTRT1, ACVR2B, ADAMTS1, ADAMTS16, ADIPOQ, AGT, AGTR1, AGTR2, AGXT, AHI1, AKR1A1, AKR1B1, ALDH1A2, ALOX15B, AMER1, AMH, ANGPT1, ANGPT2, ANHX, ANXA1, APAF1, APH1A, AQP11, AQP2, AR, AREG, ARG2, ARID5B, ARL3, ARL6IP1, ASS1, ASXL1, ATR, BAG1, BAG6, BASP1, BAX, BCL2, BCL2L11, BDNF, BDNF-AS, BIRC3, BMP2, BMP4, BMP6, BMP7, BMPER, BSPH1, C1GALT1, C3CER1, CA2, CACYBP, CALB1, CASP…	[ASXL1, BMP6, BMPER, CPLANE1, CYP7B1, DAB2IP, ILK, KIF3A, KLHL3, NPHP3, NPHP3-ACAD11, PECAM1, PKD1L3, S100A8, SMAD6, SULF2, WNT7B]	[Group47]	GO:0001655	[4, 5]	urogenital system development	{Group47=0.001228067610443162}	{Group47=0.007368405662658972}	17	GO_BiologicalProcess-EBI-UniProt-GOA_17.02.2020_00h00	FALSE	0.00122807	0.0120965
80	9.375	[ACKR1, ASTN2, ASXL1, BRSK1, BRSK2, CELSR1, CPLANE1, CTHRC1, DLG3, EXOC5, FOXF2, FUZ, FZD3, FZD6, FZD9, GRHL3, IFT20, INTU, MPP3, PAFAH1B1, PTK7, RPGRIP1L, SF3B1, TET2, TP63, TTC8, USP39, VANGL2, WDR1, WNT5A, WNT9B, YWHAE]	[ASXL1, CPLANE1, MPP3]	[Group25]	GO:0001736	[4, 5, 6, 7]	establishment of planar polarity	{Group25=0.018950833861559463}	{Group25=0.02765797374389759}	3	GO_BiologicalProcess-EBI-UniProt-GOA_17.02.2020_00h00	TRUE	0.0189508	0.0384878
81	4.33526	[ABI2, ACAT1, ACE, ACTA2, ACTRT1, ACVR2B, ADAMTS1, ADAMTS16, ADIPOQ, AGT, AGTR1, AGTR2, AGXT, AHI1, AKR1A1, AKR1B1, ALDH1A2, AMER1, ANGPT1, ANGPT2, ANHX, APAF1, APH1A, AQP11, AQP2, ARG2, ARID5B, ARL3, ARL6IP1, ASS1, ASXL1, ATR, BAG1, BAG6, BASP1, BAX, BCL2, BCL2L11, BDNF, BDNF-AS, BIRC3, BMP2, BMP4, BMP6, BMP7, BMPER, BSPH1, C1GALT1, C3CER1, CA2, CACYBP, CALB1, CASP9, CAT, CCDC6, CD24, CD34, CDH1…	[ASXL1, BMP6, BMPER, CPLANE1, DAB2IP, ILK, KIF3A, KLHL3, NPHP3, NPHP3-ACAD11, PECAM1, PKD1L3, SMAD6, SULF2, WNT7B]	[Group47]	GO:0001822	[4, 5, 6, 7]	kidney development	{Group47=0.001228067610443162}	{Group47=0.007368405662658972}	15	GO_BiologicalProcess-EBI-UniProt-GOA_17.02.2020_00h00	TRUE	0.00144869	0.0109766
83	7.69231	[AMBP, ARG1, ARRB2, BCL5, BCL6, BGLAP, C4BPA, C4BPB, CD96, CEACAM1, CLEC12B, CLEC4G, CPOX, CR1, CRK, DUSP22, DUSP7, FCGR2A, FCGR2B, FCGR2C, FOXJ1, FOXP3, HAVCR2, HFE, HLA-B, HLA-E, HLA-F, HLA-G, HPSE, IFNA2, IFNB1, IL20RB, IL7R, KERA, KIR2DL4, LGALS9, LILRB1, MICA, NDFIP1, PARP2, PARP3, PPP3CB, PTPN6, PTPRC, SERPINB4, SERPINB9, SMAD6, SMAD7, TBX21, THOC1, TINAGL1, XCL1]	[CPOX, HLA-F, LGALS9, SMAD6]	[Group40]	GO:0002707	[7]	negative regulation of lymphocyte mediated immunity	{Group40=0.009193083208727245}	{Group40=0.023639356822441487}	4	GO_BiologicalProcess-EBI-UniProt-GOA_17.02.2020_00h00	TRUE	0.0136705	0.0340896
84	4.91803	[A1CF, AMH, ANGPT1, APOA1, APOA2, ARG1, ASIP, ASPA, ASPM, ATG5, B2M, BCL10, BCL5, BCL6, BST2, BTK, C3, CCR2, CD160, CD226, CD36, CD74, CD81, CD96, CHN1, CLC, CLCF1, CLNK, CUEDC2, DDX1, DDX21, DDX56, DDX58, DHX36, F2RL1, FCER1G, FFAR2, FFAR3, FOXP3, FZD5, GALM, GATA3, GPRC5B, HFE, HK1, HLA-A, HLA-E, HLA-F, HLA-G, HMOX1, HNRNPK, HOOK1, IFNA2, IFNB1, IL10, IL18, IL18R1, IL1B, IL1R1, IL1RN, IL6, IRAK…	[GPRC5B, HLA-F, S100A8, SMAD6, TEC, TNFRSF1B]	[Group00]	GO:0002718	[5, 6]	regulation of cytokine production involved in immune response	{Group00=0.022067800189959887}	{Group00=0.029791530256445847}	6	GO_BiologicalProcess-EBI-UniProt-GOA_17.02.2020_00h00	TRUE	0.0220678	0.0402533
85	6.55738	[AMBP, ARG1, BCL5, BCL6, BGLAP, C4BPA, C4BPB, CD5, CEACAM1, CLEC4G, CPOX, CR1, DUSP22, DUSP7, FCGR2A, FCGR2B, FCGR2C, FOXJ1, FOXP3, HAVCR2, HFE, HLA-F, HLA-G, HPSE, IFNA2, IFNB1, IL1RL1, IL2, IL20RB, IL27RA, IL33, IL4R, IL7R, JAK3, KERA, LILRB1, LOXL1, LOXL3, NDFIP1, PARP2, PARP3, PPP3CB, PTPN6, PTPRC, RC3H1, RC3H2, SDCBP2, SLC25A4, SMAD6, SMAD7, ST2, SULT2A1, TBX21, THOC1, TINAGL1, TNFSF4, TRAPP…	[CPOX, HLA-F, RC3H1, SMAD6]	[Group40]	GO:0002823	[7]	negative regulation of adaptive immune response based on somatic recombination of immune receptors built from immunoglobulin superfamily domains	{Group40=0.009193083208727245}	{Group40=0.023639356822441487}	4	GO_BiologicalProcess-EBI-UniProt-GOA_17.02.2020_00h00	FALSE	0.0232866	0.0413284
87	6.0241	[ACVR1, AHI1, ARL13B, BBS4, BBS5, BBS7, C2CD3, CCDC103, CCDC39, CCDC40, CCNDBP1, CITED2, DLL1, DNAAF1, ENG, EOMES, FGF8, FOLR1, FOLR2, FOXH1, FOXN4, GATA4, GATD3A, HAND1, HAND2, HES1, HIF1A, HMGCL, IFT172, IFT52, IFT57, IHH, KIF3A, LBX1, LIPC, MEF2C, MEGF8, MESP1, MIB1, MICAL2, MKKS, NCKIPSD, NDRG4, NKX2-5, NODAL, NOTCH1, NOTCH2, NOTO, NPHP3, NPHP3-ACAD11, OVOL2, PKD2, PMEL, PRKD2, PSEN1, RYR2, S…	[KIF3A, MEGF8, NPHP3, NPHP3-ACAD11, RYR2]	[Group02]	GO:0003143	[4, 5, 6, 7, 8]	embryonic heart tube morphogenesis	{Group02=0.016303811704647772}	{Group02=0.027512682251593115}	5	GO_BiologicalProcess-EBI-UniProt-GOA_17.02.2020_00h00	TRUE	0.0163038	0.0360882
88	7.89474	[BMP4, BMPR2, DLL4, EFNA1, ELN, EMILIN1, GATA3, GATA4, GATA5, HERPUD1, HEY2, HEYL, JAG1, NANOS3, NFATC1, NOS3, NOTCH1, NR3C1, RB1, RBPJ, ROBO1, ROBO2, ROCK1, ROCK2, SLIT1, SLIT2, SLIT3, SMAD6, SMAD9, SMIM6, SNAI1, SNAI2, SOX9, TBX20, TGFB1, TNFRSF1A, TNFRSF1B, TWIST1]	[SMAD6, SNAI1, TNFRSF1B]	[Group09]	GO:0003176	[5, 7, 8, 9]	aortic valve development	{Group09=0.02982167541131208}	{Group09=0.032207409444217044}	3	GO_BiologicalProcess-EBI-UniProt-GOA_17.02.2020_00h00	TRUE	0.0298217	0.047378
89	9.09091	[ACVR1, ANK2, BMPR2, CCN1, CCNA2, DAND5, GATA4, GJA5, HERPUD1, HEY2, ISL1, MDM2, MDM4, NKG7, NKX2-5, NOTCH2, NPHP3, NPHP3-ACAD11, NR3C1, NSD2, PPP3CA, PSG1, SMO, SMOX, SOX4, SP1, TBX20, TBX5, TGFB2, TPP1, WNT11, WNT5A, ZFPM1]	[MDM2, NPHP3, NPHP3-ACAD11]	[Group12]	GO:0003283	[4, 5, 7, 8, 9]	atrial septum development	{Group12=0.02057700193898057}	{Group12=0.028491233453973096}	3	GO_BiologicalProcess-EBI-UniProt-GOA_17.02.2020_00h00	TRUE	0.020577	0.039356
90	4.375	[ABRAXAS1, ACTR1B, ACTR2, AICDA, ANGPTL2, APBB1, ARHGEF5, ARID2, AUNIP, AXIN2, BABAM1, BABAM2, BRCA1, BRCC3, BTG2, CBX8, CD3EAP, CDK9, CDKN3, CEBPG, CEL, CGAS, CHEK1, CHL1, CSH1, CSH2, CUL4A, CYREN, DDX11, DEK, DEPDC1B, DHX9, DTX3L, EGFR, ERCC6, ERCC8, EYA1, EYA2, EYA3, EYA4, FAM168A, FANCB, FBH1, FGF10, FGF4, FIGN, FIGNL1, FIGNL2, FMN2, FOXM1, FUS, H2AX, HAVCR1, HDAC10, HELB, HIF1A, HMGA2, HMGB1…	[CHL1, CUL4A, DTX3L, PARG, SMCHD1, WRAP53, WRNIP1]	[Group49]	GO:0006282	[6, 7]	regulation of DNA repair	{Group49=7.846524888078705E-4}	{Group49=0.0070618723992708346}	7	GO_BiologicalProcess-EBI-UniProt-GOA_17.02.2020_00h00	FALSE	0.0247165	0.041264
91	6.66667	[ACTL6A, ACTL6B, ALL1, ANIB1, APBB1, ARFGEF3, ARRB1, ATAT1, ATF2, ATF4, BAG6, BAZ1A, BEND3, BRCA2, BRD1, BRD8, BRPF1, BRPF3, C11orf58, CDY1, CDY1B, CDY2A, CDY2B, CHD5, CHD6, CLOCK, CPA3, CPA4, CREBBP, CRTC2, DMAP1, DPEP3, DPF1, DPF2, DPF3, DR1, EHHADH, EIF4E, EP300, EP400, EPC1, EPC2, FANCD2, GDNF, GET1, GLA, GTF2B, GTF3C4, HAT1, HCFC1, HCFC2, HNF1A, HRX, ING3, ING4, ING5, IRF4, JADE1, JADE2, JAD…	[ATAT1, BRD8, CHD6, ING5, KALRN, KAT5, LDB2, NCOA3, NSL1, SPHK2, TAF5L]	[Group52]	GO:0006475	[8, 9]	internal protein amino acid acetylation	{Group52=0.0018210432688934716}	{Group52=0.008939666956386134}	11	GO_BiologicalProcess-EBI-UniProt-GOA_17.02.2020_00h00	TRUE	0.000187372	0.00527319
93	4.83871	[7457, ABHD12, ABHD16A, ABHD2, ABHD6, ACSL1, ACSL4, ACSL6, ADIPOQ, AGMO, AGPAT5, ANG, APOA2, APOA5, APOB, APOBEC1, APOBR, APOC1, APOC3, APOE, APOH, AWAT2, CA5A, CAT, CAV1, CAV2, CAV3, CETP, CHPT1, CPS1, CPT1A, CPT2, CRAT, CYP21A2, CYP2E1, DAGLA, DAGLB, DDHD2, DGAT1, DGAT2, DGAT2L6, DGAT2L7P, DGKA, DGKB, DGKD, DGKE, DGKG, DGKH, DGKI, DGKK, DGKQ, DGKZ, ELN, FA2H, FAAH, FABP1, FABP12, FABP2, FABP3, …	[AWAT2, DAGLB, FAAH, GCK, INSIG1, PCK2]	[Group13]	GO:0006639	[5, 6]	acylglycerol metabolic process	{Group13=0.02368093854555999}	{Group13=0.029062970033187262}	6	GO_BiologicalProcess-EBI-UniProt-GOA_17.02.2020_00h00	TRUE	0.0236809	0.0412845
94	4	[A3GALT2, A4GALT, ABCA2, ACER1, ACER2, ACER3, ADH5, AGK, ALDH3A2, ALDH3B1, ALDH3B2, ALDH5A1, ALDH9A1, ALOX12B, ALOXE3, AQP9, ARSA, ARV1, ASAH1, ASAH2, ASAH2B, B3GALNT1, B3GALT1, B3GALT2, B3GALT4, B4GALNT1, B4GALT3, B4GALT5, B4GALT6, BAX, CASZ1, CCL4, CCL4L1, CERK, CERKL, CERS1, CERS2, CERS3, CERS4, CERS5, CERS6, CERT1, CLN6, CLN8, CNTRL, CPTP, CREM, CSNK1G2, CTSA, CXXC1, CYP4F22, DEFB4A, DEGS1, D…	[FAAH, P2RX1, SGMS2, SMG1, SPHK2, SPTLC1, SPTLC2, UGT8]	[Group53]	GO:0006665	[4, 5, 6]	sphingolipid metabolic process	{Group53=0.009479538908468903}	{Group53=0.02326795913896913}	8	GO_BiologicalProcess-EBI-UniProt-GOA_17.02.2020_00h00	FALSE	0.0272208	0.043955
95	37.5	[MUC1, PEMT, PNMT, SAMD8, SGMS1, SGMS2, SPTLC1, SPTLC2]	[SGMS2, SPTLC1, SPTLC2]	[Group53]	GO:0006686	[5, 6, 7, 8]	sphingomyelin biosynthetic process	{Group53=0.009479538908468903}	{Group53=0.02326795913896913}	3	GO_BiologicalProcess-EBI-UniProt-GOA_17.02.2020_00h00	TRUE	0.000293268	0.00641931
97	4.57143	[A1CF, AAT1, ACTR10, ACTR1A, ACTR1B, ACTR2, ACTR3, ACTR3B, ACTR3C, ADCY10, AGBL4, AGTPBP1, AICDA, ALPK3, AMY2A, ANGPTL2, AP3B1, AP3B2, AP3D1, AP3M1, AP3M2, AP3S1, AP3S2, APBA1, APEX1, APOBEC3A, APP, AQP4, AQP6, ARHGAP10, ARHGAP21, ARL3, ARL8A, ARL8B, ARMC4, ASIP, ASPA, ASPM, ASXL1, ATG5, ATP6V0A4, AZIN1, BAG3, BBS12, BICD1, BICD2, BICDL1, BICDL2, BLOC1S1, BLOC1S2, BLOC1S3, BLOC1S4, BLOC1S5, BLOC1…	[ASXL1, BLOC1S5, BRD8, CFAP61, DNAH14, DYNLT3, HTT, IFT46, KAT5, KIF3A, NDEL1, NPHP3, NPHP3-ACAD11, TRAK1, TTC30A, TTC30B]	[Group50, Group54]	GO:0007018	[3]	microtubule-based movement	{Group50=3.6849461308689665E-5, Group54=3.3640748224001674E-5}	{Group50=9.949354553346209E-4, Group54=0.0018166004040960904}	16	GO_BiologicalProcess-EBI-UniProt-GOA_17.02.2020_00h00	FALSE	0.000580191	0.00761984
98	4.92958	[ABI2, ACTB, ACTG1, ACTN4, ACTRT1, ADRB2, AFD1, AFDN, ALB, ANK2, APC, ARL2, ARL6IP1, ARVCF, BFAR, BHD, BIRC3, CD9, CDH1, CDH10, CDH11, CDH12, CDH13, CDH15, CDH17, CDH18, CDH19, CDH2, CDH23, CDH24, CDH26, CDH3, CDH4, CDH5, CDH6, CDH7, CDH8, CDH9, CDHR3, CHAF1B, CLDN1, CLDN11, CLDN19, CLDN3, CLDN5, CNTNAP1, CNTNAP2, CRB3, CTNNA1, CTNNB1, CTNND1, CTNND2, DAB2IP, DCHS1, DLG1, DLG5, DSG1, ECT2, EPB41L…	[DAB2IP, PECAM1, PIP5K1C, PKP4, SMAD6, UGT8, VCL]	[Group37]	GO:0007043	[5]	cell-cell junction assembly	{Group37=0.013758558280834032}	{Group37=0.0256193843850013}	7	GO_BiologicalProcess-EBI-UniProt-GOA_17.02.2020_00h00	FALSE	0.0137586	0.0338804
99	7.14286	[ABI2, ACP5, ACTRT1, AGFG1, ARL6IP1, BIRC3, BIRC7, CCL19, CD40LG, CSH2, CST7, DAB2IP, DAXX, DBNL, DCAF1, ERCC6, ERN1, ERN2, F3, GCK, GFER, GJA1, HACD3, MAGI2, MAP2K4, MAP2K7, MAP3K10, MAP3K11, MAP3K12, MAP3K13, MAP3K2, MAP3K20, MAP3K21, MAP3K5, MAP3K6, MAP3K9, MAP4K1, MAP4K2, MAP4K5, MAPK8IP3, MDFIC, MPST, MSTO1, MUL1, PAK1, PANK2, PDCD6IP, PKN1, PROK1, PTPN1, RALBP1, RIPK1, RPAIN, SCYL1, SGSH, S…	[DAB2IP, GCK, MAP3K6, PANK2, WNT7B]	[Group42]	GO:0007257	[7, 8, 9, 10, 11, 12, 13, 14]	activation of JUN kinase activity	{Group42=0.007004097473562112}	{Group42=0.02101229242068634}	5	GO_BiologicalProcess-EBI-UniProt-GOA_17.02.2020_00h00	TRUE	0.00818339	0.028788
100	5.10204	[ACKR3, ADAM22, ADGRB1, ADGRB2, ADGRG6, ADH5, AKT1, AKT2, ALDH3A2, ARHGEF10, ARTN, ASIC2, BDNF, BDNF-AS, CDK5, CITED2, CLDN1, CNTNAP1, CNTNAP2, COL9A1, COL9A2, COL9A3, COMP, DAG1, DICER1, DMD, DRG1, EDNRB, EGR2, EGR3, ERBB2, ERBB3, ETV1, F2RL2, FA2H, FAAH, GDNF, GFRA3, GPC1, GSTM3, HAND2, HAPLN2, HOXD10, HOXD8, HOXD9, ILK, ISL1, ISL2, LAMA2, LAMB2, LAMC1, LGI4, LIPF, LLGL2, LMNB2, MED12, MPP5, MY…	[FAAH, ILK, SH3TC2, SKI, UGT8]	[Group51]	GO:0007422	[4, 5, 6]	peripheral nervous system development	{Group51=0.0015467821981061882}	{Group51=0.008352623869773416}	5	GO_BiologicalProcess-EBI-UniProt-GOA_17.02.2020_00h00	FALSE	0.0308259	0.0481961
101	5.76923	[ACTR10, ACTR3B, ACTR3C, AGBL4, AGTPBP1, AMY2A, AP3B1, AP3B2, AP3D1, AP3M1, AP3M2, AP3S1, AP3S2, APBA1, APEX1, APP, ARL8A, ARL8B, ASXL1, ATP6V0A4, BLOC1S1, BLOC1S2, BLOC1S3, BLOC1S4, BLOC1S5, BLOC1S6, CABYR, CASR, CXADR, CXADRP1, DLG2, DST, DTNBP1, DYNC1H1, EPB42, FLOT2, HAP1, HIF1A, HNRNPU, HSPA8, HSPB1, HSPB2, IGFBP7, IGKV1D-27, KAT5, KIF17, KIF1A, KIF1B, KIF1C, KIF3A, KIF3B, KIF4A, KIF5A, KIF5…	[ASXL1, BLOC1S5, KAT5, KIF3A, NDEL1, TRAK1]	[Group54]	GO:0008088	[6, 7]	axo-dendritic transport	{Group54=3.3640748224001674E-5}	{Group54=0.0018166004040960904}	6	GO_BiologicalProcess-EBI-UniProt-GOA_17.02.2020_00h00	FALSE	0.0107718	0.030315
103	4.31894	[ABHD3, ABHD5, ACHE, ACP6, ADIPOQ, AGK, AGPAT1, AGPAT2, AGPAT3, AGPAT4, AGPAT5, AJUBA, ALOX15, ALPI, ALPP, APOA1, APOA2, ARF1, ARF1P1, ARF3, ATAD5, ATM, BMX, CACNB2, CCT2, CD80, CDIPT, CDS1, CDS2, CEPT1, CHAT, CHEK2, CHKA, CHKB, CHKB-CPT1B, CHPT1, CLN3, CLSTN1, CPN1, CPNE1, CPNE3, CPNE6, CPNE7, CPT1A, CPT2, CRLS1, CROCC, CSNK2A1, CSNK2A2, CSNK2B, CWH43, CYP11B1, DDHD1, DDHD2, DGKA, DGKE, DGKQ, DG…	[ATM, CHKB-CPT1B, FITM2, GGPS1, KAT5, PIK3C2G, PIKFYVE, PIP5K1C, RBM5, SGMS2, SPHK2, SPTLC1, SPTLC2]	[Group46]	GO:0008654	[4, 5, 6]	phospholipid biosynthetic process	{Group46=0.0012223971004883642}	{Group46=0.008251180428296458}	13	GO_BiologicalProcess-EBI-UniProt-GOA_17.02.2020_00h00	FALSE	0.00303633	0.0170902
105	5.17241	[ABCD1, ABCD2, ABCD3, ABHD16A, ACAA1, ACAA2, ACAD10, ACAD11, ACADL, ACADM, ACADS, ACADVL, ACAT1, ACAT2, ACBD5, ACOT8, ACOX1, ACOX2, ACOX3, ACOXL, ADH5, ADIPOQ, ADTRP, AIG1, AKR1B1P2, ALDH3A2, AMACR, AUH, BDH2, CDH11, CEL, CES1, CHKB-CPT1B, CHPT1, CPT1A, CPT1B, CPT1C, CPT2, CRAT, CROT, CTDSP2, CYP4A11, CYP4F12, CYP4F2, CYP4F3, DDX27, DECR1, DECR2, ECH1, ECHDC1, ECHDC2, ECHS1, ECI1, ECI2, EHHADH, E…	[AUH, CHKB-CPT1B, ECHS1, FAAH, PCK2, SYCP2]	[Group46]	GO:0009062	[5, 6, 7, 8]	fatty acid catabolic process	{Group46=0.0012223971004883642}	{Group46=0.008251180428296458}	6	GO_BiologicalProcess-EBI-UniProt-GOA_17.02.2020_00h00	FALSE	0.0176774	0.0366574
106	4.25532	[A1CF, ABCA2, ABCC11, ABCC8, ABL1, ADAM22, ADGRG6, ADORA2A, ADORA2B, AFD1, AFDN, AGER, AKT1, AKT2, APP, ARHGEF10, ASCL1, ASH1L, ASIP, ASPA, ASPM, ATG5, ATP6V0A4, B4GALT5, B4GALT6, BACE2, BNIP3, BOK, BUD31, C1D, C1QA, C3, C5AR1, CD9, CDH2, CDK5, CDK6, CDKN2C, CHST4, CLU, CNP, CNTF, CNTN2, CNTNAP1, CNTNAP2, CSK, CSPG5, CTNNB1, DAG1, DICER1, DLL1, DMD, DNER, DRD1, DRG1, DTX1, DUSP10, EED, EGFR, EGR2…	[ASH1L, EMX1, FAAH, ILK, KRAS, NLGN3, NPPC, S100A8, SH3TC2, SKI]	[Group51]	GO:0010001	[4, 6, 7, 8]	glial cell differentiation	{Group51=0.0015467821981061882}	{Group51=0.008352623869773416}	10	GO_BiologicalProcess-EBI-UniProt-GOA_17.02.2020_00h00	FALSE	0.00972191	0.0290184
108	4.28212	[ABHD14B, ABI2, ABL1, ACTN4, ACTR2, ADAM10, ADGRB3, ADNP, AICDA, AMIGO1, ANAPC2, ANGPTL2, ANKRD27, AP1AR, APC2, APOA1, APOE, ARC, ARHGAP33, ARHGAP35, ARHGAP4, ARHGAP44, ARHGDIA, ARHGEF7, ARPC2, ASXL1, BAIAP2, BARHL2, BDNF, BDNF-AS, BHLHB9, BMPR2, BRAF, BRSK1, BRSK2, C1D, C1QBP, CACNA1A, CALM1, CALM3, CALR, CAMK2B, CAPRIN1, CAPRIN2, CARMIL1, CASS4, CCDC6, CCN3, CD46, CDC42, CDH2, CDH4, CDK5, CDK5R…	[ASXL1, DNM3, DPYSL2, FBLN1, ILK, KALRN, MEGF8, NCOA3, NDEL1, NLGN1, NLGN3, PPP1R9A, SDC2, SEMA3C, TANC2, TRAK1, ZEB2]	[Group55]	GO:0010769	[6]	regulation of cell morphogenesis involved in differentiation	{Group55=2.5323057698638436E-4}	{Group55=0.004558150385754919}	17	GO_BiologicalProcess-EBI-UniProt-GOA_17.02.2020_00h00	FALSE	0.000820457	0.00950765
109	5.5814	[ACTR10, ACTR1A, ACTR1B, ACTR3B, ACTR3C, AGBL4, AGTPBP1, ALPK3, AMY2A, AP3B1, AP3B2, AP3D1, AP3M1, AP3M2, AP3S1, AP3S2, APBA1, APEX1, APP, ARHGAP10, ARHGAP21, ARL3, ARL8A, ARL8B, ASXL1, ATP6V0A4, AZIN1, BAG3, BBS12, BICD1, BICD2, BICDL1, BICDL2, BLOC1S1, BLOC1S2, BLOC1S3, BLOC1S4, BLOC1S5, BLOC1S6, BORCS5, BRD8, C11orf58, CABYR, CAMSAP3, CASR, CDC42, CEP131, CILK1, CLN3, CLUAP1, COPG1, COPG2, CXA…	[ASXL1, BLOC1S5, BRD8, DYNLT3, HTT, IFT46, KAT5, KIF3A, NDEL1, TRAK1, TTC30A, TTC30B]	[Group50, Group54]	GO:0010970	[5, 6]	transport along microtubule	{Group50=3.6849461308689665E-5, Group54=3.3640748224001674E-5}	{Group50=9.949354553346209E-4, Group54=0.0018166004040960904}	12	GO_BiologicalProcess-EBI-UniProt-GOA_17.02.2020_00h00	FALSE	0.000498091	0.007548
113	4.08163	[ABHD14B, ACP4, ADCY6, APOE, ARF6, ARHGAP4, ARHGDIA, ASAP1, ASXL1, B2M, BAG5, BCL11A, BRI3, BUD31, C1D, CARM1, CBFA2T2, CD38, CDK5, CDK5R1, CDKL3, CERS2, CIB1, CRMP1, CTSZ, CXXC1, DAB1, DCC, DENND5A, DGKB, DGKE, DGUOK, DKK1, DNAAF3, DNM3, DPYSL3, DRAXIN, DTNA, EFNA1, EFNB2, EFNB3, EPHA4, EPHA7, EPHB2, FGF13, FKBP4, FKBPL, FSTL4, FYCO1, GAK, GDI1, GFAP, GFI1, GORASP1, GSK3A, HDAC2, IBSP, ID1, IFRD…	[ASXL1, BCL11A, DNM3, MDM2, NLGN1, NLGN3, PTPRG, SEMA3C]	[Group55]	GO:0010977	[7, 8, 9, 10, 11]	negative regulation of neuron projection development	{Group55=2.5323057698638436E-4}	{Group55=0.004558150385754919}	8	GO_BiologicalProcess-EBI-UniProt-GOA_17.02.2020_00h00	FALSE	0.0245154	0.0416339
114	5.23256	[ABCC8, ABCC9, AQP1, ATP12A, ATP1A1, ATP1A2, ATP1A3, ATP1A4, ATP1B1, ATP1B2, ATP1B3, ATP4A, ATP4B, CCDC51, CCT8L2, CDKN1A, CUZD1, DKK1, ERG, FXYD2, FXYD4, GRIK1, GRIK2, GRIK3, GRIK4, GRIK5, GRM7, HCN1, HCN2, HCN3, HCN4, IKZF1, KCNA1, KCNA10, KCNA2, KCNA3, KCNA4, KCNA5, KCNA6, KCNA7, KCNAB1, KCNAB2, KCNAB3, KCNB1, KCNB2, KCNC1, KCNC2, KCNC3, KCNC4, KCND1, KCND2, KCND3, KCNE1, KCNE1B, KCNE2, KCNE3,…	[GRIK2, KCNA3, KCNAB3, KCNH4, KCNIP4, KCNJ3, KCNK9, KCNN3, SLC12A5]	[Group34]	GO:0015079	[8, 9, 10]	potassium ion transmembrane transporter activity	{Group34=0.006476362452485222}	{Group34=0.020571974849070706}	9	GO_BiologicalProcess-EBI-UniProt-GOA_17.02.2020_00h00	TRUE	0.00377449	0.019066
115	17.6471	[CLSTN1, PIK3C2A, PIK3C2B, PIK3C2G, PIK3CA, PIK3CB, PIK3CD, PIK3CG, PIKFYVE, PIP4K2A, PIP4K2B, PIP4K2C, PIP5K1A, PIP5K1B, PIP5K1C, PIP5KL1, PIPSL]	[PIK3C2G, PIKFYVE, PIP5K1C]	[Group46]	GO:0016307	[7, 8, 9]	phosphatidylinositol phosphate kinase activity	{Group46=0.0012223971004883642}	{Group46=0.008251180428296458}	3	GO_BiologicalProcess-EBI-UniProt-GOA_17.02.2020_00h00	FALSE	0.00316143	0.0173001
116	4.16667	[ABI1, ABITRAM, ABL2, ACSL4, ACTL6A, ACTL6B, AGRN, APP, ARC, ARF4, ARFRP1, ARHGEF7, ARID1B, ATP6V0A4, BAIAP2, BBS4, BDNF, BDNF-AS, BMP7, BTBD3, CACNA1A, CALM2, CALM3, CAMK2A, CD3E, CDC42, CDK5, CELSR2, CHMP2B, CHRFAM7A, CHRNA7, CRISP1, CRK, CRKL, CTNNA2, CTNND2, DAB1, DCDC2, DCLK1, DCX, DLG4, DMRT1, DNAAF3, DOCK10, DSCAM, DTNBP1, DVL1, DVL1P1, DYNLT1, EGFLAM, ELAVL4, ELK3, EPHB1, EPHB2, EPHB3, FA…	[DOCK10, KLF7, PPP1R9B, SDC2, SLC12A5, SRGAP2, TRAK1]	[Group14]	GO:0016358	[3, 6, 7, 9, 10, 11]	dendrite development	{Group14=0.03110612837253659}	{Group14=0.03230251792532646}	7	GO_BiologicalProcess-EBI-UniProt-GOA_17.02.2020_00h00	TRUE	0.0311061	0.0478743
117	6.66667	[ACTL6A, ACTL6B, ALL1, ANIB1, APBB1, ARFGEF3, ARRB1, ATF2, ATF4, BAZ1A, BEND3, BRCA2, BRD1, BRD8, BRPF1, BRPF3, C11orf58, CDY1, CDY1B, CDY2A, CDY2B, CHD5, CHD6, CLOCK, CPA3, CPA4, CREBBP, CRTC2, DMAP1, DPEP3, DPF1, DPF2, DPF3, DR1, EIF4E, EP300, EP400, EPC1, EPC2, FANCD2, GDNF, GET1, GTF2B, GTF3C4, HAT1, HCFC1, HCFC2, HNF1A, HRX, ING3, ING4, ING5, IRF4, JADE1, JADE2, JADE3, KALRN, KANSL1, KANSL1L…	[BRD8, CHD6, ING5, KALRN, KAT5, LDB2, NCOA3, NSL1, SPHK2, TAF5L]	[Group52]	GO:0016573	[6, 7, 8, 10, 11]	histone acetylation	{Group52=0.0018210432688934716}	{Group52=0.008939666956386134}	10	GO_BiologicalProcess-EBI-UniProt-GOA_17.02.2020_00h00	FALSE	0.000364497	0.00652781
120	4.19948	[AAAS, ACTL6A, ACTL6B, ADARB1, AKR1A1, ALL1, ANIB1, ANTKMT, APBB1, ARFGEF3, ARHGAP31, ARID4A, ARID4B, ARRB1, ASH1L, ASH2L, ATAT1, ATF2, ATF4, ATP7A, ATPSCKMT, BAG6, BAZ1A, BCL11A, BEND3, BLOC1S1, BRCA2, BRD1, BRD8, BRPF1, BRPF3, C11orf58, CABIN1, CAMKMT, CBX4, CCNY, CDK2, CDKN2A, CDKN3, CDY1, CDY1B, CDY2A, CDY2B, CHD5, CHD6, CLOCK, CMM, CPA3, CPA4, CREBBP, CRTC2, CSKMT, CTH, CTR9, CXXC1, DHDDS, D…	[ASH1L, ATAT1, BCL11A, BRD8, CHD6, ING5, KALRN, KAT5, LDB2, MDM2, MTUS1, NCOA3, NSL1, SPHK2, SUV39H1, TAF5L]	[Group52]	GO:0018205	[7, 8]	peptidyl-lysine modification	{Group52=0.0018210432688934716}	{Group52=0.008939666956386134}	16	GO_BiologicalProcess-EBI-UniProt-GOA_17.02.2020_00h00	FALSE	0.00141519	0.0116163
123	6.875	[ACTL6A, ACTL6B, ALL1, ANIB1, APBB1, ARFGEF3, ARRB1, ATAT1, ATF2, ATF4, BAG6, BAZ1A, BEND3, BLOC1S1, BRCA2, BRD1, BRD8, BRPF1, BRPF3, C11orf58, CDY1, CDY1B, CDY2A, CDY2B, CHD5, CHD6, CLOCK, CPA3, CPA4, CREBBP, CRTC2, DMAP1, DPEP3, DPF1, DPF2, DPF3, DR1, EIF4E, EP300, EP400, EPC1, EPC2, ESCO1, FANCD2, GDNF, GET1, GLA, GTF2B, GTF3C4, HAT1, HCFC1, HCFC2, HNF1A, HRX, ING3, ING4, ING5, IRF4, JADE1, JA…	[ATAT1, BRD8, CHD6, ING5, KALRN, KAT5, LDB2, NCOA3, NSL1, SPHK2, TAF5L]	[Group52]	GO:0018394	[8, 9]	peptidyl-lysine acetylation	{Group52=0.0018210432688934716}	{Group52=0.008939666956386134}	11	GO_BiologicalProcess-EBI-UniProt-GOA_17.02.2020_00h00	FALSE	0.000142941	0.00563186
129	8.33333	[ATG7, BAD, BCL2L1, BCL2L11, CACNA1C, CASP8, CD209, CD4, CLEC4M, CPSF4, DAG1, EIF2AK2, EIF2AK4, GCY, GDF5, HIPK2, HYAL2, INSR, KPNA1, KPNA2, KPNA3, KPNA4, KPNA5, KPNA6, KPNA7, KPNB1, MYC, NTRK3, PABPC1P2, PABPN1, RRAGA, RXRA, SCRIB, TBXAS1, TYMS, VAPB]	[CD209, CD4, KPNA6]	[Group15]	GO:0019048	[5, 6]	modulation by virus of host morphology or physiology	{Group15=0.025901329969200915}	{Group15=0.029758974858230838}	3	GO_BiologicalProcess-EBI-UniProt-GOA_17.02.2020_00h00	TRUE	0.0259013	0.0428787
130	4.57516	[ABCA2, ACER1, ACER2, ACER3, AIRE, AKR1A1, AKR1B1, ANGPTL3, ASAH1, ASAH2, ASAH2B, CALM1, CALM2, CALM3, CDH11, COQ2, COQ3, CXXC1, CYP27A1, CYP27B1, CYP2R1, CYP3A4, DEGS2, DGAT2, DGAT2L7P, DHFR, DYSF, FGF13, FGF2, GALK1, GALK2, GALR2, GBA, GBA3, GBAP1, GC, GCH1, GCK, GK, GK2, GK3P, GK5, GOLT1A, GOLT1B, GOT1, GPD2, IMPA1, IMPA2, INPP1, INPP4A, INPP4B, INPP5A, INPP5B, INPP5D, INPP5E, INPP5J, INPP5K, …	[GCK, NUDT11, PCK2, PLCB2, SPHK2, SPTLC1, SPTLC2]	[Group53]	GO:0019751	[4, 5]	polyol metabolic process	{Group53=0.009479538908468903}	{Group53=0.02326795913896913}	7	GO_BiologicalProcess-EBI-UniProt-GOA_17.02.2020_00h00	FALSE	0.0199192	0.0388523
131	4.45344	[ABI2, ACTR1B, ACTRT1, ADGRG1, AFD1, AFDN, ALK, ANXA3, ARHGAP11B, ARL6IP1, ARX, ASCL1, ASH1L, ASPM, ASXL1, ATAT1, ATG16L1, ATIC, ATOH1, ATP2B2, ATP2B4, BAD, BAX, BBS2, BBS4, BCAN, BCL2A1, BIRC3, BMERB1, BNIP3, BTBD3, BTG2, C1D, CASP3, CBX8, CCDC85C, CD46, CD5, CD80, CDH2, CDK5, CDK5R1, CDK5R2, CDK6, CDON, CEP120, CHN1, CNTNAP2, COL3A1, CRK, CRKL, CSNK2A2, CTNNB1, DAB1, DAB2IP, DCLK2, DCX, DISC1, …	[ASH1L, ASXL1, ATAT1, DAB2IP, EMX1, KIF3A, NDEL1, PPP1R9B, SRGAP2, TEC, ZEB2]	[Group43]	GO:0021543	[3, 4, 5, 7, 8, 9, 10]	pallium development	{Group43=0.004925510975797809}	{Group43=0.018998399478077264}	11	GO_BiologicalProcess-EBI-UniProt-GOA_17.02.2020_00h00	TRUE	0.00492551	0.0225657
132	5.04202	[ACTR1B, ALK, ANXA3, ASXL1, ATAT1, ATG16L1, ATP2B2, ATP2B4, BBS2, BBS4, BCAN, BTG2, CASP3, CBX8, CD46, CDK5, CDK5R1, CDK5R2, CDK6, CHN1, CRK, CRKL, DAB1, DCLK2, DCX, DLX1, DLX2, DNAAF3, DRD1, EIF2B3, EIF2B5, EMX2, EPHA3, EPHA5, EZH1, EZH2, FEZ1, FEZF2, FGF13, FLNB, GEMIN2, GLI3, GSK3B, HDAC1, HSD3B1, HSD3B2, HTR5A, ID4, KCNA1, KDM6B, KIF14, KIF3A, KIF5B, KIRREL3, KRT1, KRT6A, LEF1, LHX5, LMX1A, L…	[ASXL1, ATAT1, KIF3A, PPP1R9B, TEC, ZEB2]	[Group43]	GO:0021766	[3, 4, 5, 6, 7, 8, 9, 10, 11]	hippocampus development	{Group43=0.004925510975797809}	{Group43=0.018998399478077264}	6	GO_BiologicalProcess-EBI-UniProt-GOA_17.02.2020_00h00	FALSE	0.0197898	0.0389859
135	4.4586	[A1CF, ABCA2, ABCC11, ABCC8, ADAM22, ADGRG6, ADORA2A, ADORA2B, AGER, AKT1, AKT2, APP, ARHGEF10, ASCL1, ASH1L, ASIP, ASPA, ASPM, ATG5, ATP6V0A4, B4GALT5, B4GALT6, BACE2, BUD31, C1D, C1QA, C3, C5AR1, CD9, CDK5, CDK6, CHST4, CLU, CNTF, CNTN2, CNTNAP1, CNTNAP2, CSPG5, DAG1, DICER1, DLL1, DMD, DRD1, DRG1, EGFR, EIF2B1, EIF2B2, EIF2B3, EIF2B4, EIF2B5, ERCC2, F2RL2, FA2H, FAAH, FPR2, FPR3, GFAP, GRN, GS…	[ASH1L, FAAH, ILK, KRAS, S100A8, SH3TC2, SKI]	[Group51]	GO:0021782	[4, 5, 7, 8, 9]	glial cell development	{Group51=0.0015467821981061882}	{Group51=0.008352623869773416}	7	GO_BiologicalProcess-EBI-UniProt-GOA_17.02.2020_00h00	FALSE	0.0225727	0.0407965
139	8.16327	[ABI2, ACTRT1, ADGRG1, ARL6IP1, ASXL1, BIRC3, BMERB1, CD46, CD80, CDK5, CDK5R1, CDK5R2, CTNNB1, DAB1, DAB2IP, DCX, DISC1, DIXDC1, DNAAF3, FBXO45, FOXG1, FUT10, GLI3, LAMB1, LHX6, MAGI2, MBOAT7, NDEL1, NMBR, NR2E1, OMA1, P2RY12, PAFAH1B1, PDCD6IP, POU3F2, POU3F3, RELN, RTN4, RUNX2, SF3B1, SRGAP2, SRGAP2C, SRGAP3, SUN1, SUN2, SYNE2, TET2, WDR1, YWHAE]	[ASXL1, DAB2IP, NDEL1, SRGAP2]	[Group43]	GO:0021799	[5, 6, 7, 8, 9, 10, 11, 12, 13]	cerebral cortex radially oriented cell migration	{Group43=0.004925510975797809}	{Group43=0.018998399478077264}	4	GO_BiologicalProcess-EBI-UniProt-GOA_17.02.2020_00h00	FALSE	0.0111509	0.0305101
141	4.16667	[ABI2, ACTRT1, ADGRG1, AFD1, AFDN, ARHGAP11B, ARL6IP1, ARX, ASCL1, ASH1L, ASPM, ASXL1, ATIC, ATOH1, BAD, BAX, BBS2, BBS4, BCL2A1, BIRC3, BMERB1, BNIP3, BTBD3, C1D, CCDC85C, CD46, CD5, CD80, CDH2, CDK5, CDK5R1, CDK5R2, CDON, CEP120, CNTNAP2, COL3A1, CRK, CRKL, CSNK2A2, CTNNB1, DAB1, DAB2IP, DCX, DISC1, DIXDC1, DMD, DMRTA2, DNAAF3, EFHC1, EGFR, ELP4, EMX1, EMX2, EOMES, FAT4, FBXO45, FGF13, FLNA, FO…	[ASH1L, ASXL1, DAB2IP, EMX1, NDEL1, PPP1R9B, SRGAP2]	[Group43]	GO:0021987	[3, 4, 5, 6, 8, 9, 10, 11]	cerebral cortex development	{Group43=0.004925510975797809}	{Group43=0.018998399478077264}	7	GO_BiologicalProcess-EBI-UniProt-GOA_17.02.2020_00h00	FALSE	0.0311061	0.0478743
145	11.1111	[ADAM22, ADGRG6, AKT1, AKT2, ARHGEF10, CNTNAP1, CNTNAP2, DAG1, DICER1, DRG1, F2RL2, FA2H, FAAH, ILK, LGI4, LIPF, LLGL2, MPP5, MYOC, NCMAP, NDRG1, NF1, NRG1, NTRK2, NTRK3, PARD3, POU3F1, POU3F2, PTK2B, SH3TC2, SIRT2, SKI, SLC22A16, SLC25A46, SOD1, VTA1]	[FAAH, ILK, SH3TC2, SKI]	[Group51]	GO:0022011	[5, 6, 7, 8, 9, 10, 11]	myelination in peripheral nervous system	{Group51=0.0015467821981061882}	{Group51=0.008352623869773416}	4	GO_BiologicalProcess-EBI-UniProt-GOA_17.02.2020_00h00	FALSE	0.00371255	0.0192466
149	4.54545	[A3GALT2, ABCD1, ABCD2, ABCD3, ABO, ACAA1, ACAA2, ACAD10, ACAD11, ACADL, ACADM, ACADS, ACADVL, ACAT1, ACAT2, ACOT8, ACOX1, ACOX2, ACOX3, ACOXL, ACSM1, ADH4, ADH5, ADH7, ADIPOQ, ADIPOR1, ADIPOR2, AGK, AIFM2, AKR1B1P2, ALDH1L1, ALDH3A2, ALOX12, AMACR, ATM, AUH, B3GALT1, B4GALNT1, B4GALNT2, BDH2, BPNT1, BPNT2, CASD1, CDH11, CERK, CES1, CHKB-CPT1B, CHPT1, CISH, CLSTN1, CPT1A, CPT1B, CPT1C, CPT2, CRAT…	[ATM, AUH, CHKB-CPT1B, CYP4A22, ECHS1, FAAH, PIK3C2G, PIKFYVE, PIP5K1C, SMG1, SPHK2, SYCP2]	[Group46]	GO:0030258	[4, 5]	lipid modification	{Group46=0.0012223971004883642}	{Group46=0.008251180428296458}	12	GO_BiologicalProcess-EBI-UniProt-GOA_17.02.2020_00h00	FALSE	0.00287124	0.0166363
151	5.50459	[ACVR1, ACVR2A, ACVR2B, ACVRL1, AGTR1, AMH, AMHR2, ATM, BMP10, BMP15, BMP2, BMP3, BMP4, BMP5, BMP6, BMP7, BMP8A, BMP8B, BMPR1A, BMPR1B, BMPR2, BSPH1, C3CER1, CER1, CERS1, CHRD, CHRDL1, COMP, DDX5, DLX5, DSG4, EGR1, ENG, ETV2, FAM83G, FST, FSTL1, GARS1, GDF1, GDF10, GDF15, GDF2, GDF3, GDF5, GDF6, GDF7, GDF9, GREM2, HFE, HIVEP1, HJV, ID1, INHBA, LEF1, LEFTY1, LEFTY2, MAPK3, MEGF8, MIF, MSX1, MSX2, …	[ATM, BMP6, MEGF8, S100A8, SKI, SMAD6]	[Group17]	GO:0030509	[5, 6, 7, 8, 9, 10, 11]	BMP signaling pathway	{Group17=0.013361701799492396}	{Group17=0.026723403598984792}	6	GO_BiologicalProcess-EBI-UniProt-GOA_17.02.2020_00h00	TRUE	0.0133617	0.0337469
152	4.95868	[ABL1, ADNP, ANAPC2, APC2, APOE, ARHGAP4, ASXL1, BARHL2, BMPR2, C1D, CDH4, CDK5, CDK5R1, CDKL3, CDKL5, CST7, CTTN, CXCL12, CYFIP1, DBN1, DBNL, DISC1, DNM2, DPYSL2, DRAXIN, DSCAM, EEF1A2, EIF4G2, FN1, FYCO1, GDI1, GOLGA4, GSK3B, HCLS1, IFRD1, ILK, INTS4, ISLR2, KIAA0319, L1CAM, LIMK1, LRP1, MACF1, MAG, MAP1B, MAP2, MAP3K13, MAPT, MEGF8, METAP2, MT3, MTTP, NAP1L1, NDEL1, NELL1, NKX6-1, NRCAM, NRP1,…	[ASXL1, DPYSL2, ILK, MEGF8, NDEL1, SEMA3C]	[Group45]	GO:0030516	[5, 6, 7, 8, 9, 10, 11, 12]	regulation of axon extension	{Group45=0.012416935192533781}	{Group45=0.026820580015872966}	6	GO_BiologicalProcess-EBI-UniProt-GOA_17.02.2020_00h00	FALSE	0.0212898	0.0395668
153	5.76132	[ACTN4, ACTR10, ACTR1A, ACTR1B, ACTR3B, ACTR3C, AGBL4, AGTPBP1, ALPK3, AMY2A, AP3B1, AP3B2, AP3D1, AP3M1, AP3M2, AP3S1, AP3S2, APBA1, APEX1, APP, ARHGAP10, ARHGAP21, ARL3, ARL8A, ARL8B, ASXL1, ATP6V0A4, AZIN1, BAG3, BBS12, BICD1, BICD2, BICDL1, BICDL2, BLOC1S1, BLOC1S2, BLOC1S3, BLOC1S4, BLOC1S5, BLOC1S6, BORCS5, BRD8, C11orf58, CABYR, CAMSAP3, CASR, CCDC88A, CCDC88B, CCDC88C, CDC42, CEP131, CILK…	[ASXL1, BLOC1S5, BRD8, DYNLT3, HTT, IFT46, KAT5, KIF3A, MYO5A, NDEL1, TANC2, TRAK1, TTC30A, TTC30B]	[Group50, Group54]	GO:0030705	[4, 5]	cytoskeleton-dependent intracellular transport	{Group50=3.6849461308689665E-5, Group54=3.3640748224001674E-5}	{Group50=9.949354553346209E-4, Group54=0.0018166004040960904}	14	GO_BiologicalProcess-EBI-UniProt-GOA_17.02.2020_00h00	FALSE	0.000124569	0.00818004
158	5.51181	[ACOT8, ACTB, ACTL6A, ACTL6B, ARFGEF3, ATXN7L3, AZI2, BRD1, BRD8, BRPF1, BRPF3, C11orf58, CREBBP, CXCL8, DMAP1, DPF1, DPF2, DPF3, DR1, EIF4E, ENY2, EP300, EP400, EPC1, EPC2, HCFC1, HCFC2, ING3, ING4, ING5, JADE1, JADE2, JADE3, KANSL1, KANSL1L, KANSL2, KANSL3, KAT14, KAT2A, KAT2B, KAT5, KAT6A, KAT6B, KAT7, KAT8, KIFAP3, LSM8, MAP3K7, MBIP, MCRS1, MEAF6, MORF4L1, MORF4L2, MRGBP, MSL1, MSL2, MSL3, M…	[BRD8, ING5, KAT5, LSM8, NSL1, TAF2, TAF5L]	[Group52]	GO:0031248	[2, 5]	protein acetyltransferase complex	{Group52=0.0018210432688934716}	{Group52=0.008939666956386134}	7	GO_CellularComponent-EBI-UniProt-GOA_17.02.2020_00h00	FALSE	0.00773414	0.0277023
162	4.37318	[AAAS, ABCE1, ACVR1, ADAM22, ADARB1, AGFG1, ALKBH5, ALPK3, ALYREF, ANKS1B, ANPEP, ANTXR1, AP2B1, AP2M1, AP3D1, ARHGAP44, ARL3, ARSF, ATM, ATN1, ATR, AZIN1, AZU1, BBS12, BIRC5, BRD8, C11orf58, C12orf50, CABIN1, CACNG2, CACNG3, CACNG4, CACNG6, CACNG7, CACNG8, CALY, CASC3, CDC40, CEP112, CEP131, CEP43, CEP72, CHTOP, CILK1, CLSTN1, CLUAP1, CPLX1, CPSF1, CPSF2, CPSF3, CPSF4, DCAF1, DDX19A, DDX19B, DDX…	[ATM, BRD8, CACNG8, DNM3, DYNLT3, IFT46, KIF3A, MPP3, MTUS1, NLGN1, SMAD6, SMG1, STXBP6, TTC30A, TTC30B]	[Group50]	GO:0031503	[4]	protein-containing complex localization	{Group50=3.6849461308689665E-5}	{Group50=9.949354553346209E-4}	15	GO_BiologicalProcess-EBI-UniProt-GOA_17.02.2020_00h00	FALSE	0.00132979	0.0119076
163	4.91803	[ACD, ALPP, ANTXR1, ARTN, ASRGL1, ATHS, ATM, ATR, ATRNL1, ATRX, AURKB, CCL27, CCT2, CCT3, CCT4, CCT5, CCT6A, CCT7, CCT8, CDK7, CRYBG1, CTC1, CTNNB1, DCP2, DHX36, DKC1, ENPP2, ERCC1, ERCC4, EXOSC10, FBXO4, FLT3, GNL3, GNL3L, HDAC8, HMBOX1, HNRNPA1, HNRNPA2B1, HNRNPC, HNRNPD, HNRNPU, IL5, KRAS, MAP2K7, MAP3K4, MAPK1, MAPK15, MAPK3, MAPKAPK5, MICOS10-NBL1, MMAB, MRE11, MYC, NABP2, NAF1, NAT10, NBL1,…	[ATM, GNL3, KRAS, SMG1, TENM1, TNKS2]	[Group18]	GO:0032204	[3, 6, 7]	regulation of telomere maintenance	{Group18=0.022067800189959887}	{Group18=0.029791530256445847}	6	GO_BiologicalProcess-EBI-UniProt-GOA_17.02.2020_00h00	TRUE	0.0220678	0.0402533
164	12	[ABCA2, ANK2, CD9, CNTNAP1, CNTNAP2, DICER1, EPB41L3, ERCC2, FIG4, GNPAT, GPC1, ILK, MCM3AP, MPP5, MTMR2, NCMAP, NFASC, PIKFYVE, PMP22, PXMP2, TENM4, TLR2, TPPP, TRIB1, UGT8]	[ILK, PIKFYVE, UGT8]	[Group51]	GO:0032288	[4, 5, 6, 8, 9]	myelin assembly	{Group51=0.0015467821981061882}	{Group51=0.008352623869773416}	3	GO_BiologicalProcess-EBI-UniProt-GOA_17.02.2020_00h00	FALSE	0.00962717	0.0291777
165	5.97015	[ACVRL1, ADAMTS12, ADAMTS7, ANXA2, ANXA2P2, ANXA9, AXIN2, BAG1, BMP4, BMP6, BMPR1B, CCN2, CCN4, CHADL, CTNNB1, EFEMP1, FGF18, GAMT, GDF5, GDF6, GLG1, GLI2, GLI3, GREM1, HOXA11, KCNA1, LNPK, LOXL2, LTBP2, LTBP3, MAF, MDK, MMDK, NKX3-2, NUSAP1, PKDCC, POR, POSTN, PTH, PTHLH, PTRH2, RARB, RARG, RELA, RFLNA, RFLNB, RTN3, RUNX2, SAFB, SCIN, SHOX2, SIX2, SLPI, SMAD3, SMAD6, SMAD7, SNAI2, SOX5, SOX6, SO…	[BMP6, MAF, SMAD6, SOX5]	[Group19]	GO:0032330	[5, 6]	regulation of chondrocyte differentiation	{Group19=0.03150963087677982}	{Group19=0.03210415221407755}	4	GO_BiologicalProcess-EBI-UniProt-GOA_17.02.2020_00h00	TRUE	0.0315096	0.0481194
166	4.92958	[ACTR5, ACTR8, ANGPTL2, ANGPTL4, ANGPTL6, ANKS4B, ANXA1, APOBEC3C, APOBEC3F, ARTN, ASCC3, ATRX, BACH1, BLM, BRIP1, BTN2A2, CCNL1, CETN2, CHD1, CHD1L, CHD2, CHD3, CHD4, CHD5, CHD6, CHD7, CHD8, CHD9, CHL1, CHMP1B, CHTF18, CHTF8, CSH1, CSH2, CUL4A, CUL4B, DDB1, DDB2, DDX1, DDX11, DDX11L8, DDX12P, DDX3X, DERPC, DHX36, DHX9, DNA2, DQX1, DSCAM, DSCC1, ERCC2, ERCC3, ERCC6, ERCC6L, ERCC8, FANCM, FBH1, G3…	[CHD6, CHL1, CUL4A, KALRN, PANK2, RAD54L2, WRNIP1]	[Group20]	GO:0032508	[7]	DNA duplex unwinding	{Group20=0.013758558280834032}	{Group20=0.0256193843850013}	7	GO_BiologicalProcess-EBI-UniProt-GOA_17.02.2020_00h00	TRUE	0.0137586	0.0338804
167	7.14286	[ADGRE2, ADORA2B, C12orf4, CD226, CD300A, CD300LF, CD84, CHN1, CNR1, CNR2, CRLF2, DAND5, ENPP3, FCER1G, FDPS, FER, FES, FGR, FOXF1, GAB2, GATA2, HMOX1, IL13, IL13RA2, IL4R, KCNN2, LGALS9, LYN, MILR1, NCOA2, NECTIN2, NPPA, NR4A3, OSCP1, PAPSS2, PCDHA4, PCDHA6, PCDHA@, PDK1, PDPK1, PLSCR1, PNRC1, RAC2, RHBDF2, SNX4, SPHK2, STXBP1, STXBP2, SYK, TACR1, TEC, TSLP, UNC13D, VAMP7, VAMP8]	[CRLF2, LGALS9, SPHK2, TEC]	[Group21]	GO:0033003	[5, 6]	regulation of mast cell activation	{Group21=0.017553226564431795}	{Group21=0.026329839846647694}	4	GO_BiologicalProcess-EBI-UniProt-GOA_17.02.2020_00h00	TRUE	0.0175532	0.0367871
168	11.1111	[ABI2, ACTRT1, ARL6IP1, BIRC3, BMP10, BMP2, BMP3, BMP4, BMP5, BMP6, BMP7, BMP8A, BMP8B, CDH5, CFC1, CFC1B, DAB2IP, FADD, GPR17, INHBA, MAGI2, MDM2, NCOA1, NODAL, OPRD1, OPRK1, PDCD6IP, PYCARD, SMAD6, SMAD9, SRC, STS, TDGF1, TDGF1P2, TDGF1P3, WDR1]	[BMP6, DAB2IP, MDM2, SMAD6]	[Group22]	GO:0033612	[4]	receptor serine/threonine kinase binding	{Group22=0.003712546201607164}	{Group22=0.015421345760522065}	4	GO_MolecularFunction-EBI-UniProt-GOA_17.02.2020_00h00	TRUE	0.00371255	0.0192466
169	20	[ACTB, CTNNB1, DLG5, HIPK1, JAM3, PAK2, PIP5K1C, PKN2, POTEF, RAMP2, SMAD6, SMAD7, TBCD, VCL, ZNF703]	[PIP5K1C, SMAD6, VCL]	[Group37]	GO:0034333	[6]	adherens junction assembly	{Group37=0.013758558280834032}	{Group37=0.0256193843850013}	3	GO_BiologicalProcess-EBI-UniProt-GOA_17.02.2020_00h00	TRUE	0.0021719	0.0142621
172	5.49451	[ACTR1B, ARFGEF3, ATRX, BPTF, BTG2, CBX2, CBX4, CBX5, CBX8, CCNY, CDY1, CDY1B, CDYL, CDYL2, CHD1, CHD5, CHD6, CHD8, CXXC1, DPF2, DPPA3, DPPA3P2, FAM156A, FAM156B, FMR1, FMR1-IT1, FRAXA, GET1, GLYR1, GTF2I, ING1, ING2, ING3, ING4, ING5, INGX, JMJD7, KALRN, KAT8, KDM4A, KDM5A, KDM7A, KDM8, KMT2E, KRT6A, L3MBTL1, L3MBTL2, LRWD1, MBTD1, MPHOSPH8, MSH6, MSL3, MTF2, NCAPD3, NCAPG2, NRG1, PCSK1, PCYOX1,…	[CHD6, ING5, KALRN, PHF2, ZMYND8]	[Group23]	GO:0035064	[4, 5]	methylated histone binding	{Group23=0.02330769406487776}	{Group23=0.029270127430311606}	5	GO_MolecularFunction-EBI-UniProt-GOA_17.02.2020_00h00	TRUE	0.0233077	0.0409966
173	4.53074	[A1CF, ABCA2, ABCC11, ABCC8, ABI2, ABL1, ACTRT1, ADAM22, ADGRG1, ADGRG6, ADORA2A, ADORA2B, AFD1, AFDN, AGER, AKT1, AKT2, ANXA1, APCDD1, APP, AREG, ARHGEF10, ARL6IP1, ASCL1, ASH1L, ASIP, ASPA, ASPM, ASXL1, ATG5, ATP6V0A4, AZU1, B4GALT5, B4GALT6, BACE2, BIRC3, BMERB1, BNIP3, BOK, BUD31, C1D, C1QA, C3, C5AR1, CCL2, CCL3, CCL4, CD46, CD80, CD9, CDH2, CDK5, CDK5R1, CDK5R2, CDK6, CDKN2C, CHST4, CLU, CN…	[ASH1L, ASXL1, CSF1, DAB2IP, EMX1, FAAH, ILK, KRAS, NLGN3, NPPC, S100A8, SH3TC2, SKI, SRGAP2]	[Group51]	GO:0042063	[5, 6, 7]	gliogenesis	{Group51=0.0015467821981061882}	{Group51=0.008352623869773416}	14	GO_BiologicalProcess-EBI-UniProt-GOA_17.02.2020_00h00	TRUE	0.00136929	0.0117283
177	8.82353	[ALPK3, ARL3, AZIN1, BBS12, BRD8, C11orf58, CEP131, CILK1, CLUAP1, DLC1, DLEC1, DYNC2H1, DYNC2LI1, DYNLL1, DYNLL2, DYNLRB1, DYNLRB2, DYNLT3, HDLCQ1, HSPB11, IFT122, IFT140, IFT172, IFT20, IFT22, IFT27, IFT43, IFT46, IFT52, IFT57, IFT74, IFT80, IFT81, IFT88, KIF17, KIF3A, KIF3B, KIF3C, KIFAP3, LCA5, LCA5L, MAK, MAPKAP1, MAPRE3, MBD1, PCM1, RABL2B, RPGR, SPG16, SSNA1, SSX2IP, STARD13, TNPO1, TRAF3I…	[BRD8, DYNLT3, IFT46, KIF3A, TTC30A, TTC30B]	[Group50, Group54]	GO:0042073	[5, 6, 7, 8, 9, 10]	intraciliary transport	{Group50=3.6849461308689665E-5, Group54=3.3640748224001674E-5}	{Group50=9.949354553346209E-4, Group54=0.0018166004040960904}	6	GO_BiologicalProcess-EBI-UniProt-GOA_17.02.2020_00h00	FALSE	0.00132105	0.0123927
183	4.40252	[A1CF, ABCA2, ABCD1, ABCD2, ACER3, ACSBG1, ADAM22, ADGRG6, AFG3L2, AKR1B1P2, AKT1, AKT2, AMIGO1, ANK2, ARHGEF10, ARSA, ASIP, ASPA, ASPM, ATG5, ATRN, B4GALT5, B4GALT6, BCAS1, BUD31, C3, CASZ1, CD9, CLDN5, CLU, CMTM8, CNTN2, CNTNAP1, CNTNAP2, COL9A1, COL9A2, COL9A3, COMP, CXCR4, DAG1, DEFB4A, DEGS1, DHH, DICER1, DRG1, EGR2, EIF2B2, EIF2B4, EIF2B5, ELK4, EPB41L3, ERBB2, ERCC2, F2RL2, FA2H, FAAH, FAM…	[FAAH, ILK, MYO5A, PIKFYVE, SH3TC2, SKI, UGT8]	[Group51]	GO:0042552	[4, 7, 8]	myelination	{Group51=0.0015467821981061882}	{Group51=0.008352623869773416}	7	GO_BiologicalProcess-EBI-UniProt-GOA_17.02.2020_00h00	FALSE	0.023987	0.0410908
190	4.96454	[ADA, ADCY1, ADORA1, ADORA2A, ADORA2B, ADRB1, ARHGEF5, ARNTL, ARNTL2, ATG7, ATOH7, BHLHE40, BRINP1, BTRC, CCAR2, CCR4, CD200R1, CDK1, CDKN1A, CENPX, CHRNB2, CIPC, CLOCK, CNOT6, CREB1, CREM, CRH, CRTC1, CRY1, CRY2, CSF2, CSNK1D, CSNK1E, DDB1, DELEC1, DRD2, DRD3, DRD4, EZH2, FBXL2, FBXL21P, FBXL3, FBXL7, FBXO44, FBXW11, FBXW7, GHRH, GHRHR, GHRL, GNA11, GNAQ, GSK3B, HAVCR1, HCRTR2, HDAC3, HNF1A, HNF…	[ARNTL2, FBXW11, GHRHR, NLGN1, OPN4, PER2, SUV39H1]	[Group38]	GO:0042752	[3]	regulation of circadian rhythm	{Group38=0.013276238754033163}	{Group38=0.027573726642991955}	7	GO_BiologicalProcess-EBI-UniProt-GOA_17.02.2020_00h00	FALSE	0.0132762	0.0339665
191	20	[ADORA2A, ADORA2B, ARNTL, ARNTL2, BTRC, CRH, FBXW11, GHRH, GHRHR, GHRL, MTNR1B, NKX2-1, NLGN1, NPS, NPY2R, RORA, RORC, SBNO1, THRAP3, TTF1]	[ARNTL2, FBXW11, GHRHR, NLGN1]	[Group38]	GO:0042753	[4]	positive regulation of circadian rhythm	{Group38=0.013276238754033163}	{Group38=0.027573726642991955}	4	GO_BiologicalProcess-EBI-UniProt-GOA_17.02.2020_00h00	TRUE	0.000381995	0.00627108
194	6.84932	[AAK1, ABCB6, ACOD1, ADCYAP1, ADORA1, AP1S1, AP3D1, BLVRB, C4BPA, CABP4, CAD, CALB1, CALB2, CALCA, CARD14, CCK, CNGB1, CPLX1, CPLX2, CPLX3, CPLX4, CYFIP1, DFFB, DPYSL2, GHRH, GPRIN1, GRIK2, GRIK3, GRIK5, GRIN1, GRM7, HSPA8, ILK, KCNC2, LOC112268437, LRRK2, MDP1, MICAL1, NCOA6, NMU, NTRK2, NTSR1, OPHN1, OXT, P2RX3, P2RX4, PLCL1, POLG, PRDX2, PRNP, PRSS12, PTPRN2, RAB3A, RAB5A, RIPK2, SCGN, SLC18A1…	[CABP4, DPYSL2, GRIK2, ILK, PTPRN2]	[Group39]	GO:0043195	[3, 4, 5, 7, 8]	terminal bouton	{Group39=0.02622093875676}	{Group39=0.029498556101355003}	5	GO_CellularComponent-EBI-UniProt-GOA_17.02.2020_00h00	TRUE	0.00972877	0.0286055
195	9.80392	[AMH, ANKRD1, ANTXR1, ATM, ATR, CA8, CD44, CD74, DDX5, DYRK1A, DYRK3, EEF1E1, EEF1E1-BLOC1S5, HIC1, KDM1A, KMT5A, LHCGR, MAFK, MARCHF7, MDM2, MIF, MINDY3, MMAB, MSX1, PLA2R1, PMAIP1, PSMD10, PTTG1IP, PYHIN1, RNF13, RNF39, RPL26, S100A8, S100A9, SERPINA2, SFRP1, SIRT1, SMYD2, SNAI1, SNAI2, SPRED1, SPRED2, SPRED3, TP53, TPPP2, TWIST1, UBE2I, YJU2, ZMPSTE24, ZNF197, ZNF385A]	[ATM, EEF1E1-BLOC1S5, MDM2, S100A8, SNAI1]	[Group49]	GO:0043516	[6, 7, 8]	regulation of DNA damage response, signal transduction by p53 class mediator	{Group49=7.846524888078705E-4}	{Group49=0.0070618723992708346}	5	GO_BiologicalProcess-EBI-UniProt-GOA_17.02.2020_00h00	FALSE	0.0020881	0.0141847
196	15.7895	[AMH, CD44, CD74, DYRK1A, DYRK3, KDM1A, LHCGR, MARCHF7, MDM2, MIF, PSMD10, PTTG1IP, S100A8, S100A9, SIRT1, SNAI1, SNAI2, TWIST1, YJU2]	[MDM2, S100A8, SNAI1]	[Group49]	GO:0043518	[6, 7, 8, 9]	negative regulation of DNA damage response, signal transduction by p53 class mediator	{Group49=7.846524888078705E-4}	{Group49=0.0070618723992708346}	3	GO_BiologicalProcess-EBI-UniProt-GOA_17.02.2020_00h00	FALSE	0.00438799	0.0210838
199	4.32099	[5541, AAK1, ABCB6, ACOD1, ACTB, ACTG1, ADCYAP1, ADORA1, ADRA2C, AP1S1, AP3D1, ARID4A, ATP6V0D1, ATP6V1C1, BLVRB, C4BPA, CABP4, CAD, CALB1, CALB2, CALCA, CARD14, CASR, CCK, CDH8, CDHR3, CHRM1, CHRM2, CHRM3, CNC2, CNGB1, CPLX1, CPLX2, CPLX3, CPLX4, CRHBP, CRHR2, CYFIP1, DFFB, DGKI, DPYSL2, DRD2, ELK1, EPHA4, FLRT3, FMR1, FMR1-IT1, FRAXA, GAD1, GHRH, GIT1, GLRA1, GLUL, GNRH1, GOLT1A, GOLT1B, GOT1, …	[CABP4, DPYSL2, GRIK2, ILK, KCNA3, KCNH4, PTPRN2]	[Group39]	GO:0043679	[3, 4, 6, 7]	axon terminus	{Group39=0.02622093875676}	{Group39=0.029498556101355003}	7	GO_CellularComponent-EBI-UniProt-GOA_17.02.2020_00h00	FALSE	0.0262209	0.043046
202	6.94444	[ACTL6A, ACTL6B, ALL1, APBB1, ARFGEF3, BEND3, BRCA2, BRD8, C11orf58, CHD5, CHD6, DMAP1, EP300, EP400, EPC1, FANCD2, GET1, HAT1, HCFC1, HCFC2, HRX, ING3, ING4, IRF4, JADE1, JADE2, JADE3, KALRN, KANSL1, KANSL1L, KANSL2, KANSL3, KAT2A, KAT5, KAT7, KAT8, KIFAP3, KMT2A, KYAT1, LEF1, MCRS1, MEAF6, MORF4L1, MORF4L2, MSL1, MSL2, MSL3, MSL3P1, MYOD1, NAA20, NAA30, NAA40, NAA50, NAA60, NCOA1, NSL1, OGT, PE…	[BRD8, CHD6, KALRN, KAT5, NSL1]	[Group52]	GO:0043967	[7, 8, 9, 11, 12]	histone H4 acetylation	{Group52=0.0018210432688934716}	{Group52=0.008939666956386134}	5	GO_BiologicalProcess-EBI-UniProt-GOA_17.02.2020_00h00	FALSE	0.00919308	0.0287466
208	4.8951	[ACVR1, ACVR2A, ACVR2B, AREG, ATP6AP1, ATR, ATRAID, AXIN2, BMP2, BMP4, BMP6, BMP7, BMPR1A, BMPR1B, BMPR2, BSPH1, CCN1, CCN4, CCNA2, CCR4, CDK6, CEBPA, CEBPB, CEBPD, CHRD, CITED1, CLIC1, CNOT6, CTHRC1, CTNNB1, CTNNBIP1, DDR2, DDX5, ESRRA, FAM20C, FBN2, FBXO5, FFAR4, FGF23, FGFR2, FSTL1, GAMT, GARS1, GDF10, GDPD2, GLI1, GLI3, GNAS, GREM1, HAND2, HDAC4, HDAC7, HDAC9, HEMGN, HGF, HOXA2, ID1, ID2, ID3…	[BMP6, ILK, NPPC, SKI, SMAD6, TCIRG1, WNT7B]	[Group24]	GO:0045667	[5]	regulation of osteoblast differentiation	{Group24=0.014253302297246591}	{Group24=0.024828333033913415}	7	GO_BiologicalProcess-EBI-UniProt-GOA_17.02.2020_00h00	TRUE	0.0142533	0.0334274
209	5.97015	[ADNP, ANAPC2, APC2, ASXL1, BMPR2, C1D, CDH4, CDKL5, CST7, CTTN, CXCL12, CYFIP1, DBN1, DBNL, DISC1, DSCAM, EEF1A2, EIF4G2, FN1, FYCO1, GDI1, GOLGA4, HCLS1, ILK, ISLR2, L1CAM, LIMK1, LRP1, MACF1, MAP1B, MAP3K13, MAPT, MEGF8, NAP1L1, NDEL1, NELL1, NRP1, NTN1, NTRK3, OPTN, PAFAH1B1, PAK1, PKN1, PMAIP1, POLR2E, POU4F2, RAB11A, RBCK1, RUFY3, SEMA3A, SEMA4C, SEMA5A, SEMA7A, SF3B1, SHTN1, SLC25A23, SRF,…	[ASXL1, ILK, MEGF8, NDEL1]	[Group45]	GO:0045773	[6, 7, 8, 9, 10, 11, 12, 13]	positive regulation of axon extension	{Group45=0.012416935192533781}	{Group45=0.026820580015872966}	4	GO_BiologicalProcess-EBI-UniProt-GOA_17.02.2020_00h00	FALSE	0.0315096	0.0481194
212	4.72973	[ABCA2, ACAA2, ACAT2, ACER1, ACER2, ACER3, ACLY, AKR1A1, AKR1B1, ANGPT1, APOA1, APOA4, APOA5, ARV1, ASAH1, ASAH2, ASAH2B, CACNA1H, CDH11, CES1, CES2, CFTR, CNBP, CUZD1, CYB5R3, CYP11B1, CYP11B2, CYP26A1, CYP26B1, CYP26C1, CYP27A1, CYP27B1, CYP2R1, CYP3A4, CYP51A1, DBH, DHCR24, DHCR7, DHDDS, DHFR, DIAPH1, DIPK2A, EBP, ERG28, FDFT1, FDPS, FES, FGF13, FGF2, G6PD, GBA, GBA3, GBAP1, GC, GCH1, GGPS1, G…	[GGPS1, INSIG1, PCK2, PLCB2, SPHK2, SPTLC1, SPTLC2]	[Group53]	GO:0046165	[4, 5]	alcohol biosynthetic process	{Group53=0.009479538908468903}	{Group53=0.02326795913896913}	7	GO_BiologicalProcess-EBI-UniProt-GOA_17.02.2020_00h00	FALSE	0.016919	0.0366269
214	6.57895	[ABCA2, ACER1, ACER2, ACER3, AKR1A1, AKR1B1, ASAH1, ASAH2, ASAH2B, CDH11, CYP27A1, CYP27B1, CYP2R1, CYP3A4, DHFR, FGF13, FGF2, GBA, GBA3, GBAP1, GC, GCH1, GOLT1A, GOLT1B, GOT1, IMPA1, IMPA2, IP6K1, IP6K2, IP6K3, IPMK, IPPK, ISYNA1, ITPKA, ITPKB, ITPKC, KCNN1, KCNN2, LEP, MAVS, PAPSS1, PAPSS2, PBK, PCBD1, PCBD2, PCK1, PCK2, PGP, PGPEP1, PLCB1, PLCB2, PLCB3, PLCB4, PLCD1, PLCD3, PLCD4, PLCE1, PLCG1…	[PCK2, PLCB2, SPHK2, SPTLC1, SPTLC2]	[Group53]	GO:0046173	[5, 6]	polyol biosynthetic process	{Group53=0.009479538908468903}	{Group53=0.02326795913896913}	5	GO_BiologicalProcess-EBI-UniProt-GOA_17.02.2020_00h00	FALSE	0.0114637	0.0309363
219	13.0435	[ABCD1, ABCD2, AKR1B1P2, AKT2, C1QTNF2, CHN1, CHPT1, CPT1A, CPT2, FABP1, IRS1, IRS2, MLYCD, NR4A3, OSCP1, PLIN5, PPARA, PPARG, PPARGC1A, RHBDF2, TEC, TWIST1]	[C1QTNF2, PLIN5, TEC]	[Group26]	GO:0046321	[7, 8]	positive regulation of fatty acid oxidation	{Group26=0.007609542935190479}	{Group26=0.021627122026330835}	3	GO_BiologicalProcess-EBI-UniProt-GOA_17.02.2020_00h00	TRUE	0.00760954	0.0277607
220	4.07407	[ABI2, ACP5, ACTRT1, AGER, AGFG1, AIDA, AKT1, ALX1, AMBP, ANKRD6, ANKS1B, APP, ARHGEF28, ARHGEF5, ARL6IP1, ASXL1, ATP6V0A4, ATR, AXIN1, BIRC3, BIRC7, CAP1, CARD9, CCL19, CCL21, CCN2, CCR7, CD200, CD27, CD40LG, CDC42, CHST4, COPS5, CPOX, CSH2, CST7, CYLD, DAB2IP, DACT1, DAXX, DBNL, DCAF1, DKK1, DNAJA1, DNAJB6, DTNBP1, DUSP10, DUSP15, DUSP19, DUSP22, DUSP3, DUSP7, DVL2, DVL3, EDA2R, EDAR, EDN1, EGF…	[ASXL1, CPOX, DAB2IP, GCK, GRIK2, MAP3K6, PANK2, SH3RF1, TPD52L1, WNT7B, ZEB2]	[Group42]	GO:0046328	[7, 8, 9, 10, 11]	regulation of JNK cascade	{Group42=0.007004097473562112}	{Group42=0.02101229242068634}	11	GO_BiologicalProcess-EBI-UniProt-GOA_17.02.2020_00h00	FALSE	0.00935649	0.0288004
222	14.2857	[ABCA2, ACER1, ACER2, ACER3, ASAH1, ASAH2, ASAH2B, GBA, GBA3, GBAP1, GC, KCNN1, KCNN2, PAPSS1, PAPSS2, PBK, SPHK1, SPHK2, SPTLC1, SPTLC2, SYMPK]	[SPHK2, SPTLC1, SPTLC2]	[Group53]	GO:0046512	[5, 6, 7, 8, 9]	sphingosine biosynthetic process	{Group53=0.009479538908468903}	{Group53=0.02326795913896913}	3	GO_BiologicalProcess-EBI-UniProt-GOA_17.02.2020_00h00	FALSE	0.00586654	0.0235859
228	7.79221	[AGK, ATM, BPNT1, BPNT2, CERK, CISH, CLSTN1, DGKA, DGKB, DGKD, DGKE, DGKG, DGKH, DGKI, DGKK, DGKQ, DGKZ, EFR3A, EFR3B, ENPP2, FAM126A, FAM126B, GPSM3, IMPA1, IMPA2, INPP1, IP6K1, IP6K2, IPMK, KCNN1, KCNN2, P3R3URF-PIK3R3, PAPSS1, PAPSS2, PBK, PI4K2A, PI4K2B, PI4KA, PI4KAP1, PI4KAP2, PI4KB, PIK3C2A, PIK3C2B, PIK3C2G, PIK3C3, PIK3CA, PIK3CB, PIK3CD, PIK3CG, PIK3R1, PIK3R2, PIK3R3, PIK3R6, PIKFYVE, …	[ATM, PIK3C2G, PIKFYVE, PIP5K1C, SMG1, SPHK2]	[Group46]	GO:0046834	[5, 6]	lipid phosphorylation	{Group46=0.0012223971004883642}	{Group46=0.008251180428296458}	6	GO_BiologicalProcess-EBI-UniProt-GOA_17.02.2020_00h00	TRUE	0.00250438	0.0154176
233	11.1111	[AMY2A, AP3B1, AP3B2, AP3D1, AP3M1, AP3M2, AP3S1, AP3S2, APEX1, ASXL1, BICDL1, BICDL2, BLOC1S1, BLOC1S2, BLOC1S3, BLOC1S4, BLOC1S5, BLOC1S6, BRD8, C11orf58, CLN3, DTNBP1, DYNC1H1, DYNC1I1, EPB42, FYCO1, HAP1, HTT, KIF13A, KIF13B, KIF1A, KIF1B, KIF1C, KIF23, KIF3A, KIF3B, KIF5A, KIF5B, KIFAP3, MTATP6P16, MTCO2P16, MTCO3P16, MTND3P16, MTND4LP16, NDE1, NDEL1, NFYA, PAFAH1B1, PRH1, PRKCZ, RAB1A, RASG…	[ASXL1, BLOC1S5, BRD8, HTT, KIF3A, NDEL1, TRAK1]	[Group54]	GO:0047496	[5, 6, 7, 8]	vesicle transport along microtubule	{Group54=3.3640748224001674E-5}	{Group54=0.0018166004040960904}	7	GO_BiologicalProcess-EBI-UniProt-GOA_17.02.2020_00h00	FALSE	0.000125688	0.00619012
238	6.55738	[23285, ACTB, ACTBL2, ACTG1, ACTL8, AMPH, AP2M1, ARF6, BTBD8, CALM2, CALM3, CANX, CDK5, CEL, CRMP1, DAPK2, DENND1A, DENR, DNAJC6, DNM1, DNM1L, DNM2, DNM3, FCHO2, GAK, GDF5, ITSN1, KIAA1109, MX1, MX2, NLGN1, NLGN2, NLGN3, NLGN4X, NLGN4Y, OPHN1, PACSIN1, PARP9, PDSS2, PICALM, PIP5K1C, POTEF, POTEKP, RAB27B, SCRIB, SH3GL1, SH3GL2, SLC27A5, SNAP91, SNCA, SNCB, SS18, STON2, STX1A, SYNJ1, SYP, SYT1, SY…	[DNM3, NLGN1, NLGN3, PIP5K1C]	[Group55]	GO:0048488	[5, 7, 8]	synaptic vesicle endocytosis	{Group55=2.5323057698638436E-4}	{Group55=0.004558150385754919}	4	GO_BiologicalProcess-EBI-UniProt-GOA_17.02.2020_00h00	FALSE	0.0232866	0.0413284
239	11.3636	[AMY2A, AP3B1, AP3B2, AP3D1, AP3M1, AP3M2, AP3S1, AP3S2, ARF1, ARF1P1, BLOC1S1, BLOC1S2, BLOC1S3, BLOC1S4, BLOC1S5, BLOC1S6, CALM2, CALM3, CDK5, CTNNB1, DNM1, DNM2, DNM3, DPYSL2, DTNBP1, EPB42, KIF5A, KIF5B, KIF5C, LIN7A, MX1, MX2, NLGN1, PICALM, PRH1, RAB27A, RAB3A, SNAP91, SNAPIN, SPG11, SYNJ1, TMEM230, TOR1A, TRIM46]	[BLOC1S5, DNM3, DPYSL2, NLGN1, TMEM230]	[Group27]	GO:0048489	[4, 5, 6]	synaptic vesicle transport	{Group27=0.0010683951686229268}	{Group27=0.00824190558651972}	5	GO_BiologicalProcess-EBI-UniProt-GOA_17.02.2020_00h00	TRUE	0.0010684	0.011693
240	4.17633	[ABL1, ACACB, ACTN3, ADNP, ADRB1, ADRB2, AFG3L2, AGFG1, AGR2, AGRN, AKAP6, AKR1B1, AKT1, ALPP, ANAPC2, APC2, APOE, APP, AR, AREG, ARHGAP4, ARX, ASXL1, ATP6V0A4, ATP8A2, ATR, ATRN, BARHL2, BASP1, BBS2, BBS4, BCL11A, BCL2, BCL2A1, BCL2L11, BDNF, BDNF-AS, BMP10, BMP4, BMPR1A, BMPR2, C11orf96, C1D, CACNA2D2, CACNG7, CAPN3, CARM1, CASR, CAV3, CCNB1, CDH11, CDH4, CDK1, CDK4, CDK5, CDK5R1, CDKL3, CDKL5,…	[ASXL1, BCL11A, CSF1, DPYSL2, EPPK1, GHRHR, HTT, ILK, LATS1, LATS2, MEGF8, NDEL1, NPPC, PI16, SEMA3C, SMAD6, TNKS2, YBX3]	[Group28]	GO:0048638	[4]	regulation of developmental growth	{Group28=7.763948686565466E-4}	{Group28=0.008385064581490704}	18	GO_BiologicalProcess-EBI-UniProt-GOA_17.02.2020_00h00	TRUE	0.000776395	0.00955936
242	6.97674	[ABI2, ACTR2, ADAM10, ADGRB3, AICDA, ANAPC2, ANGPTL2, ANKRD27, APC2, ARC, ARHGAP33, ARHGAP44, ARHGEF7, ASXL1, BAIAP2, BHLHB9, CALM1, CALM3, CAMK2B, CAPRIN1, CAPRIN2, CD46, CDK5, CDK5R1, CDKL3, CDKL5, CFL1, CHRNA3, CHRNB2, CRMP1, CST7, CTTN, CUL7, CUX1, CUX2, DAPK2, DBN1, DBNL, DENR, DHX36, DNM1L, DNM3, EEF1A2, EEF2K, EFNA1, EPHA4, FBXO31, FBXW7, FBXW8, FEZ1, GORASP1, GPRIN1, GRIN1, GSK3B, HCLS1, …	[ASXL1, DNM3, ILK, KALRN, NLGN1, NLGN3, PPP1R9A, SDC2, TANC2]	[Group55]	GO:0048814	[7, 9, 10, 11, 12]	regulation of dendrite morphogenesis	{Group55=2.5323057698638436E-4}	{Group55=0.004558150385754919}	9	GO_BiologicalProcess-EBI-UniProt-GOA_17.02.2020_00h00	FALSE	0.000511536	0.00719804
245	5	[ADNP, AMIGO1, ANAPC2, APC2, ARHGDIA, ASXL1, BDNF, BDNF-AS, BMPR2, BRAF, C1D, CCN3, CDH4, CDKL5, CHODL, CRABP2, CST7, CTTN, CXCL12, CYFIP1, DBN1, DBNL, DISC1, DSCAM, EEF1A2, EFNA5, EIF4G2, FN1, FYCO1, GDI1, GEMIN2, GOLGA4, HCLS1, ILK, INTS4, ISLR2, IST1, L1CAM, LIMK1, LPAR3, LRP1, MACF1, MAP1B, MAP2K1, MAP3K13, MAP6, MAPT, MEGF8, METRN, MMEL1, NAP1L1, NDEL1, NEFL, NELL1, NGF, NGFR, NIN, NRP1, NTN…	[ASXL1, ILK, MEGF8, NDEL1, TRAK1, ZEB2]	[Group45, Group54]	GO:0050772	[7, 8, 9, 10, 11, 12]	positive regulation of axonogenesis	{Group45=0.012416935192533781, Group54=3.3640748224001674E-5}	{Group45=0.026820580015872966, Group54=0.0018166004040960904}	6	GO_BiologicalProcess-EBI-UniProt-GOA_17.02.2020_00h00	FALSE	0.0205305	0.039652
249	5.91133	[ABI2, ACTR2, ACTRT1, ADAM10, ADGRB3, AICDA, ALK, ANAPC2, ANGPTL2, ANKRD27, APC2, APOE, ARC, ARF1, ARF1P1, ARF6, ARHGAP33, ARHGAP44, ARHGEF7, ARL6IP1, ASAP1, ASXL1, BAIAP2, BCL11A, BHLHB9, BIRC3, BMP5, BMP7, BUD31, C21orf91, CALM1, CALM3, CAMK1, CAMK1D, CAMK2B, CAMSAP2, CAPRIN1, CAPRIN2, CARM1, CD46, CDC20, CDK5, CDK5R1, CDKL3, CDKL5, CFL1, CHRNA3, CHRNB2, COBL, CPEB3, CRK, CRKL, CRMP1, CRTC1, CS…	[ASXL1, BCL11A, DAB2IP, DNM3, ILK, KALRN, NLGN1, NLGN3, PPP1R9A, SDC2, TANC2, ZMYND8]	[Group55]	GO:0050773	[8, 9, 10, 11]	regulation of dendrite development	{Group55=2.5323057698638436E-4}	{Group55=0.004558150385754919}	12	GO_BiologicalProcess-EBI-UniProt-GOA_17.02.2020_00h00	TRUE	0.000296548	0.005842
253	4.51613	[ABI2, ACP5, ACTRT1, ADORA2B, AGFG1, AGT, AGXT, ARHGEF28, ARHGEF6, ARL6IP1, BIRC3, BIRC7, BRF1, BTRC, CASR, CCL19, CCM2, CD40LG, CDC42EP5, CHUK, CRKL, CROT, CRYAB, CSH2, CSN1S1, CST7, CUL1, DAB2IP, DAXX, DBNL, DCAF1, DUSP9, ERCC6, ERN1, ERN2, ETF1, F3, FBXW11, GALM, GCK, GFER, GJA1, GPS1, GPS2, HACD3, HNRNPK, IKBKB, IKBKG, IRAK1, IRAK2, IRAK4, LGALS9, MAGI2, MAP2K3, MAP2K4, MAP2K7, MAP3K10, MAP3K…	[DAB2IP, FBXW11, GCK, LGALS9, MAP3K6, PANK2, WNT7B]	[Group42]	GO:0051403	[5, 6, 7, 9, 10]	stress-activated MAPK cascade	{Group42=0.007004097473562112}	{Group42=0.02101229242068634}	7	GO_BiologicalProcess-EBI-UniProt-GOA_17.02.2020_00h00	FALSE	0.0212171	0.0398073
256	8.33333	[ABITRAM, AGRN, ARAP1, ARF6, ARHGAP44, BCAS3, CAPZB, CCL21, CCR7, CDC42, CLU, DMTN, DNM3, DOCK11, DPYSL3, DTNA, ESPN, FAN1, FMR1, FMR1-IT1, FNBP1L, FRAXA, FSCN1, FXR1, FXR2, GAP43, GPM6A, MECOM, METTL3, MIEN1, MYO10, NAP1L1, NELL1, NEURL1, NLGN1, NRP1, NRXN1, OPTN, PALM, PLPPR5, PPP1R16B, PPP1R9A, PRKCD, RAB17, RAB5A, RALA, RHOQ, RIPOR2, SRF, SRGAP2C, TENM1, TENM2, TGFB3, TGFBR1, TNDM, TRPC7, TRP…	[DNM3, NLGN1, PPP1R9A, TENM1, ZMYND8]	[Group55]	GO:0051489	[6, 8]	regulation of filopodium assembly	{Group55=2.5323057698638436E-4}	{Group55=0.004558150385754919}	5	GO_BiologicalProcess-EBI-UniProt-GOA_17.02.2020_00h00	FALSE	0.00426339	0.0209972
257	6.14754	[474285, A1CF, ACTN4, ALG2, AMY2A, ANKRD28, AP1AR, AP1M2, AP3B1, AP3B2, AP3D1, AP3M1, AP3M2, AP3S1, AP3S2, APEX1, AREG, ARF1, ARF1P1, ARFGAP1, ARFGAP2, ARFGAP3, ARL4D, ARL6, ASIP, ASPA, ASPM, ASXL1, ATG5, BBS2, BBS4, BBS5, BBS7, BET1, BICDL1, BICDL2, BLOC1S1, BLOC1S2, BLOC1S3, BLOC1S4, BLOC1S5, BLOC1S6, BRD8, C11orf58, C17orf75, C3, CACNB1, CALM2, CALM3, CD5, CD59, CDK5, CEP19, CLASP1, CLASP2, CL…	[ASXL1, BLOC1S5, BRD8, DNM3, DPYSL2, GCK, HTT, KIF3A, MYO5A, NDEL1, NLGN1, TANC2, TCIRG1, TMEM230, TRAK1]	[Group54]	GO:0051650	[4, 5]	establishment of vesicle localization	{Group54=3.3640748224001674E-5}	{Group54=0.0018166004040960904}	15	GO_BiologicalProcess-EBI-UniProt-GOA_17.02.2020_00h00	FALSE	3.43355e-05	0.00338204
261	4.65116	[ABI2, ABL1, ACSBG1, ACTRT1, ALCAM, APP, AREG, ARL6IP1, ATP6V0A4, ATR, AURKA, AUTS2, AUTS8, BDNF, BDNF-AS, BIN3, BIRC3, BMP4, C9orf72, CCL11, CCN3, CCNH, CDK5, CDK7, CDKL3, CDKN3, COBL, CPN1, CPNE1, CSF1, CTNNB1, CYFIP1, CYFIP2, CYP11B1, DAB2IP, DCLK1, DCX, DDR1, DOCK3, DVL1, DVL1P1, EFNA5, EIF2AK4, EMX1, EPB41L5, ESR1, FGF1, FGF10, FGFR2, FLRT1, FLRT3, FMN1, FOXC2, FSTL1, GEMIN2, HDAC6, HEXIM1, …	[CSF1, DAB2IP, EMX1, NDEL1, NLGN3, VCL, WNT7B, ZEB2]	[Group29]	GO:0060560	[3, 4]	developmental growth involved in morphogenesis	{Group29=0.012116183975221104}	{Group29=0.027261413944247484}	8	GO_BiologicalProcess-EBI-UniProt-GOA_17.02.2020_00h00	TRUE	0.0121162	0.0318252
262	6	[ADAMTS16, AGTR2, AHI1, ASXL1, BCL2, BMP2, BMP4, CALB1, CDH19, CITED1, CORO7, CTNNB1, CTNNBIP1, DCHS1, DLG1, EYA1, FAT4, FGF1, FGF10, FGF13, FGF2, FGF8, FMN1, FOXC2, FOXD1, FOXJ1, FRAS1, GAMT, GATA3, GATD3A, GCNT1, GCNT3, GCNT4, GDNF, GLI3, GPC3, GREB1L, GREM1, GZF1, HES1, HES5, HMGCL, HNF1B, HOXA11, HOXD11, ILK, INTS1, IRX1, IRX3, KIF26B, KLHL3, LAMA5, LGR4, LHX1, LIPC, LRRK2, LZTS2, MIP, MYC, N…	[ASXL1, ILK, KLHL3, NPHP3, NPHP3-ACAD11, WNT7B]	[Group47]	GO:0060993	[4, 5, 6, 7, 8]	kidney morphogenesis	{Group47=0.001228067610443162}	{Group47=0.007368405662658972}	6	GO_BiologicalProcess-EBI-UniProt-GOA_17.02.2020_00h00	FALSE	0.00897317	0.0289789
265	37.5	[DNM3, EFNA1, NGEF, NLGN1, NLGN3, PTEN, TEP1, UBE3A]	[DNM3, NLGN1, NLGN3]	[Group55]	GO:0061002	[6, 7, 8, 9, 10, 11, 12, 13, 14]	negative regulation of dendritic spine morphogenesis	{Group55=2.5323057698638436E-4}	{Group55=0.004558150385754919}	3	GO_BiologicalProcess-EBI-UniProt-GOA_17.02.2020_00h00	FALSE	0.000293268	0.00641931
268	5.74713	[ANIB1, ARFGEF3, ATAT1, ATF2, ATF4, BRCA2, BRD1, BRPF1, CDY1, CDY1B, CDY2A, CDY2B, CLOCK, CREBBP, DPF1, DPF2, DPF3, EIF4E, EP300, EPC1, EPC2, ESCO1, FANCD2, GDNF, GTF2B, GTF3C4, HAT1, HCFC1, HCFC2, ING3, KANSL1, KANSL1L, KANSL2, KANSL3, KAT14, KAT2A, KAT2B, KAT5, KAT6A, KAT6B, KAT7, KAT8, KYAT1, MCM3AP, MCRS1, MEAF6, MED22, MED24, METTL8, MSL3, NAA20, NAA30, NAA40, NAA50, NAA60, NCOA1, NCOA3, NSL…	[ATAT1, KAT5, NCOA3, NSL1, TAF5L]	[Group52]	GO:0061733	[8]	peptide-lysine-N-acetyltransferase activity	{Group52=0.0018210432688934716}	{Group52=0.008939666956386134}	5	GO_MolecularFunction-EBI-UniProt-GOA_17.02.2020_00h00	FALSE	0.019601	0.0394019
272	5.82524	[ACTL6A, ACTL6B, ACTR5, ACTR6, ACTR8, AKIRIN2, ANGPTL6, ANP32E, APOBEC3C, APOBEC3F, ARID1A, ARID1B, BAZ1A, BICRA, BICRAL, BPTF, BRD8, BRD9, C11orf58, C17orf49, CECR2, CHD3, CHD4, CHD5, CHD6, CHRAC1, CPHXL, CREBRF, CSNK2A1, CSNK2A2, DMAP1, DPEP2, DPEP3, DPF1, DPF2, DPF3, EN1, EN2, EP400, GATAD2A, GATAD2B, GET1, GLI3, HDAC1, HDAC2, HLA-F, HLA-J, HMGXB4, ING3, INO80, INO80B, INO80B-WBP1, INO80C, INO…	[ANP32E, BRD8, CHD6, HLA-F, KALRN, KAT5]	[Group52]	GO:0070603	[4, 7, 8, 9]	SWI/SNF superfamily-type complex	{Group52=0.0018210432688934716}	{Group52=0.008939666956386134}	6	GO_CellularComponent-EBI-UniProt-GOA_17.02.2020_00h00	FALSE	0.0103001	0.0298401
276	7.01754	[ABI2, ACTRT1, ANK3, ANXA2, ANXA2P2, ANXA9, ARL6IP1, BIRC3, CA5A, CAV1, CAV2, CAV3, CDH2, CEL, DAB2IP, DEFB4A, DMKN, ELK4, EMP2, EPHB2, FERMT2, FLOT1, FLOT2, IL1RAPL1, KAT5, LRP10, LRP4, MAGI2, MAPK1, MTCH1, NLGN1, NLGN2, NLGN3, NLGN4X, NLGN4Y, NRXN1, NRXN2, PACSIN2, PARP9, PDCD6IP, PSAP, PTEN, PTPRD, PTPRH, RFTN1, S100A10, SFTPA1, SFTPA2, SLC27A5, SPTBN1, STX2, STX4, TEP1, TLCD1, TLCD2, UGCG, WD…	[DAB2IP, KAT5, NLGN1, NLGN3]	[Group55]	GO:0071709	[4]	membrane assembly	{Group55=2.5323057698638436E-4}	{Group55=0.004558150385754919}	4	GO_BiologicalProcess-EBI-UniProt-GOA_17.02.2020_00h00	FALSE	0.0186204	0.0382106
278	4.4586	[ABI2, ACAT1, ACTA2, ACTRT1, ADAMTS16, AHI1, ANGPT1, ANGPT2, AQP11, ARL6IP1, ASXL1, BASP1, BCL2, BIRC3, BMP2, BMP4, BMP7, CALB1, CD24, CD34, CDH19, CES1, CITED1, COL4A3, COL4A4, CORO7, CTNNB1, CTNNBIP1, DAB2IP, DCHS1, DCHS2, DLG1, DLL1, EGR1, ENPEP, EYA1, FAT4, FGF1, FGF13, FGF2, FGF8, FMN1, FOXC1, FOXC2, FOXD1, FOXJ1, GAMT, GATA3, GATD3A, GDNF, GLI3, GPC3, GPR4, GREB1L, GREM1, GZF1, HES1, HES5, …	[ASXL1, DAB2IP, ILK, KLHL3, PECAM1, SULF2, WNT7B]	[Group47]	GO:0072006	[3, 5, 6, 7, 8]	nephron development	{Group47=0.001228067610443162}	{Group47=0.007368405662658972}	7	GO_BiologicalProcess-EBI-UniProt-GOA_17.02.2020_00h00	FALSE	0.0225727	0.0407965
283	4.44444	[ABI2, ACAT1, ACTRT1, ADAMTS16, AHI1, AQP11, ARG2, ARL6IP1, ASXL1, ATR, BAG1, BASP1, BCL2, BDNF, BDNF-AS, BIRC3, BMP2, BMP4, BMP7, BMPER, BSPH1, C3CER1, CACYBP, CALB1, CAT, CCDC6, CD24, CD34, CDH19, CER1, CES1, CITED1, CORO7, CRAT, CRLF1, CTNNB1, CTNNBIP1, CXCR2, DAB2IP, DCHS1, DLG1, DLL1, EFNB2, EPCAM, EPHA4, EPHA7, EYA1, F9, FAT4, FGF1, FGF13, FGF2, FGF8, FGFR1, FGFR2, FLG, FMN1, FOXC1, FOXC2, …	[ASXL1, BMPER, DAB2IP, ILK, KLHL3, PECAM1, SMAD6, WNT7B]	[Group47]	GO:0072073	[5, 6, 7, 8]	kidney epithelium development	{Group47=0.001228067610443162}	{Group47=0.007368405662658972}	8	GO_BiologicalProcess-EBI-UniProt-GOA_17.02.2020_00h00	FALSE	0.0155675	0.0352504
289	4.10256	[ABI2, ABL1, ACKR3, ACTRT1, AEN, AIFM1, APAF1, ARL6IP1, ARL6IP5, ARTN, ATAD5, ATF2, ATF4, ATM, ATP2A1, ATP2A3, BAD, BAG6, BAK1, BAX, BBC3, BCL2, BCL2A1, BCL2L1, BCL2L10, BCL2L11, BCL2L2, BCL3, BIRC3, BNIP3, BOK, BRCA1, BRCA2, BRSK2, CASP2, CASP3, CASP4, CASP9, CD24, CDIP1, CDKN1A, CDS1, CEBPB, CEBPE, CHAC1, CHEK2, CIDEB, CNRIP1, COA8, CRIP1, CRIP2, CSH2, CSRP1, CTPP, CUL1, CUL2, CUL3, CUL4A, CUL5…	[ATM, CUL4A, DAB2IP, FHIT, IFI6, TNFRSF1B, TP53BP2, WWOX]	[Group30]	GO:0097193	[4, 5, 6]	intrinsic apoptotic signaling pathway	{Group30=0.023869648812850648}	{Group30=0.028643578575420776}	8	GO_BiologicalProcess-EBI-UniProt-GOA_17.02.2020_00h00	TRUE	0.0238696	0.0412484
290	12.5	[ANXA1, ANXA2, ATM, BAIAP2, BAIAP2L1, CDC42EP1, CNN3, CNTRL, EPCAM, IGKV1-8, KRT18, LDB2, PAK4, PDLIM1, PDLIM5, PKP3, PPP1CA, RAB10, RPL9, S100A11, S1PR4, STXBP6, TMOD3, TRIM29]	[ATM, LDB2, STXBP6]	[Group31]	GO:0098641	[5]	cadherin binding involved in cell-cell adhesion	{Group31=0.008583475504752646}	{Group31=0.023175383862832143}	3	GO_BiologicalProcess-EBI-UniProt-GOA_17.02.2020_00h00	TRUE	0.00858348	0.0286601
291	5.45455	[ADAM23, ADCY8, ADORA1, ADORA2A, ADORA2B, ADRA1A, ADRA1D, APH1A, ATP2B1, ATP2B2, ATP2B4, CACNA1D, CADM3, CANX, CCT6A, CDH10, CDH2, CDH9, CHRM1, CHRM2, CHRM3, CHRNA4, CHRNA6, CHRNB2, CNR1, CNTN1, CNTN5, CNTN6, CPLX3, DHRS3, DRD1, DRD2, EFNB2, EFNB3, EPHA4, EPHB2, ERBB4, FLOT2, FXYD6, FXYD6-FXYD2, GABRA5, GGTA1P, GLRA1, GPC4, GPM6A, GRIK2, GRIK4, GRIK5, GRM3, HTR1B, HTR2A, HTR3A, HTT, IGFBP7, KAT5,…	[GRIK2, HTT, KAT5, KCNA3, KCNJ3, P2RX1]	[Group33]	GO:0098889	[4, 5, 6, 7]	intrinsic component of presynaptic membrane	{Group33=0.017414480161375853}	{Group33=0.026868055106122744}	6	GO_CellularComponent-EBI-UniProt-GOA_17.02.2020_00h00	TRUE	0.0139276	0.0338733
292	5.6	[A1CF, ACTR10, ACTR1A, ACTR1B, ACTR3B, ACTR3C, ADCY10, AGBL4, AGTPBP1, ALPK3, AMY2A, AP3B1, AP3B2, AP3D1, AP3M1, AP3M2, AP3S1, AP3S2, APBA1, APEX1, APP, AQP4, ARHGAP10, ARHGAP21, ARL3, ARL8A, ARL8B, ASIP, ASPA, ASPM, ASXL1, ATG5, ATP6V0A4, AZIN1, BAG3, BBS12, BICD1, BICD2, BICDL1, BICDL2, BLOC1S1, BLOC1S2, BLOC1S3, BLOC1S4, BLOC1S5, BLOC1S6, BORCS5, BRD8, C11orf58, C3, CABYR, CAMSAP3, CASR, CCDC1…	[ASXL1, BLOC1S5, BRD8, DYNLT3, HTT, IFT46, KAT5, KIF3A, NDEL1, NPHP3, NPHP3-ACAD11, TRAK1, TTC30A, TTC30B]	[Group50, Group54]	GO:0099111	[4]	microtubule-based transport	{Group50=3.6849461308689665E-5, Group54=3.3640748224001674E-5}	{Group50=9.949354553346209E-4, Group54=0.0018166004040960904}	14	GO_BiologicalProcess-EBI-UniProt-GOA_17.02.2020_00h00	TRUE	0.000167632	0.00550393
301	5.14706	[ABCB6, ABI2, ACTB, ACTBL2, ACTG1, ACTL8, ACTN1, ACTRT1, ADAM10, APOE, ARC, ARF1, ARF1P1, ARF6, ARHGAP39, ARHGEF7, ARL6IP1, BIRC3, C4BPA, CARD14, CDC42, CDH2, CEL, CHRFAM7A, CHRNA7, CHRNB1, CNKSR2, COLQ, CST7, CTNND2, CTTN, DAB2IP, DBN1, DBNL, DLG1, DLG2, DLG3, DLG4, DNAJA3, DNM3, DOCK10, DRG1, DVL1, DVL1P1, EEF1A2, ELK3, EPHB1, EPHB2, EPHB3, ETV5, FARP1, FNTA, FOXM1, FRMPD4, FYN, FZD3, FZD9, GDN…	[DAB2IP, DNM3, DOCK10, MPP3, NLGN1, NLGN3, PPP1R9A]	[Group55]	GO:0099173	[3, 4]	postsynapse organization	{Group55=2.5323057698638436E-4}	{Group55=0.004558150385754919}	7	GO_BiologicalProcess-EBI-UniProt-GOA_17.02.2020_00h00	FALSE	0.0110452	0.0306466
306	5.29801	[ABCB6, ABHD17A, ABHD17B, ABHD17C, ABI2, ACTR2, ADAM10, AICDA, ANGPTL2, APOE, ARC, ARF4, ARHGAP22, ARHGAP33, ARHGAP44, ARHGEF7, ARHGEF9, ASXL1, BAIAP2, BHLHB9, BSG, C4BPA, CALM1, CALM3, CAMK2B, CAPRIN1, CAPRIN2, CARD14, CBLN1, CDH2, CDK5, CDK5R1, CDKL5, CFL1, CHMP2B, CHN1, CRIPT, CRKL, CRMP1, CST7, CTTN, CUX2, DAPK2, DBN1, DBNL, DENR, DGKB, DHX36, DNM1L, DNM3, EEF1A2, EEF2K, EFNA1, EGLN1, EPHA4, …	[ASXL1, DNM3, KALRN, NLGN1, NLGN3, PPP1R9A, TANC2, ZMYND8]	[Group55]	GO:0099175	[5, 6]	regulation of postsynapse organization	{Group55=2.5323057698638436E-4}	{Group55=0.004558150385754919}	8	GO_BiologicalProcess-EBI-UniProt-GOA_17.02.2020_00h00	FALSE	0.00573752	0.0235477
313	4.09091	[ABHD17A, ABHD17B, ABHD6, ADAM22, ADAM23, ADCY1, ADCY8, ADORA1, ADORA2A, ADORA2B, ADRA1A, ADRA1D, ADRA2C, APH1A, ATP2B1, ATP2B2, ATP2B4, CACNA1D, CACNG2, CACNG3, CACNG4, CACNG5, CACNG7, CADM3, CANX, CCT6A, CDH10, CDH2, CDH9, CHRM1, CHRM2, CHRM3, CHRNA1, CHRNA10, CHRNA4, CHRNA6, CHRNA9, CHRNB1, CHRNB2, CHRND, CHRNE, CLSTN1, CLSTN2, CLSTN3, CNC2, CNIH1, CNIH2, CNIH4, CNR1, CNTN1, CNTN2, CNTN5, CNTN…	[GABRG3, GRIK2, HTT, KAT5, KCNA3, KCNJ3, NLGN1, NLGN3, P2RX1]	[Group33]	GO:0099240	[4, 5, 6]	intrinsic component of synaptic membrane	{Group33=0.017414480161375853}	{Group33=0.026868055106122744}	9	GO_CellularComponent-EBI-UniProt-GOA_17.02.2020_00h00	FALSE	0.0174145	0.0368887
316	12	[ACTN4, AMY2A, AP3B1, AP3B2, AP3D1, AP3M1, AP3M2, AP3S1, AP3S2, APEX1, ASXL1, BICDL1, BICDL2, BLOC1S1, BLOC1S2, BLOC1S3, BLOC1S4, BLOC1S5, BLOC1S6, BRD8, C11orf58, CLN3, DTNBP1, DYNC1H1, DYNC1I1, EPB42, F8A1, F8A2, F8A3, FNBP1L, FYCO1, HAP1, HTT, KIF13A, KIF13B, KIF1A, KIF1B, KIF1C, KIF23, KIF3A, KIF3B, KIF5A, KIF5B, KIFAP3, MTATP6P16, MTCO2P16, MTCO3P16, MTND3P16, MTND4LP16, MYO1C, MYO1E, MYO5A,…	[ASXL1, BLOC1S5, BRD8, HTT, KIF3A, MYO5A, NDEL1, TANC2, TRAK1]	[Group54]	GO:0099518	[5, 6]	vesicle cytoskeletal trafficking	{Group54=3.3640748224001674E-5}	{Group54=0.0018166004040960904}	9	GO_BiologicalProcess-EBI-UniProt-GOA_17.02.2020_00h00	TRUE	7.26149e-06	0.00143051
327	5.38462	[ABHD12, ABHD13, ACTR10, ACTR3B, ACTR3C, ADA, AGBL4, AGTPBP1, AMY2A, AP3B1, AP3B2, AP3D1, AP3M1, AP3M2, AP3S1, AP3S2, APEX1, ARL8A, ARL8B, ASXL1, BAIAP2, BLOC1S1, BLOC1S2, BLOC1S3, BLOC1S4, BLOC1S5, BLOC1S6, CABYR, CACNA1A, CANX, CASR, CDKL5, CXADR, CXADRP1, DLG2, DLG4, DST, DTNBP1, DYNC1H1, EPB42, FLOT2, FMR1, FMR1-IT1, FRAXA, GABARAPL1, GRIK2, GRIK3, GRIK5, GRM7, HAP1, HIF1A, HIP1R, HNRNPU, HPC…	[ASXL1, BLOC1S5, GRIK2, KAT5, KIF3A, NDEL1, TRAK1]	[Group54]	GO:0120111	[5]	neuron projection cytoplasm	{Group54=3.3640748224001674E-5}	{Group54=0.0018166004040960904}	7	GO_CellularComponent-EBI-UniProt-GOA_17.02.2020_00h00	FALSE	0.00874285	0.0287057
334	6.08696	[ABI2, ACTR2, ACTRT1, AICDA, ALK, ANAPC2, ANGPTL2, ANKRD27, APC2, APOE, ARF1, ARF1P1, ARHGEF7, ARL6IP1, ASXL1, BAIAP2, BHLHB9, BIRC3, BMP5, BMP7, BUD31, C21orf91, CALM1, CALM3, CAMK1, CAMK2B, CAPRIN1, CAPRIN2, CDKL3, CDKL5, COBL, CPEB3, CRMP1, CRTC1, CST7, CTTN, CUL7, CUX1, CUX2, CYFIP1, DAB2IP, DAPK2, DBN1, DBNL, DENR, DHX36, DLG5, DNM1L, EEF1A2, EEF2K, EIF4G2, ELAVL4, EPHA4, EZH2, FBXO31, FBXW7…	[ASXL1, DAB2IP, ILK, KALRN, NLGN1, PPP1R9A, ZMYND8]	[Group55]	GO:1900006	[8, 9, 10, 11, 12]	positive regulation of dendrite development	{Group55=2.5323057698638436E-4}	{Group55=0.004558150385754919}	7	GO_BiologicalProcess-EBI-UniProt-GOA_17.02.2020_00h00	FALSE	0.00453822	0.0212864
339	5.26316	[ABCB6, ACTN2, ADRB2, ANPEP, APP, ARC, ATP6V0A4, C4BPA, CACNG2, CACNG3, CACNG4, CACNG5, CACNG6, CACNG7, CACNG8, CAPN1, CARD14, CCL2, CCL4, CCR2, CDC25C, CNIH1, CNIH2, CNIH3, CNIH4, CRH, CRHBP, CX3CL1, DAPK1, DLG1, DLG2, DLG3, DLG4, EPHB2, FRRS1L, FYN, GPRIN1, GRIA1, GRIA2, GRIA3, GRIA4, GRIN1, GRIN2A, GRIN2B, GRM2, GRM3, GSG1L, HSPA8, IFNG, IFNGR2, IGKV1D-27, KLHL24, LLGL1, LRRC7, MAPK1, MAPK8IP2…	[CACNG8, FRRS1L, MPP3, NLGN1, NLGN3]	[Group55]	GO:1900449	[5, 6]	regulation of glutamate receptor signaling pathway	{Group55=2.5323057698638436E-4}	{Group55=0.004558150385754919}	5	GO_BiologicalProcess-EBI-UniProt-GOA_17.02.2020_00h00	FALSE	0.0274397	0.0439482
340	4.87805	[ABCB6, ABL1, ADORA1, AIFM1, AIMP2, ARHGEF7, ASCL1, ASH1L, ATF2, ATF4, ATM, BACE1, BAD, BAX, BBC3, BCL2L11, C1QA, C4BPA, CALM2, CALM3, CAPN2, CARD14, CASP2, CASP3, CASP8, CASP9, CCL3, CDC34, CDC42, CDK5, CDK5R1, CLU, CTNNB1, CTSZ, DAXX, DDIT3, DDIT4, DKK1, EFNB2, EGR1, EIF2A, EIF2S1, ELK1, EPHA7, FASLG, FBXO44, FBXW7, FCGR2A, FCGR2B, FCGR2C, FIS1, FOS, FOXO3, FYN, GDNF, GRIK2, GRIK5, GRIN2B, GRN,…	[ASH1L, ATM, GRIK2, KCNH4, SRPK2, TP53BP2]	[Group16]	GO:1901216	[6]	positive regulation of neuron death	{Group16=0.022864800800731753}	{Group16=0.03011461568876865}	6	GO_BiologicalProcess-EBI-UniProt-GOA_17.02.2020_00h00	TRUE	0.0228648	0.0409488
341	4.36508	[A1CF, ABCA2, ABCB11, ACAA2, ACAT2, ACER1, ACER2, ACER3, ACLY, ACOT8, ACOX2, AGTR2, AKR1A1, AKR1B1, AKR1C1, AKR1C3, AKR1C4, AKR1D1, ALOX12, ALOX15, AMACR, ANGPT1, AOC1, APOA1, APOA4, APOA5, ARV1, ASAH1, ASAH2, ASAH2B, ASIP, ASPA, ASPM, ATG5, AURKB, B3GALNT1, BAAT, C3, CACNA1H, CDH11, CES1, CES2, CFTR, CH25H, CITED1, CNBP, CRYBG1, CTDSP2, CTNS, CUZD1, CYB5R1, CYB5R2, CYB5R3, CYP11B1, CYP11B2, CYP1…	[CYP7B1, GGPS1, INSIG1, MYO5A, PCK2, PER2, PLCB2, SPHK2, SPTLC1, SPTLC2, SYCP2]	[Group53]	GO:1901617	[4]	organic hydroxy compound biosynthetic process	{Group53=0.009479538908468903}	{Group53=0.02326795913896913}	11	GO_BiologicalProcess-EBI-UniProt-GOA_17.02.2020_00h00	FALSE	0.00570675	0.0239198
346	4.29688	[ACD, ACKR3, AKT1, AMH, ANKRD1, ANKRD2, ANTXR1, ARTN, ATAD5, ATM, ATR, ATRIP, AURKA, AURKB, BACH1, BANP, BARD1, BCL2, BCL2L12, BDKRB1, BDKRB2, BLM, BOP1, BRCA1, BRD1, BRD7, BRD7P3, BRIP1, BRPF1, CA8, CACYBP, CD3EAP, CD44, CD74, CDK2, CDK5, CDK5R1, CDK5RAP3, CDK7, CDKN2A, CDS1, CHD3, CHD4, CHD5, CHD6, CHEK1, CHEK2, CLP1, CNKSR1, COLEC12, CRYBG1, CSNK2A1, CSNK2A2, CSNK2B, DDX5, DNA2, DPEP3, DYRK1A,…	[ATM, CHD6, EEF1E1-BLOC1S5, ING5, KALRN, KAT5, MDM2, S100A8, SNAI1, TAF2, TP53BP2]	[Group49]	GO:1901796	[6, 7]	regulation of signal transduction by p53 class mediator	{Group49=7.846524888078705E-4}	{Group49=0.0070618723992708346}	11	GO_BiologicalProcess-EBI-UniProt-GOA_17.02.2020_00h00	FALSE	0.00639948	0.0247196
349	8.88889	[ANKRD1, ANTXR1, ATM, ATR, CA8, CDK5RAP3, CHD5, CHD6, CLP1, COLEC12, DDX5, EEF1E1, EEF1E1-BLOC1S5, GET1, HEXIM1, HIC1, HTN1, KALRN, MAFK, MINDY3, MMAB, MRPL23, MSX1, PLA2R1, PMAIP1, PYHIN1, RNF13, RNF39, RPL11, RPL17, RPL23, RPL26, RPS7, S1PR1, SERPINA2, SFRP1, SPRED1, SPRED2, SPRED3, TPPP2, UBB, UBE2I, VIS1, ZNF197, ZNF385A]	[ATM, CHD6, EEF1E1-BLOC1S5, KALRN]	[Group49]	GO:1901798	[7, 8]	positive regulation of signal transduction by p53 class mediator	{Group49=7.846524888078705E-4}	{Group49=0.0070618723992708346}	4	GO_BiologicalProcess-EBI-UniProt-GOA_17.02.2020_00h00	FALSE	0.00828741	0.0286424
352	5.74713	[ACTR10, ACTR3B, ACTR3C, AGBL4, AGTPBP1, AMY2A, AP3B1, AP3B2, AP3D1, AP3M1, AP3M2, AP3S1, AP3S2, APEX1, ARL8A, ARL8B, ASXL1, BLOC1S1, BLOC1S2, BLOC1S3, BLOC1S4, BLOC1S5, BLOC1S6, CABYR, CASR, CXADR, CXADRP1, DLG2, DST, DTNBP1, DYNC1H1, EPB42, HAP1, HIF1A, HSPB1, HSPB2, KIF1A, KIF1B, KIF1C, KIF3A, KIF3B, KIF4A, KIF5A, KIF5B, KIF5C, MAP1A, MAPK8IP3, MAPT, MED12, METAP1, MGARP, MPP2, MTATP6P16, MTCO…	[ASXL1, BLOC1S5, KIF3A, NDEL1, TRAK1]	[Group45, Group54]	GO:1904115	[6]	axon cytoplasm	{Group45=0.012416935192533781, Group54=3.3640748224001674E-5}	{Group45=0.026820580015872966, Group54=0.0018166004040960904}	5	GO_CellularComponent-EBI-UniProt-GOA_17.02.2020_00h00	TRUE	0.019601	0.0394019
362	18.75	[CCT2, CCT3, CCT4, CCT5, CCT6A, CCT7, CCT8, DKC1, GNL3, GNL3L, KRAS, PCYT1A, PCYT1B, SPINK5, TCP1, WRAP53]	[GNL3, KRAS, WRAP53]	[Group32]	GO:1904816	[5, 7]	positive regulation of protein localization to chromosome, telomeric region	{Group32=0.0026380737368131442}	{Group32=0.01187133181565915}	3	GO_BiologicalProcess-EBI-UniProt-GOA_17.02.2020_00h00	TRUE	0.00263807	0.0157485
363	13.7931	[ARF6, ASAP1, BCL11A, CARM1, DCC, DNM3, EFNA1, FSTL4, GORASP1, GSK3A, HDAC2, ID1, KIAA0319, NFATC4, NGEF, NLGN1, NLGN3, PLK2, PPP3CA, PTEN, PTPRS, RAPGEF2, SRGAP2C, TEP1, TLX2, TRPC5, TRPC6, UBE3A, YWHAH]	[BCL11A, DNM3, NLGN1, NLGN3]	[Group55]	GO:2000171	[8, 9, 10, 11, 12]	negative regulation of dendrite development	{Group55=2.5323057698638436E-4}	{Group55=0.004558150385754919}	4	GO_BiologicalProcess-EBI-UniProt-GOA_17.02.2020_00h00	FALSE	0.00165055	0.0120429
370	4.14201	[ACD, ACVRL1, ADIPOQ, ALPP, ANKRD1, ANTXR1, ARHGEF7, ARRB2, ASRGL1, ATHS, ATM, ATR, ATRNL1, AURKB, BMPR2, BRD8, CA8, CCL27, CCL4, CCL4L1, CCT2, CCT3, CCT4, CCT5, CCT6A, CCT7, CCT8, CDK7, CDKN1A, CERS1, CHTF18, CHTF8, COL26A1, CRYBG1, CTC1, CTNNB1, DACH1, DCP2, DDX39A, DDX39B, DERPC, DKC1, DNAJC2, DSCC1, DUSP1, DUSP12, ERCC4, EXOSC10, FBXO4, FGF13, FGF2, FGFR4, FLT3, GAMT, GDF1, GDF2, GJA1, GNL3L,…	[ATM, BRD8, NPPC, NVL, TENM1, TNKS2, WRAP53]	[Group41]	GO:2000278	[6, 7]	regulation of DNA biosynthetic process	{Group41=0.031975784673308486}	{Group41=0.031975784673308486}	7	GO_BiologicalProcess-EBI-UniProt-GOA_17.02.2020_00h00	FALSE	0.0319758	0.0484556
371	10	[ADRB2, ARC, CACNG2, CACNG3, CACNG4, CACNG5, CACNG6, CACNG7, CACNG8, CNIH1, CNIH2, CNIH3, CNIH4, GSG1L, MAPK8IP2, MEF2C, MINK1, NLGN1, NLGN2, NLGN3, NOL3, NRXN1, RELN, SHANK1, SHANK2, SHANK3, SHISA6, SHISA7, SHISA8, SHISA9]	[CACNG8, NLGN1, NLGN3]	[Group55]	GO:2000311	[5, 6, 7, 8, 9]	regulation of AMPA receptor activity	{Group55=2.5323057698638436E-4}	{Group55=0.004558150385754919}	3	GO_BiologicalProcess-EBI-UniProt-GOA_17.02.2020_00h00	FALSE	0.0159209	0.035641
378	5.05051	[ACD, ANTXR1, ARHGEF7, ARRB2, ATM, ATR, AURKB, BRD8, CCT2, CCT3, CCT4, CCT5, CCT6A, CCT7, CCT8, CDK7, CHTF18, CHTF8, CRYBG1, CTNNB1, DDX39A, DDX39B, DERPC, DKC1, DSCC1, FBXO4, FGF13, FGF2, FGFR4, FLT3, GAMT, GREM1, GRHL2, HGF, HMBOX1, HNRNPA1, HNRNPA2B1, HNRNPD, HSP90AA1, HSP90AA2P, HSP90AB1, IL6, KLF4, MAP2K7, MAP3K4, MAPK1, MAPK15, MAPK3, MAPKAPK5, MICOS10-NBL1, MMAB, MYC, NAF1, NBL1, NCOA1, NE…	[ATM, BRD8, NVL, TNKS2, WRAP53]	[Group41]	GO:2000573	[7, 8]	positive regulation of DNA biosynthetic process	{Group41=0.031975784673308486}	{Group41=0.031975784673308486}	5	GO_BiologicalProcess-EBI-UniProt-GOA_17.02.2020_00h00	TRUE	0.0320103	0.0481376
381	7.84314	[ACTR2, AICDA, ANGPTL2, ARHGEF5, ARID2, CEL, CHL1, CSH2, DDX11, DTX3L, ERCC6, FANCB, FMN2, FOXM1, FUS, HAVCR1, INSL6, KDM4D, KMT5B, KMT5C, LRIF1, MAD2L2, MGMT, MMS19, MPP2, MRNIP, NUDT16, PARP1, PARP2, PARP3, PARP9, PNKP, PRKDC, RIF1, SETMAR, SHLD1, SHLD2, SHLD3, SLC27A5, SLF1, SLF2, SMCHD1, SPIDR, SPIRE1, SPIRE2, TIMELESS, TPI1, TRAPPC13, WAS, WASF2, WRAP53]	[CHL1, DTX3L, SMCHD1, WRAP53]	[Group49]	GO:2000781	[7, 8, 9]	positive regulation of double-strand break repair	{Group49=7.846524888078705E-4}	{Group49=0.0070618723992708346}	4	GO_BiologicalProcess-EBI-UniProt-GOA_17.02.2020_00h00	FALSE	0.0127941	0.0331635
383	25	[ABI2, ACTRT1, ARL6IP1, BIRC3, CDH2, DAB2IP, MAGI2, NLGN1, NLGN2, NLGN3, PDCD6IP, WDR1]	[DAB2IP, NLGN1, NLGN3]	[Group55]	GO:2000809	[5, 6, 7, 8]	positive regulation of synaptic vesicle clustering	{Group55=2.5323057698638436E-4}	{Group55=0.004558150385754919}	3	GO_BiologicalProcess-EBI-UniProt-GOA_17.02.2020_00h00	FALSE	0.00109262	0.0113288
390	4.48276	[ABL1, ABRAXAS1, ACKR3, ACTR1B, ACTR2, AICDA, AMH, ANGPTL2, ANKLE1, ANKRD1, ANTXR1, APBB1, ARHGEF5, ARID2, ARMT1, ATAD5, ATM, ATR, AUNIP, AXIN2, BABAM1, BABAM2, BCL2, BCL2L1, BCL2L12, BCLAF1, BID, BRCA1, BRCC3, BRINP1, BTG2, CA8, CASP9, CBX8, CCAR2, CD3EAP, CD44, CD74, CDK9, CDKN2D, CDKN3, CDS1, CEBPG, CEL, CGAS, CHEK1, CHEK2, CHL1, CLU, CRY1, CSH1, CSH2, CUL4A, CXCL12, CYREN, DDIAS, DDX11, DDX39…	[ATM, CHL1, CUL4A, DTX3L, EEF1E1-BLOC1S5, MDM2, PARG, S100A8, SMCHD1, SMG1, SNAI1, WRAP53, WRNIP1]	[Group49]	GO:2001020	[5, 6]	regulation of response to DNA damage stimulus	{Group49=7.846524888078705E-4}	{Group49=0.0070618723992708346}	13	GO_BiologicalProcess-EBI-UniProt-GOA_17.02.2020_00h00	TRUE	0.00220327	0.0140014
395	6.55738	[AADAT, AASS, ACAT1, ACAT2, ALDH1B1, ALDH2, ALDH3A2, ALDH7A1, ALDH9A1, ASH1L, BBOX1, CAMKMT, COLGALT1, COLGALT2, DHTKD1, DLD, DLST, DOT1L, ECHS1, EHHADH, EHMT1, EHMT2, EZH1, EZH2, GCDH, HADH, HADHA, HYKK, KMT2A, KMT2B, KMT2C, KMT2D, KMT2E, KMT5A, KMT5B, KMT5C, NSD1, NSD2, NSD3, PHYKPL, PIPOX, PLOD1, PLOD2, PLOD3, PRDM2, PRDM6, PRDM7, PRDM9, SETD1A, SETD1B, SETD2, SETD7, SETDB1, SETDB2, SETMAR, SM…	[ASH1L, DHTKD1, ECHS1, SUV39H1]	[Group01]	KEGG:00310	[-1]	Lysine degradation	{Group01=0.02328658161654064}	{Group01=0.02993989064983796}	4	KEGG_17.02.2020	TRUE	0.0232866	0.0413284
396	10.6383	[ACER1, ACER2, ACER3, ARSA, ASAH1, ASAH2, B4GALT6, CERK, CERS1, CERS2, CERS3, CERS4, CERS5, CERS6, DEGS1, DEGS2, ENPP7, GAL3ST1, GALC, GBA, GBA2, GLA, GLB1, KDSR, NEU1, NEU2, NEU3, NEU4, PLPP1, PLPP2, PLPP3, SGMS1, SGMS2, SGPL1, SGPP1, SGPP2, SMPD1, SMPD2, SMPD3, SMPD4, SPHK1, SPHK2, SPTLC1, SPTLC2, SPTLC3, UGCG, UGT8]	[SGMS2, SPHK2, SPTLC1, SPTLC2, UGT8]	[Group53]	KEGG:00600	[-1]	Sphingolipid metabolism	{Group53=0.009479538908468903}	{Group53=0.02326795913896913}	5	KEGG_17.02.2020	FALSE	0.00144483	0.0113852
401	5.34351	[AGAP2, AKT1, AKT2, AKT3, ARAF, ATG12, ATM, BCL2L11, BCL6, BNIP3, BRAF, C8orf44-SGK3, CAT, CCNB1, CCNB2, CCNB3, CCND1, CCND2, CCNG2, CDK2, CDKN1A, CDKN1B, CDKN2B, CDKN2D, CHUK, CREBBP, CSNK1E, EGF, EGFR, EP300, FASLG, FBXO25, FBXO32, FOXG1, FOXO1, FOXO3, FOXO4, FOXO6, G6PC, G6PC2, G6PC3, GABARAP, GABARAPL1, GABARAPL2, GADD45A, GADD45B, GADD45G, GRB2, GRM1, HOMER1, HOMER2, HOMER3, HRAS, IGF1, IGF1…	[ARAF, ATM, KRAS, MDM2, PCK2, SOD2, SOS2]	[Group48]	KEGG:04068	[-1]	FoxO signaling pathway	{Group48=6.168170210457923E-4}	{Group48=0.008327029784118195}	7	KEGG_17.02.2020	FALSE	0.00909961	0.0289133
402	5.04202	[ABCC1, ACER1, ACER2, ADORA1, ADORA3, AKT1, AKT2, AKT3, ASAH1, ASAH2, BAX, BCL2, BDKRB2, BID, CERS1, CERS2, CERS3, CERS4, CERS5, CERS6, CTSD, DEGS1, DEGS2, FCER1A, FCER1G, FYN, GAB2, GNA12, GNA13, GNAI1, GNAI2, GNAI3, GNAQ, HRAS, KNG1, KRAS, MAP2K1, MAP2K2, MAP3K5, MAPK1, MAPK10, MAPK11, MAPK12, MAPK13, MAPK14, MAPK3, MAPK8, MAPK9, MS4A2, NFKB1, NOS3, NRAS, NSMAF, OPRD1, PDPK1, PIK3CA, PIK3CB, PI…	[KRAS, PLCB2, SGMS2, SPHK2, SPTLC1, SPTLC2]	[Group53]	KEGG:04071	[-1]	Sphingolipid signaling pathway	{Group53=0.009479538908468903}	{Group53=0.02326795913896913}	6	KEGG_17.02.2020	FALSE	0.0197898	0.0389859
410	4.41767	[ACAP1, ACAP2, ACAP3, AGAP1, AGAP11, AGAP2, AGAP3, AGAP4, AGAP5, AGAP6, AGAP9, AMPH, AP2A1, AP2A2, AP2B1, AP2M1, AP2S1, ARAP1, ARAP2, ARAP3, ARF1, ARF3, ARF5, ARF6, ARFGAP1, ARFGAP2, ARFGAP3, ARFGEF1, ARFGEF2, ARPC1A, ARPC1B, ARPC2, ARPC3, ARPC4, ARPC5, ARPC5L, ARRB1, ARRB2, ASAP1, ASAP2, ASAP3, BIN1, CAPZA1, CAPZA2, CAPZA3, CAPZB, CAV1, CAV2, CAV3, CBL, CBLB, CBLC, CCR5, CDC42, CHMP1A, CHMP1B, C…	[AGAP4, AGAP5, AGAP6, AGAP9, AP2A2, DNM3, HLA-F, IQSEC1, MDM2, PIP5K1C, STAMBP]	[Group03]	KEGG:04144	[-1]	Endocytosis	{Group03=0.005227131619685663}	{Group03=0.017641569216439112}	11	KEGG_17.02.2020	TRUE	0.00522713	0.0223858
411	6.45161	[ADCY1, ADCY2, ADCY3, ADCY4, ADCY5, ADCY6, ADCY7, ADCY8, ADCY9, AKT1, AKT1S1, AKT2, AKT3, ATG5, CAT, CLPB, CRYAB, EIF4EBP2, FOXA2, FOXO1, FOXO3, HDAC1, HDAC2, HRAS, HSPA1A, HSPA1B, HSPA1L, HSPA2, HSPA6, HSPA8, IGF1, IGF1R, INS, INSR, IRS1, IRS2, IRS4, KRAS, MTOR, NRAS, PIK3CA, PIK3CB, PIK3CD, PIK3R1, PIK3R2, PIK3R3, PRKAA1, PRKAA2, PRKAB1, PRKAB2, PRKACA, PRKACB, PRKACG, PRKAG1, PRKAG2, PRKAG3, R…	[KRAS, RPS6KB1, RPTOR, SOD2]	[Group04]	KEGG:04213	[-1]	Longevity regulating pathway	{Group04=0.024554066556922157}	{Group04=0.02882433900160427}	4	KEGG_17.02.2020	TRUE	0.0245541	0.0413432
412	4.54545	[ACTA2, ACTG2, ADCY1, ADCY2, ADCY3, ADCY4, ADCY5, ADCY6, ADCY7, ADCY8, ADCY9, ADM, ADORA2A, ADORA2B, ADRA1A, ADRA1B, ADRA1D, AGT, AGTR1, ARAF, ARHGEF1, ARHGEF11, ARHGEF12, AVP, AVPR1A, AVPR1B, BRAF, CACNA1C, CACNA1D, CACNA1F, CACNA1S, CALCA, CALCB, CALCRL, CALD1, CALM1, CALM2, CALM3, CALML3, CALML4, CALML5, CALML6, CYP4A11, CYP4A22, EDN1, EDN2, EDN3, EDNRA, GNA11, GNA12, GNA13, GNAQ, GNAS, GUCY1A…	[ADRA1B, ARAF, ARHGEF1, CYP4A22, NPPC, PLCB2]	[Group05]	KEGG:04270	[-1]	Vascular smooth muscle contraction	{Group05=0.030918806721005245}	{Group05=0.03273756005753497}	6	KEGG_17.02.2020	TRUE	0.0309188	0.0479607
413	8	[ARRB1, ARRB2, BCL2, BOC, BTRC, CCND1, CCND2, CDON, CSNK1A1, CSNK1A1L, CSNK1D, CSNK1E, CSNK1G1, CSNK1G2, CSNK1G3, CUL1, CUL3, DHH, EVC, EVC2, FBXW11, GAS1, GLI1, GLI2, GLI3, GPR161, GRK2, GRK3, GSK3B, HHIP, IHH, KIF3A, KIF7, LRP2, MEGF8, MGRN1, MOSMO, PRKACA, PRKACB, PRKACG, PTCH1, PTCH2, SHH, SMO, SMURF1, SMURF2, SPOP, SPOPL, SUFU, TPTEP2-CSNK1E]	[FBXW11, KIF3A, MEGF8, SPOP]	[Group06]	KEGG:04340	[-1]	Hedgehog signaling pathway	{Group06=0.0119543691948347}	{Group06=0.028066779848742337}	4	KEGG_17.02.2020	TRUE	0.0119544	0.0318245
414	4.7619	[ALCAM, CADM1, CADM3, CD2, CD22, CD226, CD274, CD276, CD28, CD34, CD4, CD40, CD40LG, CD58, CD6, CD80, CD86, CD8A, CD8B, CD8B2, CD99, CDH1, CDH15, CDH2, CDH3, CDH4, CDH5, CLDN1, CLDN10, CLDN11, CLDN14, CLDN15, CLDN16, CLDN17, CLDN18, CLDN19, CLDN2, CLDN20, CLDN22, CLDN23, CLDN24, CLDN25, CLDN3, CLDN4, CLDN5, CLDN6, CLDN7, CLDN8, CLDN9, CNTN1, CNTN2, CNTNAP1, CNTNAP2, CTLA4, ESAM, F11R, GLG1, HLA-A…	[CD4, HLA-F, NCAM2, NLGN1, NLGN3, PECAM1, SDC2]	[Group07]	KEGG:04514	[-1]	Cell adhesion molecules (CAMs)	{Group07=0.01635976265277421}	{Group07=0.026770520704539613}	7	KEGG_17.02.2020	TRUE	0.0163598	0.0358097
415	5.83942	[ACACA, ACACB, AKT1, AKT2, AKT3, ARAF, BAD, BRAF, CALM1, CALM2, CALM3, CALML3, CALML4, CALML5, CALML6, CBL, CBLB, CRK, CRKL, EIF4E, EIF4E1B, EIF4E2, EIF4EBP1, ELK1, EXOC7, FASN, FBP1, FBP2, FLOT1, FLOT2, FOXO1, G6PC, G6PC2, G6PC3, GCK, GRB2, GSK3B, GYS1, GYS2, HK1, HK2, HK3, HKDC1, HRAS, IKBKB, INPP5K, INPPL1, INS, INSR, IRS1, IRS2, IRS4, KRAS, LIPE, MAP2K1, MAP2K2, MAPK1, MAPK10, MAPK3, MAPK8, M…	[ARAF, GCK, KRAS, PCK2, PDE3B, RPS6KB1, RPTOR, SOS2]	[Group48]	KEGG:04910	[-1]	Insulin signaling pathway	{Group48=6.168170210457923E-4}	{Group48=0.008327029784118195}	8	KEGG_17.02.2020	TRUE	0.00319526	0.0170126
417	6.25	[AKT1, AKT2, AKT3, ARRB1, ARRB2, CACNA1C, CACNA1D, CACNA1F, CACNA1G, CACNA1H, CACNA1I, CACNA1S, CGA, ESR2, GABBR1, GABBR2, GNA11, GNAQ, GNRH1, GNRH2, GPER1, HCN1, HCN2, HCN3, HRAS, ITPR1, ITPR2, ITPR3, KCNJ11, KCNJ3, KCNJ5, KCNJ6, KCNJ9, KCNN1, KCNN2, KCNN3, KCNN4, KISS1, KISS1R, KRAS, LHB, MAP2K1, MAP2K2, MAPK1, MAPK3, NRAS, PIK3CA, PIK3CB, PIK3CD, PIK3R1, PIK3R2, PIK3R3, PLCB1, PLCB2, PLCB3, PL…	[KCNJ3, KCNN3, KRAS, PLCB2]	[Group08]	KEGG:04929	[-1]	GnRH secretion	{Group08=0.027212043975509095}	{Group08=0.029988783156683494}	4	KEGG_17.02.2020	TRUE	0.027212	0.0443039
418	4.24528	[AKT1, AKT2, AKT3, AP1B1, AP1G1, AP1G2, AP1M1, AP1M2, AP1S1, AP1S2, AP1S3, APOBEC3A, APOBEC3A_B, APOBEC3B, APOBEC3C, APOBEC3D, APOBEC3F, APOBEC3G, APOBEC3H, ATM, ATR, B2M, BAD, BAK1, BAX, BCL2, BCL2L1, BID, BST2, BTRC, BUB1B-PAK6, CALM1, CALM2, CALM3, CALML3, CALML4, CALML5, CALML6, CALR, CASP3, CASP8, CASP9, CCNB1, CCNB2, CCNB3, CCR5, CD247, CD3D, CD3E, CD3G, CD4, CDC25C, CDK1, CFL1, CFL2, CGAS,…	[ATM, CD4, CUL4A, FBXW11, HLA-F, KRAS, RPS6KB1, TNFRSF1B, WEE1]	[Group10]	KEGG:05170	[-1]	Human immunodeficiency virus 1 infection	{Group10=0.014002430730577341}	{Group10=0.025204375315039215}	9	KEGG_17.02.2020	TRUE	0.0140024	0.03364
419	6.89655	[AKT1, AKT2, AKT3, APC, APC2, ARAF, AXIN1, AXIN2, BAD, BAK1, BAX, BRAF, CASP9, CCND1, CDH1, CDKN1A, CTNNA1, CTNNA2, CTNNA3, CTNNB1, DDB2, EGF, EGFR, ELK1, ERBB2, FOXO3, GADD45A, GADD45B, GADD45G, GRB2, GSK3B, HRAS, ILK, KRAS, LEF1, MAP2K1, MAP2K2, MAPK1, MAPK3, MLH1, MYC, NRAS, PDPK1, PIK3CA, PIK3CB, PIK3CD, PIK3R1, PIK3R2, PIK3R3, POLK, PTEN, RAF1, SOS1, SOS2, TCF7, TCF7L1, TCF7L2, TP53]	[ARAF, ILK, KRAS, SOS2]	[Group48]	KEGG:05213	[-1]	Endometrial cancer	{Group48=6.168170210457923E-4}	{Group48=0.008327029784118195}	4	KEGG_17.02.2020	FALSE	0.019727	0.0392547
421	7.46269	[AKT1, AKT2, AKT3, ARAF, BAD, BCL2A1, BRAF, CCNA1, CCNA2, CCND1, CD14, CEBPA, CEBPE, CHUK, CSF1R, CSF2, DUSP6, EIF4EBP1, FCGR1A, FLT3, GRB2, HRAS, IKBKB, IKBKG, IL3, ITGAM, JUP, KIT, KRAS, LEF1, MAP2K1, MAP2K2, MAPK1, MAPK3, MPO, MTOR, MYC, NFKB1, NRAS, PER2, PIK3CA, PIK3CB, PIK3CD, PIK3R1, PIK3R2, PIK3R3, PIM1, PIM2, PML, PPARD, RAF1, RARA, RELA, RPS6KB1, RPS6KB2, RUNX1, RUNX1T1, SOS1, SOS2, SPI…	[ARAF, KRAS, PER2, RPS6KB1, SOS2]	[Group48]	KEGG:05221	[-1]	Acute myeloid leukemia	{Group48=6.168170210457923E-4}	{Group48=0.008327029784118195}	5	KEGG_17.02.2020	FALSE	0.0068171	0.0258263
424	6.06061	[AKT1, AKT2, AKT3, ALK, ARAF, BAD, BAK1, BAX, BRAF, CASP9, CCND1, CDK4, CDK6, CDKN1A, CDKN2A, DDB2, E2F1, E2F2, E2F3, EGF, EGFR, EML4, ERBB2, FHIT, FOXO3, GADD45A, GADD45B, GADD45G, GRB2, HRAS, JAK3, KRAS, MAP2K1, MAP2K2, MAPK1, MAPK3, NRAS, PDPK1, PIK3CA, PIK3CB, PIK3CD, PIK3R1, PIK3R2, PIK3R3, PLCG1, PLCG2, POLK, PRKCA, PRKCB, PRKCG, RAF1, RARB, RASSF1, RASSF5, RB1, RXRA, RXRB, RXRG, SOS1, SOS2…	[ARAF, FHIT, KRAS, SOS2]	[Group48]	KEGG:05223	[-1]	Non-small cell lung cancer	{Group48=6.168170210457923E-4}	{Group48=0.008327029784118195}	4	KEGG_17.02.2020	FALSE	0.0300355	0.0473359
428	6.06061	[ABCC8, ABCC9, GABBR1, GABBR2, GNB1, GNB2, GNB3, GNG10, GNG12, GNG2, GNG3, GNG4, GNG5, GNG7, GNG8, GNGT1, GNGT2, HCN1, HCN2, HCN3, HCN4, KCNA1, KCNA10, KCNA2, KCNA3, KCNA4, KCNA5, KCNA6, KCNA7, KCNAB1, KCNAB2, KCNAB3, KCNB1, KCNB2, KCNC1, KCNC2, KCNC3, KCNC4, KCND1, KCND2, KCND3, KCNF1, KCNG1, KCNG2, KCNG3, KCNG4, KCNH1, KCNH2, KCNH3, KCNH4, KCNH5, KCNH6, KCNH7, KCNH8, KCNJ1, KCNJ10, KCNJ11, KCNJ…	[KCNA3, KCNAB3, KCNH4, KCNJ3, KCNK9, KCNN3]	[Group34]	R-HSA:1296071	[-1]	Potassium Channels	{Group34=0.006476362452485222}	{Group34=0.020571974849070706}	6	REACTOME_Pathways_17.02.2020	FALSE	0.00855942	0.0290725
430	9.30233	[ACER1, ACER2, ACER3, ALDH3A2, ALDH3B1, CERS1, CERS2, CERS3, CERS4, CERS5, CERS6, CERT1, CSNK1G2, DEGS1, DEGS2, FA2H, KDSR, ORMDL1, ORMDL2, ORMDL3, OSBP, PLPP1, PLPP2, PLPP3, PPM1L, PRKD1, PRKD2, PRKD3, SAMD8, SGMS1, SGMS2, SGPL1, SGPP1, SGPP2, SPHK1, SPHK2, SPTLC1, SPTLC2, SPTLC3, SPTSSA, SPTSSB, VAPA, VAPB]	[SGMS2, SPHK2, SPTLC1, SPTLC2]	[Group53]	R-HSA:1660661	[-1]	Sphingolipid de novo biosynthesis	{Group53=0.009479538908468903}	{Group53=0.02326795913896913}	4	REACTOME_Pathways_17.02.2020	FALSE	0.00705717	0.0262314
439	6.77966	[AATF, ABR, AKAP13, ARHGEF1, ARHGEF10, ARHGEF10L, ARHGEF11, ARHGEF12, ARHGEF15, ARHGEF16, ARHGEF17, ARHGEF18, ARHGEF19, ARHGEF2, ARHGEF26, ARHGEF3, ARHGEF33, ARHGEF35, ARHGEF37, ARHGEF38, ARHGEF39, ARHGEF4, ARHGEF40, ARHGEF5, ARHGEF6, ARHGEF7, ARHGEF9, BAD, BCL2L11, ECT2, FGD1, FGD2, FGD3, FGD4, GNA13, ITSN1, KALRN, MAGED1, MAPK8, MCF2, MCF2L, NET1, NGEF, NGF, NGFR, OBSCN, PLEKHG2, PLEKHG5, PREX1…	[ARHGEF1, KALRN, OBSCN, SOS2]	[Group36]	R-HSA:193648	[-1]	NRAGE signals death through JNK	{Group36=0.020488591325620698}	{Group36=0.029115366620618883}	4	REACTOME_Pathways_17.02.2020	FALSE	0.0208733	0.0395389
440	15	[AMOT, AMOTL1, AMOTL2, CASP3, DVL2, LATS1, LATS2, MOB1A, MOB1B, NPHP4, SAV1, STK3, STK4, TJP1, TJP2, WWC1, WWTR1, YAP1, YWHAB, YWHAE]	[AMOTL1, LATS1, LATS2]	[Group11]	R-HSA:2028269	[-1]	Signaling by Hippo	{Group11=0.00509493483237673}	{Group11=0.01834176539655623}	3	REACTOME_Pathways_17.02.2020	TRUE	0.00509493	0.0223045
441	9.67742	[AKAP5, AP2A1, AP2A2, AP2B1, AP2M1, AP2S1, CACNG2, CACNG3, CACNG4, CACNG8, CAMK2A, CAMK2B, CAMK2D, CAMK2G, DLG1, DLG4, EPB41L1, GRIA1, GRIA2, GRIA3, GRIA4, GRIP1, GRIP2, MDM2, MYO6, NSF, PICK1, PRKCA, PRKCB, PRKCG, TSPAN7]	[AP2A2, CACNG8, MDM2]	[Group35]	R-HSA:399719	[-1]	Trafficking of AMPA receptors	{Group35=0.017398856337850967}	{Group35=0.02763347771305742}	3	REACTOME_Pathways_17.02.2020	TRUE	0.0173989	0.0372562
442	9.67742	[AKAP5, AP2A1, AP2A2, AP2B1, AP2M1, AP2S1, CACNG2, CACNG3, CACNG4, CACNG8, CAMK2A, CAMK2B, CAMK2D, CAMK2G, DLG1, DLG4, EPB41L1, GRIA1, GRIA2, GRIA3, GRIA4, GRIP1, GRIP2, MDM2, MYO6, NSF, PICK1, PRKCA, PRKCB, PRKCG, TSPAN7]	[AP2A2, CACNG8, MDM2]	[Group35]	R-HSA:399721	[-1]	Glutamate binding, activation of AMPA receptors and synaptic plasticity	{Group35=0.017398856337850967}	{Group35=0.02763347771305742}	3	REACTOME_Pathways_17.02.2020	FALSE	0.0173989	0.0372562
445	6.25	[ABR, ADRA1A, ADRA1B, ADRA1D, AKAP13, ARHGEF1, ARHGEF10, ARHGEF10L, ARHGEF11, ARHGEF12, ARHGEF15, ARHGEF16, ARHGEF17, ARHGEF18, ARHGEF19, ARHGEF2, ARHGEF26, ARHGEF3, ARHGEF33, ARHGEF35, ARHGEF37, ARHGEF38, ARHGEF39, ARHGEF4, ARHGEF40, ARHGEF5, ARHGEF6, ARHGEF7, ARHGEF9, BTK, ECT2, FGD1, FGD2, FGD3, FGD4, GNA12, GNA13, GNB1, GNB2, GNB3, GNB4, GNB5, GNG10, GNG11, GNG12, GNG13, GNG2, GNG3, GNG4, GNG…	[ADRA1B, ARHGEF1, KALRN, OBSCN, SOS2]	[Group36]	R-HSA:416482	[-1]	G alpha (12/13) signalling events	{Group36=0.020488591325620698}	{Group36=0.029115366620618883}	5	REACTOME_Pathways_17.02.2020	TRUE	0.0140889	0.03344
447	5.61798	[ACER1, ACER2, ACER3, ALDH3A2, ALDH3B1, ARSA, ARSB, ARSD, ARSF, ARSG, ARSH, ARSI, ARSJ, ARSK, ARSL, ASAH1, ASAH2, B3GALNT1, B4GALNT1, CERK, CERS1, CERS2, CERS3, CERS4, CERS5, CERS6, CERT1, CPTP, CSNK1G2, CTSA, DEGS1, DEGS2, ENPP7, ESYT1, ESYT2, ESYT3, FA2H, GALC, GBA, GBA2, GBA3, GLA, GLB1, GLB1L, GLTP, GM2A, HEXA, HEXB, KDSR, NEU1, NEU2, NEU3, NEU4, ORMDL1, ORMDL2, ORMDL3, OSBP, PLPP1, PLPP2, PL…	[SGMS2, SPHK2, SPTLC1, SPTLC2, UGT8]	[Group53]	R-HSA:428157	[-1]	Sphingolipid metabolism	{Group53=0.009479538908468903}	{Group53=0.02326795913896913}	5	REACTOME_Pathways_17.02.2020	FALSE	0.0214021	0.0394039
456	7.40741	[CLUAP1, DYNC2H1, DYNC2LI1, DYNLL1, DYNLL2, DYNLRB1, DYNLRB2, HSPB11, IFT122, IFT140, IFT172, IFT20, IFT22, IFT27, IFT43, IFT46, IFT52, IFT57, IFT74, IFT80, IFT81, IFT88, KIF17, KIF3A, KIF3B, KIF3C, KIFAP3, TCTE3, TCTEX1D1, TCTEX1D2, TNPO1, TRAF3IP1, TRIP11, TTC21B, TTC26, TTC30A, TTC30B, TUBA1A, TUBA1B, TUBA1C, TUBA3C, TUBA3D, TUBA4A, TUBB1, TUBB2A, TUBB2B, TUBB3, TUBB4A, TUBB4B, TUBB6, WDR19, W…	[IFT46, KIF3A, TTC30A, TTC30B]	[Group50]	R-HSA:5620924	[-1]	Intraflagellar transport	{Group50=3.6849461308689665E-5}	{Group50=9.949354553346209E-4}	4	REACTOME_Pathways_17.02.2020	FALSE	0.0155355	0.0355871
458	8.33333	[ACTB, ACTG1, APBB1IP, ARAF, ARRB1, ARRB2, BRAF, CNKSR1, CNKSR2, CSK, FGA, FGB, FGG, FN1, HRAS, IQGAP1, ITGA2B, ITGB3, KRAS, KSR1, KSR2, MAP2K1, MAP2K2, MAPK1, MAPK3, MARK3, NRAS, PEBP1, RAF1, RAP1A, RAP1B, SRC, TLN1, VCL, VWF, YWHAB]	[ARAF, KRAS, VCL]	[Group48]	R-HSA:6802948	[-1]	Signaling by high-kinase activity BRAF mutants	{Group48=6.168170210457923E-4}	{Group48=0.008327029784118195}	3	REACTOME_Pathways_17.02.2020	FALSE	0.0259013	0.0428787
461	5.97015	[ACTB, ACTG1, AGGF1, AGK, AGTRAP, AKAP9, AP3B1, APBB1IP, ARAF, ARRB1, ARRB2, ATG7, BCL2L11, BRAF, CALM1, CALM2, CALM3, CAMK2A, CAMK2B, CAMK2D, CAMK2G, CLCN6, CNKSR1, CNKSR2, CSK, ESRP1, FAM114A2, FAM131B, FGA, FGB, FGG, FN1, FXR1, HRAS, IQGAP1, ITGA2B, ITGB3, JAK2, KDM7A, KIAA1549, KRAS, KSR1, KSR2, LMNA, MAP2K1, MAP2K2, MAPK1, MAPK3, MARK3, MPRIP, NRAS, PAPSS1, PEBP1, QKI, RAF1, RAP1A, RAP1B, SN…	[ARAF, KRAS, TRAK1, VCL]	[Group48]	R-HSA:6802952	[-1]	Signaling by BRAF and RAF fusions	{Group48=6.168170210457923E-4}	{Group48=0.008327029784118195}	4	REACTOME_Pathways_17.02.2020	FALSE	0.0315096	0.0481194

## Sheet: Connections(Edges)_EnrichedTerm
EDGE_UNIQUE_SUID	name	EVIDENCE_CODE	INTERACTION_TYPE	KappaScore	Regulates Source	Regulates Target	UNIQUE_ID
65	kinetochore (term-term) chromosome, centromeric region	kappa:0.83	term-term	0.834013			GO:0000776 (term-term) GO:0000775
66	kinetochore (term-term-ontology) chromosome, centromeric region	relationship: part_of	term-term	2	POSITIVELY_REGULATES		GO:0000776 (term-term-ontology) GO:0000775
68	condensed chromosome, centromeric region (term-term) chromosome, centromeric region	kappa:0.83	term-term	0.834013			GO:0000779 (term-term) GO:0000775
69	condensed chromosome, centromeric region (term-term-ontology) chromosome, centromeric region	is_a:	term-term	2	POSITIVELY_REGULATES		GO:0000779 (term-term-ontology) GO:0000775
70	condensed chromosome, centromeric region (term-term) kinetochore	kappa:0.87	term-term	0.869505			GO:0000779 (term-term) GO:0000776
72	condensed chromosome (term-term) chromosome, centromeric region	kappa:0.81	term-term	0.807009			GO:0000793 (term-term) GO:0000775
73	condensed chromosome (term-term) kinetochore	kappa:0.72	term-term	0.723355			GO:0000793 (term-term) GO:0000776
74	condensed chromosome (term-term) condensed chromosome, centromeric region	kappa:0.83	term-term	0.834013			GO:0000793 (term-term) GO:0000779
75	condensed chromosome (term-term-ontology) condensed chromosome, centromeric region	relationship: part_of	term-term	2		POSITIVELY_REGULATES	GO:0000793 (term-term-ontology) GO:0000779
77	Swr1 complex (term-term) histone deacetylase complex	kappa:0.72	term-term	0.719764			GO:0000812 (term-term) GO:0000118
78	Swr1 complex (term-term-ontology) histone deacetylase complex	is_a:	term-term	2	POSITIVELY_REGULATES		GO:0000812 (term-term-ontology) GO:0000118
82	kidney development (term-term) urogenital system development	kappa:0.93	term-term	0.931777			GO:0001822 (term-term) GO:0001655
86	negative regulation of adaptive immune response based on somatic recombination of immune receptors built from immunoglobulin superfamily domains (term-term) negative regulation of lymphocyte mediated immunity	kappa:0.74	term-term	0.744624			GO:0002823 (term-term) GO:0002707
92	internal protein amino acid acetylation (term-term) histone deacetylase complex	kappa:0.53	term-term	0.534599			GO:0006475 (term-term) GO:0000118
96	sphingomyelin biosynthetic process (term-term) sphingolipid metabolic process	kappa:0.53	term-term	0.53477			GO:0006686 (term-term) GO:0006665
102	axo-dendritic transport (term-term) microtubule-based movement	kappa:0.52	term-term	0.523571			GO:0008088 (term-term) GO:0007018
104	phospholipid biosynthetic process (term-term-ontology) sphingomyelin biosynthetic process	is_a:	term-term	2		POSITIVELY_REGULATES	GO:0008654 (term-term-ontology) GO:0006686
107	glial cell differentiation (term-term) peripheral nervous system development	kappa:0.52	term-term	0.516364			GO:0010001 (term-term) GO:0007422
110	transport along microtubule (term-term) microtubule-based movement	kappa:0.85	term-term	0.846029			GO:0010970 (term-term) GO:0007018
111	transport along microtubule (term-term) axo-dendritic transport	kappa:0.65	term-term	0.652015			GO:0010970 (term-term) GO:0008088
112	transport along microtubule (term-term-ontology) axo-dendritic transport	is_a:	term-term	2		POSITIVELY_REGULATES	GO:0010970 (term-term-ontology) GO:0008088
118	histone acetylation (term-term) histone deacetylase complex	kappa:0.57	term-term	0.569579			GO:0016573 (term-term) GO:0000118
119	histone acetylation (term-term) internal protein amino acid acetylation	kappa:0.95	term-term	0.949602			GO:0016573 (term-term) GO:0006475
121	peptidyl-lysine modification (term-term) internal protein amino acid acetylation	kappa:0.8	term-term	0.801172			GO:0018205 (term-term) GO:0006475
122	peptidyl-lysine modification (term-term) histone acetylation	kappa:0.75	term-term	0.753247			GO:0018205 (term-term) GO:0016573
124	peptidyl-lysine acetylation (term-term) histone deacetylase complex	kappa:0.53	term-term	0.534599			GO:0018394 (term-term) GO:0000118
125	peptidyl-lysine acetylation (term-term) internal protein amino acid acetylation	kappa:1.0	term-term	1			GO:0018394 (term-term) GO:0006475
126	peptidyl-lysine acetylation (term-term) histone acetylation	kappa:0.95	term-term	0.949602			GO:0018394 (term-term) GO:0016573
127	peptidyl-lysine acetylation (term-term) peptidyl-lysine modification	kappa:0.8	term-term	0.801172			GO:0018394 (term-term) GO:0018205
128	peptidyl-lysine acetylation (term-term-ontology) peptidyl-lysine modification	is_a:	term-term	2	POSITIVELY_REGULATES		GO:0018394 (term-term-ontology) GO:0018205
133	hippocampus development (term-term) pallium development	kappa:0.69	term-term	0.693351			GO:0021766 (term-term) GO:0021543
134	hippocampus development (term-term-ontology) pallium development	relationship: part_of	term-term	2	POSITIVELY_REGULATES		GO:0021766 (term-term-ontology) GO:0021543
136	glial cell development (term-term) peripheral nervous system development	kappa:0.66	term-term	0.656109			GO:0021782 (term-term) GO:0007422
137	glial cell development (term-term) glial cell differentiation	kappa:0.82	term-term	0.815534			GO:0021782 (term-term) GO:0010001
138	glial cell development (term-term-ontology) glial cell differentiation	relationship: part_of	term-term	2	POSITIVELY_REGULATES		GO:0021782 (term-term-ontology) GO:0010001
140	cerebral cortex radially oriented cell migration (term-term) pallium development	kappa:0.52	term-term	0.518465			GO:0021799 (term-term) GO:0021543
142	cerebral cortex development (term-term) pallium development	kappa:0.77	term-term	0.767299			GO:0021987 (term-term) GO:0021543
143	cerebral cortex development (term-term-ontology) pallium development	relationship: part_of	term-term	2	POSITIVELY_REGULATES		GO:0021987 (term-term-ontology) GO:0021543
144	cerebral cortex development (term-term) cerebral cortex radially oriented cell migration	kappa:0.72	term-term	0.719764			GO:0021987 (term-term) GO:0021799
146	myelination in peripheral nervous system (term-term) peripheral nervous system development	kappa:0.89	term-term	0.886228			GO:0022011 (term-term) GO:0007422
147	myelination in peripheral nervous system (term-term) glial cell differentiation	kappa:0.56	term-term	0.55814			GO:0022011 (term-term) GO:0010001
148	myelination in peripheral nervous system (term-term) glial cell development	kappa:0.72	term-term	0.719764			GO:0022011 (term-term) GO:0021782
150	lipid modification (term-term) fatty acid catabolic process	kappa:0.54	term-term	0.53602			GO:0030258 (term-term) GO:0009062
154	cytoskeleton-dependent intracellular transport (term-term) microtubule-based movement	kappa:0.78	term-term	0.78294			GO:0030705 (term-term) GO:0007018
155	cytoskeleton-dependent intracellular transport (term-term) axo-dendritic transport	kappa:0.58	term-term	0.581498			GO:0030705 (term-term) GO:0008088
156	cytoskeleton-dependent intracellular transport (term-term) transport along microtubule	kappa:0.92	term-term	0.917463			GO:0030705 (term-term) GO:0010970
157	cytoskeleton-dependent intracellular transport (term-term-ontology) transport along microtubule	is_a:	term-term	2		POSITIVELY_REGULATES	GO:0030705 (term-term-ontology) GO:0010970
159	protein acetyltransferase complex (term-term) internal protein amino acid acetylation	kappa:0.53	term-term	0.534599			GO:0031248 (term-term) GO:0006475
160	protein acetyltransferase complex (term-term) histone acetylation	kappa:0.57	term-term	0.569579			GO:0031248 (term-term) GO:0016573
161	protein acetyltransferase complex (term-term) peptidyl-lysine acetylation	kappa:0.53	term-term	0.534599			GO:0031248 (term-term) GO:0018394
170	adherens junction assembly (term-term) cell-cell junction assembly	kappa:0.59	term-term	0.590958			GO:0034333 (term-term) GO:0007043
171	adherens junction assembly (term-term-ontology) cell-cell junction assembly	is_a:	term-term	2	POSITIVELY_REGULATES		GO:0034333 (term-term-ontology) GO:0007043
174	gliogenesis (term-term) glial cell differentiation	kappa:0.82	term-term	0.82243			GO:0042063 (term-term) GO:0010001
175	gliogenesis (term-term-ontology) glial cell differentiation	relationship: part_of	term-term	2		POSITIVELY_REGULATES	GO:0042063 (term-term-ontology) GO:0010001
176	gliogenesis (term-term) glial cell development	kappa:0.65	term-term	0.649446			GO:0042063 (term-term) GO:0021782
178	intraciliary transport (term-term) microtubule-based movement	kappa:0.52	term-term	0.523571			GO:0042073 (term-term) GO:0007018
179	intraciliary transport (term-term) transport along microtubule	kappa:0.65	term-term	0.652015			GO:0042073 (term-term) GO:0010970
180	intraciliary transport (term-term) cytoskeleton-dependent intracellular transport	kappa:0.58	term-term	0.581498			GO:0042073 (term-term) GO:0030705
181	intraciliary transport (term-term) protein-containing complex localization	kappa:0.55	term-term	0.551181			GO:0042073 (term-term) GO:0031503
182	intraciliary transport (term-term-ontology) protein-containing complex localization	is_a:	term-term	2	POSITIVELY_REGULATES		GO:0042073 (term-term-ontology) GO:0031503
184	myelination (term-term) peripheral nervous system development	kappa:0.83	term-term	0.828054			GO:0042552 (term-term) GO:0007422
185	myelination (term-term) glial cell development	kappa:0.56	term-term	0.555035			GO:0042552 (term-term) GO:0021782
186	myelination (term-term) myelination in peripheral nervous system	kappa:0.72	term-term	0.719764			GO:0042552 (term-term) GO:0022011
187	myelination (term-term-ontology) myelination in peripheral nervous system	is_a:	term-term	2		POSITIVELY_REGULATES	GO:0042552 (term-term-ontology) GO:0022011
188	myelination (term-term) myelin assembly	kappa:0.59	term-term	0.590958			GO:0042552 (term-term) GO:0032288
189	myelination (term-term-ontology) myelin assembly	relationship: part_of	term-term	2		POSITIVELY_REGULATES	GO:0042552 (term-term-ontology) GO:0032288
192	positive regulation of circadian rhythm (term-term) regulation of circadian rhythm	kappa:0.72	term-term	0.719764			GO:0042753 (term-term) GO:0042752
193	positive regulation of circadian rhythm (term-term-ontology) regulation of circadian rhythm	is_a:	term-term	2	POSITIVELY_REGULATES		GO:0042753 (term-term-ontology) GO:0042752
197	negative regulation of DNA damage response, signal transduction by p53 class mediator (term-term) regulation of DNA damage response, signal transduction by p53 class mediator	kappa:0.74	term-term	0.744966			GO:0043518 (term-term) GO:0043516
198	negative regulation of DNA damage response, signal transduction by p53 class mediator (term-term-ontology) regulation of DNA damage response, signal transduction by p53 class mediator	is_a:	term-term	2	POSITIVELY_REGULATES		GO:0043518 (term-term-ontology) GO:0043516
200	axon terminus (term-term) terminal bouton	kappa:0.83	term-term	0.828054			GO:0043679 (term-term) GO:0043195
201	axon terminus (term-term-ontology) terminal bouton	relationship: part_of	term-term	2		POSITIVELY_REGULATES	GO:0043679 (term-term-ontology) GO:0043195
203	histone H4 acetylation (term-term) histone deacetylase complex	kappa:0.66	term-term	0.656109			GO:0043967 (term-term) GO:0000118
204	histone H4 acetylation (term-term) internal protein amino acid acetylation	kappa:0.61	term-term	0.610922			GO:0043967 (term-term) GO:0006475
205	histone H4 acetylation (term-term) histone acetylation	kappa:0.65	term-term	0.654545			GO:0043967 (term-term) GO:0016573
206	histone H4 acetylation (term-term-ontology) histone acetylation	is_a:	term-term	2	POSITIVELY_REGULATES		GO:0043967 (term-term-ontology) GO:0016573
207	histone H4 acetylation (term-term) peptidyl-lysine acetylation	kappa:0.61	term-term	0.610922			GO:0043967 (term-term) GO:0018394
210	positive regulation of axon extension (term-term) regulation of axon extension	kappa:0.79	term-term	0.794816			GO:0045773 (term-term) GO:0030516
211	positive regulation of axon extension (term-term-ontology) regulation of axon extension	is_a:	term-term	2	POSITIVELY_REGULATES		GO:0045773 (term-term-ontology) GO:0030516
213	alcohol biosynthetic process (term-term) polyol metabolic process	kappa:0.7	term-term	0.703357			GO:0046165 (term-term) GO:0019751
215	polyol biosynthetic process (term-term) polyol metabolic process	kappa:0.83	term-term	0.828054			GO:0046173 (term-term) GO:0019751
216	polyol biosynthetic process (term-term-ontology) polyol metabolic process	is_a:	term-term	2	POSITIVELY_REGULATES		GO:0046173 (term-term-ontology) GO:0019751
217	polyol biosynthetic process (term-term) alcohol biosynthetic process	kappa:0.83	term-term	0.828054			GO:0046173 (term-term) GO:0046165
218	polyol biosynthetic process (term-term-ontology) alcohol biosynthetic process	is_a:	term-term	2	POSITIVELY_REGULATES		GO:0046173 (term-term-ontology) GO:0046165
221	regulation of JNK cascade (term-term) activation of JUN kinase activity	kappa:0.61	term-term	0.610922			GO:0046328 (term-term) GO:0007257
223	sphingosine biosynthetic process (term-term) sphingolipid metabolic process	kappa:0.53	term-term	0.53477			GO:0046512 (term-term) GO:0006665
224	sphingosine biosynthetic process (term-term) sphingomyelin biosynthetic process	kappa:0.66	term-term	0.661319			GO:0046512 (term-term) GO:0006686
225	sphingosine biosynthetic process (term-term) polyol metabolic process	kappa:0.59	term-term	0.590958			GO:0046512 (term-term) GO:0019751
226	sphingosine biosynthetic process (term-term) alcohol biosynthetic process	kappa:0.59	term-term	0.590958			GO:0046512 (term-term) GO:0046165
227	sphingosine biosynthetic process (term-term) polyol biosynthetic process	kappa:0.74	term-term	0.744966			GO:0046512 (term-term) GO:0046173
229	lipid phosphorylation (term-term) phospholipid biosynthetic process	kappa:0.5	term-term	0.504922			GO:0046834 (term-term) GO:0008654
230	lipid phosphorylation (term-term) phosphatidylinositol phosphate kinase activity	kappa:0.66	term-term	0.659498			GO:0046834 (term-term) GO:0016307
231	lipid phosphorylation (term-term) lipid modification	kappa:0.65	term-term	0.652015			GO:0046834 (term-term) GO:0030258
232	lipid phosphorylation (term-term-ontology) lipid modification	is_a:	term-term	2	POSITIVELY_REGULATES		GO:0046834 (term-term-ontology) GO:0030258
234	vesicle transport along microtubule (term-term) microtubule-based movement	kappa:0.59	term-term	0.587554			GO:0047496 (term-term) GO:0007018
235	vesicle transport along microtubule (term-term) axo-dendritic transport	kappa:0.76	term-term	0.761106			GO:0047496 (term-term) GO:0008088
236	vesicle transport along microtubule (term-term) transport along microtubule	kappa:0.72	term-term	0.723998			GO:0047496 (term-term) GO:0010970
237	vesicle transport along microtubule (term-term) cytoskeleton-dependent intracellular transport	kappa:0.65	term-term	0.649446			GO:0047496 (term-term) GO:0030705
241	regulation of developmental growth (term-term-ontology) regulation of axon extension	is_a:	term-term	2		POSITIVELY_REGULATES	GO:0048638 (term-term-ontology) GO:0030516
243	regulation of dendrite morphogenesis (term-term) regulation of cell morphogenesis involved in differentiation	kappa:0.67	term-term	0.67199			GO:0048814 (term-term) GO:0010769
244	regulation of dendrite morphogenesis (term-term-ontology) regulation of cell morphogenesis involved in differentiation	is_a:	term-term	2	POSITIVELY_REGULATES		GO:0048814 (term-term-ontology) GO:0010769
246	positive regulation of axonogenesis (term-term) regulation of axon extension	kappa:0.66	term-term	0.655797			GO:0050772 (term-term) GO:0030516
247	positive regulation of axonogenesis (term-term) positive regulation of axon extension	kappa:0.79	term-term	0.794816			GO:0050772 (term-term) GO:0045773
248	positive regulation of axonogenesis (term-term-ontology) positive regulation of axon extension	is_a:	term-term	2		POSITIVELY_REGULATES	GO:0050772 (term-term-ontology) GO:0045773
250	regulation of dendrite development (term-term) regulation of cell morphogenesis involved in differentiation	kappa:0.59	term-term	0.590357			GO:0050773 (term-term) GO:0010769
251	regulation of dendrite development (term-term) regulation of dendrite morphogenesis	kappa:0.85	term-term	0.848967			GO:0050773 (term-term) GO:0048814
252	regulation of dendrite development (term-term-ontology) regulation of dendrite morphogenesis	is_a:	term-term	2		POSITIVELY_REGULATES	GO:0050773 (term-term-ontology) GO:0048814
254	stress-activated MAPK cascade (term-term) activation of JUN kinase activity	kappa:0.83	term-term	0.828054			GO:0051403 (term-term) GO:0007257
255	stress-activated MAPK cascade (term-term) regulation of JNK cascade	kappa:0.53	term-term	0.534599			GO:0051403 (term-term) GO:0046328
258	establishment of vesicle localization (term-term) cytoskeleton-dependent intracellular transport	kappa:0.59	term-term	0.589391			GO:0051650 (term-term) GO:0030705
259	establishment of vesicle localization (term-term) vesicle transport along microtubule	kappa:0.62	term-term	0.617128			GO:0051650 (term-term) GO:0047496
260	establishment of vesicle localization (term-term-ontology) synaptic vesicle transport	is_a:	term-term	2		POSITIVELY_REGULATES	GO:0051650 (term-term-ontology) GO:0048489
263	kidney morphogenesis (term-term) kidney development	kappa:0.55	term-term	0.551181			GO:0060993 (term-term) GO:0001822
264	kidney morphogenesis (term-term-ontology) kidney development	relationship: part_of	term-term	2	POSITIVELY_REGULATES		GO:0060993 (term-term-ontology) GO:0001822
266	negative regulation of dendritic spine morphogenesis (term-term) negative regulation of neuron projection development	kappa:0.53	term-term	0.53477			GO:0061002 (term-term) GO:0010977
267	negative regulation of dendritic spine morphogenesis (term-term) synaptic vesicle endocytosis	kappa:0.85	term-term	0.854518			GO:0061002 (term-term) GO:0048488
269	peptide-lysine-N-acetyltransferase activity (term-term) internal protein amino acid acetylation	kappa:0.61	term-term	0.610922			GO:0061733 (term-term) GO:0006475
270	peptide-lysine-N-acetyltransferase activity (term-term) histone acetylation	kappa:0.52	term-term	0.516364			GO:0061733 (term-term) GO:0016573
271	peptide-lysine-N-acetyltransferase activity (term-term) peptidyl-lysine acetylation	kappa:0.61	term-term	0.610922			GO:0061733 (term-term) GO:0018394
273	SWI/SNF superfamily-type complex (term-term) histone deacetylase complex	kappa:0.92	term-term	0.920369			GO:0070603 (term-term) GO:0000118
274	SWI/SNF superfamily-type complex (term-term) Swr1 complex	kappa:0.79	term-term	0.794816			GO:0070603 (term-term) GO:0000812
275	SWI/SNF superfamily-type complex (term-term) histone H4 acetylation	kappa:0.72	term-term	0.719212			GO:0070603 (term-term) GO:0043967
277	membrane assembly (term-term) negative regulation of dendritic spine morphogenesis	kappa:0.56	term-term	0.563553			GO:0071709 (term-term) GO:0061002
279	nephron development (term-term) urogenital system development	kappa:0.56	term-term	0.560389			GO:0072006 (term-term) GO:0001655
280	nephron development (term-term) kidney development	kappa:0.62	term-term	0.617128			GO:0072006 (term-term) GO:0001822
281	nephron development (term-term-ontology) kidney development	relationship: part_of	term-term	2	POSITIVELY_REGULATES		GO:0072006 (term-term-ontology) GO:0001822
282	nephron development (term-term) kidney morphogenesis	kappa:0.6	term-term	0.601844			GO:0072006 (term-term) GO:0060993
284	kidney epithelium development (term-term) urogenital system development	kappa:0.62	term-term	0.618133			GO:0072073 (term-term) GO:0001655
285	kidney epithelium development (term-term) kidney development	kappa:0.68	term-term	0.677966			GO:0072073 (term-term) GO:0001822
286	kidney epithelium development (term-term-ontology) kidney development	relationship: part_of	term-term	2	POSITIVELY_REGULATES		GO:0072073 (term-term-ontology) GO:0001822
287	kidney epithelium development (term-term) kidney morphogenesis	kappa:0.56	term-term	0.555382			GO:0072073 (term-term) GO:0060993
288	kidney epithelium development (term-term) nephron development	kappa:0.79	term-term	0.791819			GO:0072073 (term-term) GO:0072006
293	microtubule-based transport (term-term) microtubule-based movement	kappa:0.93	term-term	0.927647			GO:0099111 (term-term) GO:0007018
294	microtubule-based transport (term-term-ontology) microtubule-based movement	is_a:	term-term	2	POSITIVELY_REGULATES		GO:0099111 (term-term-ontology) GO:0007018
295	microtubule-based transport (term-term) axo-dendritic transport	kappa:0.58	term-term	0.581498			GO:0099111 (term-term) GO:0008088
296	microtubule-based transport (term-term) transport along microtubule	kappa:0.92	term-term	0.917463			GO:0099111 (term-term) GO:0010970
297	microtubule-based transport (term-term-ontology) transport along microtubule	is_a:	term-term	2		POSITIVELY_REGULATES	GO:0099111 (term-term-ontology) GO:0010970
298	microtubule-based transport (term-term) cytoskeleton-dependent intracellular transport	kappa:0.85	term-term	0.845779			GO:0099111 (term-term) GO:0030705
299	microtubule-based transport (term-term) intraciliary transport	kappa:0.58	term-term	0.581498			GO:0099111 (term-term) GO:0042073
300	microtubule-based transport (term-term) vesicle transport along microtubule	kappa:0.65	term-term	0.649446			GO:0099111 (term-term) GO:0047496
302	postsynapse organization (term-term) synaptic vesicle endocytosis	kappa:0.53	term-term	0.53294			GO:0099173 (term-term) GO:0048488
303	postsynapse organization (term-term) regulation of dendrite development	kappa:0.5	term-term	0.503196			GO:0099173 (term-term) GO:0050773
304	postsynapse organization (term-term) negative regulation of dendritic spine morphogenesis	kappa:0.59	term-term	0.590958			GO:0099173 (term-term) GO:0061002
305	postsynapse organization (term-term) membrane assembly	kappa:0.53	term-term	0.53294			GO:0099173 (term-term) GO:0071709
307	regulation of postsynapse organization (term-term) regulation of cell morphogenesis involved in differentiation	kappa:0.53	term-term	0.533274			GO:0099175 (term-term) GO:0010769
308	regulation of postsynapse organization (term-term) regulation of dendrite morphogenesis	kappa:0.82	term-term	0.815295			GO:0099175 (term-term) GO:0048814
309	regulation of postsynapse organization (term-term) regulation of dendrite development	kappa:0.79	term-term	0.789357			GO:0099175 (term-term) GO:0050773
310	regulation of postsynapse organization (term-term) regulation of filopodium assembly	kappa:0.6	term-term	0.60251			GO:0099175 (term-term) GO:0051489
311	regulation of postsynapse organization (term-term) negative regulation of dendritic spine morphogenesis	kappa:0.53	term-term	0.53477			GO:0099175 (term-term) GO:0061002
312	regulation of postsynapse organization (term-term) postsynapse organization	kappa:0.51	term-term	0.514244		REGULATES	GO:0099175 (term-term) GO:0099173
314	intrinsic component of synaptic membrane (term-term) intrinsic component of presynaptic membrane	kappa:0.79	term-term	0.792123			GO:0099240 (term-term) GO:0098889
315	intrinsic component of synaptic membrane (term-term-ontology) intrinsic component of presynaptic membrane	is_a:	term-term	2		POSITIVELY_REGULATES	GO:0099240 (term-term-ontology) GO:0098889
317	vesicle cytoskeletal trafficking (term-term) microtubule-based movement	kappa:0.53	term-term	0.5316			GO:0099518 (term-term) GO:0007018
318	vesicle cytoskeletal trafficking (term-term) axo-dendritic transport	kappa:0.65	term-term	0.653538			GO:0099518 (term-term) GO:0008088
319	vesicle cytoskeletal trafficking (term-term) transport along microtubule	kappa:0.65	term-term	0.647589			GO:0099518 (term-term) GO:0010970
320	vesicle cytoskeletal trafficking (term-term) cytoskeleton-dependent intracellular transport	kappa:0.77	term-term	0.769305			GO:0099518 (term-term) GO:0030705
321	vesicle cytoskeletal trafficking (term-term-ontology) cytoskeleton-dependent intracellular transport	is_a:	term-term	2	POSITIVELY_REGULATES		GO:0099518 (term-term-ontology) GO:0030705
322	vesicle cytoskeletal trafficking (term-term) vesicle transport along microtubule	kappa:0.87	term-term	0.869595			GO:0099518 (term-term) GO:0047496
323	vesicle cytoskeletal trafficking (term-term-ontology) vesicle transport along microtubule	is_a:	term-term	2		POSITIVELY_REGULATES	GO:0099518 (term-term-ontology) GO:0047496
324	vesicle cytoskeletal trafficking (term-term) establishment of vesicle localization	kappa:0.73	term-term	0.734266			GO:0099518 (term-term) GO:0051650
325	vesicle cytoskeletal trafficking (term-term-ontology) establishment of vesicle localization	is_a:	term-term	2	POSITIVELY_REGULATES		GO:0099518 (term-term-ontology) GO:0051650
326	vesicle cytoskeletal trafficking (term-term) microtubule-based transport	kappa:0.58	term-term	0.58475			GO:0099518 (term-term) GO:0099111
328	neuron projection cytoplasm (term-term) axo-dendritic transport	kappa:0.92	term-term	0.920369			GO:0120111 (term-term) GO:0008088
329	neuron projection cytoplasm (term-term) transport along microtubule	kappa:0.61	term-term	0.613597			GO:0120111 (term-term) GO:0010970
330	neuron projection cytoplasm (term-term) cytoskeleton-dependent intracellular transport	kappa:0.55	term-term	0.549288			GO:0120111 (term-term) GO:0030705
331	neuron projection cytoplasm (term-term) vesicle transport along microtubule	kappa:0.7	term-term	0.703357			GO:0120111 (term-term) GO:0047496
332	neuron projection cytoplasm (term-term) microtubule-based transport	kappa:0.55	term-term	0.549288			GO:0120111 (term-term) GO:0099111
333	neuron projection cytoplasm (term-term) vesicle cytoskeletal trafficking	kappa:0.61	term-term	0.608785			GO:0120111 (term-term) GO:0099518
335	positive regulation of dendrite development (term-term) regulation of dendrite morphogenesis	kappa:0.61	term-term	0.608785			GO:1900006 (term-term) GO:0048814
336	positive regulation of dendrite development (term-term) regulation of dendrite development	kappa:0.72	term-term	0.723998			GO:1900006 (term-term) GO:0050773
337	positive regulation of dendrite development (term-term-ontology) regulation of dendrite development	is_a:	term-term	2	POSITIVELY_REGULATES		GO:1900006 (term-term-ontology) GO:0050773
338	positive regulation of dendrite development (term-term) regulation of postsynapse organization	kappa:0.65	term-term	0.653031			GO:1900006 (term-term) GO:0099175
342	organic hydroxy compound biosynthetic process (term-term) polyol metabolic process	kappa:0.53	term-term	0.534599			GO:1901617 (term-term) GO:0019751
343	organic hydroxy compound biosynthetic process (term-term) alcohol biosynthetic process	kappa:0.77	term-term	0.767299			GO:1901617 (term-term) GO:0046165
344	organic hydroxy compound biosynthetic process (term-term-ontology) alcohol biosynthetic process	is_a:	term-term	2		POSITIVELY_REGULATES	GO:1901617 (term-term-ontology) GO:0046165
345	organic hydroxy compound biosynthetic process (term-term) polyol biosynthetic process	kappa:0.61	term-term	0.610922			GO:1901617 (term-term) GO:0046173
347	regulation of signal transduction by p53 class mediator (term-term) regulation of DNA damage response, signal transduction by p53 class mediator	kappa:0.61	term-term	0.610922			GO:1901796 (term-term) GO:0043516
348	regulation of signal transduction by p53 class mediator (term-term-ontology) regulation of DNA damage response, signal transduction by p53 class mediator	is_a:	term-term	2		POSITIVELY_REGULATES	GO:1901796 (term-term-ontology) GO:0043516
350	positive regulation of signal transduction by p53 class mediator (term-term) regulation of signal transduction by p53 class mediator	kappa:0.52	term-term	0.518465			GO:1901798 (term-term) GO:1901796
351	positive regulation of signal transduction by p53 class mediator (term-term-ontology) regulation of signal transduction by p53 class mediator	is_a:	term-term	2	POSITIVELY_REGULATES		GO:1901798 (term-term-ontology) GO:1901796
353	axon cytoplasm (term-term) axo-dendritic transport	kappa:0.91	term-term	0.906404			GO:1904115 (term-term) GO:0008088
354	axon cytoplasm (term-term) transport along microtubule	kappa:0.57	term-term	0.572347			GO:1904115 (term-term) GO:0010970
355	axon cytoplasm (term-term) cytoskeleton-dependent intracellular transport	kappa:0.51	term-term	0.507205			GO:1904115 (term-term) GO:0030705
356	axon cytoplasm (term-term) vesicle transport along microtubule	kappa:0.83	term-term	0.828054			GO:1904115 (term-term) GO:0047496
357	axon cytoplasm (term-term) positive regulation of axonogenesis	kappa:0.53	term-term	0.53202			GO:1904115 (term-term) GO:0050772
358	axon cytoplasm (term-term) microtubule-based transport	kappa:0.51	term-term	0.507205			GO:1904115 (term-term) GO:0099111
359	axon cytoplasm (term-term) vesicle cytoskeletal trafficking	kappa:0.7	term-term	0.70428			GO:1904115 (term-term) GO:0099518
360	axon cytoplasm (term-term) neuron projection cytoplasm	kappa:0.83	term-term	0.828054			GO:1904115 (term-term) GO:0120111
361	axon cytoplasm (term-term-ontology) neuron projection cytoplasm	is_a:	term-term	2	POSITIVELY_REGULATES		GO:1904115 (term-term-ontology) GO:0120111
364	negative regulation of dendrite development (term-term) negative regulation of neuron projection development	kappa:0.66	term-term	0.65704			GO:2000171 (term-term) GO:0010977
365	negative regulation of dendrite development (term-term-ontology) negative regulation of neuron projection development	is_a:	term-term	2	POSITIVELY_REGULATES		GO:2000171 (term-term-ontology) GO:0010977
366	negative regulation of dendrite development (term-term) synaptic vesicle endocytosis	kappa:0.74	term-term	0.744624			GO:2000171 (term-term) GO:0048488
367	negative regulation of dendrite development (term-term-ontology) regulation of dendrite development	is_a:	term-term	2	POSITIVELY_REGULATES		GO:2000171 (term-term-ontology) GO:0050773
368	negative regulation of dendrite development (term-term) negative regulation of dendritic spine morphogenesis	kappa:0.85	term-term	0.854518			GO:2000171 (term-term) GO:0061002
369	negative regulation of dendrite development (term-term) postsynapse organization	kappa:0.53	term-term	0.53294			GO:2000171 (term-term) GO:0099173
372	regulation of AMPA receptor activity (term-term) synaptic vesicle endocytosis	kappa:0.56	term-term	0.563553			GO:2000311 (term-term) GO:0048488
373	regulation of AMPA receptor activity (term-term) negative regulation of dendritic spine morphogenesis	kappa:0.66	term-term	0.661319			GO:2000311 (term-term) GO:0061002
374	regulation of AMPA receptor activity (term-term) membrane assembly	kappa:0.56	term-term	0.563553			GO:2000311 (term-term) GO:0071709
375	regulation of AMPA receptor activity (term-term) regulation of glutamate receptor signaling pathway	kappa:0.74	term-term	0.744966			GO:2000311 (term-term) GO:1900449
376	regulation of AMPA receptor activity (term-term-ontology) regulation of glutamate receptor signaling pathway	is_a:	term-term	2	POSITIVELY_REGULATES		GO:2000311 (term-term-ontology) GO:1900449
377	regulation of AMPA receptor activity (term-term) negative regulation of dendrite development	kappa:0.56	term-term	0.563553			GO:2000311 (term-term) GO:2000171
379	positive regulation of DNA biosynthetic process (term-term) regulation of DNA biosynthetic process	kappa:0.83	term-term	0.828054			GO:2000573 (term-term) GO:2000278
380	positive regulation of DNA biosynthetic process (term-term-ontology) regulation of DNA biosynthetic process	is_a:	term-term	2	POSITIVELY_REGULATES		GO:2000573 (term-term-ontology) GO:2000278
382	positive regulation of double-strand break repair (term-term) regulation of DNA repair	kappa:0.72	term-term	0.719764			GO:2000781 (term-term) GO:0006282
384	positive regulation of synaptic vesicle clustering (term-term) synaptic vesicle endocytosis	kappa:0.56	term-term	0.563553			GO:2000809 (term-term) GO:0048488
385	positive regulation of synaptic vesicle clustering (term-term) negative regulation of dendritic spine morphogenesis	kappa:0.66	term-term	0.661319			GO:2000809 (term-term) GO:0061002
386	positive regulation of synaptic vesicle clustering (term-term) membrane assembly	kappa:0.85	term-term	0.854518			GO:2000809 (term-term) GO:0071709
387	positive regulation of synaptic vesicle clustering (term-term) postsynapse organization	kappa:0.59	term-term	0.590958			GO:2000809 (term-term) GO:0099173
388	positive regulation of synaptic vesicle clustering (term-term) negative regulation of dendrite development	kappa:0.56	term-term	0.563553			GO:2000809 (term-term) GO:2000171
389	positive regulation of synaptic vesicle clustering (term-term) regulation of AMPA receptor activity	kappa:0.66	term-term	0.661319			GO:2000809 (term-term) GO:2000311
391	regulation of response to DNA damage stimulus (term-term) regulation of DNA repair	kappa:0.68	term-term	0.684909			GO:2001020 (term-term) GO:0006282
392	regulation of response to DNA damage stimulus (term-term-ontology) regulation of DNA repair	is_a:	term-term	2		POSITIVELY_REGULATES	GO:2001020 (term-term-ontology) GO:0006282
393	regulation of response to DNA damage stimulus (term-term) regulation of DNA damage response, signal transduction by p53 class mediator	kappa:0.54	term-term	0.537994			GO:2001020 (term-term) GO:0043516
394	regulation of response to DNA damage stimulus (term-term-ontology) regulation of DNA damage response, signal transduction by p53 class mediator	is_a:	term-term	2		POSITIVELY_REGULATES	GO:2001020 (term-term-ontology) GO:0043516
397	Sphingolipid metabolism (term-term) sphingolipid metabolic process	kappa:0.76	term-term	0.761506			KEGG:00600 (term-term) GO:0006665
398	Sphingolipid metabolism (term-term) sphingomyelin biosynthetic process	kappa:0.74	term-term	0.744966			KEGG:00600 (term-term) GO:0006686
399	Sphingolipid metabolism (term-term) polyol biosynthetic process	kappa:0.59	term-term	0.589189			KEGG:00600 (term-term) GO:0046173
400	Sphingolipid metabolism (term-term) sphingosine biosynthetic process	kappa:0.74	term-term	0.744966			KEGG:00600 (term-term) GO:0046512
403	Sphingolipid signaling pathway (term-term) sphingolipid metabolic process	kappa:0.56	term-term	0.555382			KEGG:04071 (term-term) GO:0006665
404	Sphingolipid signaling pathway (term-term) sphingomyelin biosynthetic process	kappa:0.66	term-term	0.659498			KEGG:04071 (term-term) GO:0006686
405	Sphingolipid signaling pathway (term-term) polyol metabolic process	kappa:0.6	term-term	0.601844			KEGG:04071 (term-term) GO:0019751
406	Sphingolipid signaling pathway (term-term) alcohol biosynthetic process	kappa:0.6	term-term	0.601844			KEGG:04071 (term-term) GO:0046165
407	Sphingolipid signaling pathway (term-term) polyol biosynthetic process	kappa:0.72	term-term	0.719212			KEGG:04071 (term-term) GO:0046173
408	Sphingolipid signaling pathway (term-term) sphingosine biosynthetic process	kappa:0.66	term-term	0.659498			KEGG:04071 (term-term) GO:0046512
409	Sphingolipid signaling pathway (term-term) Sphingolipid metabolism	kappa:0.72	term-term	0.719212			KEGG:04071 (term-term) KEGG:00600
416	Insulin signaling pathway (term-term) FoxO signaling pathway	kappa:0.51	term-term	0.514244			KEGG:04910 (term-term) KEGG:04068
420	Endometrial cancer (term-term) FoxO signaling pathway	kappa:0.53	term-term	0.53294			KEGG:05213 (term-term) KEGG:04068
422	Acute myeloid leukemia (term-term) Insulin signaling pathway	kappa:0.6	term-term	0.60251			KEGG:05221 (term-term) KEGG:04910
423	Acute myeloid leukemia (term-term) Endometrial cancer	kappa:0.66	term-term	0.658683			KEGG:05221 (term-term) KEGG:05213
425	Non-small cell lung cancer (term-term) FoxO signaling pathway	kappa:0.53	term-term	0.53294			KEGG:05223 (term-term) KEGG:04068
426	Non-small cell lung cancer (term-term) Endometrial cancer	kappa:0.74	term-term	0.744624			KEGG:05223 (term-term) KEGG:05213
427	Non-small cell lung cancer (term-term) Acute myeloid leukemia	kappa:0.66	term-term	0.658683			KEGG:05223 (term-term) KEGG:05221
429	Potassium Channels (term-term) potassium ion transmembrane transporter activity	kappa:0.79	term-term	0.792123			R-HSA:1296071 (term-term) GO:0015079
431	Sphingolipid de novo biosynthesis (term-term) sphingolipid metabolic process	kappa:0.66	term-term	0.65704			R-HSA:1660661 (term-term) GO:0006665
432	Sphingolipid de novo biosynthesis (term-term) sphingomyelin biosynthetic process	kappa:0.85	term-term	0.854518			R-HSA:1660661 (term-term) GO:0006686
433	Sphingolipid de novo biosynthesis (term-term) polyol metabolic process	kappa:0.53	term-term	0.53294			R-HSA:1660661 (term-term) GO:0019751
434	Sphingolipid de novo biosynthesis (term-term) alcohol biosynthetic process	kappa:0.53	term-term	0.53294			R-HSA:1660661 (term-term) GO:0046165
435	Sphingolipid de novo biosynthesis (term-term) polyol biosynthetic process	kappa:0.66	term-term	0.658683			R-HSA:1660661 (term-term) GO:0046173
436	Sphingolipid de novo biosynthesis (term-term) sphingosine biosynthetic process	kappa:0.85	term-term	0.854518			R-HSA:1660661 (term-term) GO:0046512
437	Sphingolipid de novo biosynthesis (term-term) Sphingolipid metabolism	kappa:0.89	term-term	0.886228			R-HSA:1660661 (term-term) KEGG:00600
438	Sphingolipid de novo biosynthesis (term-term) Sphingolipid signaling pathway	kappa:0.79	term-term	0.794816			R-HSA:1660661 (term-term) KEGG:04071
443	Glutamate binding, activation of AMPA receptors and synaptic plasticity (term-term) Trafficking of AMPA receptors	kappa:1.0	term-term	1			R-HSA:399721 (term-term) R-HSA:399719
444	Glutamate binding, activation of AMPA receptors and synaptic plasticity (term-term-ontology) Trafficking of AMPA receptors	is_a:	term-term	2		POSITIVELY_REGULATES	R-HSA:399721 (term-term-ontology) R-HSA:399719
446	G alpha (12/13) signalling events (term-term) NRAGE signals death through JNK	kappa:0.89	term-term	0.886228			R-HSA:416482 (term-term) R-HSA:193648
448	Sphingolipid metabolism (term-term) sphingolipid metabolic process	kappa:0.76	term-term	0.761506			R-HSA:428157 (term-term) GO:0006665
449	Sphingolipid metabolism (term-term) sphingomyelin biosynthetic process	kappa:0.74	term-term	0.744966			R-HSA:428157 (term-term) GO:0006686
450	Sphingolipid metabolism (term-term) polyol biosynthetic process	kappa:0.59	term-term	0.589189			R-HSA:428157 (term-term) GO:0046173
451	Sphingolipid metabolism (term-term) sphingosine biosynthetic process	kappa:0.74	term-term	0.744966			R-HSA:428157 (term-term) GO:0046512
452	Sphingolipid metabolism (term-term) Sphingolipid metabolism	kappa:1.0	term-term	1			R-HSA:428157 (term-term) KEGG:00600
453	Sphingolipid metabolism (term-term) Sphingolipid signaling pathway	kappa:0.72	term-term	0.719212			R-HSA:428157 (term-term) KEGG:04071
454	Sphingolipid metabolism (term-term) Sphingolipid de novo biosynthesis	kappa:0.89	term-term	0.886228			R-HSA:428157 (term-term) R-HSA:1660661
455	Sphingolipid metabolism (term-term-ontology) Sphingolipid de novo biosynthesis	is_a:	term-term	2		POSITIVELY_REGULATES	R-HSA:428157 (term-term-ontology) R-HSA:1660661
457	Intraflagellar transport (term-term) intraciliary transport	kappa:0.79	term-term	0.794816			R-HSA:5620924 (term-term) GO:0042073
459	Signaling by high-kinase activity BRAF mutants (term-term) Endometrial cancer	kappa:0.56	term-term	0.563553			R-HSA:6802948 (term-term) KEGG:05213
460	Signaling by high-kinase activity BRAF mutants (term-term) Non-small cell lung cancer	kappa:0.56	term-term	0.563553			R-HSA:6802948 (term-term) KEGG:05223
462	Signaling by BRAF and RAF fusions (term-term) Signaling by high-kinase activity BRAF mutants	kappa:0.85	term-term	0.854518			R-HSA:6802952 (term-term) R-HSA:6802948
