# Supplementary material for: Genome-Wide RNAi Screening Identifies Novel Pathways/Genes Involved in Oxidative Stress and Repurposable Drugs to Preserve Cystic Fibrosis Airway Epithelial Cell Integrity
Source: Antioxidants (Basel). 2021 Dec 2;10(12):1936. doi: 10.3390/antiox10121936 (PMC8750174; doi:10.3390/antiox10121936)
Supplement: Supplementary file 1 [file antioxidants-10-01936-s001.zip › Suppl. Info 3/(Suppl Info 3) PPIs_InteractionsList.xlsx]

## Sheet: PPI_1stShell_th700
protein1	protein2	SCORE	gene1	gene2
9606.ENSP00000011653	9606.ENSP00000220809	800	CD4	PLAT
9606.ENSP00000011653	9606.ENSP00000378786	800	CD4	HLA-DRA
9606.ENSP00000011653	9606.ENSP00000353099	800	CD4	HLA-DRB1
9606.ENSP00000011653	9606.ENSP00000337825	870	CD4	LCK
9606.ENSP00000011653	9606.ENSP00000342681	861	CD4	CD5
9606.ENSP00000040738	9606.ENSP00000262519	742	BOD1L1	SETD1A
9606.ENSP00000040738	9606.ENSP00000390475	871	BOD1L1	CXXC1
9606.ENSP00000211998	9606.ENSP00000304669	870	VCL	CTNNA1
9606.ENSP00000211998	9606.ENSP00000286835	799	VCL	SCAF4
9606.ENSP00000211998	9606.ENSP00000377015	840	VCL	PICALM
9606.ENSP00000211998	9606.ENSP00000342858	832	VCL	FERMT2
9606.ENSP00000211998	9606.ENSP00000316029	870	VCL	TLN1
9606.ENSP00000211998	9606.ENSP00000267257	888	VCL	PXN
9606.ENSP00000211998	9606.ENSP00000377941	870	VCL	ACTN1
9606.ENSP00000211998	9606.ENSP00000252699	800	VCL	ACTN4
9606.ENSP00000211998	9606.ENSP00000412922	771	VCL	URM1
9606.ENSP00000215829	9606.ENSP00000356541	800	SNRPD3	SF3B5
9606.ENSP00000215829	9606.ENSP00000249299	800	SNRPD3	LSM8
9606.ENSP00000215829	9606.ENSP00000243563	800	SNRPD3	SNRPA
9606.ENSP00000215829	9606.ENSP00000315379	934	SNRPD3	PRPF3
9606.ENSP00000215829	9606.ENSP00000460348	951	SNRPD3	PRPF8
9606.ENSP00000215829	9606.ENSP00000227524	800	SNRPD3	PRPF19
9606.ENSP00000215829	9606.ENSP00000297151	800	SNRPD3	SLU7
9606.ENSP00000215829	9606.ENSP00000305790	867	SNRPD3	SF3B3
9606.ENSP00000215829	9606.ENSP00000199814	800	SNRPD3	RBM22
9606.ENSP00000215829	9606.ENSP00000269601	800	SNRPD3	TXNL4A
9606.ENSP00000215829	9606.ENSP00000396301	800	SNRPD3	IK
9606.ENSP00000215829	9606.ENSP00000387006	800	SNRPD3	CWC22
9606.ENSP00000215829	9606.ENSP00000319240	800	SNRPD3	MAGOHB
9606.ENSP00000215829	9606.ENSP00000410758	800	SNRPD3	LSM5
9606.ENSP00000215829	9606.ENSP00000262415	800	SNRPD3	DHX8
9606.ENSP00000215829	9606.ENSP00000440222	869	SNRPD3	LUC7L2
9606.ENSP00000215829	9606.ENSP00000419270	800	SNRPD3	PRKRIP1
9606.ENSP00000215829	9606.ENSP00000362803	800	SNRPD3	PPIL1
9606.ENSP00000215829	9606.ENSP00000236273	800	SNRPD3	SYF2
9606.ENSP00000215829	9606.ENSP00000335321	945	SNRPD3	SF3B1
9606.ENSP00000215829	9606.ENSP00000267812	800	SNRPD3	MFAP1
9606.ENSP00000215829	9606.ENSP00000342374	970	SNRPD3	SNRPD2
9606.ENSP00000215829	9606.ENSP00000400591	966	SNRPD3	SNRPE
9606.ENSP00000215829	9606.ENSP00000216252	800	SNRPD3	PHF5A
9606.ENSP00000215829	9606.ENSP00000324122	828	SNRPD3	PRPF31
9606.ENSP00000215829	9606.ENSP00000264645	800	SNRPD3	CASC3
9606.ENSP00000215829	9606.ENSP00000274712	800	SNRPD3	ZMAT2
9606.ENSP00000215829	9606.ENSP00000266079	955	SNRPD3	PRPF6
9606.ENSP00000215829	9606.ENSP00000469468	800	SNRPD3	LSM4
9606.ENSP00000215829	9606.ENSP00000360532	995	SNRPD3	CDC5L
9606.ENSP00000215829	9606.ENSP00000412566	960	SNRPD3	SNRPB
9606.ENSP00000215829	9606.ENSP00000475615	800	SNRPD3	CWC15
9606.ENSP00000215829	9606.ENSP00000312981	800	SNRPD3	USP39
9606.ENSP00000215829	9606.ENSP00000306614	800	SNRPD3	PPIH
9606.ENSP00000215829	9606.ENSP00000358554	800	SNRPD3	BCAS2
9606.ENSP00000215829	9606.ENSP00000392094	958	SNRPD3	EFTUD2
9606.ENSP00000215829	9606.ENSP00000357928	800	SNRPD3	CDC40
9606.ENSP00000215829	9606.ENSP00000269349	842	SNRPD3	EIF4A3
9606.ENSP00000215829	9606.ENSP00000424417	800	SNRPD3	PLRG1
9606.ENSP00000215829	9606.ENSP00000422392	964	SNRPD3	LSM6
9606.ENSP00000215829	9606.ENSP00000383949	800	SNRPD3	NHP2L1
9606.ENSP00000215829	9606.ENSP00000254193	933	SNRPD3	SNRPA1
9606.ENSP00000215829	9606.ENSP00000317123	962	SNRPD3	SNRNP200
9606.ENSP00000215829	9606.ENSP00000368801	800	SNRPD3	WBP4
9606.ENSP00000215829	9606.ENSP00000156471	800	SNRPD3	AQR
9606.ENSP00000215829	9606.ENSP00000272348	969	SNRPD3	SNRPG
9606.ENSP00000215829	9606.ENSP00000221494	931	SNRPD3	SF3A2
9606.ENSP00000215829	9606.ENSP00000302160	946	SNRPD3	LSM3
9606.ENSP00000215829	9606.ENSP00000310723	800	SNRPD3	DDX23
9606.ENSP00000215829	9606.ENSP00000463058	800	SNRPD3	RBM8A
9606.ENSP00000215829	9606.ENSP00000310448	962	SNRPD3	SART1
9606.ENSP00000215829	9606.ENSP00000266735	968	SNRPD3	SNRPF
9606.ENSP00000215829	9606.ENSP00000433919	797	SNRPD3	CLNS1A
9606.ENSP00000215829	9606.ENSP00000300413	971	SNRPD3	SNRPD1
9606.ENSP00000215829	9606.ENSP00000472998	958	SNRPD3	SNRNP70
9606.ENSP00000215829	9606.ENSP00000351137	800	SNRPD3	XAB2
9606.ENSP00000215829	9606.ENSP00000263694	800	SNRPD3	SNRNP40
9606.ENSP00000215829	9606.ENSP00000252622	972	SNRPD3	LSM7
9606.ENSP00000215829	9606.ENSP00000244520	800	SNRPD3	SNRPC
9606.ENSP00000215829	9606.ENSP00000293872	838	SNRPD3	LUC7L
9606.ENSP00000215829	9606.ENSP00000366557	800	SNRPD3	CRNKL1
9606.ENSP00000215829	9606.ENSP00000257181	800	SNRPD3	PRPF38A
9606.ENSP00000215829	9606.ENSP00000246071	800	SNRPD3	SNRPB2
9606.ENSP00000215829	9606.ENSP00000380336	800	SNRPD3	SMU1
9606.ENSP00000215829	9606.ENSP00000261531	813	SNRPD3	SNW1
9606.ENSP00000215829	9606.ENSP00000386023	800	SNRPD3	BUD31
9606.ENSP00000215829	9606.ENSP00000364813	878	SNRPD3	LSM2
9606.ENSP00000215829	9606.ENSP00000301740	805	SNRPD3	SRRM2
9606.ENSP00000216780	9606.ENSP00000419425	855	PCK2	PPIA
9606.ENSP00000216780	9606.ENSP00000400906	860	PCK2	UBE2L3
9606.ENSP00000221132	9606.ENSP00000351273	993	TNFRSF10A	CASP8
9606.ENSP00000221132	9606.ENSP00000286186	993	TNFRSF10A	CASP10
9606.ENSP00000221132	9606.ENSP00000312455	993	TNFRSF10A	CFLAR
9606.ENSP00000221132	9606.ENSP00000241261	993	TNFRSF10A	TNFSF10
9606.ENSP00000222145	9606.ENSP00000250559	800	RASIP1	RAP1B
9606.ENSP00000225577	9606.ENSP00000383118	860	RPS6KB1	CDC42
9606.ENSP00000225577	9606.ENSP00000344220	860	RPS6KB1	PDPK1
9606.ENSP00000225577	9606.ENSP00000468280	800	RPS6KB1	ENSG00000267318
9606.ENSP00000225577	9606.ENSP00000340691	860	RPS6KB1	EIF4EBP1
9606.ENSP00000225577	9606.ENSP00000376352	860	RPS6KB1	PDK1
9606.ENSP00000225577	9606.ENSP00000369757	860	RPS6KB1	RPS6
9606.ENSP00000225577	9606.ENSP00000354558	870	RPS6KB1	MTOR
9606.ENSP00000225577	9606.ENSP00000296782	708	RPS6KB1	RICTOR
9606.ENSP00000225577	9606.ENSP00000451828	860	RPS6KB1	AKT1
9606.ENSP00000225577	9606.ENSP00000348461	860	RPS6KB1	RAC1
9606.ENSP00000233099	9606.ENSP00000250244	818	HEATR5B	AP1M2
9606.ENSP00000244050	9606.ENSP00000262241	961	SNAI1	RCOR1
9606.ENSP00000244050	9606.ENSP00000371133	738	SNAI1	HMG20A
9606.ENSP00000244050	9606.ENSP00000413929	735	SNAI1	RCOR3
9606.ENSP00000244050	9606.ENSP00000253458	813	SNAI1	GSE1
9606.ENSP00000244050	9606.ENSP00000328269	871	SNAI1	HMG20B
9606.ENSP00000244050	9606.ENSP00000290158	800	SNAI1	KPNB1
9606.ENSP00000249299	9606.ENSP00000356541	800	LSM8	SF3B5
9606.ENSP00000249299	9606.ENSP00000228284	784	LSM8	SART3
9606.ENSP00000249299	9606.ENSP00000315379	963	LSM8	PRPF3
9606.ENSP00000249299	9606.ENSP00000460348	800	LSM8	PRPF8
9606.ENSP00000249299	9606.ENSP00000305790	800	LSM8	SF3B3
9606.ENSP00000249299	9606.ENSP00000269601	800	LSM8	TXNL4A
9606.ENSP00000249299	9606.ENSP00000396301	800	LSM8	IK
9606.ENSP00000249299	9606.ENSP00000410758	998	LSM8	LSM5
9606.ENSP00000249299	9606.ENSP00000363313	874	LSM8	PRPF4
9606.ENSP00000249299	9606.ENSP00000335321	800	LSM8	SF3B1
9606.ENSP00000249299	9606.ENSP00000267812	800	LSM8	MFAP1
9606.ENSP00000249299	9606.ENSP00000342374	800	LSM8	SNRPD2
9606.ENSP00000249299	9606.ENSP00000400591	800	LSM8	SNRPE
9606.ENSP00000249299	9606.ENSP00000216252	800	LSM8	PHF5A
9606.ENSP00000249299	9606.ENSP00000324122	800	LSM8	PRPF31
9606.ENSP00000249299	9606.ENSP00000274712	800	LSM8	ZMAT2
9606.ENSP00000249299	9606.ENSP00000266079	800	LSM8	PRPF6
9606.ENSP00000249299	9606.ENSP00000469468	998	LSM8	LSM4
9606.ENSP00000249299	9606.ENSP00000412566	933	LSM8	SNRPB
9606.ENSP00000249299	9606.ENSP00000312981	899	LSM8	USP39
9606.ENSP00000249299	9606.ENSP00000306614	831	LSM8	PPIH
9606.ENSP00000249299	9606.ENSP00000392094	928	LSM8	EFTUD2
9606.ENSP00000249299	9606.ENSP00000422392	998	LSM8	LSM6
9606.ENSP00000249299	9606.ENSP00000383949	800	LSM8	NHP2L1
9606.ENSP00000249299	9606.ENSP00000254193	800	LSM8	SNRPA1
9606.ENSP00000249299	9606.ENSP00000317123	933	LSM8	SNRNP200
9606.ENSP00000249299	9606.ENSP00000368801	800	LSM8	WBP4
9606.ENSP00000249299	9606.ENSP00000272348	800	LSM8	SNRPG
9606.ENSP00000249299	9606.ENSP00000302160	998	LSM8	LSM3
9606.ENSP00000249299	9606.ENSP00000310723	800	LSM8	DDX23
9606.ENSP00000249299	9606.ENSP00000310448	800	LSM8	SART1
9606.ENSP00000249299	9606.ENSP00000266735	923	LSM8	SNRPF
9606.ENSP00000249299	9606.ENSP00000300413	903	LSM8	SNRPD1
9606.ENSP00000249299	9606.ENSP00000263694	800	LSM8	SNRNP40
9606.ENSP00000249299	9606.ENSP00000252622	998	LSM8	LSM7
9606.ENSP00000249299	9606.ENSP00000257181	800	LSM8	PRPF38A
9606.ENSP00000249299	9606.ENSP00000246071	800	LSM8	SNRPB2
9606.ENSP00000249299	9606.ENSP00000380336	918	LSM8	SMU1
9606.ENSP00000249299	9606.ENSP00000364813	998	LSM8	LSM2
9606.ENSP00000251268	9606.ENSP00000308970	782	MEGF8	PSG1
9606.ENSP00000251268	9606.ENSP00000262370	826	MEGF8	MGRN1
9606.ENSP00000253457	9606.ENSP00000345195	860	EMC8	UBQLN2
9606.ENSP00000253457	9606.ENSP00000245046	860	EMC8	EMC3
9606.ENSP00000253457	9606.ENSP00000266544	777	EMC8	NDUFA9
9606.ENSP00000253457	9606.ENSP00000306220	860	EMC8	MMGT1
9606.ENSP00000253457	9606.ENSP00000220853	860	EMC8	EMC2
9606.ENSP00000253457	9606.ENSP00000334037	860	EMC8	EMC10
9606.ENSP00000253457	9606.ENSP00000380322	860	EMC8	EMC6
9606.ENSP00000253457	9606.ENSP00000256545	860	EMC8	EMC7
9606.ENSP00000253457	9606.ENSP00000267750	860	EMC8	EMC4
9606.ENSP00000253457	9606.ENSP00000420608	860	EMC8	EMC1
9606.ENSP00000254657	9606.ENSP00000380044	704	PER2	CSNK1E
9606.ENSP00000254657	9606.ENSP00000008527	771	PER2	CRY1
9606.ENSP00000254657	9606.ENSP00000242728	831	PER2	BHLHE41
9606.ENSP00000254900	9606.ENSP00000247843	816	BRD8	YEATS4
9606.ENSP00000254900	9606.ENSP00000360532	980	BRD8	CDC5L
9606.ENSP00000254900	9606.ENSP00000331310	827	BRD8	MORF4L1
9606.ENSP00000254900	9606.ENSP00000359518	823	BRD8	MRGBP
9606.ENSP00000254900	9606.ENSP00000352173	737	BRD8	PLAC1
9606.ENSP00000254900	9606.ENSP00000314806	822	BRD8	FOXR1
9606.ENSP00000254900	9606.ENSP00000362166	810	BRD8	MEAF6
9606.ENSP00000254900	9606.ENSP00000380494	720	BRD8	MYCL
9606.ENSP00000254900	9606.ENSP00000340330	832	BRD8	KAT5
9606.ENSP00000254900	9606.ENSP00000318297	787	BRD8	RUVBL1
9606.ENSP00000256078	9606.ENSP00000358548	800	KRAS	NRAS
9606.ENSP00000256078	9606.ENSP00000407586	800	KRAS	HRAS
9606.ENSP00000258149	9606.ENSP00000363676	870	MDM2	RPL11
9606.ENSP00000258149	9606.ENSP00000269305	936	MDM2	TP53
9606.ENSP00000258149	9606.ENSP00000356150	902	MDM2	MDM4
9606.ENSP00000258149	9606.ENSP00000381717	870	MDM2	UBE2D2
9606.ENSP00000258149	9606.ENSP00000367545	870	MDM2	TP73
9606.ENSP00000258281	9606.ENSP00000360515	859	TAF5L	SUPT3H
9606.ENSP00000258281	9606.ENSP00000356848	838	TAF5L	TADA1
9606.ENSP00000258281	9606.ENSP00000307684	742	TAF5L	TADA3
9606.ENSP00000258281	9606.ENSP00000339917	867	TAF5L	TAF9B
9606.ENSP00000258281	9606.ENSP00000397259	794	TAF5L	ATXN7L3
9606.ENSP00000258281	9606.ENSP00000308022	815	TAF5L	TADA2B
9606.ENSP00000258494	9606.ENSP00000263461	738	ALDH1L2	WDR11
9606.ENSP00000259951	9606.ENSP00000412927	869	HLA-F	HLA-G
9606.ENSP00000259951	9606.ENSP00000315997	852	HLA-F	LILRB1
9606.ENSP00000259951	9606.ENSP00000452780	947	HLA-F	B2M
9606.ENSP00000262554	9606.ENSP00000322159	791	SPTLC1	ATG4C
9606.ENSP00000263681	9606.ENSP00000368349	943	POLD3	POLA1
9606.ENSP00000263681	9606.ENSP00000311368	742	POLD3	POLD4
9606.ENSP00000263681	9606.ENSP00000480186	946	POLD3	POLD2
9606.ENSP00000263681	9606.ENSP00000368458	946	POLD3	PCNA
9606.ENSP00000263681	9606.ENSP00000406046	742	POLD3	POLD1
9606.ENSP00000263681	9606.ENSP00000258428	870	POLD3	REV1
9606.ENSP00000263681	9606.ENSP00000480987	806	POLD3	MCM3
9606.ENSP00000264020	9606.ENSP00000377769	825	IFT46	ARL13B
9606.ENSP00000264020	9606.ENSP00000347915	825	IFT46	TTC30A
9606.ENSP00000264020	9606.ENSP00000342295	822	IFT46	ANKRD55
9606.ENSP00000264020	9606.ENSP00000242591	869	IFT46	IFT81
9606.ENSP00000264020	9606.ENSP00000348757	734	IFT46	CCDC151
9606.ENSP00000264020	9606.ENSP00000404122	869	IFT46	IFT74
9606.ENSP00000264020	9606.ENSP00000264538	741	IFT46	IFT57
9606.ENSP00000264020	9606.ENSP00000386181	828	IFT46	TTC30B
9606.ENSP00000264380	9606.ENSP00000265709	855	PIKFYVE	ANK1
9606.ENSP00000264380	9606.ENSP00000261776	820	PIKFYVE	VAC14
9606.ENSP00000264380	9606.ENSP00000230124	912	PIKFYVE	FIG4
9606.ENSP00000265094	9606.ENSP00000263026	734	FBXW11	EEF2K
9606.ENSP00000265686	9606.ENSP00000379836	811	TCIRG1	SLC30A5
9606.ENSP00000265686	9606.ENSP00000234396	818	TCIRG1	ATP6V1B1
9606.ENSP00000265686	9606.ENSP00000367697	869	TCIRG1	ATP6AP2
9606.ENSP00000265686	9606.ENSP00000285393	840	TCIRG1	ATP6V0D2
9606.ENSP00000265686	9606.ENSP00000393241	821	TCIRG1	RPS18
9606.ENSP00000265686	9606.ENSP00000216442	811	TCIRG1	ATP6V1D
9606.ENSP00000265686	9606.ENSP00000253413	819	TCIRG1	ATP6V1E1
9606.ENSP00000266503	9606.ENSP00000355319	719	ARNTL2	CIPC
9606.ENSP00000266503	9606.ENSP00000338283	827	ARNTL2	NPAS2
9606.ENSP00000266503	9606.ENSP00000384517	812	ARNTL2	ARNTL
9606.ENSP00000273986	9606.ENSP00000457513	854	CISD2	COX4I1
9606.ENSP00000274849	9606.ENSP00000456566	809	ABT1	RNF151
9606.ENSP00000275072	9606.ENSP00000218340	722	PM20D2	RP2
9606.ENSP00000275732	9606.ENSP00000258416	959	GIGYF1	EIF4E2
9606.ENSP00000278616	9606.ENSP00000376587	890	ATM	SLC33A1
9606.ENSP00000285805	9606.ENSP00000294117	793	TRIM74	GNG3
9606.ENSP00000289361	9606.ENSP00000348751	892	BTN3A1	BTN3A2
9606.ENSP00000300571	9606.ENSP00000359025	787	GPRC5B	STXBP3
9606.ENSP00000303580	9606.ENSP00000268797	869	NKIRAS2	GFOD2
9606.ENSP00000303580	9606.ENSP00000368589	828	NKIRAS2	GFOD1
9606.ENSP00000303580	9606.ENSP00000202677	825	NKIRAS2	RALGAPA2
9606.ENSP00000303580	9606.ENSP00000302647	869	NKIRAS2	RALGAPA1
9606.ENSP00000307272	9606.ENSP00000358423	860	RPTOR	RRAGD
9606.ENSP00000307272	9606.ENSP00000456405	870	RPTOR	MLST8
9606.ENSP00000307272	9606.ENSP00000424183	993	RPTOR	LAMTOR3
9606.ENSP00000307272	9606.ENSP00000256644	993	RPTOR	LAMTOR5
9606.ENSP00000307272	9606.ENSP00000357288	993	RPTOR	LAMTOR2
9606.ENSP00000307272	9606.ENSP00000483825	871	RPTOR	IKBKG
9606.ENSP00000307272	9606.ENSP00000262187	970	RPTOR	RHEB
9606.ENSP00000307272	9606.ENSP00000362092	993	RPTOR	RRAGC
9606.ENSP00000307272	9606.ENSP00000340691	870	RPTOR	EIF4EBP1
9606.ENSP00000307272	9606.ENSP00000359424	871	RPTOR	CHUK
9606.ENSP00000307272	9606.ENSP00000369899	993	RPTOR	RRAGA
9606.ENSP00000307272	9606.ENSP00000250559	860	RPTOR	RAP1B
9606.ENSP00000307272	9606.ENSP00000278671	993	RPTOR	LAMTOR1
9606.ENSP00000307272	9606.ENSP00000262850	860	RPTOR	RRAGB
9606.ENSP00000307272	9606.ENSP00000354558	976	RPTOR	MTOR
9606.ENSP00000307272	9606.ENSP00000430684	871	RPTOR	IKBKB
9606.ENSP00000307272	9606.ENSP00000343118	993	RPTOR	LAMTOR4
9606.ENSP00000307666	9606.ENSP00000279281	993	CCDC132	VPS51
9606.ENSP00000307666	9606.ENSP00000371559	828	CCDC132	TSSC1
9606.ENSP00000307666	9606.ENSP00000272322	864	CCDC132	VPS54
9606.ENSP00000307666	9606.ENSP00000401435	993	CCDC132	VPS53
9606.ENSP00000307666	9606.ENSP00000409952	842	CCDC132	VPS52
9606.ENSP00000309539	9606.ENSP00000255108	835	DPYSL2	DPH2
9606.ENSP00000309539	9606.ENSP00000343690	869	DPYSL2	DPYSL3
9606.ENSP00000309539	9606.ENSP00000288699	848	DPYSL2	DPYSL5
9606.ENSP00000309539	9606.ENSP00000320043	852	DPYSL2	LYPLA1
9606.ENSP00000309539	9606.ENSP00000276651	847	DPYSL2	DPYS
9606.ENSP00000309539	9606.ENSP00000321606	810	DPYSL2	CRMP1
9606.ENSP00000309539	9606.ENSP00000366565	860	DPYSL2	VPS28
9606.ENSP00000309539	9606.ENSP00000361883	869	DPYSL2	CAP1
9606.ENSP00000309539	9606.ENSP00000378635	723	DPYSL2	DRP2
9606.ENSP00000309539	9606.ENSP00000364212	802	DPYSL2	CDA
9606.ENSP00000312397	9606.ENSP00000424198	806	KLHL3	KLHL2
9606.ENSP00000312397	9606.ENSP00000264414	958	KLHL3	CUL3
9606.ENSP00000322142	9606.ENSP00000259021	917	ING5	KAT7
9606.ENSP00000322142	9606.ENSP00000354425	852	ING5	JADE2
9606.ENSP00000324203	9606.ENSP00000218348	806	WRAP53	USP11
9606.ENSP00000324203	9606.ENSP00000285021	816	WRAP53	XPC
9606.ENSP00000324302	9606.ENSP00000324628	810	STXBP6	NAPG
9606.ENSP00000324302	9606.ENSP00000356918	702	STXBP6	STX7
9606.ENSP00000324302	9606.ENSP00000338562	782	STXBP6	STX3
9606.ENSP00000324302	9606.ENSP00000317714	782	STXBP6	STX4
9606.ENSP00000324302	9606.ENSP00000263354	874	STXBP6	NAPA
9606.ENSP00000324573	9606.ENSP00000259365	741	FLII	TMOD1
9606.ENSP00000324573	9606.ENSP00000375857	855	FLII	LRRFIP1
9606.ENSP00000326603	9606.ENSP00000360532	980	SMCHD1	CDC5L
9606.ENSP00000326603	9606.ENSP00000324810	902	SMCHD1	MVB12A
9606.ENSP00000326603	9606.ENSP00000251968	845	SMCHD1	TSG101
9606.ENSP00000326603	9606.ENSP00000323889	860	SMCHD1	TRIM25
9606.ENSP00000326603	9606.ENSP00000347495	850	SMCHD1	WARS
9606.ENSP00000327513	9606.ENSP00000286301	870	CSF1	CSF1R
9606.ENSP00000327694	9606.ENSP00000350199	823	AP2A2	AP1B1
9606.ENSP00000327694	9606.ENSP00000482835	860	AP2A2	AP2B1
9606.ENSP00000327694	9606.ENSP00000292807	883	AP2A2	AP2M1
9606.ENSP00000327694	9606.ENSP00000392065	702	AP2A2	REPS1
9606.ENSP00000327694	9606.ENSP00000410862	773	AP2A2	RUNDC3A
9606.ENSP00000327694	9606.ENSP00000391942	745	AP2A2	NECAP2
9606.ENSP00000327694	9606.ENSP00000263270	990	AP2A2	AP2S1
9606.ENSP00000331209	9606.ENSP00000372221	873	C11orf54	SERPINB5
9606.ENSP00000331209	9606.ENSP00000371393	823	C11orf54	PGM2
9606.ENSP00000331209	9606.ENSP00000295448	864	C11orf54	GNPDA2
9606.ENSP00000331209	9606.ENSP00000283752	809	C11orf54	SERPINB3
9606.ENSP00000331209	9606.ENSP00000370129	867	C11orf54	AKR1C2
9606.ENSP00000331544	9606.ENSP00000332215	722	FBLN1	PSG3
9606.ENSP00000337261	9606.ENSP00000285735	729	ARHGEF1	RHOC
9606.ENSP00000337261	9606.ENSP00000360532	980	ARHGEF1	CDC5L
9606.ENSP00000338766	9606.ENSP00000344942	820	NPHP3	UNC119B
9606.ENSP00000338774	9606.ENSP00000471575	811	BCL11A	MBD3L1
9606.ENSP00000338774	9606.ENSP00000272638	817	BCL11A	UBXN4
9606.ENSP00000338774	9606.ENSP00000333633	842	BCL11A	MTA1
9606.ENSP00000338774	9606.ENSP00000378784	826	BCL11A	PHF20L1
9606.ENSP00000339404	9606.ENSP00000302232	845	ASCC1	ALKBH3
9606.ENSP00000339404	9606.ENSP00000380877	843	ASCC1	ASCC2
9606.ENSP00000339404	9606.ENSP00000358159	828	ASCC1	ASCC3
9606.ENSP00000339404	9606.ENSP00000261884	852	ASCC1	TRIP4
9606.ENSP00000340330	9606.ENSP00000361363	827	KAT5	DMAP1
9606.ENSP00000340330	9606.ENSP00000394417	811	KAT5	MORF4L2
9606.ENSP00000340330	9606.ENSP00000258484	832	KAT5	EPC2
9606.ENSP00000340330	9606.ENSP00000331310	809	KAT5	MORF4L1
9606.ENSP00000340330	9606.ENSP00000346464	827	KAT5	VPS72
9606.ENSP00000340330	9606.ENSP00000263062	832	KAT5	EPC1
9606.ENSP00000340330	9606.ENSP00000374213	832	KAT5	EP400
9606.ENSP00000340330	9606.ENSP00000359518	826	KAT5	MRGBP
9606.ENSP00000340330	9606.ENSP00000473172	701	KAT5	RUVBL2
9606.ENSP00000340330	9606.ENSP00000352173	848	KAT5	PLAC1
9606.ENSP00000340330	9606.ENSP00000352925	818	KAT5	TRRAP
9606.ENSP00000340330	9606.ENSP00000314806	836	KAT5	FOXR1
9606.ENSP00000340330	9606.ENSP00000362166	850	KAT5	MEAF6
9606.ENSP00000340330	9606.ENSP00000468304	842	KAT5	MBTD1
9606.ENSP00000340330	9606.ENSP00000427329	813	KAT5	FOXR2
9606.ENSP00000340330	9606.ENSP00000318297	771	KAT5	RUVBL1
9606.ENSP00000340330	9606.ENSP00000320566	842	KAT5	ING3
9606.ENSP00000341957	9606.ENSP00000343899	864	TP53BP2	FRMD6
9606.ENSP00000341957	9606.ENSP00000269305	870	TP53BP2	TP53
9606.ENSP00000341957	9606.ENSP00000384491	821	TP53BP2	RASSF8
9606.ENSP00000341957	9606.ENSP00000367545	856	TP53BP2	TP73
9606.ENSP00000343054	9606.ENSP00000221494	734	RBM5	SF3A2
9606.ENSP00000347184	9606.ENSP00000477530	800	HTT	F8A3
9606.ENSP00000347184	9606.ENSP00000358518	800	HTT	F8A2
9606.ENSP00000347184	9606.ENSP00000479624	870	HTT	F8A1
9606.ENSP00000347345	9606.ENSP00000380904	942	POLR3H	POLR3D
9606.ENSP00000347345	9606.ENSP00000382058	976	POLR3H	POLR3G
9606.ENSP00000347345	9606.ENSP00000442770	804	POLR3H	GPN3
9606.ENSP00000347345	9606.ENSP00000366828	904	POLR3H	POLR3F
9606.ENSP00000347345	9606.ENSP00000378736	921	POLR3H	CRCP
9606.ENSP00000347345	9606.ENSP00000415536	834	POLR3H	POLR2H
9606.ENSP00000347345	9606.ENSP00000361446	843	POLR3H	POLR3A
9606.ENSP00000347345	9606.ENSP00000478303	860	POLR3H	POLR2E
9606.ENSP00000347345	9606.ENSP00000228347	943	POLR3H	POLR3B
9606.ENSP00000347345	9606.ENSP00000334564	829	POLR3H	POLR3C
9606.ENSP00000347345	9606.ENSP00000361465	864	POLR3H	POLR1C
9606.ENSP00000347345	9606.ENSP00000299853	895	POLR3H	POLR3E
9606.ENSP00000347345	9606.ENSP00000358320	827	POLR3H	POLR3GL
9606.ENSP00000347345	9606.ENSP00000302478	837	POLR3H	POLR1D
9606.ENSP00000347915	9606.ENSP00000419279	747	TTC30A	TTC26
9606.ENSP00000347915	9606.ENSP00000377769	816	TTC30A	ARL13B
9606.ENSP00000347915	9606.ENSP00000320359	815	TTC30A	IFT22
9606.ENSP00000347915	9606.ENSP00000362121	825	TTC30A	IFT52
9606.ENSP00000347915	9606.ENSP00000460850	747	TTC30A	CLUAP1
9606.ENSP00000347915	9606.ENSP00000312778	818	TTC30A	IFT80
9606.ENSP00000347915	9606.ENSP00000323580	818	TTC30A	IFT88
9606.ENSP00000347915	9606.ENSP00000260570	747	TTC30A	IFT172
9606.ENSP00000347915	9606.ENSP00000362424	747	TTC30A	TRAF3IP1
9606.ENSP00000347915	9606.ENSP00000404122	815	TTC30A	IFT74
9606.ENSP00000351591	9606.ENSP00000262741	710	NLGN3	PIK3R3
9606.ENSP00000354458	9606.ENSP00000224181	870	C8A	C8G
9606.ENSP00000354458	9606.ENSP00000360281	870	C8A	C8B
9606.ENSP00000355533	9606.ENSP00000370373	870	RYR2	FKBP1B
9606.ENSP00000355944	9606.ENSP00000389810	964	NSL1	DSN1
9606.ENSP00000355944	9606.ENSP00000273853	800	NSL1	CENPC
9606.ENSP00000355944	9606.ENSP00000282074	827	NSL1	SPC25
9606.ENSP00000355944	9606.ENSP00000363055	929	NSL1	ZWINT
9606.ENSP00000355944	9606.ENSP00000271452	866	NSL1	NUF2
9606.ENSP00000355944	9606.ENSP00000335463	963	NSL1	CASC5
9606.ENSP00000355944	9606.ENSP00000261597	845	NSL1	NDC80
9606.ENSP00000355944	9606.ENSP00000484532	985	NSL1	MIS12
9606.ENSP00000355944	9606.ENSP00000465075	845	NSL1	SPC24
9606.ENSP00000355944	9606.ENSP00000357256	810	NSL1	PMF1
9606.ENSP00000355944	9606.ENSP00000302530	929	NSL1	BUB1
9606.ENSP00000355979	9606.ENSP00000325074	748	SERTAD4	PPP2R2A
9606.ENSP00000355979	9606.ENSP00000324804	807	SERTAD4	PPP2R1A
9606.ENSP00000355979	9606.ENSP00000335083	741	SERTAD4	PPP2R2C
9606.ENSP00000355991	9606.ENSP00000295688	860	TRAF3IP3	CCT3
9606.ENSP00000355991	9606.ENSP00000418447	860	TRAF3IP3	PPP2CA
9606.ENSP00000355991	9606.ENSP00000376506	860	TRAF3IP3	PDCD10
9606.ENSP00000355991	9606.ENSP00000229395	860	TRAF3IP3	FGFR1OP2
9606.ENSP00000355991	9606.ENSP00000280326	860	TRAF3IP3	CCT5
9606.ENSP00000355991	9606.ENSP00000358810	860	TRAF3IP3	STRIP1
9606.ENSP00000355991	9606.ENSP00000324804	860	TRAF3IP3	PPP2R1A
9606.ENSP00000355991	9606.ENSP00000358541	860	TRAF3IP3	SIKE1
9606.ENSP00000355991	9606.ENSP00000286788	860	TRAF3IP3	CCT8
9606.ENSP00000355991	9606.ENSP00000315702	860	TRAF3IP3	MOB4
9606.ENSP00000355991	9606.ENSP00000377867	860	TRAF3IP3	MST4
9606.ENSP00000355991	9606.ENSP00000376297	860	TRAF3IP3	DYNLL1
9606.ENSP00000355991	9606.ENSP00000365730	860	TRAF3IP3	STK24
9606.ENSP00000355991	9606.ENSP00000375777	860	TRAF3IP3	STRN4
9606.ENSP00000355991	9606.ENSP00000249344	860	TRAF3IP3	STRIP2
9606.ENSP00000355991	9606.ENSP00000311344	860	TRAF3IP3	PPP2R1B
9606.ENSP00000355991	9606.ENSP00000325748	860	TRAF3IP3	STK25
9606.ENSP00000355991	9606.ENSP00000276297	860	TRAF3IP3	DLC1
9606.ENSP00000355991	9606.ENSP00000317334	860	TRAF3IP3	TCP1
9606.ENSP00000355991	9606.ENSP00000350071	860	TRAF3IP3	STRN3
9606.ENSP00000355991	9606.ENSP00000429744	860	TRAF3IP3	STK3
9606.ENSP00000355991	9606.ENSP00000263918	860	TRAF3IP3	STRN
9606.ENSP00000356308	9606.ENSP00000240618	870	ULBP3	KLRK1
9606.ENSP00000356308	9606.ENSP00000480609	800	ULBP3	ENSG00000255819
9606.ENSP00000356579	9606.ENSP00000355812	890	CEP350	FGFR1OP
9606.ENSP00000356705	9606.ENSP00000373905	826	DNM3	DNM2
9606.ENSP00000356705	9606.ENSP00000362014	740	DNM3	DNM1
9606.ENSP00000356840	9606.ENSP00000482907	722	POU2F1	PPIP5K2
9606.ENSP00000356840	9606.ENSP00000323588	870	POU2F1	SOX2
9606.ENSP00000356840	9606.ENSP00000376786	870	POU2F1	POU2AF1
9606.ENSP00000357440	9606.ENSP00000431512	848	HSF2	HSF1
9606.ENSP00000357535	9606.ENSP00000457513	845	ECHS1	COX4I1
9606.ENSP00000357722	9606.ENSP00000357727	870	S100A8	S100A9
9606.ENSP00000358784	9606.ENSP00000361667	798	KCNA3	DOLK
9606.ENSP00000358784	9606.ENSP00000371985	782	KCNA3	KCNA1
9606.ENSP00000360689	9606.ENSP00000358022	841	TNKS2	MCL1
9606.ENSP00000360689	9606.ENSP00000299163	852	TNKS2	HIF1AN
9606.ENSP00000360689	9606.ENSP00000422168	870	TNKS2	SH3BP2
9606.ENSP00000361066	9606.ENSP00000262367	897	NCOA3	CREBBP
9606.ENSP00000361141	9606.ENSP00000466298	827	OPN4	STX10
9606.ENSP00000364589	9606.ENSP00000231948	787	CUL4A	CRBN
9606.ENSP00000364589	9606.ENSP00000350512	726	CUL4A	COPS5
9606.ENSP00000364589	9606.ENSP00000362710	797	CUL4A	COPS7B
9606.ENSP00000364589	9606.ENSP00000301764	872	CUL4A	DDB1
9606.ENSP00000364589	9606.ENSP00000304102	741	CUL4A	COPS6
9606.ENSP00000364589	9606.ENSP00000351147	719	CUL4A	DCAF4
9606.ENSP00000364589	9606.ENSP00000299259	741	CUL4A	COPS2
9606.ENSP00000364589	9606.ENSP00000216225	868	CUL4A	RBX1
9606.ENSP00000364589	9606.ENSP00000268717	726	CUL4A	COPS3
9606.ENSP00000364589	9606.ENSP00000256996	710	CUL4A	DDB2
9606.ENSP00000365435	9606.ENSP00000398698	870	TNFRSF1B	TNF
9606.ENSP00000367406	9606.ENSP00000362068	957	TAF2	TAF8
9606.ENSP00000367406	9606.ENSP00000375942	998	TAF2	TBP
9606.ENSP00000367406	9606.ENSP00000358854	993	TAF2	TAF5
9606.ENSP00000367406	9606.ENSP00000406549	972	TAF2	TAF1
9606.ENSP00000367406	9606.ENSP00000399982	986	TAF2	TAF6
9606.ENSP00000367406	9606.ENSP00000370201	811	TAF2	TAF9
9606.ENSP00000367406	9606.ENSP00000452454	800	TAF2	GTF2A1
9606.ENSP00000367406	9606.ENSP00000263974	993	TAF2	TAF12
9606.ENSP00000367406	9606.ENSP00000361998	773	TAF2	TAF7L
9606.ENSP00000367406	9606.ENSP00000379372	800	TAF2	GTF2A2
9606.ENSP00000367406	9606.ENSP00000354633	993	TAF2	TAF11
9606.ENSP00000367406	9606.ENSP00000299424	707	TAF2	TAF10
9606.ENSP00000367406	9606.ENSP00000252996	993	TAF2	TAF4
9606.ENSP00000367406	9606.ENSP00000312709	998	TAF2	TAF7
9606.ENSP00000367797	9606.ENSP00000341551	870	SKI	SMAD4
9606.ENSP00000367841	9606.ENSP00000380308	797	DYNLT3	DYNC1I2
9606.ENSP00000367841	9606.ENSP00000273130	869	DYNLT3	DYNC1LI1
9606.ENSP00000367841	9606.ENSP00000348965	819	DYNLT3	DYNC1H1
9606.ENSP00000367841	9606.ENSP00000258198	945	DYNLT3	DYNC1LI2
9606.ENSP00000370115	9606.ENSP00000350937	888	SERPINB1	TES
9606.ENSP00000371587	9606.ENSP00000414886	860	KCNIP4	KCNIP1
9606.ENSP00000371587	9606.ENSP00000326159	855	KCNIP4	KLK4
9606.ENSP00000371587	9606.ENSP00000420040	729	KCNIP4	KCNIP2
9606.ENSP00000372035	9606.ENSP00000344666	866	LATS2	NF2
9606.ENSP00000374409	9606.ENSP00000284273	723	PKP4	UBASH3B
9606.ENSP00000377001	9606.ENSP00000423563	870	SPOP	H2AFY
9606.ENSP00000377001	9606.ENSP00000264414	870	SPOP	CUL3
9606.ENSP00000377262	9606.ENSP00000480140	717	SRPK2	SRSF8
9606.ENSP00000377545	9606.ENSP00000249442	738	C1QTNF2	MTX2
9606.ENSP00000378165	9606.ENSP00000325376	764	ZNF207	HNRNPM
9606.ENSP00000378165	9606.ENSP00000357858	764	ZNF207	BUB3
9606.ENSP00000378165	9606.ENSP00000221494	734	ZNF207	SF3A2
9606.ENSP00000379975	9606.ENSP00000334008	971	ILK	PARVA
9606.ENSP00000379975	9606.ENSP00000367154	912	ILK	RSU1
9606.ENSP00000379975	9606.ENSP00000342858	812	ILK	FERMT2
9606.ENSP00000379975	9606.ENSP00000446121	979	ILK	LIMS1
9606.ENSP00000379975	9606.ENSP00000391583	857	ILK	PARVG
9606.ENSP00000379975	9606.ENSP00000326888	870	ILK	LIMS2
9606.ENSP00000379975	9606.ENSP00000384515	919	ILK	PARVB
9606.ENSP00000380495	9606.ENSP00000441140	815	DDX51	NOL8
9606.ENSP00000380598	9606.ENSP00000453177	812	BLOC1S5	TRIM69
9606.ENSP00000380598	9606.ENSP00000351642	735	BLOC1S5	BCAS4
9606.ENSP00000380598	9606.ENSP00000341680	801	BLOC1S5	DTNBP1
9606.ENSP00000381270	9606.ENSP00000242505	912	TBC1D32	FAM149B1
9606.ENSP00000382177	9606.ENSP00000367494	800	MYO5A	SPIRE2
9606.ENSP00000382328	9606.ENSP00000419425	723	N4BP2L2	PPIA
9606.ENSP00000383641	9606.ENSP00000306157	870	CRLF2	IL7R
9606.ENSP00000383641	9606.ENSP00000339804	870	CRLF2	TSLP
9606.ENSP00000384408	9606.ENSP00000368458	800	PARG	PCNA
9606.ENSP00000385808	9606.ENSP00000364864	820	KIF3A	KIF3B
9606.ENSP00000385808	9606.ENSP00000264712	742	KIF3A	KIF3C
9606.ENSP00000386181	9606.ENSP00000419279	734	TTC30B	TTC26
9606.ENSP00000386181	9606.ENSP00000362121	819	TTC30B	IFT52
9606.ENSP00000386181	9606.ENSP00000460850	734	TTC30B	CLUAP1
9606.ENSP00000386181	9606.ENSP00000362424	734	TTC30B	TRAF3IP1
9606.ENSP00000387710	9606.ENSP00000240922	820	TARS	NAA50
9606.ENSP00000387710	9606.ENSP00000313199	871	TARS	HNRNPD
9606.ENSP00000387710	9606.ENSP00000361900	852	TARS	TOMM34
9606.ENSP00000387710	9606.ENSP00000216911	820	TARS	AURKA
9606.ENSP00000387739	9606.ENSP00000344666	816	AMOTL1	NF2
9606.ENSP00000394546	9606.ENSP00000308149	827	NHSL1	AMZ1
9606.ENSP00000395772	9606.ENSP00000222247	775	GNL3	RPL18A
9606.ENSP00000395772	9606.ENSP00000339795	797	GNL3	RPL7
9606.ENSP00000395772	9606.ENSP00000407323	818	GNL3	EBNA1BP2
9606.ENSP00000395772	9606.ENSP00000285814	815	GNL3	NIFK
9606.ENSP00000395772	9606.ENSP00000370589	818	GNL3	NOP56
9606.ENSP00000395772	9606.ENSP00000357748	795	GNL3	BCCIP
9606.ENSP00000395772	9606.ENSP00000221801	817	GNL3	FBL
9606.ENSP00000395772	9606.ENSP00000455106	816	GNL3	BOP1
9606.ENSP00000395772	9606.ENSP00000418082	801	GNL3	RPL37A
9606.ENSP00000395772	9606.ENSP00000396673	768	GNL3	FTSJ3
9606.ENSP00000395772	9606.ENSP00000229214	873	GNL3	KRR1
9606.ENSP00000395772	9606.ENSP00000472985	784	GNL3	RPS5
9606.ENSP00000395772	9606.ENSP00000322396	820	GNL3	RRS1
9606.ENSP00000395772	9606.ENSP00000363676	802	GNL3	RPL11
9606.ENSP00000395772	9606.ENSP00000363574	816	GNL3	EIF6
9606.ENSP00000395772	9606.ENSP00000379339	759	GNL3	RPS29
9606.ENSP00000395772	9606.ENSP00000420311	798	GNL3	RPL23
9606.ENSP00000395772	9606.ENSP00000264279	817	GNL3	NOP58
9606.ENSP00000395772	9606.ENSP00000339095	784	GNL3	RPS7
9606.ENSP00000395772	9606.ENSP00000383949	793	GNL3	NHP2L1
9606.ENSP00000395772	9606.ENSP00000385958	791	GNL3	RPS14
9606.ENSP00000395772	9606.ENSP00000309334	799	GNL3	RPL15
9606.ENSP00000395772	9606.ENSP00000346725	705	GNL3	PES1
9606.ENSP00000395772	9606.ENSP00000371858	816	GNL3	NOP2
9606.ENSP00000395772	9606.ENSP00000369424	806	GNL3	RBBP7
9606.ENSP00000398273	9606.ENSP00000356172	847	SOX5	SOX13
9606.ENSP00000398273	9606.ENSP00000252992	827	SOX5	CEP85
9606.ENSP00000398273	9606.ENSP00000350078	723	SOX5	ARID5A
9606.ENSP00000402515	9606.ENSP00000360525	993	SMG1	MAGOH
9606.ENSP00000402515	9606.ENSP00000354830	993	SMG1	DDIT4L
9606.ENSP00000402515	9606.ENSP00000276201	993	SMG1	UPF3B
9606.ENSP00000402515	9606.ENSP00000313007	993	SMG1	PABPC1
9606.ENSP00000402515	9606.ENSP00000364448	993	SMG1	UPF3A
9606.ENSP00000402515	9606.ENSP00000438748	860	SMG1	SMG8
9606.ENSP00000402515	9606.ENSP00000326806	993	SMG1	NCBP2
9606.ENSP00000402515	9606.ENSP00000269349	993	SMG1	EIF4A3
9606.ENSP00000402515	9606.ENSP00000270066	860	SMG1	SMG9
9606.ENSP00000402515	9606.ENSP00000463058	993	SMG1	RBM8A
9606.ENSP00000402515	9606.ENSP00000398131	993	SMG1	GSPT1
9606.ENSP00000402515	9606.ENSP00000341247	993	SMG1	GSPT2
9606.ENSP00000402515	9606.ENSP00000353741	993	SMG1	ETF1
9606.ENSP00000402515	9606.ENSP00000348708	993	SMG1	UPF2
9606.ENSP00000402515	9606.ENSP00000425133	993	SMG1	SMG7
9606.ENSP00000402515	9606.ENSP00000470142	993	SMG1	UPF1
9606.ENSP00000410083	9606.ENSP00000400482	708	VEZT	CMTM3
9606.ENSP00000411099	9606.ENSP00000316512	855	TLK1	TLK2
9606.ENSP00000414302	9606.ENSP00000357345	735	SRSF12	CLK2
9606.ENSP00000414302	9606.ENSP00000378505	716	SRSF12	CLK3
9606.ENSP00000417235	9606.ENSP00000428982	827	MED12L	CCNC
9606.ENSP00000417235	9606.ENSP00000370938	827	MED12L	CDK8
9606.ENSP00000417235	9606.ENSP00000362948	811	MED12L	MED18
9606.ENSP00000417235	9606.ENSP00000337340	827	MED12L	MED19
9606.ENSP00000417235	9606.ENSP00000282892	782	MED12L	MED21
9606.ENSP00000417235	9606.ENSP00000300651	811	MED12L	MED1
9606.ENSP00000417235	9606.ENSP00000357907	827	MED12L	CDK19
9606.ENSP00000417235	9606.ENSP00000286317	827	MED12L	MED7
9606.ENSP00000420095	9606.ENSP00000310260	993	ZMYND8	INTS6
9606.ENSP00000420095	9606.ENSP00000318641	993	ZMYND8	INTS3
9606.ENSP00000420095	9606.ENSP00000327889	993	ZMYND8	INTS5
9606.ENSP00000420095	9606.ENSP00000385722	993	ZMYND8	INTS1
9606.ENSP00000437550	9606.ENSP00000379366	899	LATS1	MOB1B
9606.ENSP00000437550	9606.ENSP00000379364	870	LATS1	MOB1A
9606.ENSP00000443410	9606.ENSP00000338272	747	FAM46D	HEY1
9606.ENSP00000455507	9606.ENSP00000467141	870	OBSCN	TTN
9606.ENSP00000463154	9606.ENSP00000417864	917	ANP32E	ANP32A
9606.ENSP00000463154	9606.ENSP00000361363	837	ANP32E	DMAP1
9606.ENSP00000463154	9606.ENSP00000346464	902	ANP32E	VPS72
9606.ENSP00000463154	9606.ENSP00000330658	990	ANP32E	PAPPA
9606.ENSP00000466363	9606.ENSP00000357883	799	PIP5K1C	PIP5K1A
9606.ENSP00000473381	9606.ENSP00000234111	870	OAZ1	ODC1
9606.ENSP00000473381	9606.ENSP00000337180	899	OAZ1	AZIN1
9606.ENSP00000480301	9606.ENSP00000440005	800	IQSEC1	ARF1
9606.ENSP00000480301	9606.ENSP00000358997	806	IQSEC1	IRAK1
9606.ENSP00000480301	9606.ENSP00000380697	798	IQSEC1	IRF7
9606.ENSP00000484472	9606.ENSP00000377471	816	EPPK1	CORO1B
9606.ENSP00000484472	9606.ENSP00000360532	980	EPPK1	CDC5L
9606.ENSP00000484472	9606.ENSP00000229390	780	EPPK1	SRSF9
9606.ENSP00000008527	9606.ENSP00000311344	803	CRY1	PPP2R1B
9606.ENSP00000156471	9606.ENSP00000460348	841	AQR	PRPF8
9606.ENSP00000156471	9606.ENSP00000227524	931	AQR	PRPF19
9606.ENSP00000156471	9606.ENSP00000297151	800	AQR	SLU7
9606.ENSP00000156471	9606.ENSP00000199814	941	AQR	RBM22
9606.ENSP00000156471	9606.ENSP00000387006	800	AQR	CWC22
9606.ENSP00000156471	9606.ENSP00000319240	800	AQR	MAGOHB
9606.ENSP00000156471	9606.ENSP00000262415	914	AQR	DHX8
9606.ENSP00000156471	9606.ENSP00000419270	800	AQR	PRKRIP1
9606.ENSP00000156471	9606.ENSP00000362803	800	AQR	PPIL1
9606.ENSP00000156471	9606.ENSP00000236273	961	AQR	SYF2
9606.ENSP00000156471	9606.ENSP00000342374	800	AQR	SNRPD2
9606.ENSP00000156471	9606.ENSP00000400591	836	AQR	SNRPE
9606.ENSP00000156471	9606.ENSP00000264645	800	AQR	CASC3
9606.ENSP00000156471	9606.ENSP00000360532	800	AQR	CDC5L
9606.ENSP00000156471	9606.ENSP00000412566	800	AQR	SNRPB
9606.ENSP00000156471	9606.ENSP00000475615	800	AQR	CWC15
9606.ENSP00000156471	9606.ENSP00000358554	800	AQR	BCAS2
9606.ENSP00000156471	9606.ENSP00000392094	800	AQR	EFTUD2
9606.ENSP00000156471	9606.ENSP00000357928	800	AQR	CDC40
9606.ENSP00000156471	9606.ENSP00000269349	842	AQR	EIF4A3
9606.ENSP00000156471	9606.ENSP00000424417	936	AQR	PLRG1
9606.ENSP00000156471	9606.ENSP00000254193	860	AQR	SNRPA1
9606.ENSP00000156471	9606.ENSP00000317123	800	AQR	SNRNP200
9606.ENSP00000156471	9606.ENSP00000272348	855	AQR	SNRPG
9606.ENSP00000156471	9606.ENSP00000221494	820	AQR	SF3A2
9606.ENSP00000156471	9606.ENSP00000463058	800	AQR	RBM8A
9606.ENSP00000156471	9606.ENSP00000266735	837	AQR	SNRPF
9606.ENSP00000156471	9606.ENSP00000300413	800	AQR	SNRPD1
9606.ENSP00000156471	9606.ENSP00000351137	966	AQR	XAB2
9606.ENSP00000156471	9606.ENSP00000263694	834	AQR	SNRNP40
9606.ENSP00000156471	9606.ENSP00000366557	964	AQR	CRNKL1
9606.ENSP00000156471	9606.ENSP00000246071	800	AQR	SNRPB2
9606.ENSP00000156471	9606.ENSP00000261531	813	AQR	SNW1
9606.ENSP00000156471	9606.ENSP00000386023	800	AQR	BUD31
9606.ENSP00000156471	9606.ENSP00000301740	800	AQR	SRRM2
9606.ENSP00000199814	9606.ENSP00000360532	800	RBM22	CDC5L
9606.ENSP00000199814	9606.ENSP00000412566	800	RBM22	SNRPB
9606.ENSP00000199814	9606.ENSP00000475615	800	RBM22	CWC15
9606.ENSP00000199814	9606.ENSP00000358554	800	RBM22	BCAS2
9606.ENSP00000199814	9606.ENSP00000392094	800	RBM22	EFTUD2
9606.ENSP00000199814	9606.ENSP00000460348	800	RBM22	PRPF8
9606.ENSP00000199814	9606.ENSP00000227524	855	RBM22	PRPF19
9606.ENSP00000199814	9606.ENSP00000357928	800	RBM22	CDC40
9606.ENSP00000199814	9606.ENSP00000269349	842	RBM22	EIF4A3
9606.ENSP00000199814	9606.ENSP00000424417	800	RBM22	PLRG1
9606.ENSP00000199814	9606.ENSP00000297151	800	RBM22	SLU7
9606.ENSP00000199814	9606.ENSP00000254193	800	RBM22	SNRPA1
9606.ENSP00000199814	9606.ENSP00000317123	800	RBM22	SNRNP200
9606.ENSP00000199814	9606.ENSP00000387006	800	RBM22	CWC22
9606.ENSP00000199814	9606.ENSP00000319240	800	RBM22	MAGOHB
9606.ENSP00000199814	9606.ENSP00000262415	800	RBM22	DHX8
9606.ENSP00000199814	9606.ENSP00000419270	800	RBM22	PRKRIP1
9606.ENSP00000199814	9606.ENSP00000272348	837	RBM22	SNRPG
9606.ENSP00000199814	9606.ENSP00000362803	800	RBM22	PPIL1
9606.ENSP00000199814	9606.ENSP00000236273	943	RBM22	SYF2
9606.ENSP00000199814	9606.ENSP00000463058	800	RBM22	RBM8A
9606.ENSP00000199814	9606.ENSP00000342374	800	RBM22	SNRPD2
9606.ENSP00000199814	9606.ENSP00000266735	818	RBM22	SNRPF
9606.ENSP00000199814	9606.ENSP00000400591	830	RBM22	SNRPE
9606.ENSP00000199814	9606.ENSP00000300413	800	RBM22	SNRPD1
9606.ENSP00000199814	9606.ENSP00000351137	800	RBM22	XAB2
9606.ENSP00000199814	9606.ENSP00000263694	800	RBM22	SNRNP40
9606.ENSP00000199814	9606.ENSP00000366557	800	RBM22	CRNKL1
9606.ENSP00000199814	9606.ENSP00000246071	800	RBM22	SNRPB2
9606.ENSP00000199814	9606.ENSP00000264645	800	RBM22	CASC3
9606.ENSP00000199814	9606.ENSP00000261531	800	RBM22	SNW1
9606.ENSP00000199814	9606.ENSP00000386023	800	RBM22	BUD31
9606.ENSP00000199814	9606.ENSP00000301740	800	RBM22	SRRM2
9606.ENSP00000202677	9606.ENSP00000368589	734	RALGAPA2	GFOD1
9606.ENSP00000216225	9606.ENSP00000301764	864	RBX1	DDB1
9606.ENSP00000216252	9606.ENSP00000356541	961	PHF5A	SF3B5
9606.ENSP00000216252	9606.ENSP00000315379	800	PHF5A	PRPF3
9606.ENSP00000216252	9606.ENSP00000460348	800	PHF5A	PRPF8
9606.ENSP00000216252	9606.ENSP00000305790	960	PHF5A	SF3B3
9606.ENSP00000216252	9606.ENSP00000269601	800	PHF5A	TXNL4A
9606.ENSP00000216252	9606.ENSP00000396301	800	PHF5A	IK
9606.ENSP00000216252	9606.ENSP00000410758	800	PHF5A	LSM5
9606.ENSP00000216252	9606.ENSP00000335321	998	PHF5A	SF3B1
9606.ENSP00000216252	9606.ENSP00000267812	800	PHF5A	MFAP1
9606.ENSP00000216252	9606.ENSP00000342374	800	PHF5A	SNRPD2
9606.ENSP00000216252	9606.ENSP00000400591	800	PHF5A	SNRPE
9606.ENSP00000216252	9606.ENSP00000324122	962	PHF5A	PRPF31
9606.ENSP00000216252	9606.ENSP00000274712	800	PHF5A	ZMAT2
9606.ENSP00000216252	9606.ENSP00000266079	800	PHF5A	PRPF6
9606.ENSP00000216252	9606.ENSP00000469468	800	PHF5A	LSM4
9606.ENSP00000216252	9606.ENSP00000412566	800	PHF5A	SNRPB
9606.ENSP00000216252	9606.ENSP00000306614	800	PHF5A	PPIH
9606.ENSP00000216252	9606.ENSP00000392094	800	PHF5A	EFTUD2
9606.ENSP00000216252	9606.ENSP00000422392	800	PHF5A	LSM6
9606.ENSP00000216252	9606.ENSP00000383949	800	PHF5A	NHP2L1
9606.ENSP00000216252	9606.ENSP00000254193	958	PHF5A	SNRPA1
9606.ENSP00000216252	9606.ENSP00000317123	800	PHF5A	SNRNP200
9606.ENSP00000216252	9606.ENSP00000368801	800	PHF5A	WBP4
9606.ENSP00000216252	9606.ENSP00000272348	800	PHF5A	SNRPG
9606.ENSP00000216252	9606.ENSP00000221494	993	PHF5A	SF3A2
9606.ENSP00000216252	9606.ENSP00000302160	800	PHF5A	LSM3
9606.ENSP00000216252	9606.ENSP00000310448	800	PHF5A	SART1
9606.ENSP00000216252	9606.ENSP00000266735	800	PHF5A	SNRPF
9606.ENSP00000216252	9606.ENSP00000300413	800	PHF5A	SNRPD1
9606.ENSP00000216252	9606.ENSP00000263694	800	PHF5A	SNRNP40
9606.ENSP00000216252	9606.ENSP00000252622	800	PHF5A	LSM7
9606.ENSP00000216252	9606.ENSP00000257181	800	PHF5A	PRPF38A
9606.ENSP00000216252	9606.ENSP00000246071	960	PHF5A	SNRPB2
9606.ENSP00000216252	9606.ENSP00000380336	800	PHF5A	SMU1
9606.ENSP00000216252	9606.ENSP00000364813	800	PHF5A	LSM2
9606.ENSP00000216442	9606.ENSP00000393241	771	ATP6V1D	RPS18
9606.ENSP00000216442	9606.ENSP00000261597	704	ATP6V1D	NDC80
9606.ENSP00000216442	9606.ENSP00000253413	852	ATP6V1D	ATP6V1E1
9606.ENSP00000216442	9606.ENSP00000234396	789	ATP6V1D	ATP6V1B1
9606.ENSP00000216911	9606.ENSP00000313199	816	AURKA	HNRNPD
9606.ENSP00000218348	9606.ENSP00000285021	804	USP11	XPC
9606.ENSP00000220853	9606.ENSP00000245046	869	EMC2	EMC3
9606.ENSP00000220853	9606.ENSP00000306220	860	EMC2	MMGT1
9606.ENSP00000220853	9606.ENSP00000334037	860	EMC2	EMC10
9606.ENSP00000220853	9606.ENSP00000380322	860	EMC2	EMC6
9606.ENSP00000220853	9606.ENSP00000256545	860	EMC2	EMC7
9606.ENSP00000220853	9606.ENSP00000267750	860	EMC2	EMC4
9606.ENSP00000220853	9606.ENSP00000420608	860	EMC2	EMC1
9606.ENSP00000221494	9606.ENSP00000356541	993	SF3A2	SF3B5
9606.ENSP00000221494	9606.ENSP00000243563	857	SF3A2	SNRPA
9606.ENSP00000221494	9606.ENSP00000315379	775	SF3A2	PRPF3
9606.ENSP00000221494	9606.ENSP00000460348	787	SF3A2	PRPF8
9606.ENSP00000221494	9606.ENSP00000227524	808	SF3A2	PRPF19
9606.ENSP00000221494	9606.ENSP00000305790	993	SF3A2	SF3B3
9606.ENSP00000221494	9606.ENSP00000363313	806	SF3A2	PRPF4
9606.ENSP00000221494	9606.ENSP00000335321	993	SF3A2	SF3B1
9606.ENSP00000221494	9606.ENSP00000342374	931	SF3A2	SNRPD2
9606.ENSP00000221494	9606.ENSP00000400591	931	SF3A2	SNRPE
9606.ENSP00000221494	9606.ENSP00000324122	869	SF3A2	PRPF31
9606.ENSP00000221494	9606.ENSP00000357858	734	SF3A2	BUB3
9606.ENSP00000221494	9606.ENSP00000266079	734	SF3A2	PRPF6
9606.ENSP00000221494	9606.ENSP00000360532	734	SF3A2	CDC5L
9606.ENSP00000221494	9606.ENSP00000326806	734	SF3A2	NCBP2
9606.ENSP00000221494	9606.ENSP00000412566	931	SF3A2	SNRPB
9606.ENSP00000221494	9606.ENSP00000475615	734	SF3A2	CWC15
9606.ENSP00000221494	9606.ENSP00000358554	734	SF3A2	BCAS2
9606.ENSP00000221494	9606.ENSP00000392094	734	SF3A2	EFTUD2
9606.ENSP00000221494	9606.ENSP00000424417	871	SF3A2	PLRG1
9606.ENSP00000221494	9606.ENSP00000254193	931	SF3A2	SNRPA1
9606.ENSP00000221494	9606.ENSP00000317123	734	SF3A2	SNRNP200
9606.ENSP00000221494	9606.ENSP00000272348	931	SF3A2	SNRPG
9606.ENSP00000221494	9606.ENSP00000367697	734	SF3A2	ATP6AP2
9606.ENSP00000221494	9606.ENSP00000328269	931	SF3A2	HMG20B
9606.ENSP00000221494	9606.ENSP00000310723	734	SF3A2	DDX23
9606.ENSP00000221494	9606.ENSP00000310448	771	SF3A2	SART1
9606.ENSP00000221494	9606.ENSP00000266735	931	SF3A2	SNRPF
9606.ENSP00000221494	9606.ENSP00000300413	931	SF3A2	SNRPD1
9606.ENSP00000221494	9606.ENSP00000472998	734	SF3A2	SNRNP70
9606.ENSP00000221494	9606.ENSP00000229390	734	SF3A2	SRSF9
9606.ENSP00000221494	9606.ENSP00000244520	734	SF3A2	SNRPC
9606.ENSP00000221494	9606.ENSP00000246071	931	SF3A2	SNRPB2
9606.ENSP00000221494	9606.ENSP00000386023	823	SF3A2	BUD31
9606.ENSP00000221494	9606.ENSP00000301740	734	SF3A2	SRRM2
9606.ENSP00000221801	9606.ENSP00000222247	793	FBL	RPL18A
9606.ENSP00000221801	9606.ENSP00000407323	822	FBL	EBNA1BP2
9606.ENSP00000221801	9606.ENSP00000285814	825	FBL	NIFK
9606.ENSP00000221801	9606.ENSP00000370589	818	FBL	NOP56
9606.ENSP00000221801	9606.ENSP00000455106	821	FBL	BOP1
9606.ENSP00000221801	9606.ENSP00000396673	799	FBL	FTSJ3
9606.ENSP00000221801	9606.ENSP00000472985	795	FBL	RPS5
9606.ENSP00000221801	9606.ENSP00000322396	787	FBL	RRS1
9606.ENSP00000221801	9606.ENSP00000363574	819	FBL	EIF6
9606.ENSP00000221801	9606.ENSP00000264279	822	FBL	NOP58
9606.ENSP00000221801	9606.ENSP00000339095	798	FBL	RPS7
9606.ENSP00000221801	9606.ENSP00000383949	802	FBL	NHP2L1
9606.ENSP00000221801	9606.ENSP00000385958	794	FBL	RPS14
9606.ENSP00000221801	9606.ENSP00000309334	802	FBL	RPL15
9606.ENSP00000222247	9606.ENSP00000393241	963	RPL18A	RPS18
9606.ENSP00000222247	9606.ENSP00000339795	955	RPL18A	RPL7
9606.ENSP00000222247	9606.ENSP00000363676	964	RPL18A	RPL11
9606.ENSP00000222247	9606.ENSP00000363574	777	RPL18A	EIF6
9606.ENSP00000222247	9606.ENSP00000440222	797	RPL18A	LUC7L2
9606.ENSP00000222247	9606.ENSP00000285814	820	RPL18A	NIFK
9606.ENSP00000222247	9606.ENSP00000370589	798	RPL18A	NOP56
9606.ENSP00000222247	9606.ENSP00000420311	955	RPL18A	RPL23
9606.ENSP00000222247	9606.ENSP00000369757	962	RPL18A	RPS6
9606.ENSP00000222247	9606.ENSP00000418082	963	RPL18A	RPL37A
9606.ENSP00000222247	9606.ENSP00000264279	794	RPL18A	NOP58
9606.ENSP00000222247	9606.ENSP00000339095	963	RPL18A	RPS7
9606.ENSP00000222247	9606.ENSP00000385958	963	RPL18A	RPS14
9606.ENSP00000222247	9606.ENSP00000309334	962	RPL18A	RPL15
9606.ENSP00000222247	9606.ENSP00000371858	787	RPL18A	NOP2
9606.ENSP00000222247	9606.ENSP00000472985	952	RPL18A	RPS5
9606.ENSP00000224181	9606.ENSP00000360281	800	C8G	C8B
9606.ENSP00000227524	9606.ENSP00000315379	819	PRPF19	PRPF3
9606.ENSP00000227524	9606.ENSP00000460348	955	PRPF19	PRPF8
9606.ENSP00000227524	9606.ENSP00000297151	800	PRPF19	SLU7
9606.ENSP00000227524	9606.ENSP00000305790	799	PRPF19	SF3B3
9606.ENSP00000227524	9606.ENSP00000387006	862	PRPF19	CWC22
9606.ENSP00000227524	9606.ENSP00000319240	800	PRPF19	MAGOHB
9606.ENSP00000227524	9606.ENSP00000262415	872	PRPF19	DHX8
9606.ENSP00000227524	9606.ENSP00000419270	800	PRPF19	PRKRIP1
9606.ENSP00000227524	9606.ENSP00000363313	869	PRPF19	PRPF4
9606.ENSP00000227524	9606.ENSP00000362803	800	PRPF19	PPIL1
9606.ENSP00000227524	9606.ENSP00000236273	934	PRPF19	SYF2
9606.ENSP00000227524	9606.ENSP00000342374	962	PRPF19	SNRPD2
9606.ENSP00000227524	9606.ENSP00000400591	800	PRPF19	SNRPE
9606.ENSP00000227524	9606.ENSP00000264645	800	PRPF19	CASC3
9606.ENSP00000227524	9606.ENSP00000266079	871	PRPF19	PRPF6
9606.ENSP00000227524	9606.ENSP00000360532	998	PRPF19	CDC5L
9606.ENSP00000227524	9606.ENSP00000412566	800	PRPF19	SNRPB
9606.ENSP00000227524	9606.ENSP00000475615	998	PRPF19	CWC15
9606.ENSP00000227524	9606.ENSP00000358554	998	PRPF19	BCAS2
9606.ENSP00000227524	9606.ENSP00000392094	934	PRPF19	EFTUD2
9606.ENSP00000227524	9606.ENSP00000357928	950	PRPF19	CDC40
9606.ENSP00000227524	9606.ENSP00000269349	862	PRPF19	EIF4A3
9606.ENSP00000227524	9606.ENSP00000424417	998	PRPF19	PLRG1
9606.ENSP00000227524	9606.ENSP00000254193	972	PRPF19	SNRPA1
9606.ENSP00000227524	9606.ENSP00000317123	960	PRPF19	SNRNP200
9606.ENSP00000227524	9606.ENSP00000272348	800	PRPF19	SNRPG
9606.ENSP00000227524	9606.ENSP00000463058	800	PRPF19	RBM8A
9606.ENSP00000227524	9606.ENSP00000310448	816	PRPF19	SART1
9606.ENSP00000227524	9606.ENSP00000266735	800	PRPF19	SNRPF
9606.ENSP00000227524	9606.ENSP00000300413	954	PRPF19	SNRPD1
9606.ENSP00000227524	9606.ENSP00000351137	959	PRPF19	XAB2
9606.ENSP00000227524	9606.ENSP00000263694	800	PRPF19	SNRNP40
9606.ENSP00000227524	9606.ENSP00000366557	902	PRPF19	CRNKL1
9606.ENSP00000227524	9606.ENSP00000246071	800	PRPF19	SNRPB2
9606.ENSP00000227524	9606.ENSP00000261531	867	PRPF19	SNW1
9606.ENSP00000227524	9606.ENSP00000386023	935	PRPF19	BUD31
9606.ENSP00000227524	9606.ENSP00000301740	805	PRPF19	SRRM2
9606.ENSP00000228284	9606.ENSP00000469468	795	SART3	LSM4
9606.ENSP00000228284	9606.ENSP00000364813	784	SART3	LSM2
9606.ENSP00000228347	9606.ENSP00000382058	832	POLR3B	POLR3G
9606.ENSP00000228347	9606.ENSP00000366828	838	POLR3B	POLR3F
9606.ENSP00000228347	9606.ENSP00000378736	943	POLR3B	CRCP
9606.ENSP00000228347	9606.ENSP00000415536	942	POLR3B	POLR2H
9606.ENSP00000228347	9606.ENSP00000478303	860	POLR3B	POLR2E
9606.ENSP00000228347	9606.ENSP00000334564	845	POLR3B	POLR3C
9606.ENSP00000228347	9606.ENSP00000302478	869	POLR3B	POLR1D
9606.ENSP00000228347	9606.ENSP00000380904	938	POLR3B	POLR3D
9606.ENSP00000228347	9606.ENSP00000442770	777	POLR3B	GPN3
9606.ENSP00000228347	9606.ENSP00000361446	869	POLR3B	POLR3A
9606.ENSP00000228347	9606.ENSP00000361465	874	POLR3B	POLR1C
9606.ENSP00000228347	9606.ENSP00000299853	836	POLR3B	POLR3E
9606.ENSP00000228347	9606.ENSP00000358320	819	POLR3B	POLR3GL
9606.ENSP00000229214	9606.ENSP00000407323	808	KRR1	EBNA1BP2
9606.ENSP00000229214	9606.ENSP00000285814	871	KRR1	NIFK
9606.ENSP00000229214	9606.ENSP00000370589	825	KRR1	NOP56
9606.ENSP00000229214	9606.ENSP00000264279	821	KRR1	NOP58
9606.ENSP00000229395	9606.ENSP00000376506	860	FGFR1OP2	PDCD10
9606.ENSP00000229395	9606.ENSP00000358810	860	FGFR1OP2	STRIP1
9606.ENSP00000229395	9606.ENSP00000358541	860	FGFR1OP2	SIKE1
9606.ENSP00000229395	9606.ENSP00000315702	860	FGFR1OP2	MOB4
9606.ENSP00000229395	9606.ENSP00000377867	860	FGFR1OP2	MST4
9606.ENSP00000229395	9606.ENSP00000365730	860	FGFR1OP2	STK24
9606.ENSP00000229395	9606.ENSP00000325748	860	FGFR1OP2	STK25
9606.ENSP00000229395	9606.ENSP00000350071	860	FGFR1OP2	STRN3
9606.ENSP00000229395	9606.ENSP00000429744	860	FGFR1OP2	STK3
9606.ENSP00000229395	9606.ENSP00000263918	860	FGFR1OP2	STRN
9606.ENSP00000230124	9606.ENSP00000265709	837	FIG4	ANK1
9606.ENSP00000230124	9606.ENSP00000261776	808	FIG4	VAC14
9606.ENSP00000231948	9606.ENSP00000301764	870	CRBN	DDB1
9606.ENSP00000231948	9606.ENSP00000398131	800	CRBN	GSPT1
9606.ENSP00000234396	9606.ENSP00000379836	817	ATP6V1B1	SLC30A5
9606.ENSP00000234396	9606.ENSP00000357288	742	ATP6V1B1	LAMTOR2
9606.ENSP00000234396	9606.ENSP00000253413	819	ATP6V1B1	ATP6V1E1
9606.ENSP00000236273	9606.ENSP00000360532	932	SYF2	CDC5L
9606.ENSP00000236273	9606.ENSP00000412566	800	SYF2	SNRPB
9606.ENSP00000236273	9606.ENSP00000475615	800	SYF2	CWC15
9606.ENSP00000236273	9606.ENSP00000358554	945	SYF2	BCAS2
9606.ENSP00000236273	9606.ENSP00000392094	800	SYF2	EFTUD2
9606.ENSP00000236273	9606.ENSP00000460348	800	SYF2	PRPF8
9606.ENSP00000236273	9606.ENSP00000357928	937	SYF2	CDC40
9606.ENSP00000236273	9606.ENSP00000269349	800	SYF2	EIF4A3
9606.ENSP00000236273	9606.ENSP00000424417	959	SYF2	PLRG1
9606.ENSP00000236273	9606.ENSP00000297151	800	SYF2	SLU7
9606.ENSP00000236273	9606.ENSP00000254193	907	SYF2	SNRPA1
9606.ENSP00000236273	9606.ENSP00000317123	800	SYF2	SNRNP200
9606.ENSP00000236273	9606.ENSP00000387006	800	SYF2	CWC22
9606.ENSP00000236273	9606.ENSP00000319240	800	SYF2	MAGOHB
9606.ENSP00000236273	9606.ENSP00000262415	905	SYF2	DHX8
9606.ENSP00000236273	9606.ENSP00000419270	800	SYF2	PRKRIP1
9606.ENSP00000236273	9606.ENSP00000272348	903	SYF2	SNRPG
9606.ENSP00000236273	9606.ENSP00000362803	800	SYF2	PPIL1
9606.ENSP00000236273	9606.ENSP00000463058	800	SYF2	RBM8A
9606.ENSP00000236273	9606.ENSP00000342374	800	SYF2	SNRPD2
9606.ENSP00000236273	9606.ENSP00000266735	800	SYF2	SNRPF
9606.ENSP00000236273	9606.ENSP00000400591	903	SYF2	SNRPE
9606.ENSP00000236273	9606.ENSP00000300413	800	SYF2	SNRPD1
9606.ENSP00000236273	9606.ENSP00000351137	961	SYF2	XAB2
9606.ENSP00000236273	9606.ENSP00000263694	800	SYF2	SNRNP40
9606.ENSP00000236273	9606.ENSP00000366557	962	SYF2	CRNKL1
9606.ENSP00000236273	9606.ENSP00000246071	800	SYF2	SNRPB2
9606.ENSP00000236273	9606.ENSP00000264645	800	SYF2	CASC3
9606.ENSP00000236273	9606.ENSP00000261531	962	SYF2	SNW1
9606.ENSP00000236273	9606.ENSP00000386023	933	SYF2	BUD31
9606.ENSP00000236273	9606.ENSP00000301740	800	SYF2	SRRM2
9606.ENSP00000240618	9606.ENSP00000480609	800	KLRK1	ENSG00000255819
9606.ENSP00000240922	9606.ENSP00000313199	816	NAA50	HNRNPD
9606.ENSP00000242591	9606.ENSP00000377769	719	IFT81	ARL13B
9606.ENSP00000242591	9606.ENSP00000404122	829	IFT81	IFT74
9606.ENSP00000243563	9606.ENSP00000356541	777	SNRPA	SF3B5
9606.ENSP00000243563	9606.ENSP00000335321	804	SNRPA	SF3B1
9606.ENSP00000243563	9606.ENSP00000342374	800	SNRPA	SNRPD2
9606.ENSP00000243563	9606.ENSP00000400591	923	SNRPA	SNRPE
9606.ENSP00000243563	9606.ENSP00000266079	828	SNRPA	PRPF6
9606.ENSP00000243563	9606.ENSP00000412566	800	SNRPA	SNRPB
9606.ENSP00000243563	9606.ENSP00000254193	854	SNRPA	SNRPA1
9606.ENSP00000243563	9606.ENSP00000272348	906	SNRPA	SNRPG
9606.ENSP00000243563	9606.ENSP00000266735	909	SNRPA	SNRPF
9606.ENSP00000243563	9606.ENSP00000300413	800	SNRPA	SNRPD1
9606.ENSP00000243563	9606.ENSP00000472998	920	SNRPA	SNRNP70
9606.ENSP00000244520	9606.ENSP00000342374	800	SNRPC	SNRPD2
9606.ENSP00000244520	9606.ENSP00000400591	934	SNRPC	SNRPE
9606.ENSP00000244520	9606.ENSP00000412566	958	SNRPC	SNRPB
9606.ENSP00000244520	9606.ENSP00000272348	909	SNRPC	SNRPG
9606.ENSP00000244520	9606.ENSP00000266735	918	SNRPC	SNRPF
9606.ENSP00000244520	9606.ENSP00000472998	925	SNRPC	SNRNP70
9606.ENSP00000245046	9606.ENSP00000345195	860	EMC3	UBQLN2
9606.ENSP00000245046	9606.ENSP00000306220	864	EMC3	MMGT1
9606.ENSP00000245046	9606.ENSP00000334037	867	EMC3	EMC10
9606.ENSP00000245046	9606.ENSP00000256545	860	EMC3	EMC7
9606.ENSP00000245046	9606.ENSP00000267750	871	EMC3	EMC4
9606.ENSP00000245046	9606.ENSP00000420608	860	EMC3	EMC1
9606.ENSP00000246071	9606.ENSP00000356541	800	SNRPB2	SF3B5
9606.ENSP00000246071	9606.ENSP00000315379	800	SNRPB2	PRPF3
9606.ENSP00000246071	9606.ENSP00000460348	800	SNRPB2	PRPF8
9606.ENSP00000246071	9606.ENSP00000297151	800	SNRPB2	SLU7
9606.ENSP00000246071	9606.ENSP00000305790	952	SNRPB2	SF3B3
9606.ENSP00000246071	9606.ENSP00000269601	800	SNRPB2	TXNL4A
9606.ENSP00000246071	9606.ENSP00000396301	800	SNRPB2	IK
9606.ENSP00000246071	9606.ENSP00000387006	800	SNRPB2	CWC22
9606.ENSP00000246071	9606.ENSP00000319240	800	SNRPB2	MAGOHB
9606.ENSP00000246071	9606.ENSP00000410758	800	SNRPB2	LSM5
9606.ENSP00000246071	9606.ENSP00000262415	800	SNRPB2	DHX8
9606.ENSP00000246071	9606.ENSP00000419270	800	SNRPB2	PRKRIP1
9606.ENSP00000246071	9606.ENSP00000362803	800	SNRPB2	PPIL1
9606.ENSP00000246071	9606.ENSP00000335321	963	SNRPB2	SF3B1
9606.ENSP00000246071	9606.ENSP00000267812	800	SNRPB2	MFAP1
9606.ENSP00000246071	9606.ENSP00000342374	800	SNRPB2	SNRPD2
9606.ENSP00000246071	9606.ENSP00000400591	919	SNRPB2	SNRPE
9606.ENSP00000246071	9606.ENSP00000324122	960	SNRPB2	PRPF31
9606.ENSP00000246071	9606.ENSP00000264645	800	SNRPB2	CASC3
9606.ENSP00000246071	9606.ENSP00000274712	800	SNRPB2	ZMAT2
9606.ENSP00000246071	9606.ENSP00000266079	800	SNRPB2	PRPF6
9606.ENSP00000246071	9606.ENSP00000469468	800	SNRPB2	LSM4
9606.ENSP00000246071	9606.ENSP00000360532	800	SNRPB2	CDC5L
9606.ENSP00000246071	9606.ENSP00000412566	800	SNRPB2	SNRPB
9606.ENSP00000246071	9606.ENSP00000475615	800	SNRPB2	CWC15
9606.ENSP00000246071	9606.ENSP00000306614	800	SNRPB2	PPIH
9606.ENSP00000246071	9606.ENSP00000358554	800	SNRPB2	BCAS2
9606.ENSP00000246071	9606.ENSP00000392094	800	SNRPB2	EFTUD2
9606.ENSP00000246071	9606.ENSP00000357928	800	SNRPB2	CDC40
9606.ENSP00000246071	9606.ENSP00000269349	872	SNRPB2	EIF4A3
9606.ENSP00000246071	9606.ENSP00000424417	800	SNRPB2	PLRG1
9606.ENSP00000246071	9606.ENSP00000422392	800	SNRPB2	LSM6
9606.ENSP00000246071	9606.ENSP00000383949	800	SNRPB2	NHP2L1
9606.ENSP00000246071	9606.ENSP00000254193	967	SNRPB2	SNRPA1
9606.ENSP00000246071	9606.ENSP00000317123	872	SNRPB2	SNRNP200
9606.ENSP00000246071	9606.ENSP00000368801	800	SNRPB2	WBP4
9606.ENSP00000246071	9606.ENSP00000272348	905	SNRPB2	SNRPG
9606.ENSP00000246071	9606.ENSP00000302160	800	SNRPB2	LSM3
9606.ENSP00000246071	9606.ENSP00000463058	800	SNRPB2	RBM8A
9606.ENSP00000246071	9606.ENSP00000310448	800	SNRPB2	SART1
9606.ENSP00000246071	9606.ENSP00000266735	906	SNRPB2	SNRPF
9606.ENSP00000246071	9606.ENSP00000300413	800	SNRPB2	SNRPD1
9606.ENSP00000246071	9606.ENSP00000351137	800	SNRPB2	XAB2
9606.ENSP00000246071	9606.ENSP00000263694	802	SNRPB2	SNRNP40
9606.ENSP00000246071	9606.ENSP00000252622	800	SNRPB2	LSM7
9606.ENSP00000246071	9606.ENSP00000366557	800	SNRPB2	CRNKL1
9606.ENSP00000246071	9606.ENSP00000257181	800	SNRPB2	PRPF38A
9606.ENSP00000246071	9606.ENSP00000380336	800	SNRPB2	SMU1
9606.ENSP00000246071	9606.ENSP00000261531	813	SNRPB2	SNW1
9606.ENSP00000246071	9606.ENSP00000386023	800	SNRPB2	BUD31
9606.ENSP00000246071	9606.ENSP00000364813	800	SNRPB2	LSM2
9606.ENSP00000246071	9606.ENSP00000301740	901	SNRPB2	SRRM2
9606.ENSP00000247843	9606.ENSP00000352925	757	YEATS4	TRRAP
9606.ENSP00000247843	9606.ENSP00000314806	815	YEATS4	FOXR1
9606.ENSP00000247843	9606.ENSP00000362166	757	YEATS4	MEAF6
9606.ENSP00000247843	9606.ENSP00000361363	818	YEATS4	DMAP1
9606.ENSP00000247843	9606.ENSP00000468304	820	YEATS4	MBTD1
9606.ENSP00000247843	9606.ENSP00000427329	714	YEATS4	FOXR2
9606.ENSP00000247843	9606.ENSP00000258484	816	YEATS4	EPC2
9606.ENSP00000247843	9606.ENSP00000331310	723	YEATS4	MORF4L1
9606.ENSP00000247843	9606.ENSP00000320566	820	YEATS4	ING3
9606.ENSP00000247843	9606.ENSP00000346464	723	YEATS4	VPS72
9606.ENSP00000247843	9606.ENSP00000263062	816	YEATS4	EPC1
9606.ENSP00000247843	9606.ENSP00000374213	742	YEATS4	EP400
9606.ENSP00000247843	9606.ENSP00000359518	723	YEATS4	MRGBP
9606.ENSP00000247843	9606.ENSP00000473172	794	YEATS4	RUVBL2
9606.ENSP00000249344	9606.ENSP00000358810	860	STRIP2	STRIP1
9606.ENSP00000249344	9606.ENSP00000358541	860	STRIP2	SIKE1
9606.ENSP00000249344	9606.ENSP00000315702	860	STRIP2	MOB4
9606.ENSP00000249344	9606.ENSP00000377867	860	STRIP2	MST4
9606.ENSP00000249344	9606.ENSP00000365730	860	STRIP2	STK24
9606.ENSP00000249344	9606.ENSP00000325748	860	STRIP2	STK25
9606.ENSP00000249344	9606.ENSP00000350071	860	STRIP2	STRN3
9606.ENSP00000249344	9606.ENSP00000429744	860	STRIP2	STK3
9606.ENSP00000249344	9606.ENSP00000263918	860	STRIP2	STRN
9606.ENSP00000250244	9606.ENSP00000350199	859	AP1M2	AP1B1
9606.ENSP00000250244	9606.ENSP00000482835	866	AP1M2	AP2B1
9606.ENSP00000251968	9606.ENSP00000324810	847	TSG101	MVB12A
9606.ENSP00000251968	9606.ENSP00000360532	980	TSG101	CDC5L
9606.ENSP00000251968	9606.ENSP00000366565	832	TSG101	VPS28
9606.ENSP00000251968	9606.ENSP00000347495	818	TSG101	WARS
9606.ENSP00000252622	9606.ENSP00000356541	800	LSM7	SF3B5
9606.ENSP00000252622	9606.ENSP00000315379	800	LSM7	PRPF3
9606.ENSP00000252622	9606.ENSP00000460348	800	LSM7	PRPF8
9606.ENSP00000252622	9606.ENSP00000305790	800	LSM7	SF3B3
9606.ENSP00000252622	9606.ENSP00000269601	800	LSM7	TXNL4A
9606.ENSP00000252622	9606.ENSP00000396301	800	LSM7	IK
9606.ENSP00000252622	9606.ENSP00000410758	981	LSM7	LSM5
9606.ENSP00000252622	9606.ENSP00000335321	800	LSM7	SF3B1
9606.ENSP00000252622	9606.ENSP00000267812	800	LSM7	MFAP1
9606.ENSP00000252622	9606.ENSP00000342374	878	LSM7	SNRPD2
9606.ENSP00000252622	9606.ENSP00000400591	970	LSM7	SNRPE
9606.ENSP00000252622	9606.ENSP00000324122	800	LSM7	PRPF31
9606.ENSP00000252622	9606.ENSP00000274712	800	LSM7	ZMAT2
9606.ENSP00000252622	9606.ENSP00000266079	800	LSM7	PRPF6
9606.ENSP00000252622	9606.ENSP00000469468	998	LSM7	LSM4
9606.ENSP00000252622	9606.ENSP00000412566	800	LSM7	SNRPB
9606.ENSP00000252622	9606.ENSP00000312981	800	LSM7	USP39
9606.ENSP00000252622	9606.ENSP00000306614	800	LSM7	PPIH
9606.ENSP00000252622	9606.ENSP00000392094	800	LSM7	EFTUD2
9606.ENSP00000252622	9606.ENSP00000422392	998	LSM7	LSM6
9606.ENSP00000252622	9606.ENSP00000383949	800	LSM7	NHP2L1
9606.ENSP00000252622	9606.ENSP00000254193	800	LSM7	SNRPA1
9606.ENSP00000252622	9606.ENSP00000317123	800	LSM7	SNRNP200
9606.ENSP00000252622	9606.ENSP00000368801	800	LSM7	WBP4
9606.ENSP00000252622	9606.ENSP00000272348	800	LSM7	SNRPG
9606.ENSP00000252622	9606.ENSP00000302160	998	LSM7	LSM3
9606.ENSP00000252622	9606.ENSP00000310723	800	LSM7	DDX23
9606.ENSP00000252622	9606.ENSP00000310448	800	LSM7	SART1
9606.ENSP00000252622	9606.ENSP00000266735	956	LSM7	SNRPF
9606.ENSP00000252622	9606.ENSP00000300413	878	LSM7	SNRPD1
9606.ENSP00000252622	9606.ENSP00000263694	800	LSM7	SNRNP40
9606.ENSP00000252622	9606.ENSP00000257181	800	LSM7	PRPF38A
9606.ENSP00000252622	9606.ENSP00000380336	800	LSM7	SMU1
9606.ENSP00000252622	9606.ENSP00000364813	998	LSM7	LSM2
9606.ENSP00000252699	9606.ENSP00000377941	987	ACTN4	ACTN1
9606.ENSP00000252992	9606.ENSP00000356172	847	CEP85	SOX13
9606.ENSP00000252996	9606.ENSP00000352925	813	TAF4	TRRAP
9606.ENSP00000252996	9606.ENSP00000362068	827	TAF4	TAF8
9606.ENSP00000252996	9606.ENSP00000375942	993	TAF4	TBP
9606.ENSP00000252996	9606.ENSP00000358854	993	TAF4	TAF5
9606.ENSP00000252996	9606.ENSP00000339917	879	TAF4	TAF9B
9606.ENSP00000252996	9606.ENSP00000406549	866	TAF4	TAF1
9606.ENSP00000252996	9606.ENSP00000399982	886	TAF4	TAF6
9606.ENSP00000252996	9606.ENSP00000370201	879	TAF4	TAF9
9606.ENSP00000252996	9606.ENSP00000263974	993	TAF4	TAF12
9606.ENSP00000252996	9606.ENSP00000361998	826	TAF4	TAF7L
9606.ENSP00000252996	9606.ENSP00000354633	993	TAF4	TAF11
9606.ENSP00000252996	9606.ENSP00000299424	879	TAF4	TAF10
9606.ENSP00000252996	9606.ENSP00000312709	993	TAF4	TAF7
9606.ENSP00000253413	9606.ENSP00000379836	820	ATP6V1E1	SLC30A5
9606.ENSP00000253458	9606.ENSP00000328269	822	GSE1	HMG20B
9606.ENSP00000253458	9606.ENSP00000371133	827	GSE1	HMG20A
9606.ENSP00000254193	9606.ENSP00000460348	938	SNRPA1	PRPF8
9606.ENSP00000254193	9606.ENSP00000319240	800	SNRPA1	MAGOHB
9606.ENSP00000254193	9606.ENSP00000262415	800	SNRPA1	DHX8
9606.ENSP00000254193	9606.ENSP00000400591	922	SNRPA1	SNRPE
9606.ENSP00000254193	9606.ENSP00000324122	969	SNRPA1	PRPF31
9606.ENSP00000254193	9606.ENSP00000266079	866	SNRPA1	PRPF6
9606.ENSP00000254193	9606.ENSP00000360532	892	SNRPA1	CDC5L
9606.ENSP00000254193	9606.ENSP00000412566	949	SNRPA1	SNRPB
9606.ENSP00000254193	9606.ENSP00000306614	800	SNRPA1	PPIH
9606.ENSP00000254193	9606.ENSP00000358554	800	SNRPA1	BCAS2
9606.ENSP00000254193	9606.ENSP00000392094	840	SNRPA1	EFTUD2
9606.ENSP00000254193	9606.ENSP00000269349	800	SNRPA1	EIF4A3
9606.ENSP00000254193	9606.ENSP00000424417	958	SNRPA1	PLRG1
9606.ENSP00000254193	9606.ENSP00000422392	800	SNRPA1	LSM6
9606.ENSP00000254193	9606.ENSP00000317123	972	SNRPA1	SNRNP200
9606.ENSP00000254193	9606.ENSP00000272348	922	SNRPA1	SNRPG
9606.ENSP00000254193	9606.ENSP00000302160	800	SNRPA1	LSM3
9606.ENSP00000254193	9606.ENSP00000463058	800	SNRPA1	RBM8A
9606.ENSP00000254193	9606.ENSP00000266735	971	SNRPA1	SNRPF
9606.ENSP00000254193	9606.ENSP00000351137	951	SNRPA1	XAB2
9606.ENSP00000254193	9606.ENSP00000366557	892	SNRPA1	CRNKL1
9606.ENSP00000254193	9606.ENSP00000364813	878	SNRPA1	LSM2
9606.ENSP00000254193	9606.ENSP00000301740	844	SNRPA1	SRRM2
9606.ENSP00000254193	9606.ENSP00000356541	959	SNRPA1	SF3B5
9606.ENSP00000254193	9606.ENSP00000315379	841	SNRPA1	PRPF3
9606.ENSP00000254193	9606.ENSP00000297151	800	SNRPA1	SLU7
9606.ENSP00000254193	9606.ENSP00000305790	962	SNRPA1	SF3B3
9606.ENSP00000254193	9606.ENSP00000269601	800	SNRPA1	TXNL4A
9606.ENSP00000254193	9606.ENSP00000396301	800	SNRPA1	IK
9606.ENSP00000254193	9606.ENSP00000387006	800	SNRPA1	CWC22
9606.ENSP00000254193	9606.ENSP00000410758	800	SNRPA1	LSM5
9606.ENSP00000254193	9606.ENSP00000419270	935	SNRPA1	PRKRIP1
9606.ENSP00000254193	9606.ENSP00000362803	800	SNRPA1	PPIL1
9606.ENSP00000254193	9606.ENSP00000335321	973	SNRPA1	SF3B1
9606.ENSP00000254193	9606.ENSP00000267812	800	SNRPA1	MFAP1
9606.ENSP00000254193	9606.ENSP00000342374	972	SNRPA1	SNRPD2
9606.ENSP00000254193	9606.ENSP00000264645	800	SNRPA1	CASC3
9606.ENSP00000254193	9606.ENSP00000274712	800	SNRPA1	ZMAT2
9606.ENSP00000254193	9606.ENSP00000469468	800	SNRPA1	LSM4
9606.ENSP00000254193	9606.ENSP00000475615	800	SNRPA1	CWC15
9606.ENSP00000254193	9606.ENSP00000357928	970	SNRPA1	CDC40
9606.ENSP00000254193	9606.ENSP00000383949	800	SNRPA1	NHP2L1
9606.ENSP00000254193	9606.ENSP00000368801	800	SNRPA1	WBP4
9606.ENSP00000254193	9606.ENSP00000310448	972	SNRPA1	SART1
9606.ENSP00000254193	9606.ENSP00000300413	973	SNRPA1	SNRPD1
9606.ENSP00000254193	9606.ENSP00000263694	800	SNRPA1	SNRNP40
9606.ENSP00000254193	9606.ENSP00000257181	800	SNRPA1	PRPF38A
9606.ENSP00000254193	9606.ENSP00000380336	800	SNRPA1	SMU1
9606.ENSP00000254193	9606.ENSP00000261531	882	SNRPA1	SNW1
9606.ENSP00000254193	9606.ENSP00000386023	899	SNRPA1	BUD31
9606.ENSP00000255108	9606.ENSP00000361883	873	DPH2	CAP1
9606.ENSP00000256545	9606.ENSP00000345195	860	EMC7	UBQLN2
9606.ENSP00000256545	9606.ENSP00000306220	864	EMC7	MMGT1
9606.ENSP00000256545	9606.ENSP00000334037	860	EMC7	EMC10
9606.ENSP00000256545	9606.ENSP00000380322	860	EMC7	EMC6
9606.ENSP00000256545	9606.ENSP00000267750	860	EMC7	EMC4
9606.ENSP00000256545	9606.ENSP00000420608	860	EMC7	EMC1
9606.ENSP00000256644	9606.ENSP00000358423	993	LAMTOR5	RRAGD
9606.ENSP00000256644	9606.ENSP00000354558	993	LAMTOR5	MTOR
9606.ENSP00000256644	9606.ENSP00000424183	998	LAMTOR5	LAMTOR3
9606.ENSP00000256644	9606.ENSP00000278671	998	LAMTOR5	LAMTOR1
9606.ENSP00000256644	9606.ENSP00000362092	998	LAMTOR5	RRAGC
9606.ENSP00000256644	9606.ENSP00000343118	998	LAMTOR5	LAMTOR4
9606.ENSP00000256644	9606.ENSP00000357288	998	LAMTOR5	LAMTOR2
9606.ENSP00000256644	9606.ENSP00000262850	993	LAMTOR5	RRAGB
9606.ENSP00000256644	9606.ENSP00000369899	998	LAMTOR5	RRAGA
9606.ENSP00000256996	9606.ENSP00000350512	787	DDB2	COPS5
9606.ENSP00000256996	9606.ENSP00000362710	827	DDB2	COPS7B
9606.ENSP00000256996	9606.ENSP00000301764	870	DDB2	DDB1
9606.ENSP00000256996	9606.ENSP00000304102	742	DDB2	COPS6
9606.ENSP00000256996	9606.ENSP00000268717	742	DDB2	COPS3
9606.ENSP00000256996	9606.ENSP00000299259	704	DDB2	COPS2
9606.ENSP00000257181	9606.ENSP00000356541	800	PRPF38A	SF3B5
9606.ENSP00000257181	9606.ENSP00000315379	800	PRPF38A	PRPF3
9606.ENSP00000257181	9606.ENSP00000460348	800	PRPF38A	PRPF8
9606.ENSP00000257181	9606.ENSP00000305790	800	PRPF38A	SF3B3
9606.ENSP00000257181	9606.ENSP00000269601	800	PRPF38A	TXNL4A
9606.ENSP00000257181	9606.ENSP00000396301	800	PRPF38A	IK
9606.ENSP00000257181	9606.ENSP00000410758	800	PRPF38A	LSM5
9606.ENSP00000257181	9606.ENSP00000335321	800	PRPF38A	SF3B1
9606.ENSP00000257181	9606.ENSP00000267812	935	PRPF38A	MFAP1
9606.ENSP00000257181	9606.ENSP00000342374	800	PRPF38A	SNRPD2
9606.ENSP00000257181	9606.ENSP00000400591	800	PRPF38A	SNRPE
9606.ENSP00000257181	9606.ENSP00000324122	800	PRPF38A	PRPF31
9606.ENSP00000257181	9606.ENSP00000274712	800	PRPF38A	ZMAT2
9606.ENSP00000257181	9606.ENSP00000266079	800	PRPF38A	PRPF6
9606.ENSP00000257181	9606.ENSP00000469468	800	PRPF38A	LSM4
9606.ENSP00000257181	9606.ENSP00000412566	800	PRPF38A	SNRPB
9606.ENSP00000257181	9606.ENSP00000306614	800	PRPF38A	PPIH
9606.ENSP00000257181	9606.ENSP00000392094	800	PRPF38A	EFTUD2
9606.ENSP00000257181	9606.ENSP00000422392	800	PRPF38A	LSM6
9606.ENSP00000257181	9606.ENSP00000383949	800	PRPF38A	NHP2L1
9606.ENSP00000257181	9606.ENSP00000317123	800	PRPF38A	SNRNP200
9606.ENSP00000257181	9606.ENSP00000368801	800	PRPF38A	WBP4
9606.ENSP00000257181	9606.ENSP00000272348	800	PRPF38A	SNRPG
9606.ENSP00000257181	9606.ENSP00000302160	800	PRPF38A	LSM3
9606.ENSP00000257181	9606.ENSP00000310448	800	PRPF38A	SART1
9606.ENSP00000257181	9606.ENSP00000266735	800	PRPF38A	SNRPF
9606.ENSP00000257181	9606.ENSP00000300413	800	PRPF38A	SNRPD1
9606.ENSP00000257181	9606.ENSP00000263694	800	PRPF38A	SNRNP40
9606.ENSP00000257181	9606.ENSP00000380336	800	PRPF38A	SMU1
9606.ENSP00000257181	9606.ENSP00000364813	800	PRPF38A	LSM2
9606.ENSP00000258198	9606.ENSP00000380308	852	DYNC1LI2	DYNC1I2
9606.ENSP00000258198	9606.ENSP00000273130	938	DYNC1LI2	DYNC1LI1
9606.ENSP00000258198	9606.ENSP00000348965	974	DYNC1LI2	DYNC1H1
9606.ENSP00000258198	9606.ENSP00000360532	980	DYNC1LI2	CDC5L
9606.ENSP00000258484	9606.ENSP00000314806	822	EPC2	FOXR1
9606.ENSP00000258484	9606.ENSP00000362166	810	EPC2	MEAF6
9606.ENSP00000258484	9606.ENSP00000380494	720	EPC2	MYCL
9606.ENSP00000258484	9606.ENSP00000318297	787	EPC2	RUVBL1
9606.ENSP00000258484	9606.ENSP00000331310	827	EPC2	MORF4L1
9606.ENSP00000258484	9606.ENSP00000359518	823	EPC2	MRGBP
9606.ENSP00000258484	9606.ENSP00000352173	737	EPC2	PLAC1
9606.ENSP00000259021	9606.ENSP00000354425	812	KAT7	JADE2
9606.ENSP00000260570	9606.ENSP00000264538	741	IFT172	IFT57
9606.ENSP00000261531	9606.ENSP00000460348	867	SNW1	PRPF8
9606.ENSP00000261531	9606.ENSP00000297151	800	SNW1	SLU7
9606.ENSP00000261531	9606.ENSP00000387006	800	SNW1	CWC22
9606.ENSP00000261531	9606.ENSP00000319240	807	SNW1	MAGOHB
9606.ENSP00000261531	9606.ENSP00000262415	923	SNW1	DHX8
9606.ENSP00000261531	9606.ENSP00000419270	800	SNW1	PRKRIP1
9606.ENSP00000261531	9606.ENSP00000362803	870	SNW1	PPIL1
9606.ENSP00000261531	9606.ENSP00000342374	962	SNW1	SNRPD2
9606.ENSP00000261531	9606.ENSP00000400591	836	SNW1	SNRPE
9606.ENSP00000261531	9606.ENSP00000264645	800	SNW1	CASC3
9606.ENSP00000261531	9606.ENSP00000360532	936	SNW1	CDC5L
9606.ENSP00000261531	9606.ENSP00000412566	813	SNW1	SNRPB
9606.ENSP00000261531	9606.ENSP00000475615	800	SNW1	CWC15
9606.ENSP00000261531	9606.ENSP00000358554	813	SNW1	BCAS2
9606.ENSP00000261531	9606.ENSP00000392094	943	SNW1	EFTUD2
9606.ENSP00000261531	9606.ENSP00000357928	973	SNW1	CDC40
9606.ENSP00000261531	9606.ENSP00000269349	842	SNW1	EIF4A3
9606.ENSP00000261531	9606.ENSP00000424417	940	SNW1	PLRG1
9606.ENSP00000261531	9606.ENSP00000383949	764	SNW1	NHP2L1
9606.ENSP00000261531	9606.ENSP00000317123	878	SNW1	SNRNP200
9606.ENSP00000261531	9606.ENSP00000272348	855	SNW1	SNRPG
9606.ENSP00000261531	9606.ENSP00000463058	800	SNW1	RBM8A
9606.ENSP00000261531	9606.ENSP00000266735	837	SNW1	SNRPF
9606.ENSP00000261531	9606.ENSP00000300413	800	SNW1	SNRPD1
9606.ENSP00000261531	9606.ENSP00000351137	897	SNW1	XAB2
9606.ENSP00000261531	9606.ENSP00000263694	813	SNW1	SNRNP40
9606.ENSP00000261531	9606.ENSP00000366557	963	SNW1	CRNKL1
9606.ENSP00000261531	9606.ENSP00000386023	876	SNW1	BUD31
9606.ENSP00000261531	9606.ENSP00000301740	813	SNW1	SRRM2
9606.ENSP00000261597	9606.ENSP00000282074	945	NDC80	SPC25
9606.ENSP00000261597	9606.ENSP00000302530	929	NDC80	BUB1
9606.ENSP00000261597	9606.ENSP00000389810	820	NDC80	DSN1
9606.ENSP00000261597	9606.ENSP00000360532	980	NDC80	CDC5L
9606.ENSP00000261597	9606.ENSP00000363055	929	NDC80	ZWINT
9606.ENSP00000261597	9606.ENSP00000271452	988	NDC80	NUF2
9606.ENSP00000261597	9606.ENSP00000484532	929	NDC80	MIS12
9606.ENSP00000261597	9606.ENSP00000465075	945	NDC80	SPC24
9606.ENSP00000261776	9606.ENSP00000265709	768	VAC14	ANK1
9606.ENSP00000261776	9606.ENSP00000469468	820	VAC14	LSM4
9606.ENSP00000261884	9606.ENSP00000262241	993	TRIP4	RCOR1
9606.ENSP00000261884	9606.ENSP00000302232	917	TRIP4	ALKBH3
9606.ENSP00000261884	9606.ENSP00000380877	943	TRIP4	ASCC2
9606.ENSP00000261884	9606.ENSP00000300651	993	TRIP4	MED1
9606.ENSP00000262187	9606.ENSP00000456405	800	RHEB	MLST8
9606.ENSP00000262187	9606.ENSP00000340691	800	RHEB	EIF4EBP1
9606.ENSP00000262187	9606.ENSP00000354558	870	RHEB	MTOR
9606.ENSP00000262241	9606.ENSP00000360532	980	RCOR1	CDC5L
9606.ENSP00000262241	9606.ENSP00000328269	825	RCOR1	HMG20B
9606.ENSP00000262367	9606.ENSP00000269305	870	CREBBP	TP53
9606.ENSP00000262415	9606.ENSP00000460348	800	DHX8	PRPF8
9606.ENSP00000262415	9606.ENSP00000319240	800	DHX8	MAGOHB
9606.ENSP00000262415	9606.ENSP00000400591	800	DHX8	SNRPE
9606.ENSP00000262415	9606.ENSP00000360532	815	DHX8	CDC5L
9606.ENSP00000262415	9606.ENSP00000412566	800	DHX8	SNRPB
9606.ENSP00000262415	9606.ENSP00000358554	800	DHX8	BCAS2
9606.ENSP00000262415	9606.ENSP00000392094	800	DHX8	EFTUD2
9606.ENSP00000262415	9606.ENSP00000269349	800	DHX8	EIF4A3
9606.ENSP00000262415	9606.ENSP00000424417	800	DHX8	PLRG1
9606.ENSP00000262415	9606.ENSP00000317123	800	DHX8	SNRNP200
9606.ENSP00000262415	9606.ENSP00000272348	800	DHX8	SNRPG
9606.ENSP00000262415	9606.ENSP00000463058	800	DHX8	RBM8A
9606.ENSP00000262415	9606.ENSP00000266735	800	DHX8	SNRPF
9606.ENSP00000262415	9606.ENSP00000351137	931	DHX8	XAB2
9606.ENSP00000262415	9606.ENSP00000366557	924	DHX8	CRNKL1
9606.ENSP00000262415	9606.ENSP00000301740	800	DHX8	SRRM2
9606.ENSP00000262415	9606.ENSP00000297151	800	DHX8	SLU7
9606.ENSP00000262415	9606.ENSP00000387006	800	DHX8	CWC22
9606.ENSP00000262415	9606.ENSP00000419270	800	DHX8	PRKRIP1
9606.ENSP00000262415	9606.ENSP00000362803	800	DHX8	PPIL1
9606.ENSP00000262415	9606.ENSP00000342374	800	DHX8	SNRPD2
9606.ENSP00000262415	9606.ENSP00000264645	800	DHX8	CASC3
9606.ENSP00000262415	9606.ENSP00000475615	800	DHX8	CWC15
9606.ENSP00000262415	9606.ENSP00000357928	901	DHX8	CDC40
9606.ENSP00000262415	9606.ENSP00000300413	800	DHX8	SNRPD1
9606.ENSP00000262415	9606.ENSP00000263694	800	DHX8	SNRNP40
9606.ENSP00000262415	9606.ENSP00000386023	800	DHX8	BUD31
9606.ENSP00000262519	9606.ENSP00000390475	873	SETD1A	CXXC1
9606.ENSP00000262850	9606.ENSP00000358423	886	RRAGB	RRAGD
9606.ENSP00000262850	9606.ENSP00000354558	860	RRAGB	MTOR
9606.ENSP00000262850	9606.ENSP00000424183	993	RRAGB	LAMTOR3
9606.ENSP00000262850	9606.ENSP00000278671	993	RRAGB	LAMTOR1
9606.ENSP00000262850	9606.ENSP00000362092	993	RRAGB	RRAGC
9606.ENSP00000262850	9606.ENSP00000343118	993	RRAGB	LAMTOR4
9606.ENSP00000262850	9606.ENSP00000357288	993	RRAGB	LAMTOR2
9606.ENSP00000262850	9606.ENSP00000369899	993	RRAGB	RRAGA
9606.ENSP00000263062	9606.ENSP00000314806	822	EPC1	FOXR1
9606.ENSP00000263062	9606.ENSP00000362166	810	EPC1	MEAF6
9606.ENSP00000263062	9606.ENSP00000380494	720	EPC1	MYCL
9606.ENSP00000263062	9606.ENSP00000318297	787	EPC1	RUVBL1
9606.ENSP00000263062	9606.ENSP00000331310	827	EPC1	MORF4L1
9606.ENSP00000263062	9606.ENSP00000359518	823	EPC1	MRGBP
9606.ENSP00000263062	9606.ENSP00000352173	737	EPC1	PLAC1
9606.ENSP00000263270	9606.ENSP00000350199	800	AP2S1	AP1B1
9606.ENSP00000263270	9606.ENSP00000482835	981	AP2S1	AP2B1
9606.ENSP00000263270	9606.ENSP00000292807	997	AP2S1	AP2M1
9606.ENSP00000263270	9606.ENSP00000392065	704	AP2S1	REPS1
9606.ENSP00000263270	9606.ENSP00000410862	827	AP2S1	RUNDC3A
9606.ENSP00000263270	9606.ENSP00000391942	816	AP2S1	NECAP2
9606.ENSP00000263354	9606.ENSP00000324628	838	NAPA	NAPG
9606.ENSP00000263354	9606.ENSP00000356918	713	NAPA	STX7
9606.ENSP00000263694	9606.ENSP00000356541	800	SNRNP40	SF3B5
9606.ENSP00000263694	9606.ENSP00000315379	953	SNRNP40	PRPF3
9606.ENSP00000263694	9606.ENSP00000460348	998	SNRNP40	PRPF8
9606.ENSP00000263694	9606.ENSP00000297151	800	SNRNP40	SLU7
9606.ENSP00000263694	9606.ENSP00000305790	800	SNRNP40	SF3B3
9606.ENSP00000263694	9606.ENSP00000269601	963	SNRNP40	TXNL4A
9606.ENSP00000263694	9606.ENSP00000396301	800	SNRNP40	IK
9606.ENSP00000263694	9606.ENSP00000387006	800	SNRNP40	CWC22
9606.ENSP00000263694	9606.ENSP00000319240	800	SNRNP40	MAGOHB
9606.ENSP00000263694	9606.ENSP00000410758	800	SNRNP40	LSM5
9606.ENSP00000263694	9606.ENSP00000419270	800	SNRNP40	PRKRIP1
9606.ENSP00000263694	9606.ENSP00000363313	731	SNRNP40	PRPF4
9606.ENSP00000263694	9606.ENSP00000362803	800	SNRNP40	PPIL1
9606.ENSP00000263694	9606.ENSP00000335321	804	SNRNP40	SF3B1
9606.ENSP00000263694	9606.ENSP00000267812	800	SNRNP40	MFAP1
9606.ENSP00000263694	9606.ENSP00000342374	962	SNRNP40	SNRPD2
9606.ENSP00000263694	9606.ENSP00000400591	961	SNRNP40	SNRPE
9606.ENSP00000263694	9606.ENSP00000324122	833	SNRNP40	PRPF31
9606.ENSP00000263694	9606.ENSP00000264645	800	SNRNP40	CASC3
9606.ENSP00000263694	9606.ENSP00000274712	800	SNRNP40	ZMAT2
9606.ENSP00000263694	9606.ENSP00000266079	961	SNRNP40	PRPF6
9606.ENSP00000263694	9606.ENSP00000469468	800	SNRNP40	LSM4
9606.ENSP00000263694	9606.ENSP00000360532	995	SNRNP40	CDC5L
9606.ENSP00000263694	9606.ENSP00000412566	800	SNRNP40	SNRPB
9606.ENSP00000263694	9606.ENSP00000475615	800	SNRNP40	CWC15
9606.ENSP00000263694	9606.ENSP00000312981	849	SNRNP40	USP39
9606.ENSP00000263694	9606.ENSP00000306614	800	SNRNP40	PPIH
9606.ENSP00000263694	9606.ENSP00000358554	800	SNRNP40	BCAS2
9606.ENSP00000263694	9606.ENSP00000392094	998	SNRNP40	EFTUD2
9606.ENSP00000263694	9606.ENSP00000357928	800	SNRNP40	CDC40
9606.ENSP00000263694	9606.ENSP00000269349	842	SNRNP40	EIF4A3
9606.ENSP00000263694	9606.ENSP00000424417	800	SNRNP40	PLRG1
9606.ENSP00000263694	9606.ENSP00000422392	800	SNRNP40	LSM6
9606.ENSP00000263694	9606.ENSP00000383949	800	SNRNP40	NHP2L1
9606.ENSP00000263694	9606.ENSP00000317123	998	SNRNP40	SNRNP200
9606.ENSP00000263694	9606.ENSP00000368801	800	SNRNP40	WBP4
9606.ENSP00000263694	9606.ENSP00000272348	800	SNRNP40	SNRPG
9606.ENSP00000263694	9606.ENSP00000302160	800	SNRNP40	LSM3
9606.ENSP00000263694	9606.ENSP00000310723	960	SNRNP40	DDX23
9606.ENSP00000263694	9606.ENSP00000463058	800	SNRNP40	RBM8A
9606.ENSP00000263694	9606.ENSP00000310448	929	SNRNP40	SART1
9606.ENSP00000263694	9606.ENSP00000266735	924	SNRNP40	SNRPF
9606.ENSP00000263694	9606.ENSP00000300413	929	SNRNP40	SNRPD1
9606.ENSP00000263694	9606.ENSP00000351137	800	SNRNP40	XAB2
9606.ENSP00000263694	9606.ENSP00000366557	970	SNRNP40	CRNKL1
9606.ENSP00000263694	9606.ENSP00000380336	800	SNRNP40	SMU1
9606.ENSP00000263694	9606.ENSP00000386023	800	SNRNP40	BUD31
9606.ENSP00000263694	9606.ENSP00000364813	800	SNRNP40	LSM2
9606.ENSP00000263694	9606.ENSP00000301740	800	SNRNP40	SRRM2
9606.ENSP00000263918	9606.ENSP00000295688	860	STRN	CCT3
9606.ENSP00000263918	9606.ENSP00000358810	860	STRN	STRIP1
9606.ENSP00000263918	9606.ENSP00000286788	860	STRN	CCT8
9606.ENSP00000263918	9606.ENSP00000377867	860	STRN	MST4
9606.ENSP00000263918	9606.ENSP00000365730	860	STRN	STK24
9606.ENSP00000263918	9606.ENSP00000350071	860	STRN	STRN3
9606.ENSP00000263918	9606.ENSP00000418447	860	STRN	PPP2CA
9606.ENSP00000263918	9606.ENSP00000376506	860	STRN	PDCD10
9606.ENSP00000263918	9606.ENSP00000280326	860	STRN	CCT5
9606.ENSP00000263918	9606.ENSP00000324804	860	STRN	PPP2R1A
9606.ENSP00000263918	9606.ENSP00000358541	860	STRN	SIKE1
9606.ENSP00000263918	9606.ENSP00000315702	860	STRN	MOB4
9606.ENSP00000263918	9606.ENSP00000375777	860	STRN	STRN4
9606.ENSP00000263918	9606.ENSP00000311344	860	STRN	PPP2R1B
9606.ENSP00000263918	9606.ENSP00000325748	860	STRN	STK25
9606.ENSP00000263918	9606.ENSP00000317334	860	STRN	TCP1
9606.ENSP00000263918	9606.ENSP00000429744	860	STRN	STK3
9606.ENSP00000263974	9606.ENSP00000307684	702	TAF12	TADA3
9606.ENSP00000263974	9606.ENSP00000362068	707	TAF12	TAF8
9606.ENSP00000263974	9606.ENSP00000375942	993	TAF12	TBP
9606.ENSP00000263974	9606.ENSP00000358854	993	TAF12	TAF5
9606.ENSP00000263974	9606.ENSP00000406549	707	TAF12	TAF1
9606.ENSP00000263974	9606.ENSP00000399982	707	TAF12	TAF6
9606.ENSP00000263974	9606.ENSP00000397259	807	TAF12	ATXN7L3
9606.ENSP00000263974	9606.ENSP00000370201	707	TAF12	TAF9
9606.ENSP00000263974	9606.ENSP00000308022	808	TAF12	TADA2B
9606.ENSP00000263974	9606.ENSP00000354633	993	TAF12	TAF11
9606.ENSP00000263974	9606.ENSP00000299424	707	TAF12	TAF10
9606.ENSP00000263974	9606.ENSP00000356848	827	TAF12	TADA1
9606.ENSP00000263974	9606.ENSP00000312709	993	TAF12	TAF7
9606.ENSP00000264279	9606.ENSP00000322396	820	NOP58	RRS1
9606.ENSP00000264279	9606.ENSP00000363574	818	NOP58	EIF6
9606.ENSP00000264279	9606.ENSP00000407323	820	NOP58	EBNA1BP2
9606.ENSP00000264279	9606.ENSP00000285814	818	NOP58	NIFK
9606.ENSP00000264279	9606.ENSP00000370589	874	NOP58	NOP56
9606.ENSP00000264279	9606.ENSP00000455106	816	NOP58	BOP1
9606.ENSP00000264279	9606.ENSP00000339095	795	NOP58	RPS7
9606.ENSP00000264279	9606.ENSP00000383949	798	NOP58	NHP2L1
9606.ENSP00000264279	9606.ENSP00000385958	793	NOP58	RPS14
9606.ENSP00000264279	9606.ENSP00000396673	820	NOP58	FTSJ3
9606.ENSP00000264279	9606.ENSP00000371858	817	NOP58	NOP2
9606.ENSP00000264538	9606.ENSP00000419279	741	IFT57	TTC26
9606.ENSP00000264538	9606.ENSP00000460850	741	IFT57	CLUAP1
9606.ENSP00000264538	9606.ENSP00000362424	741	IFT57	TRAF3IP1
9606.ENSP00000264538	9606.ENSP00000320359	798	IFT57	IFT22
9606.ENSP00000264538	9606.ENSP00000362121	741	IFT57	IFT52
9606.ENSP00000264538	9606.ENSP00000312778	817	IFT57	IFT80
9606.ENSP00000264645	9606.ENSP00000360532	800	CASC3	CDC5L
9606.ENSP00000264645	9606.ENSP00000360525	998	CASC3	MAGOH
9606.ENSP00000264645	9606.ENSP00000412566	800	CASC3	SNRPB
9606.ENSP00000264645	9606.ENSP00000475615	800	CASC3	CWC15
9606.ENSP00000264645	9606.ENSP00000358554	800	CASC3	BCAS2
9606.ENSP00000264645	9606.ENSP00000392094	800	CASC3	EFTUD2
9606.ENSP00000264645	9606.ENSP00000460348	800	CASC3	PRPF8
9606.ENSP00000264645	9606.ENSP00000357928	800	CASC3	CDC40
9606.ENSP00000264645	9606.ENSP00000269349	998	CASC3	EIF4A3
9606.ENSP00000264645	9606.ENSP00000424417	800	CASC3	PLRG1
9606.ENSP00000264645	9606.ENSP00000297151	800	CASC3	SLU7
9606.ENSP00000264645	9606.ENSP00000317123	800	CASC3	SNRNP200
9606.ENSP00000264645	9606.ENSP00000387006	800	CASC3	CWC22
9606.ENSP00000264645	9606.ENSP00000319240	800	CASC3	MAGOHB
9606.ENSP00000264645	9606.ENSP00000419270	800	CASC3	PRKRIP1
9606.ENSP00000264645	9606.ENSP00000272348	800	CASC3	SNRPG
9606.ENSP00000264645	9606.ENSP00000276201	993	CASC3	UPF3B
9606.ENSP00000264645	9606.ENSP00000362803	800	CASC3	PPIL1
9606.ENSP00000264645	9606.ENSP00000463058	998	CASC3	RBM8A
9606.ENSP00000264645	9606.ENSP00000342374	800	CASC3	SNRPD2
9606.ENSP00000264645	9606.ENSP00000364448	993	CASC3	UPF3A
9606.ENSP00000264645	9606.ENSP00000266735	800	CASC3	SNRPF
9606.ENSP00000264645	9606.ENSP00000400591	800	CASC3	SNRPE
9606.ENSP00000264645	9606.ENSP00000300413	800	CASC3	SNRPD1
9606.ENSP00000264645	9606.ENSP00000351137	800	CASC3	XAB2
9606.ENSP00000264645	9606.ENSP00000357345	775	CASC3	CLK2
9606.ENSP00000264645	9606.ENSP00000366557	800	CASC3	CRNKL1
9606.ENSP00000264645	9606.ENSP00000386023	800	CASC3	BUD31
9606.ENSP00000264645	9606.ENSP00000301740	800	CASC3	SRRM2
9606.ENSP00000264645	9606.ENSP00000470142	993	CASC3	UPF1
9606.ENSP00000266079	9606.ENSP00000460348	998	PRPF6	PRPF8
9606.ENSP00000266079	9606.ENSP00000363313	838	PRPF6	PRPF4
9606.ENSP00000266079	9606.ENSP00000400591	931	PRPF6	SNRPE
9606.ENSP00000266079	9606.ENSP00000324122	998	PRPF6	PRPF31
9606.ENSP00000266079	9606.ENSP00000360532	980	PRPF6	CDC5L
9606.ENSP00000266079	9606.ENSP00000412566	813	PRPF6	SNRPB
9606.ENSP00000266079	9606.ENSP00000312981	849	PRPF6	USP39
9606.ENSP00000266079	9606.ENSP00000306614	800	PRPF6	PPIH
9606.ENSP00000266079	9606.ENSP00000392094	998	PRPF6	EFTUD2
9606.ENSP00000266079	9606.ENSP00000422392	800	PRPF6	LSM6
9606.ENSP00000266079	9606.ENSP00000317123	998	PRPF6	SNRNP200
9606.ENSP00000266079	9606.ENSP00000272348	929	PRPF6	SNRPG
9606.ENSP00000266079	9606.ENSP00000302160	800	PRPF6	LSM3
9606.ENSP00000266079	9606.ENSP00000266735	931	PRPF6	SNRPF
9606.ENSP00000266079	9606.ENSP00000364813	800	PRPF6	LSM2
9606.ENSP00000266079	9606.ENSP00000356541	800	PRPF6	SF3B5
9606.ENSP00000266079	9606.ENSP00000315379	998	PRPF6	PRPF3
9606.ENSP00000266079	9606.ENSP00000305790	932	PRPF6	SF3B3
9606.ENSP00000266079	9606.ENSP00000269601	998	PRPF6	TXNL4A
9606.ENSP00000266079	9606.ENSP00000396301	896	PRPF6	IK
9606.ENSP00000266079	9606.ENSP00000410758	800	PRPF6	LSM5
9606.ENSP00000266079	9606.ENSP00000440222	816	PRPF6	LUC7L2
9606.ENSP00000266079	9606.ENSP00000335321	800	PRPF6	SF3B1
9606.ENSP00000266079	9606.ENSP00000267812	800	PRPF6	MFAP1
9606.ENSP00000266079	9606.ENSP00000342374	971	PRPF6	SNRPD2
9606.ENSP00000266079	9606.ENSP00000274712	800	PRPF6	ZMAT2
9606.ENSP00000266079	9606.ENSP00000469468	800	PRPF6	LSM4
9606.ENSP00000266079	9606.ENSP00000383949	841	PRPF6	NHP2L1
9606.ENSP00000266079	9606.ENSP00000368801	800	PRPF6	WBP4
9606.ENSP00000266079	9606.ENSP00000310723	966	PRPF6	DDX23
9606.ENSP00000266079	9606.ENSP00000310448	998	PRPF6	SART1
9606.ENSP00000266079	9606.ENSP00000300413	972	PRPF6	SNRPD1
9606.ENSP00000266079	9606.ENSP00000380336	897	PRPF6	SMU1
9606.ENSP00000266735	9606.ENSP00000356541	800	SNRPF	SF3B5
9606.ENSP00000266735	9606.ENSP00000315379	931	SNRPF	PRPF3
9606.ENSP00000266735	9606.ENSP00000460348	878	SNRPF	PRPF8
9606.ENSP00000266735	9606.ENSP00000297151	800	SNRPF	SLU7
9606.ENSP00000266735	9606.ENSP00000305790	800	SNRPF	SF3B3
9606.ENSP00000266735	9606.ENSP00000269601	905	SNRPF	TXNL4A
9606.ENSP00000266735	9606.ENSP00000396301	800	SNRPF	IK
9606.ENSP00000266735	9606.ENSP00000387006	800	SNRPF	CWC22
9606.ENSP00000266735	9606.ENSP00000319240	800	SNRPF	MAGOHB
9606.ENSP00000266735	9606.ENSP00000410758	957	SNRPF	LSM5
9606.ENSP00000266735	9606.ENSP00000419270	800	SNRPF	PRKRIP1
9606.ENSP00000266735	9606.ENSP00000362803	800	SNRPF	PPIL1
9606.ENSP00000266735	9606.ENSP00000335321	854	SNRPF	SF3B1
9606.ENSP00000266735	9606.ENSP00000267812	800	SNRPF	MFAP1
9606.ENSP00000266735	9606.ENSP00000342374	967	SNRPF	SNRPD2
9606.ENSP00000266735	9606.ENSP00000400591	978	SNRPF	SNRPE
9606.ENSP00000266735	9606.ENSP00000324122	902	SNRPF	PRPF31
9606.ENSP00000266735	9606.ENSP00000274712	800	SNRPF	ZMAT2
9606.ENSP00000266735	9606.ENSP00000469468	800	SNRPF	LSM4
9606.ENSP00000266735	9606.ENSP00000360532	800	SNRPF	CDC5L
9606.ENSP00000266735	9606.ENSP00000412566	906	SNRPF	SNRPB
9606.ENSP00000266735	9606.ENSP00000475615	800	SNRPF	CWC15
9606.ENSP00000266735	9606.ENSP00000312981	800	SNRPF	USP39
9606.ENSP00000266735	9606.ENSP00000306614	800	SNRPF	PPIH
9606.ENSP00000266735	9606.ENSP00000358554	800	SNRPF	BCAS2
9606.ENSP00000266735	9606.ENSP00000392094	925	SNRPF	EFTUD2
9606.ENSP00000266735	9606.ENSP00000357928	816	SNRPF	CDC40
9606.ENSP00000266735	9606.ENSP00000269349	800	SNRPF	EIF4A3
9606.ENSP00000266735	9606.ENSP00000424417	800	SNRPF	PLRG1
9606.ENSP00000266735	9606.ENSP00000422392	933	SNRPF	LSM6
9606.ENSP00000266735	9606.ENSP00000383949	800	SNRPF	NHP2L1
9606.ENSP00000266735	9606.ENSP00000317123	870	SNRPF	SNRNP200
9606.ENSP00000266735	9606.ENSP00000368801	854	SNRPF	WBP4
9606.ENSP00000266735	9606.ENSP00000272348	933	SNRPF	SNRPG
9606.ENSP00000266735	9606.ENSP00000302160	935	SNRPF	LSM3
9606.ENSP00000266735	9606.ENSP00000310723	929	SNRPF	DDX23
9606.ENSP00000266735	9606.ENSP00000463058	872	SNRPF	RBM8A
9606.ENSP00000266735	9606.ENSP00000310448	800	SNRPF	SART1
9606.ENSP00000266735	9606.ENSP00000300413	967	SNRPF	SNRPD1
9606.ENSP00000266735	9606.ENSP00000472998	861	SNRPF	SNRNP70
9606.ENSP00000266735	9606.ENSP00000351137	837	SNRPF	XAB2
9606.ENSP00000266735	9606.ENSP00000366557	832	SNRPF	CRNKL1
9606.ENSP00000266735	9606.ENSP00000380336	800	SNRPF	SMU1
9606.ENSP00000266735	9606.ENSP00000386023	800	SNRPF	BUD31
9606.ENSP00000266735	9606.ENSP00000364813	923	SNRPF	LSM2
9606.ENSP00000266735	9606.ENSP00000301740	805	SNRPF	SRRM2
9606.ENSP00000267257	9606.ENSP00000334008	870	PXN	PARVA
9606.ENSP00000267257	9606.ENSP00000384515	800	PXN	PARVB
9606.ENSP00000267750	9606.ENSP00000306220	860	EMC4	MMGT1
9606.ENSP00000267750	9606.ENSP00000420608	860	EMC4	EMC1
9606.ENSP00000267812	9606.ENSP00000356541	800	MFAP1	SF3B5
9606.ENSP00000267812	9606.ENSP00000315379	900	MFAP1	PRPF3
9606.ENSP00000267812	9606.ENSP00000460348	800	MFAP1	PRPF8
9606.ENSP00000267812	9606.ENSP00000305790	800	MFAP1	SF3B3
9606.ENSP00000267812	9606.ENSP00000269601	800	MFAP1	TXNL4A
9606.ENSP00000267812	9606.ENSP00000396301	899	MFAP1	IK
9606.ENSP00000267812	9606.ENSP00000410758	800	MFAP1	LSM5
9606.ENSP00000267812	9606.ENSP00000335321	814	MFAP1	SF3B1
9606.ENSP00000267812	9606.ENSP00000342374	800	MFAP1	SNRPD2
9606.ENSP00000267812	9606.ENSP00000400591	800	MFAP1	SNRPE
9606.ENSP00000267812	9606.ENSP00000324122	800	MFAP1	PRPF31
9606.ENSP00000267812	9606.ENSP00000274712	800	MFAP1	ZMAT2
9606.ENSP00000267812	9606.ENSP00000469468	800	MFAP1	LSM4
9606.ENSP00000267812	9606.ENSP00000412566	800	MFAP1	SNRPB
9606.ENSP00000267812	9606.ENSP00000306614	800	MFAP1	PPIH
9606.ENSP00000267812	9606.ENSP00000392094	800	MFAP1	EFTUD2
9606.ENSP00000267812	9606.ENSP00000422392	800	MFAP1	LSM6
9606.ENSP00000267812	9606.ENSP00000383949	800	MFAP1	NHP2L1
9606.ENSP00000267812	9606.ENSP00000317123	800	MFAP1	SNRNP200
9606.ENSP00000267812	9606.ENSP00000368801	800	MFAP1	WBP4
9606.ENSP00000267812	9606.ENSP00000272348	800	MFAP1	SNRPG
9606.ENSP00000267812	9606.ENSP00000302160	800	MFAP1	LSM3
9606.ENSP00000267812	9606.ENSP00000310448	898	MFAP1	SART1
9606.ENSP00000267812	9606.ENSP00000300413	800	MFAP1	SNRPD1
9606.ENSP00000267812	9606.ENSP00000380336	898	MFAP1	SMU1
9606.ENSP00000267812	9606.ENSP00000364813	800	MFAP1	LSM2
9606.ENSP00000268717	9606.ENSP00000350512	965	COPS3	COPS5
9606.ENSP00000268717	9606.ENSP00000362710	940	COPS3	COPS7B
9606.ENSP00000268717	9606.ENSP00000304102	987	COPS3	COPS6
9606.ENSP00000268717	9606.ENSP00000351147	722	COPS3	DCAF4
9606.ENSP00000268717	9606.ENSP00000299259	912	COPS3	COPS2
9606.ENSP00000269305	9606.ENSP00000356150	905	TP53	MDM4
9606.ENSP00000269349	9606.ENSP00000360525	998	EIF4A3	MAGOH
9606.ENSP00000269349	9606.ENSP00000460348	842	EIF4A3	PRPF8
9606.ENSP00000269349	9606.ENSP00000319240	842	EIF4A3	MAGOHB
9606.ENSP00000269349	9606.ENSP00000276201	993	EIF4A3	UPF3B
9606.ENSP00000269349	9606.ENSP00000364448	993	EIF4A3	UPF3A
9606.ENSP00000269349	9606.ENSP00000400591	800	EIF4A3	SNRPE
9606.ENSP00000269349	9606.ENSP00000360532	995	EIF4A3	CDC5L
9606.ENSP00000269349	9606.ENSP00000412566	842	EIF4A3	SNRPB
9606.ENSP00000269349	9606.ENSP00000358554	842	EIF4A3	BCAS2
9606.ENSP00000269349	9606.ENSP00000392094	842	EIF4A3	EFTUD2
9606.ENSP00000269349	9606.ENSP00000424417	842	EIF4A3	PLRG1
9606.ENSP00000269349	9606.ENSP00000317123	842	EIF4A3	SNRNP200
9606.ENSP00000269349	9606.ENSP00000272348	800	EIF4A3	SNRPG
9606.ENSP00000269349	9606.ENSP00000463058	998	EIF4A3	RBM8A
9606.ENSP00000269349	9606.ENSP00000351137	842	EIF4A3	XAB2
9606.ENSP00000269349	9606.ENSP00000366557	842	EIF4A3	CRNKL1
9606.ENSP00000269349	9606.ENSP00000301740	891	EIF4A3	SRRM2
9606.ENSP00000269349	9606.ENSP00000297151	800	EIF4A3	SLU7
9606.ENSP00000269349	9606.ENSP00000387006	950	EIF4A3	CWC22
9606.ENSP00000269349	9606.ENSP00000419270	800	EIF4A3	PRKRIP1
9606.ENSP00000269349	9606.ENSP00000362803	800	EIF4A3	PPIL1
9606.ENSP00000269349	9606.ENSP00000342374	842	EIF4A3	SNRPD2
9606.ENSP00000269349	9606.ENSP00000470142	993	EIF4A3	UPF1
9606.ENSP00000269349	9606.ENSP00000475615	842	EIF4A3	CWC15
9606.ENSP00000269349	9606.ENSP00000357928	842	EIF4A3	CDC40
9606.ENSP00000269349	9606.ENSP00000300413	842	EIF4A3	SNRPD1
9606.ENSP00000269349	9606.ENSP00000386023	800	EIF4A3	BUD31
9606.ENSP00000269601	9606.ENSP00000356541	800	TXNL4A	SF3B5
9606.ENSP00000269601	9606.ENSP00000315379	961	TXNL4A	PRPF3
9606.ENSP00000269601	9606.ENSP00000460348	800	TXNL4A	PRPF8
9606.ENSP00000269601	9606.ENSP00000305790	800	TXNL4A	SF3B3
9606.ENSP00000269601	9606.ENSP00000396301	800	TXNL4A	IK
9606.ENSP00000269601	9606.ENSP00000410758	800	TXNL4A	LSM5
9606.ENSP00000269601	9606.ENSP00000335321	800	TXNL4A	SF3B1
9606.ENSP00000269601	9606.ENSP00000342374	800	TXNL4A	SNRPD2
9606.ENSP00000269601	9606.ENSP00000400591	800	TXNL4A	SNRPE
9606.ENSP00000269601	9606.ENSP00000324122	800	TXNL4A	PRPF31
9606.ENSP00000269601	9606.ENSP00000274712	800	TXNL4A	ZMAT2
9606.ENSP00000269601	9606.ENSP00000469468	800	TXNL4A	LSM4
9606.ENSP00000269601	9606.ENSP00000412566	800	TXNL4A	SNRPB
9606.ENSP00000269601	9606.ENSP00000312981	830	TXNL4A	USP39
9606.ENSP00000269601	9606.ENSP00000306614	800	TXNL4A	PPIH
9606.ENSP00000269601	9606.ENSP00000392094	800	TXNL4A	EFTUD2
9606.ENSP00000269601	9606.ENSP00000422392	800	TXNL4A	LSM6
9606.ENSP00000269601	9606.ENSP00000383949	800	TXNL4A	NHP2L1
9606.ENSP00000269601	9606.ENSP00000317123	800	TXNL4A	SNRNP200
9606.ENSP00000269601	9606.ENSP00000368801	800	TXNL4A	WBP4
9606.ENSP00000269601	9606.ENSP00000272348	907	TXNL4A	SNRPG
9606.ENSP00000269601	9606.ENSP00000302160	800	TXNL4A	LSM3
9606.ENSP00000269601	9606.ENSP00000310723	963	TXNL4A	DDX23
9606.ENSP00000269601	9606.ENSP00000310448	800	TXNL4A	SART1
9606.ENSP00000269601	9606.ENSP00000300413	800	TXNL4A	SNRPD1
9606.ENSP00000269601	9606.ENSP00000380336	800	TXNL4A	SMU1
9606.ENSP00000269601	9606.ENSP00000364813	800	TXNL4A	LSM2
9606.ENSP00000270066	9606.ENSP00000354830	860	SMG9	DDIT4L
9606.ENSP00000270066	9606.ENSP00000438748	860	SMG9	SMG8
9606.ENSP00000270066	9606.ENSP00000470142	860	SMG9	UPF1
9606.ENSP00000270066	9606.ENSP00000463058	860	SMG9	RBM8A
9606.ENSP00000271452	9606.ENSP00000282074	945	NUF2	SPC25
9606.ENSP00000271452	9606.ENSP00000302530	929	NUF2	BUB1
9606.ENSP00000271452	9606.ENSP00000389810	840	NUF2	DSN1
9606.ENSP00000271452	9606.ENSP00000273853	787	NUF2	CENPC
9606.ENSP00000271452	9606.ENSP00000360532	980	NUF2	CDC5L
9606.ENSP00000271452	9606.ENSP00000363055	929	NUF2	ZWINT
9606.ENSP00000271452	9606.ENSP00000484532	929	NUF2	MIS12
9606.ENSP00000271452	9606.ENSP00000465075	945	NUF2	SPC24
9606.ENSP00000271452	9606.ENSP00000357256	812	NUF2	PMF1
9606.ENSP00000272322	9606.ENSP00000371559	826	VPS54	TSSC1
9606.ENSP00000272322	9606.ENSP00000401435	852	VPS54	VPS53
9606.ENSP00000272348	9606.ENSP00000356541	800	SNRPG	SF3B5
9606.ENSP00000272348	9606.ENSP00000315379	925	SNRPG	PRPF3
9606.ENSP00000272348	9606.ENSP00000460348	899	SNRPG	PRPF8
9606.ENSP00000272348	9606.ENSP00000297151	800	SNRPG	SLU7
9606.ENSP00000272348	9606.ENSP00000305790	800	SNRPG	SF3B3
9606.ENSP00000272348	9606.ENSP00000396301	800	SNRPG	IK
9606.ENSP00000272348	9606.ENSP00000387006	800	SNRPG	CWC22
9606.ENSP00000272348	9606.ENSP00000319240	800	SNRPG	MAGOHB
9606.ENSP00000272348	9606.ENSP00000410758	800	SNRPG	LSM5
9606.ENSP00000272348	9606.ENSP00000419270	909	SNRPG	PRKRIP1
9606.ENSP00000272348	9606.ENSP00000362803	800	SNRPG	PPIL1
9606.ENSP00000272348	9606.ENSP00000335321	832	SNRPG	SF3B1
9606.ENSP00000272348	9606.ENSP00000342374	971	SNRPG	SNRPD2
9606.ENSP00000272348	9606.ENSP00000400591	906	SNRPG	SNRPE
9606.ENSP00000272348	9606.ENSP00000324122	873	SNRPG	PRPF31
9606.ENSP00000272348	9606.ENSP00000274712	800	SNRPG	ZMAT2
9606.ENSP00000272348	9606.ENSP00000469468	800	SNRPG	LSM4
9606.ENSP00000272348	9606.ENSP00000360532	800	SNRPG	CDC5L
9606.ENSP00000272348	9606.ENSP00000412566	958	SNRPG	SNRPB
9606.ENSP00000272348	9606.ENSP00000475615	800	SNRPG	CWC15
9606.ENSP00000272348	9606.ENSP00000312981	800	SNRPG	USP39
9606.ENSP00000272348	9606.ENSP00000306614	800	SNRPG	PPIH
9606.ENSP00000272348	9606.ENSP00000358554	800	SNRPG	BCAS2
9606.ENSP00000272348	9606.ENSP00000392094	930	SNRPG	EFTUD2
9606.ENSP00000272348	9606.ENSP00000357928	837	SNRPG	CDC40
9606.ENSP00000272348	9606.ENSP00000424417	800	SNRPG	PLRG1
9606.ENSP00000272348	9606.ENSP00000422392	800	SNRPG	LSM6
9606.ENSP00000272348	9606.ENSP00000383949	800	SNRPG	NHP2L1
9606.ENSP00000272348	9606.ENSP00000317123	855	SNRPG	SNRNP200
9606.ENSP00000272348	9606.ENSP00000368801	800	SNRPG	WBP4
9606.ENSP00000272348	9606.ENSP00000302160	901	SNRPG	LSM3
9606.ENSP00000272348	9606.ENSP00000310723	929	SNRPG	DDX23
9606.ENSP00000272348	9606.ENSP00000463058	800	SNRPG	RBM8A
9606.ENSP00000272348	9606.ENSP00000310448	924	SNRPG	SART1
9606.ENSP00000272348	9606.ENSP00000300413	906	SNRPG	SNRPD1
9606.ENSP00000272348	9606.ENSP00000472998	861	SNRPG	SNRNP70
9606.ENSP00000272348	9606.ENSP00000351137	855	SNRPG	XAB2
9606.ENSP00000272348	9606.ENSP00000366557	841	SNRPG	CRNKL1
9606.ENSP00000272348	9606.ENSP00000380336	800	SNRPG	SMU1
9606.ENSP00000272348	9606.ENSP00000386023	800	SNRPG	BUD31
9606.ENSP00000272348	9606.ENSP00000364813	800	SNRPG	LSM2
9606.ENSP00000272348	9606.ENSP00000301740	800	SNRPG	SRRM2
9606.ENSP00000273130	9606.ENSP00000380308	859	DYNC1LI1	DYNC1I2
9606.ENSP00000273130	9606.ENSP00000348965	900	DYNC1LI1	DYNC1H1
9606.ENSP00000273853	9606.ENSP00000389810	907	CENPC	DSN1
9606.ENSP00000273853	9606.ENSP00000363055	929	CENPC	ZWINT
9606.ENSP00000273853	9606.ENSP00000484532	985	CENPC	MIS12
9606.ENSP00000274712	9606.ENSP00000356541	800	ZMAT2	SF3B5
9606.ENSP00000274712	9606.ENSP00000315379	800	ZMAT2	PRPF3
9606.ENSP00000274712	9606.ENSP00000460348	800	ZMAT2	PRPF8
9606.ENSP00000274712	9606.ENSP00000305790	800	ZMAT2	SF3B3
9606.ENSP00000274712	9606.ENSP00000396301	800	ZMAT2	IK
9606.ENSP00000274712	9606.ENSP00000410758	800	ZMAT2	LSM5
9606.ENSP00000274712	9606.ENSP00000335321	800	ZMAT2	SF3B1
9606.ENSP00000274712	9606.ENSP00000342374	800	ZMAT2	SNRPD2
9606.ENSP00000274712	9606.ENSP00000400591	800	ZMAT2	SNRPE
9606.ENSP00000274712	9606.ENSP00000324122	800	ZMAT2	PRPF31
9606.ENSP00000274712	9606.ENSP00000469468	967	ZMAT2	LSM4
9606.ENSP00000274712	9606.ENSP00000412566	800	ZMAT2	SNRPB
9606.ENSP00000274712	9606.ENSP00000306614	800	ZMAT2	PPIH
9606.ENSP00000274712	9606.ENSP00000392094	800	ZMAT2	EFTUD2
9606.ENSP00000274712	9606.ENSP00000422392	964	ZMAT2	LSM6
9606.ENSP00000274712	9606.ENSP00000383949	800	ZMAT2	NHP2L1
9606.ENSP00000274712	9606.ENSP00000317123	800	ZMAT2	SNRNP200
9606.ENSP00000274712	9606.ENSP00000368801	800	ZMAT2	WBP4
9606.ENSP00000274712	9606.ENSP00000302160	967	ZMAT2	LSM3
9606.ENSP00000274712	9606.ENSP00000310448	800	ZMAT2	SART1
9606.ENSP00000274712	9606.ENSP00000300413	800	ZMAT2	SNRPD1
9606.ENSP00000274712	9606.ENSP00000380336	800	ZMAT2	SMU1
9606.ENSP00000274712	9606.ENSP00000364813	969	ZMAT2	LSM2
9606.ENSP00000276201	9606.ENSP00000360525	993	UPF3B	MAGOH
9606.ENSP00000276201	9606.ENSP00000354830	993	UPF3B	DDIT4L
9606.ENSP00000276201	9606.ENSP00000348708	993	UPF3B	UPF2
9606.ENSP00000276201	9606.ENSP00000470142	993	UPF3B	UPF1
9606.ENSP00000276201	9606.ENSP00000463058	993	UPF3B	RBM8A
9606.ENSP00000276651	9606.ENSP00000343690	859	DPYS	DPYSL3
9606.ENSP00000276651	9606.ENSP00000288699	859	DPYS	DPYSL5
9606.ENSP00000278671	9606.ENSP00000358423	993	LAMTOR1	RRAGD
9606.ENSP00000278671	9606.ENSP00000354558	993	LAMTOR1	MTOR
9606.ENSP00000278671	9606.ENSP00000424183	998	LAMTOR1	LAMTOR3
9606.ENSP00000278671	9606.ENSP00000362092	998	LAMTOR1	RRAGC
9606.ENSP00000278671	9606.ENSP00000343118	998	LAMTOR1	LAMTOR4
9606.ENSP00000278671	9606.ENSP00000357288	998	LAMTOR1	LAMTOR2
9606.ENSP00000278671	9606.ENSP00000369899	998	LAMTOR1	RRAGA
9606.ENSP00000279281	9606.ENSP00000371559	807	VPS51	TSSC1
9606.ENSP00000279281	9606.ENSP00000401435	993	VPS51	VPS53
9606.ENSP00000280326	9606.ENSP00000286788	850	CCT5	CCT8
9606.ENSP00000280326	9606.ENSP00000365730	860	CCT5	STK24
9606.ENSP00000280326	9606.ENSP00000360532	980	CCT5	CDC5L
9606.ENSP00000280326	9606.ENSP00000375777	860	CCT5	STRN4
9606.ENSP00000280326	9606.ENSP00000429744	860	CCT5	STK3
9606.ENSP00000280326	9606.ENSP00000295688	862	CCT5	CCT3
9606.ENSP00000280326	9606.ENSP00000335083	860	CCT5	PPP2R2C
9606.ENSP00000280326	9606.ENSP00000350071	860	CCT5	STRN3
9606.ENSP00000280326	9606.ENSP00000418447	860	CCT5	PPP2CA
9606.ENSP00000280326	9606.ENSP00000315702	860	CCT5	MOB4
9606.ENSP00000280326	9606.ENSP00000317334	879	CCT5	TCP1
9606.ENSP00000282074	9606.ENSP00000302530	929	SPC25	BUB1
9606.ENSP00000282074	9606.ENSP00000389810	710	SPC25	DSN1
9606.ENSP00000282074	9606.ENSP00000363055	929	SPC25	ZWINT
9606.ENSP00000282074	9606.ENSP00000484532	929	SPC25	MIS12
9606.ENSP00000282074	9606.ENSP00000465075	945	SPC25	SPC24
9606.ENSP00000282074	9606.ENSP00000357256	738	SPC25	PMF1
9606.ENSP00000282892	9606.ENSP00000370938	782	MED21	CDK8
9606.ENSP00000282892	9606.ENSP00000362948	993	MED21	MED18
9606.ENSP00000282892	9606.ENSP00000337340	742	MED21	MED19
9606.ENSP00000282892	9606.ENSP00000300651	807	MED21	MED1
9606.ENSP00000282892	9606.ENSP00000428982	766	MED21	CCNC
9606.ENSP00000282892	9606.ENSP00000357907	802	MED21	CDK19
9606.ENSP00000282892	9606.ENSP00000286317	752	MED21	MED7
9606.ENSP00000285021	9606.ENSP00000423563	728	XPC	H2AFY
9606.ENSP00000285393	9606.ENSP00000367697	854	ATP6V0D2	ATP6AP2
9606.ENSP00000285814	9606.ENSP00000339795	793	NIFK	RPL7
9606.ENSP00000285814	9606.ENSP00000322396	871	NIFK	RRS1
9606.ENSP00000285814	9606.ENSP00000363676	789	NIFK	RPL11
9606.ENSP00000285814	9606.ENSP00000407323	866	NIFK	EBNA1BP2
9606.ENSP00000285814	9606.ENSP00000370589	809	NIFK	NOP56
9606.ENSP00000285814	9606.ENSP00000420311	791	NIFK	RPL23
9606.ENSP00000285814	9606.ENSP00000369757	800	NIFK	RPS6
9606.ENSP00000285814	9606.ENSP00000383949	791	NIFK	NHP2L1
9606.ENSP00000285814	9606.ENSP00000309334	784	NIFK	RPL15
9606.ENSP00000285814	9606.ENSP00000396673	869	NIFK	FTSJ3
9606.ENSP00000285814	9606.ENSP00000371858	871	NIFK	NOP2
9606.ENSP00000286186	9606.ENSP00000351273	993	CASP10	CASP8
9606.ENSP00000286186	9606.ENSP00000312455	860	CASP10	CFLAR
9606.ENSP00000286317	9606.ENSP00000370938	828	MED7	CDK8
9606.ENSP00000286317	9606.ENSP00000362948	808	MED7	MED18
9606.ENSP00000286317	9606.ENSP00000337340	827	MED7	MED19
9606.ENSP00000286317	9606.ENSP00000300651	808	MED7	MED1
9606.ENSP00000286317	9606.ENSP00000428982	827	MED7	CCNC
9606.ENSP00000286317	9606.ENSP00000357907	828	MED7	CDK19
9606.ENSP00000286788	9606.ENSP00000295688	859	CCT8	CCT3
9606.ENSP00000286788	9606.ENSP00000335083	860	CCT8	PPP2R2C
9606.ENSP00000286788	9606.ENSP00000365730	860	CCT8	STK24
9606.ENSP00000286788	9606.ENSP00000350071	860	CCT8	STRN3
9606.ENSP00000286788	9606.ENSP00000418447	860	CCT8	PPP2CA
9606.ENSP00000286788	9606.ENSP00000360532	980	CCT8	CDC5L
9606.ENSP00000286788	9606.ENSP00000315702	860	CCT8	MOB4
9606.ENSP00000286788	9606.ENSP00000375777	860	CCT8	STRN4
9606.ENSP00000286788	9606.ENSP00000317334	836	CCT8	TCP1
9606.ENSP00000286788	9606.ENSP00000429744	860	CCT8	STK3
9606.ENSP00000288699	9606.ENSP00000343690	823	DPYSL5	DPYSL3
9606.ENSP00000290158	9606.ENSP00000360532	980	KPNB1	CDC5L
9606.ENSP00000292807	9606.ENSP00000350199	869	AP2M1	AP1B1
9606.ENSP00000292807	9606.ENSP00000482835	970	AP2M1	AP2B1
9606.ENSP00000293872	9606.ENSP00000305790	803	LUC7L	SF3B3
9606.ENSP00000293872	9606.ENSP00000440222	800	LUC7L	LUC7L2
9606.ENSP00000293872	9606.ENSP00000342374	857	LUC7L	SNRPD2
9606.ENSP00000293872	9606.ENSP00000360532	980	LUC7L	CDC5L
9606.ENSP00000293872	9606.ENSP00000300413	857	LUC7L	SNRPD1
9606.ENSP00000293872	9606.ENSP00000472998	857	LUC7L	SNRNP70
9606.ENSP00000295688	9606.ENSP00000365730	860	CCT3	STK24
9606.ENSP00000295688	9606.ENSP00000360532	980	CCT3	CDC5L
9606.ENSP00000295688	9606.ENSP00000375777	860	CCT3	STRN4
9606.ENSP00000295688	9606.ENSP00000429744	860	CCT3	STK3
9606.ENSP00000295688	9606.ENSP00000335083	860	CCT3	PPP2R2C
9606.ENSP00000295688	9606.ENSP00000350071	860	CCT3	STRN3
9606.ENSP00000295688	9606.ENSP00000418447	860	CCT3	PPP2CA
9606.ENSP00000295688	9606.ENSP00000315702	860	CCT3	MOB4
9606.ENSP00000295688	9606.ENSP00000317334	848	CCT3	TCP1
9606.ENSP00000296782	9606.ENSP00000456405	866	RICTOR	MLST8
9606.ENSP00000296782	9606.ENSP00000354558	870	RICTOR	MTOR
9606.ENSP00000297151	9606.ENSP00000460348	898	SLU7	PRPF8
9606.ENSP00000297151	9606.ENSP00000387006	800	SLU7	CWC22
9606.ENSP00000297151	9606.ENSP00000319240	800	SLU7	MAGOHB
9606.ENSP00000297151	9606.ENSP00000419270	800	SLU7	PRKRIP1
9606.ENSP00000297151	9606.ENSP00000362803	800	SLU7	PPIL1
9606.ENSP00000297151	9606.ENSP00000342374	800	SLU7	SNRPD2
9606.ENSP00000297151	9606.ENSP00000400591	800	SLU7	SNRPE
9606.ENSP00000297151	9606.ENSP00000360532	800	SLU7	CDC5L
9606.ENSP00000297151	9606.ENSP00000412566	800	SLU7	SNRPB
9606.ENSP00000297151	9606.ENSP00000475615	800	SLU7	CWC15
9606.ENSP00000297151	9606.ENSP00000358554	800	SLU7	BCAS2
9606.ENSP00000297151	9606.ENSP00000392094	800	SLU7	EFTUD2
9606.ENSP00000297151	9606.ENSP00000357928	800	SLU7	CDC40
9606.ENSP00000297151	9606.ENSP00000424417	800	SLU7	PLRG1
9606.ENSP00000297151	9606.ENSP00000317123	800	SLU7	SNRNP200
9606.ENSP00000297151	9606.ENSP00000463058	962	SLU7	RBM8A
9606.ENSP00000297151	9606.ENSP00000300413	800	SLU7	SNRPD1
9606.ENSP00000297151	9606.ENSP00000351137	800	SLU7	XAB2
9606.ENSP00000297151	9606.ENSP00000366557	800	SLU7	CRNKL1
9606.ENSP00000297151	9606.ENSP00000386023	800	SLU7	BUD31
9606.ENSP00000297151	9606.ENSP00000301740	805	SLU7	SRRM2
9606.ENSP00000299259	9606.ENSP00000350512	885	COPS2	COPS5
9606.ENSP00000299259	9606.ENSP00000362710	986	COPS2	COPS7B
9606.ENSP00000299259	9606.ENSP00000304102	986	COPS2	COPS6
9606.ENSP00000299259	9606.ENSP00000351147	757	COPS2	DCAF4
9606.ENSP00000299424	9606.ENSP00000362068	970	TAF10	TAF8
9606.ENSP00000299424	9606.ENSP00000375942	993	TAF10	TBP
9606.ENSP00000299424	9606.ENSP00000358854	936	TAF10	TAF5
9606.ENSP00000299424	9606.ENSP00000360515	860	TAF10	SUPT3H
9606.ENSP00000299424	9606.ENSP00000406549	866	TAF10	TAF1
9606.ENSP00000299424	9606.ENSP00000399982	986	TAF10	TAF6
9606.ENSP00000299424	9606.ENSP00000397259	817	TAF10	ATXN7L3
9606.ENSP00000299424	9606.ENSP00000370201	948	TAF10	TAF9
9606.ENSP00000299424	9606.ENSP00000308022	827	TAF10	TADA2B
9606.ENSP00000299424	9606.ENSP00000354633	860	TAF10	TAF11
9606.ENSP00000299424	9606.ENSP00000356848	823	TAF10	TADA1
9606.ENSP00000299424	9606.ENSP00000312709	936	TAF10	TAF7
9606.ENSP00000299853	9606.ENSP00000380904	912	POLR3E	POLR3D
9606.ENSP00000299853	9606.ENSP00000382058	976	POLR3E	POLR3G
9606.ENSP00000299853	9606.ENSP00000357748	860	POLR3E	BCCIP
9606.ENSP00000299853	9606.ENSP00000366828	904	POLR3E	POLR3F
9606.ENSP00000299853	9606.ENSP00000378736	876	POLR3E	CRCP
9606.ENSP00000299853	9606.ENSP00000361446	871	POLR3E	POLR3A
9606.ENSP00000299853	9606.ENSP00000478303	734	POLR3E	POLR2E
9606.ENSP00000299853	9606.ENSP00000334564	829	POLR3E	POLR3C
9606.ENSP00000299853	9606.ENSP00000358320	807	POLR3E	POLR3GL
9606.ENSP00000300413	9606.ENSP00000356541	872	SNRPD1	SF3B5
9606.ENSP00000300413	9606.ENSP00000315379	934	SNRPD1	PRPF3
9606.ENSP00000300413	9606.ENSP00000460348	955	SNRPD1	PRPF8
9606.ENSP00000300413	9606.ENSP00000305790	867	SNRPD1	SF3B3
9606.ENSP00000300413	9606.ENSP00000396301	800	SNRPD1	IK
9606.ENSP00000300413	9606.ENSP00000387006	800	SNRPD1	CWC22
9606.ENSP00000300413	9606.ENSP00000319240	800	SNRPD1	MAGOHB
9606.ENSP00000300413	9606.ENSP00000410758	800	SNRPD1	LSM5
9606.ENSP00000300413	9606.ENSP00000440222	804	SNRPD1	LUC7L2
9606.ENSP00000300413	9606.ENSP00000419270	800	SNRPD1	PRKRIP1
9606.ENSP00000300413	9606.ENSP00000362803	800	SNRPD1	PPIL1
9606.ENSP00000300413	9606.ENSP00000335321	886	SNRPD1	SF3B1
9606.ENSP00000300413	9606.ENSP00000342374	970	SNRPD1	SNRPD2
9606.ENSP00000300413	9606.ENSP00000400591	969	SNRPD1	SNRPE
9606.ENSP00000300413	9606.ENSP00000324122	958	SNRPD1	PRPF31
9606.ENSP00000300413	9606.ENSP00000469468	800	SNRPD1	LSM4
9606.ENSP00000300413	9606.ENSP00000360532	892	SNRPD1	CDC5L
9606.ENSP00000300413	9606.ENSP00000412566	962	SNRPD1	SNRPB
9606.ENSP00000300413	9606.ENSP00000475615	800	SNRPD1	CWC15
9606.ENSP00000300413	9606.ENSP00000312981	800	SNRPD1	USP39
9606.ENSP00000300413	9606.ENSP00000306614	800	SNRPD1	PPIH
9606.ENSP00000300413	9606.ENSP00000358554	831	SNRPD1	BCAS2
9606.ENSP00000300413	9606.ENSP00000392094	953	SNRPD1	EFTUD2
9606.ENSP00000300413	9606.ENSP00000357928	800	SNRPD1	CDC40
9606.ENSP00000300413	9606.ENSP00000424417	800	SNRPD1	PLRG1
9606.ENSP00000300413	9606.ENSP00000422392	946	SNRPD1	LSM6
9606.ENSP00000300413	9606.ENSP00000383949	800	SNRPD1	NHP2L1
9606.ENSP00000300413	9606.ENSP00000317123	960	SNRPD1	SNRNP200
9606.ENSP00000300413	9606.ENSP00000368801	800	SNRPD1	WBP4
9606.ENSP00000300413	9606.ENSP00000302160	899	SNRPD1	LSM3
9606.ENSP00000300413	9606.ENSP00000310723	961	SNRPD1	DDX23
9606.ENSP00000300413	9606.ENSP00000463058	800	SNRPD1	RBM8A
9606.ENSP00000300413	9606.ENSP00000310448	899	SNRPD1	SART1
9606.ENSP00000300413	9606.ENSP00000472998	957	SNRPD1	SNRNP70
9606.ENSP00000300413	9606.ENSP00000351137	800	SNRPD1	XAB2
9606.ENSP00000300413	9606.ENSP00000366557	800	SNRPD1	CRNKL1
9606.ENSP00000300413	9606.ENSP00000380336	800	SNRPD1	SMU1
9606.ENSP00000300413	9606.ENSP00000386023	800	SNRPD1	BUD31
9606.ENSP00000300413	9606.ENSP00000364813	930	SNRPD1	LSM2
9606.ENSP00000300413	9606.ENSP00000301740	805	SNRPD1	SRRM2
9606.ENSP00000300651	9606.ENSP00000360515	993	MED1	SUPT3H
9606.ENSP00000300651	9606.ENSP00000428982	993	MED1	CCNC
9606.ENSP00000300651	9606.ENSP00000370938	811	MED1	CDK8
9606.ENSP00000300651	9606.ENSP00000362948	993	MED1	MED18
9606.ENSP00000300651	9606.ENSP00000337340	993	MED1	MED19
9606.ENSP00000300651	9606.ENSP00000478303	993	MED1	POLR2E
9606.ENSP00000300651	9606.ENSP00000357907	993	MED1	CDK19
9606.ENSP00000301740	9606.ENSP00000460348	867	SRRM2	PRPF8
9606.ENSP00000301740	9606.ENSP00000387006	800	SRRM2	CWC22
9606.ENSP00000301740	9606.ENSP00000319240	800	SRRM2	MAGOHB
9606.ENSP00000301740	9606.ENSP00000419270	800	SRRM2	PRKRIP1
9606.ENSP00000301740	9606.ENSP00000362803	805	SRRM2	PPIL1
9606.ENSP00000301740	9606.ENSP00000342374	805	SRRM2	SNRPD2
9606.ENSP00000301740	9606.ENSP00000400591	800	SRRM2	SNRPE
9606.ENSP00000301740	9606.ENSP00000360532	837	SRRM2	CDC5L
9606.ENSP00000301740	9606.ENSP00000412566	800	SRRM2	SNRPB
9606.ENSP00000301740	9606.ENSP00000475615	800	SRRM2	CWC15
9606.ENSP00000301740	9606.ENSP00000358554	805	SRRM2	BCAS2
9606.ENSP00000301740	9606.ENSP00000392094	805	SRRM2	EFTUD2
9606.ENSP00000301740	9606.ENSP00000357928	800	SRRM2	CDC40
9606.ENSP00000301740	9606.ENSP00000424417	800	SRRM2	PLRG1
9606.ENSP00000301740	9606.ENSP00000317123	878	SRRM2	SNRNP200
9606.ENSP00000301740	9606.ENSP00000463058	833	SRRM2	RBM8A
9606.ENSP00000301740	9606.ENSP00000351137	800	SRRM2	XAB2
9606.ENSP00000301740	9606.ENSP00000366557	800	SRRM2	CRNKL1
9606.ENSP00000301740	9606.ENSP00000386023	800	SRRM2	BUD31
9606.ENSP00000301764	9606.ENSP00000398131	800	DDB1	GSPT1
9606.ENSP00000302160	9606.ENSP00000356541	800	LSM3	SF3B5
9606.ENSP00000302160	9606.ENSP00000315379	960	LSM3	PRPF3
9606.ENSP00000302160	9606.ENSP00000460348	800	LSM3	PRPF8
9606.ENSP00000302160	9606.ENSP00000305790	800	LSM3	SF3B3
9606.ENSP00000302160	9606.ENSP00000396301	800	LSM3	IK
9606.ENSP00000302160	9606.ENSP00000410758	998	LSM3	LSM5
9606.ENSP00000302160	9606.ENSP00000335321	800	LSM3	SF3B1
9606.ENSP00000302160	9606.ENSP00000342374	800	LSM3	SNRPD2
9606.ENSP00000302160	9606.ENSP00000400591	931	LSM3	SNRPE
9606.ENSP00000302160	9606.ENSP00000324122	800	LSM3	PRPF31
9606.ENSP00000302160	9606.ENSP00000469468	998	LSM3	LSM4
9606.ENSP00000302160	9606.ENSP00000412566	800	LSM3	SNRPB
9606.ENSP00000302160	9606.ENSP00000312981	800	LSM3	USP39
9606.ENSP00000302160	9606.ENSP00000306614	800	LSM3	PPIH
9606.ENSP00000302160	9606.ENSP00000392094	800	LSM3	EFTUD2
9606.ENSP00000302160	9606.ENSP00000422392	998	LSM3	LSM6
9606.ENSP00000302160	9606.ENSP00000383949	800	LSM3	NHP2L1
9606.ENSP00000302160	9606.ENSP00000317123	800	LSM3	SNRNP200
9606.ENSP00000302160	9606.ENSP00000368801	800	LSM3	WBP4
9606.ENSP00000302160	9606.ENSP00000310723	800	LSM3	DDX23
9606.ENSP00000302160	9606.ENSP00000310448	800	LSM3	SART1
9606.ENSP00000302160	9606.ENSP00000380336	800	LSM3	SMU1
9606.ENSP00000302160	9606.ENSP00000364813	998	LSM3	LSM2
9606.ENSP00000302232	9606.ENSP00000358159	859	ALKBH3	ASCC3
9606.ENSP00000302232	9606.ENSP00000380877	905	ALKBH3	ASCC2
9606.ENSP00000302478	9606.ENSP00000380904	943	POLR1D	POLR3D
9606.ENSP00000302478	9606.ENSP00000442770	804	POLR1D	GPN3
9606.ENSP00000302478	9606.ENSP00000366828	850	POLR1D	POLR3F
9606.ENSP00000302478	9606.ENSP00000378736	850	POLR1D	CRCP
9606.ENSP00000302478	9606.ENSP00000415536	845	POLR1D	POLR2H
9606.ENSP00000302478	9606.ENSP00000361446	864	POLR1D	POLR3A
9606.ENSP00000302478	9606.ENSP00000478303	857	POLR1D	POLR2E
9606.ENSP00000302478	9606.ENSP00000334564	847	POLR1D	POLR3C
9606.ENSP00000302478	9606.ENSP00000361465	859	POLR1D	POLR1C
9606.ENSP00000302478	9606.ENSP00000358320	823	POLR1D	POLR3GL
9606.ENSP00000302530	9606.ENSP00000360532	980	BUB1	CDC5L
9606.ENSP00000302530	9606.ENSP00000484532	929	BUB1	MIS12
9606.ENSP00000302530	9606.ENSP00000357256	929	BUB1	PMF1
9606.ENSP00000302530	9606.ENSP00000389810	929	BUB1	DSN1
9606.ENSP00000302530	9606.ENSP00000363055	929	BUB1	ZWINT
9606.ENSP00000302530	9606.ENSP00000335463	985	BUB1	CASC5
9606.ENSP00000302530	9606.ENSP00000465075	929	BUB1	SPC24
9606.ENSP00000304102	9606.ENSP00000350512	976	COPS6	COPS5
9606.ENSP00000304102	9606.ENSP00000362710	964	COPS6	COPS7B
9606.ENSP00000304102	9606.ENSP00000351147	757	COPS6	DCAF4
9606.ENSP00000304669	9606.ENSP00000360532	980	CTNNA1	CDC5L
9606.ENSP00000305790	9606.ENSP00000356541	972	SF3B3	SF3B5
9606.ENSP00000305790	9606.ENSP00000315379	867	SF3B3	PRPF3
9606.ENSP00000305790	9606.ENSP00000460348	867	SF3B3	PRPF8
9606.ENSP00000305790	9606.ENSP00000396301	800	SF3B3	IK
9606.ENSP00000305790	9606.ENSP00000410758	800	SF3B3	LSM5
9606.ENSP00000305790	9606.ENSP00000335321	998	SF3B3	SF3B1
9606.ENSP00000305790	9606.ENSP00000342374	940	SF3B3	SNRPD2
9606.ENSP00000305790	9606.ENSP00000400591	831	SF3B3	SNRPE
9606.ENSP00000305790	9606.ENSP00000324122	961	SF3B3	PRPF31
9606.ENSP00000305790	9606.ENSP00000469468	879	SF3B3	LSM4
9606.ENSP00000305790	9606.ENSP00000360532	980	SF3B3	CDC5L
9606.ENSP00000305790	9606.ENSP00000412566	800	SF3B3	SNRPB
9606.ENSP00000305790	9606.ENSP00000306614	800	SF3B3	PPIH
9606.ENSP00000305790	9606.ENSP00000392094	902	SF3B3	EFTUD2
9606.ENSP00000305790	9606.ENSP00000424417	823	SF3B3	PLRG1
9606.ENSP00000305790	9606.ENSP00000422392	800	SF3B3	LSM6
9606.ENSP00000305790	9606.ENSP00000383949	800	SF3B3	NHP2L1
9606.ENSP00000305790	9606.ENSP00000317123	840	SF3B3	SNRNP200
9606.ENSP00000305790	9606.ENSP00000368801	860	SF3B3	WBP4
9606.ENSP00000305790	9606.ENSP00000310448	897	SF3B3	SART1
9606.ENSP00000305790	9606.ENSP00000351137	826	SF3B3	XAB2
9606.ENSP00000305790	9606.ENSP00000380336	836	SF3B3	SMU1
9606.ENSP00000305790	9606.ENSP00000364813	800	SF3B3	LSM2
9606.ENSP00000306157	9606.ENSP00000339804	870	IL7R	TSLP
9606.ENSP00000306220	9606.ENSP00000345195	860	MMGT1	UBQLN2
9606.ENSP00000306220	9606.ENSP00000334037	860	MMGT1	EMC10
9606.ENSP00000306220	9606.ENSP00000380322	860	MMGT1	EMC6
9606.ENSP00000306220	9606.ENSP00000420608	860	MMGT1	EMC1
9606.ENSP00000306614	9606.ENSP00000460348	800	PPIH	PRPF8
9606.ENSP00000306614	9606.ENSP00000363313	998	PPIH	PRPF4
9606.ENSP00000306614	9606.ENSP00000400591	800	PPIH	SNRPE
9606.ENSP00000306614	9606.ENSP00000324122	998	PPIH	PRPF31
9606.ENSP00000306614	9606.ENSP00000412566	800	PPIH	SNRPB
9606.ENSP00000306614	9606.ENSP00000392094	800	PPIH	EFTUD2
9606.ENSP00000306614	9606.ENSP00000422392	835	PPIH	LSM6
9606.ENSP00000306614	9606.ENSP00000317123	800	PPIH	SNRNP200
9606.ENSP00000306614	9606.ENSP00000364813	800	PPIH	LSM2
9606.ENSP00000306614	9606.ENSP00000356541	800	PPIH	SF3B5
9606.ENSP00000306614	9606.ENSP00000315379	998	PPIH	PRPF3
9606.ENSP00000306614	9606.ENSP00000396301	800	PPIH	IK
9606.ENSP00000306614	9606.ENSP00000410758	800	PPIH	LSM5
9606.ENSP00000306614	9606.ENSP00000335321	800	PPIH	SF3B1
9606.ENSP00000306614	9606.ENSP00000342374	800	PPIH	SNRPD2
9606.ENSP00000306614	9606.ENSP00000469468	832	PPIH	LSM4
9606.ENSP00000306614	9606.ENSP00000383949	998	PPIH	NHP2L1
9606.ENSP00000306614	9606.ENSP00000368801	868	PPIH	WBP4
9606.ENSP00000306614	9606.ENSP00000310448	800	PPIH	SART1
9606.ENSP00000306614	9606.ENSP00000380336	800	PPIH	SMU1
9606.ENSP00000307684	9606.ENSP00000360515	813	TADA3	SUPT3H
9606.ENSP00000307684	9606.ENSP00000339917	747	TADA3	TAF9B
9606.ENSP00000307684	9606.ENSP00000397259	818	TADA3	ATXN7L3
9606.ENSP00000307684	9606.ENSP00000308022	817	TADA3	TADA2B
9606.ENSP00000307684	9606.ENSP00000356848	811	TADA3	TADA1
9606.ENSP00000308022	9606.ENSP00000360515	834	TADA2B	SUPT3H
9606.ENSP00000308022	9606.ENSP00000339917	840	TADA2B	TAF9B
9606.ENSP00000308022	9606.ENSP00000397259	826	TADA2B	ATXN7L3
9606.ENSP00000308022	9606.ENSP00000356848	840	TADA2B	TADA1
9606.ENSP00000308970	9606.ENSP00000332215	748	PSG1	PSG3
9606.ENSP00000309334	9606.ENSP00000393241	959	RPL15	RPS18
9606.ENSP00000309334	9606.ENSP00000353741	800	RPL15	ETF1
9606.ENSP00000309334	9606.ENSP00000339795	963	RPL15	RPL7
9606.ENSP00000309334	9606.ENSP00000363676	962	RPL15	RPL11
9606.ENSP00000309334	9606.ENSP00000440222	798	RPL15	LUC7L2
9606.ENSP00000309334	9606.ENSP00000370589	710	RPL15	NOP56
9606.ENSP00000309334	9606.ENSP00000420311	962	RPL15	RPL23
9606.ENSP00000309334	9606.ENSP00000369757	959	RPL15	RPS6
9606.ENSP00000309334	9606.ENSP00000418082	961	RPL15	RPL37A
9606.ENSP00000309334	9606.ENSP00000339095	962	RPL15	RPS7
9606.ENSP00000309334	9606.ENSP00000385958	961	RPL15	RPS14
9606.ENSP00000309334	9606.ENSP00000398131	800	RPL15	GSPT1
9606.ENSP00000309334	9606.ENSP00000472985	954	RPL15	RPS5
9606.ENSP00000310260	9606.ENSP00000318641	993	INTS6	INTS3
9606.ENSP00000310260	9606.ENSP00000415536	993	INTS6	POLR2H
9606.ENSP00000310260	9606.ENSP00000418447	993	INTS6	PPP2CA
9606.ENSP00000310260	9606.ENSP00000324804	993	INTS6	PPP2R1A
9606.ENSP00000310260	9606.ENSP00000478303	993	INTS6	POLR2E
9606.ENSP00000310260	9606.ENSP00000311344	993	INTS6	PPP2R1B
9606.ENSP00000310260	9606.ENSP00000327889	993	INTS6	INTS5
9606.ENSP00000310260	9606.ENSP00000385722	993	INTS6	INTS1
9606.ENSP00000310448	9606.ENSP00000460348	961	SART1	PRPF8
9606.ENSP00000310448	9606.ENSP00000363313	843	SART1	PRPF4
9606.ENSP00000310448	9606.ENSP00000400591	901	SART1	SNRPE
9606.ENSP00000310448	9606.ENSP00000324122	966	SART1	PRPF31
9606.ENSP00000310448	9606.ENSP00000360532	980	SART1	CDC5L
9606.ENSP00000310448	9606.ENSP00000412566	800	SART1	SNRPB
9606.ENSP00000310448	9606.ENSP00000392094	958	SART1	EFTUD2
9606.ENSP00000310448	9606.ENSP00000422392	800	SART1	LSM6
9606.ENSP00000310448	9606.ENSP00000317123	998	SART1	SNRNP200
9606.ENSP00000310448	9606.ENSP00000364813	800	SART1	LSM2
9606.ENSP00000310448	9606.ENSP00000356541	800	SART1	SF3B5
9606.ENSP00000310448	9606.ENSP00000315379	998	SART1	PRPF3
9606.ENSP00000310448	9606.ENSP00000396301	800	SART1	IK
9606.ENSP00000310448	9606.ENSP00000410758	933	SART1	LSM5
9606.ENSP00000310448	9606.ENSP00000335321	961	SART1	SF3B1
9606.ENSP00000310448	9606.ENSP00000342374	972	SART1	SNRPD2
9606.ENSP00000310448	9606.ENSP00000469468	800	SART1	LSM4
9606.ENSP00000310448	9606.ENSP00000383949	867	SART1	NHP2L1
9606.ENSP00000310448	9606.ENSP00000368801	830	SART1	WBP4
9606.ENSP00000310448	9606.ENSP00000310723	860	SART1	DDX23
9606.ENSP00000310448	9606.ENSP00000380336	800	SART1	SMU1
9606.ENSP00000310723	9606.ENSP00000460348	968	DDX23	PRPF8
9606.ENSP00000310723	9606.ENSP00000363313	864	DDX23	PRPF4
9606.ENSP00000310723	9606.ENSP00000400591	929	DDX23	SNRPE
9606.ENSP00000310723	9606.ENSP00000324122	966	DDX23	PRPF31
9606.ENSP00000310723	9606.ENSP00000412566	800	DDX23	SNRPB
9606.ENSP00000310723	9606.ENSP00000312981	830	DDX23	USP39
9606.ENSP00000310723	9606.ENSP00000392094	971	DDX23	EFTUD2
9606.ENSP00000310723	9606.ENSP00000422392	800	DDX23	LSM6
9606.ENSP00000310723	9606.ENSP00000317123	972	DDX23	SNRNP200
9606.ENSP00000310723	9606.ENSP00000351137	818	DDX23	XAB2
9606.ENSP00000310723	9606.ENSP00000364813	800	DDX23	LSM2
9606.ENSP00000310723	9606.ENSP00000315379	971	DDX23	PRPF3
9606.ENSP00000310723	9606.ENSP00000410758	903	DDX23	LSM5
9606.ENSP00000310723	9606.ENSP00000342374	960	DDX23	SNRPD2
9606.ENSP00000310723	9606.ENSP00000469468	800	DDX23	LSM4
9606.ENSP00000310723	9606.ENSP00000383949	800	DDX23	NHP2L1
9606.ENSP00000311344	9606.ENSP00000325074	945	PPP2R1B	PPP2R2A
9606.ENSP00000311344	9606.ENSP00000358810	860	PPP2R1B	STRIP1
9606.ENSP00000311344	9606.ENSP00000365730	860	PPP2R1B	STK24
9606.ENSP00000311344	9606.ENSP00000358541	860	PPP2R1B	SIKE1
9606.ENSP00000311344	9606.ENSP00000375777	860	PPP2R1B	STRN4
9606.ENSP00000311344	9606.ENSP00000325748	860	PPP2R1B	STK25
9606.ENSP00000311344	9606.ENSP00000327889	993	PPP2R1B	INTS5
9606.ENSP00000311344	9606.ENSP00000429744	860	PPP2R1B	STK3
9606.ENSP00000311344	9606.ENSP00000385722	993	PPP2R1B	INTS1
9606.ENSP00000311344	9606.ENSP00000335083	860	PPP2R1B	PPP2R2C
9606.ENSP00000311344	9606.ENSP00000350071	860	PPP2R1B	STRN3
9606.ENSP00000311344	9606.ENSP00000318641	993	PPP2R1B	INTS3
9606.ENSP00000311344	9606.ENSP00000418447	970	PPP2R1B	PPP2CA
9606.ENSP00000311344	9606.ENSP00000376506	860	PPP2R1B	PDCD10
9606.ENSP00000311344	9606.ENSP00000324804	970	PPP2R1B	PPP2R1A
9606.ENSP00000311344	9606.ENSP00000315702	860	PPP2R1B	MOB4
9606.ENSP00000311368	9606.ENSP00000406046	742	POLD4	POLD1
9606.ENSP00000311368	9606.ENSP00000480186	742	POLD4	POLD2
9606.ENSP00000311368	9606.ENSP00000368458	742	POLD4	PCNA
9606.ENSP00000312455	9606.ENSP00000351273	970	CFLAR	CASP8
9606.ENSP00000312709	9606.ENSP00000352925	809	TAF7	TRRAP
9606.ENSP00000312709	9606.ENSP00000362068	972	TAF7	TAF8
9606.ENSP00000312709	9606.ENSP00000375942	980	TAF7	TBP
9606.ENSP00000312709	9606.ENSP00000358854	993	TAF7	TAF5
9606.ENSP00000312709	9606.ENSP00000339917	869	TAF7	TAF9B
9606.ENSP00000312709	9606.ENSP00000406549	977	TAF7	TAF1
[truncated: 865 more rows]

## Sheet: PPI_1stShell_th900
protein1	protein2	SCORE	gene1	gene2
9606.ENSP00000215829	9606.ENSP00000315379	934	SNRPD3	PRPF3
9606.ENSP00000215829	9606.ENSP00000460348	951	SNRPD3	PRPF8
9606.ENSP00000215829	9606.ENSP00000335321	945	SNRPD3	SF3B1
9606.ENSP00000215829	9606.ENSP00000342374	970	SNRPD3	SNRPD2
9606.ENSP00000215829	9606.ENSP00000400591	966	SNRPD3	SNRPE
9606.ENSP00000215829	9606.ENSP00000266079	955	SNRPD3	PRPF6
9606.ENSP00000215829	9606.ENSP00000360532	995	SNRPD3	CDC5L
9606.ENSP00000215829	9606.ENSP00000412566	960	SNRPD3	SNRPB
9606.ENSP00000215829	9606.ENSP00000392094	958	SNRPD3	EFTUD2
9606.ENSP00000215829	9606.ENSP00000422392	964	SNRPD3	LSM6
9606.ENSP00000215829	9606.ENSP00000254193	933	SNRPD3	SNRPA1
9606.ENSP00000215829	9606.ENSP00000317123	962	SNRPD3	SNRNP200
9606.ENSP00000215829	9606.ENSP00000272348	969	SNRPD3	SNRPG
9606.ENSP00000215829	9606.ENSP00000221494	931	SNRPD3	SF3A2
9606.ENSP00000215829	9606.ENSP00000302160	946	SNRPD3	LSM3
9606.ENSP00000215829	9606.ENSP00000310448	962	SNRPD3	SART1
9606.ENSP00000215829	9606.ENSP00000266735	968	SNRPD3	SNRPF
9606.ENSP00000215829	9606.ENSP00000300413	971	SNRPD3	SNRPD1
9606.ENSP00000215829	9606.ENSP00000472998	958	SNRPD3	SNRNP70
9606.ENSP00000215829	9606.ENSP00000252622	972	SNRPD3	LSM7
9606.ENSP00000221132	9606.ENSP00000351273	993	TNFRSF10A	CASP8
9606.ENSP00000221132	9606.ENSP00000286186	993	TNFRSF10A	CASP10
9606.ENSP00000221132	9606.ENSP00000312455	993	TNFRSF10A	CFLAR
9606.ENSP00000221132	9606.ENSP00000241261	993	TNFRSF10A	TNFSF10
9606.ENSP00000244050	9606.ENSP00000262241	961	SNAI1	RCOR1
9606.ENSP00000249299	9606.ENSP00000315379	963	LSM8	PRPF3
9606.ENSP00000249299	9606.ENSP00000410758	998	LSM8	LSM5
9606.ENSP00000249299	9606.ENSP00000469468	998	LSM8	LSM4
9606.ENSP00000249299	9606.ENSP00000412566	933	LSM8	SNRPB
9606.ENSP00000249299	9606.ENSP00000392094	928	LSM8	EFTUD2
9606.ENSP00000249299	9606.ENSP00000422392	998	LSM8	LSM6
9606.ENSP00000249299	9606.ENSP00000317123	933	LSM8	SNRNP200
9606.ENSP00000249299	9606.ENSP00000302160	998	LSM8	LSM3
9606.ENSP00000249299	9606.ENSP00000266735	923	LSM8	SNRPF
9606.ENSP00000249299	9606.ENSP00000300413	903	LSM8	SNRPD1
9606.ENSP00000249299	9606.ENSP00000252622	998	LSM8	LSM7
9606.ENSP00000249299	9606.ENSP00000380336	918	LSM8	SMU1
9606.ENSP00000249299	9606.ENSP00000364813	998	LSM8	LSM2
9606.ENSP00000254900	9606.ENSP00000360532	980	BRD8	CDC5L
9606.ENSP00000258149	9606.ENSP00000269305	936	MDM2	TP53
9606.ENSP00000258149	9606.ENSP00000356150	902	MDM2	MDM4
9606.ENSP00000259951	9606.ENSP00000452780	947	HLA-F	B2M
9606.ENSP00000263681	9606.ENSP00000368349	943	POLD3	POLA1
9606.ENSP00000263681	9606.ENSP00000480186	946	POLD3	POLD2
9606.ENSP00000263681	9606.ENSP00000368458	946	POLD3	PCNA
9606.ENSP00000264380	9606.ENSP00000230124	912	PIKFYVE	FIG4
9606.ENSP00000275732	9606.ENSP00000258416	959	GIGYF1	EIF4E2
9606.ENSP00000307272	9606.ENSP00000424183	993	RPTOR	LAMTOR3
9606.ENSP00000307272	9606.ENSP00000256644	993	RPTOR	LAMTOR5
9606.ENSP00000307272	9606.ENSP00000357288	993	RPTOR	LAMTOR2
9606.ENSP00000307272	9606.ENSP00000262187	970	RPTOR	RHEB
9606.ENSP00000307272	9606.ENSP00000362092	993	RPTOR	RRAGC
9606.ENSP00000307272	9606.ENSP00000369899	993	RPTOR	RRAGA
9606.ENSP00000307272	9606.ENSP00000278671	993	RPTOR	LAMTOR1
9606.ENSP00000307272	9606.ENSP00000354558	976	RPTOR	MTOR
9606.ENSP00000307272	9606.ENSP00000343118	993	RPTOR	LAMTOR4
9606.ENSP00000307666	9606.ENSP00000279281	993	CCDC132	VPS51
9606.ENSP00000307666	9606.ENSP00000401435	993	CCDC132	VPS53
9606.ENSP00000312397	9606.ENSP00000264414	958	KLHL3	CUL3
9606.ENSP00000322142	9606.ENSP00000259021	917	ING5	KAT7
9606.ENSP00000326603	9606.ENSP00000360532	980	SMCHD1	CDC5L
9606.ENSP00000326603	9606.ENSP00000324810	902	SMCHD1	MVB12A
9606.ENSP00000327694	9606.ENSP00000263270	990	AP2A2	AP2S1
9606.ENSP00000337261	9606.ENSP00000360532	980	ARHGEF1	CDC5L
9606.ENSP00000347345	9606.ENSP00000380904	942	POLR3H	POLR3D
9606.ENSP00000347345	9606.ENSP00000382058	976	POLR3H	POLR3G
9606.ENSP00000347345	9606.ENSP00000366828	904	POLR3H	POLR3F
9606.ENSP00000347345	9606.ENSP00000378736	921	POLR3H	CRCP
9606.ENSP00000347345	9606.ENSP00000228347	943	POLR3H	POLR3B
9606.ENSP00000355944	9606.ENSP00000389810	964	NSL1	DSN1
9606.ENSP00000355944	9606.ENSP00000363055	929	NSL1	ZWINT
9606.ENSP00000355944	9606.ENSP00000335463	963	NSL1	CASC5
9606.ENSP00000355944	9606.ENSP00000484532	985	NSL1	MIS12
9606.ENSP00000355944	9606.ENSP00000302530	929	NSL1	BUB1
9606.ENSP00000367406	9606.ENSP00000362068	957	TAF2	TAF8
9606.ENSP00000367406	9606.ENSP00000375942	998	TAF2	TBP
9606.ENSP00000367406	9606.ENSP00000358854	993	TAF2	TAF5
9606.ENSP00000367406	9606.ENSP00000406549	972	TAF2	TAF1
9606.ENSP00000367406	9606.ENSP00000399982	986	TAF2	TAF6
9606.ENSP00000367406	9606.ENSP00000263974	993	TAF2	TAF12
9606.ENSP00000367406	9606.ENSP00000354633	993	TAF2	TAF11
9606.ENSP00000367406	9606.ENSP00000252996	993	TAF2	TAF4
9606.ENSP00000367406	9606.ENSP00000312709	998	TAF2	TAF7
9606.ENSP00000367841	9606.ENSP00000258198	945	DYNLT3	DYNC1LI2
9606.ENSP00000379975	9606.ENSP00000334008	971	ILK	PARVA
9606.ENSP00000379975	9606.ENSP00000367154	912	ILK	RSU1
9606.ENSP00000379975	9606.ENSP00000446121	979	ILK	LIMS1
9606.ENSP00000379975	9606.ENSP00000384515	919	ILK	PARVB
9606.ENSP00000381270	9606.ENSP00000242505	912	TBC1D32	FAM149B1
9606.ENSP00000402515	9606.ENSP00000360525	993	SMG1	MAGOH
9606.ENSP00000402515	9606.ENSP00000354830	993	SMG1	DDIT4L
9606.ENSP00000402515	9606.ENSP00000276201	993	SMG1	UPF3B
9606.ENSP00000402515	9606.ENSP00000313007	993	SMG1	PABPC1
9606.ENSP00000402515	9606.ENSP00000364448	993	SMG1	UPF3A
9606.ENSP00000402515	9606.ENSP00000326806	993	SMG1	NCBP2
9606.ENSP00000402515	9606.ENSP00000269349	993	SMG1	EIF4A3
9606.ENSP00000402515	9606.ENSP00000463058	993	SMG1	RBM8A
9606.ENSP00000402515	9606.ENSP00000398131	993	SMG1	GSPT1
9606.ENSP00000402515	9606.ENSP00000341247	993	SMG1	GSPT2
9606.ENSP00000402515	9606.ENSP00000353741	993	SMG1	ETF1
9606.ENSP00000402515	9606.ENSP00000348708	993	SMG1	UPF2
9606.ENSP00000402515	9606.ENSP00000425133	993	SMG1	SMG7
9606.ENSP00000402515	9606.ENSP00000470142	993	SMG1	UPF1
9606.ENSP00000420095	9606.ENSP00000310260	993	ZMYND8	INTS6
9606.ENSP00000420095	9606.ENSP00000318641	993	ZMYND8	INTS3
9606.ENSP00000420095	9606.ENSP00000327889	993	ZMYND8	INTS5
9606.ENSP00000420095	9606.ENSP00000385722	993	ZMYND8	INTS1
9606.ENSP00000463154	9606.ENSP00000417864	917	ANP32E	ANP32A
9606.ENSP00000463154	9606.ENSP00000346464	902	ANP32E	VPS72
9606.ENSP00000463154	9606.ENSP00000330658	990	ANP32E	PAPPA
9606.ENSP00000484472	9606.ENSP00000360532	980	EPPK1	CDC5L
9606.ENSP00000221494	9606.ENSP00000335321	993	SF3A2	SF3B1
9606.ENSP00000221494	9606.ENSP00000342374	931	SF3A2	SNRPD2
9606.ENSP00000221494	9606.ENSP00000400591	931	SF3A2	SNRPE
9606.ENSP00000221494	9606.ENSP00000412566	931	SF3A2	SNRPB
9606.ENSP00000221494	9606.ENSP00000254193	931	SF3A2	SNRPA1
9606.ENSP00000221494	9606.ENSP00000272348	931	SF3A2	SNRPG
9606.ENSP00000221494	9606.ENSP00000266735	931	SF3A2	SNRPF
9606.ENSP00000221494	9606.ENSP00000300413	931	SF3A2	SNRPD1
9606.ENSP00000228347	9606.ENSP00000378736	943	POLR3B	CRCP
9606.ENSP00000228347	9606.ENSP00000380904	938	POLR3B	POLR3D
9606.ENSP00000252622	9606.ENSP00000410758	981	LSM7	LSM5
9606.ENSP00000252622	9606.ENSP00000400591	970	LSM7	SNRPE
9606.ENSP00000252622	9606.ENSP00000469468	998	LSM7	LSM4
9606.ENSP00000252622	9606.ENSP00000422392	998	LSM7	LSM6
9606.ENSP00000252622	9606.ENSP00000302160	998	LSM7	LSM3
9606.ENSP00000252622	9606.ENSP00000266735	956	LSM7	SNRPF
9606.ENSP00000252622	9606.ENSP00000364813	998	LSM7	LSM2
9606.ENSP00000252996	9606.ENSP00000375942	993	TAF4	TBP
9606.ENSP00000252996	9606.ENSP00000358854	993	TAF4	TAF5
9606.ENSP00000252996	9606.ENSP00000263974	993	TAF4	TAF12
9606.ENSP00000252996	9606.ENSP00000354633	993	TAF4	TAF11
9606.ENSP00000252996	9606.ENSP00000312709	993	TAF4	TAF7
9606.ENSP00000254193	9606.ENSP00000460348	938	SNRPA1	PRPF8
9606.ENSP00000254193	9606.ENSP00000400591	922	SNRPA1	SNRPE
9606.ENSP00000254193	9606.ENSP00000412566	949	SNRPA1	SNRPB
9606.ENSP00000254193	9606.ENSP00000317123	972	SNRPA1	SNRNP200
9606.ENSP00000254193	9606.ENSP00000272348	922	SNRPA1	SNRPG
9606.ENSP00000254193	9606.ENSP00000266735	971	SNRPA1	SNRPF
9606.ENSP00000254193	9606.ENSP00000335321	973	SNRPA1	SF3B1
9606.ENSP00000254193	9606.ENSP00000342374	972	SNRPA1	SNRPD2
9606.ENSP00000254193	9606.ENSP00000310448	972	SNRPA1	SART1
9606.ENSP00000254193	9606.ENSP00000300413	973	SNRPA1	SNRPD1
9606.ENSP00000256644	9606.ENSP00000354558	993	LAMTOR5	MTOR
9606.ENSP00000256644	9606.ENSP00000424183	998	LAMTOR5	LAMTOR3
9606.ENSP00000256644	9606.ENSP00000278671	998	LAMTOR5	LAMTOR1
9606.ENSP00000256644	9606.ENSP00000362092	998	LAMTOR5	RRAGC
9606.ENSP00000256644	9606.ENSP00000343118	998	LAMTOR5	LAMTOR4
9606.ENSP00000256644	9606.ENSP00000357288	998	LAMTOR5	LAMTOR2
9606.ENSP00000256644	9606.ENSP00000369899	998	LAMTOR5	RRAGA
9606.ENSP00000258198	9606.ENSP00000360532	980	DYNC1LI2	CDC5L
9606.ENSP00000262241	9606.ENSP00000360532	980	RCOR1	CDC5L
9606.ENSP00000263974	9606.ENSP00000375942	993	TAF12	TBP
9606.ENSP00000263974	9606.ENSP00000358854	993	TAF12	TAF5
9606.ENSP00000263974	9606.ENSP00000354633	993	TAF12	TAF11
9606.ENSP00000263974	9606.ENSP00000312709	993	TAF12	TAF7
9606.ENSP00000266079	9606.ENSP00000460348	998	PRPF6	PRPF8
9606.ENSP00000266079	9606.ENSP00000400591	931	PRPF6	SNRPE
9606.ENSP00000266079	9606.ENSP00000360532	980	PRPF6	CDC5L
9606.ENSP00000266079	9606.ENSP00000392094	998	PRPF6	EFTUD2
9606.ENSP00000266079	9606.ENSP00000317123	998	PRPF6	SNRNP200
9606.ENSP00000266079	9606.ENSP00000272348	929	PRPF6	SNRPG
9606.ENSP00000266079	9606.ENSP00000266735	931	PRPF6	SNRPF
9606.ENSP00000266079	9606.ENSP00000315379	998	PRPF6	PRPF3
9606.ENSP00000266079	9606.ENSP00000342374	971	PRPF6	SNRPD2
9606.ENSP00000266079	9606.ENSP00000310448	998	PRPF6	SART1
9606.ENSP00000266079	9606.ENSP00000300413	972	PRPF6	SNRPD1
9606.ENSP00000266735	9606.ENSP00000315379	931	SNRPF	PRPF3
9606.ENSP00000266735	9606.ENSP00000410758	957	SNRPF	LSM5
9606.ENSP00000266735	9606.ENSP00000342374	967	SNRPF	SNRPD2
9606.ENSP00000266735	9606.ENSP00000400591	978	SNRPF	SNRPE
9606.ENSP00000266735	9606.ENSP00000412566	906	SNRPF	SNRPB
9606.ENSP00000266735	9606.ENSP00000392094	925	SNRPF	EFTUD2
9606.ENSP00000266735	9606.ENSP00000422392	933	SNRPF	LSM6
9606.ENSP00000266735	9606.ENSP00000272348	933	SNRPF	SNRPG
9606.ENSP00000266735	9606.ENSP00000302160	935	SNRPF	LSM3
9606.ENSP00000266735	9606.ENSP00000300413	967	SNRPF	SNRPD1
9606.ENSP00000266735	9606.ENSP00000364813	923	SNRPF	LSM2
9606.ENSP00000269305	9606.ENSP00000356150	905	TP53	MDM4
9606.ENSP00000269349	9606.ENSP00000360525	998	EIF4A3	MAGOH
9606.ENSP00000269349	9606.ENSP00000276201	993	EIF4A3	UPF3B
9606.ENSP00000269349	9606.ENSP00000364448	993	EIF4A3	UPF3A
9606.ENSP00000269349	9606.ENSP00000360532	995	EIF4A3	CDC5L
9606.ENSP00000269349	9606.ENSP00000463058	998	EIF4A3	RBM8A
9606.ENSP00000269349	9606.ENSP00000470142	993	EIF4A3	UPF1
9606.ENSP00000272348	9606.ENSP00000315379	925	SNRPG	PRPF3
9606.ENSP00000272348	9606.ENSP00000342374	971	SNRPG	SNRPD2
9606.ENSP00000272348	9606.ENSP00000400591	906	SNRPG	SNRPE
9606.ENSP00000272348	9606.ENSP00000412566	958	SNRPG	SNRPB
9606.ENSP00000272348	9606.ENSP00000392094	930	SNRPG	EFTUD2
9606.ENSP00000272348	9606.ENSP00000302160	901	SNRPG	LSM3
9606.ENSP00000272348	9606.ENSP00000310448	924	SNRPG	SART1
9606.ENSP00000272348	9606.ENSP00000300413	906	SNRPG	SNRPD1
9606.ENSP00000276201	9606.ENSP00000360525	993	UPF3B	MAGOH
9606.ENSP00000276201	9606.ENSP00000354830	993	UPF3B	DDIT4L
9606.ENSP00000276201	9606.ENSP00000348708	993	UPF3B	UPF2
9606.ENSP00000276201	9606.ENSP00000470142	993	UPF3B	UPF1
9606.ENSP00000276201	9606.ENSP00000463058	993	UPF3B	RBM8A
9606.ENSP00000278671	9606.ENSP00000354558	993	LAMTOR1	MTOR
9606.ENSP00000278671	9606.ENSP00000424183	998	LAMTOR1	LAMTOR3
9606.ENSP00000278671	9606.ENSP00000362092	998	LAMTOR1	RRAGC
9606.ENSP00000278671	9606.ENSP00000343118	998	LAMTOR1	LAMTOR4
9606.ENSP00000278671	9606.ENSP00000357288	998	LAMTOR1	LAMTOR2
9606.ENSP00000278671	9606.ENSP00000369899	998	LAMTOR1	RRAGA
9606.ENSP00000279281	9606.ENSP00000401435	993	VPS51	VPS53
9606.ENSP00000286186	9606.ENSP00000351273	993	CASP10	CASP8
9606.ENSP00000300413	9606.ENSP00000315379	934	SNRPD1	PRPF3
9606.ENSP00000300413	9606.ENSP00000460348	955	SNRPD1	PRPF8
9606.ENSP00000300413	9606.ENSP00000342374	970	SNRPD1	SNRPD2
9606.ENSP00000300413	9606.ENSP00000400591	969	SNRPD1	SNRPE
9606.ENSP00000300413	9606.ENSP00000412566	962	SNRPD1	SNRPB
9606.ENSP00000300413	9606.ENSP00000392094	953	SNRPD1	EFTUD2
9606.ENSP00000300413	9606.ENSP00000422392	946	SNRPD1	LSM6
9606.ENSP00000300413	9606.ENSP00000317123	960	SNRPD1	SNRNP200
9606.ENSP00000300413	9606.ENSP00000472998	957	SNRPD1	SNRNP70
9606.ENSP00000300413	9606.ENSP00000364813	930	SNRPD1	LSM2
9606.ENSP00000302160	9606.ENSP00000315379	960	LSM3	PRPF3
9606.ENSP00000302160	9606.ENSP00000410758	998	LSM3	LSM5
9606.ENSP00000302160	9606.ENSP00000400591	931	LSM3	SNRPE
9606.ENSP00000302160	9606.ENSP00000469468	998	LSM3	LSM4
9606.ENSP00000302160	9606.ENSP00000422392	998	LSM3	LSM6
9606.ENSP00000302160	9606.ENSP00000364813	998	LSM3	LSM2
9606.ENSP00000302530	9606.ENSP00000360532	980	BUB1	CDC5L
9606.ENSP00000302530	9606.ENSP00000484532	929	BUB1	MIS12
9606.ENSP00000302530	9606.ENSP00000389810	929	BUB1	DSN1
9606.ENSP00000302530	9606.ENSP00000363055	929	BUB1	ZWINT
9606.ENSP00000302530	9606.ENSP00000335463	985	BUB1	CASC5
9606.ENSP00000310260	9606.ENSP00000318641	993	INTS6	INTS3
9606.ENSP00000310260	9606.ENSP00000327889	993	INTS6	INTS5
9606.ENSP00000310260	9606.ENSP00000385722	993	INTS6	INTS1
9606.ENSP00000310448	9606.ENSP00000460348	961	SART1	PRPF8
9606.ENSP00000310448	9606.ENSP00000400591	901	SART1	SNRPE
9606.ENSP00000310448	9606.ENSP00000360532	980	SART1	CDC5L
9606.ENSP00000310448	9606.ENSP00000392094	958	SART1	EFTUD2
9606.ENSP00000310448	9606.ENSP00000317123	998	SART1	SNRNP200
9606.ENSP00000310448	9606.ENSP00000315379	998	SART1	PRPF3
9606.ENSP00000310448	9606.ENSP00000410758	933	SART1	LSM5
9606.ENSP00000310448	9606.ENSP00000335321	961	SART1	SF3B1
9606.ENSP00000310448	9606.ENSP00000342374	972	SART1	SNRPD2
9606.ENSP00000312455	9606.ENSP00000351273	970	CFLAR	CASP8
9606.ENSP00000312709	9606.ENSP00000362068	972	TAF7	TAF8
9606.ENSP00000312709	9606.ENSP00000375942	980	TAF7	TBP
9606.ENSP00000312709	9606.ENSP00000358854	993	TAF7	TAF5
9606.ENSP00000312709	9606.ENSP00000406549	977	TAF7	TAF1
9606.ENSP00000312709	9606.ENSP00000399982	972	TAF7	TAF6
9606.ENSP00000312709	9606.ENSP00000354633	993	TAF7	TAF11
9606.ENSP00000313007	9606.ENSP00000354830	993	PABPC1	DDIT4L
9606.ENSP00000313007	9606.ENSP00000463058	993	PABPC1	RBM8A
9606.ENSP00000313007	9606.ENSP00000341247	924	PABPC1	GSPT2
9606.ENSP00000315379	9606.ENSP00000460348	963	PRPF3	PRPF8
9606.ENSP00000315379	9606.ENSP00000410758	961	PRPF3	LSM5
9606.ENSP00000315379	9606.ENSP00000342374	961	PRPF3	SNRPD2
9606.ENSP00000315379	9606.ENSP00000400591	930	PRPF3	SNRPE
9606.ENSP00000315379	9606.ENSP00000469468	964	PRPF3	LSM4
9606.ENSP00000315379	9606.ENSP00000412566	943	PRPF3	SNRPB
9606.ENSP00000315379	9606.ENSP00000422392	934	PRPF3	LSM6
9606.ENSP00000315379	9606.ENSP00000317123	905	PRPF3	SNRNP200
9606.ENSP00000315379	9606.ENSP00000364813	963	PRPF3	LSM2
9606.ENSP00000317123	9606.ENSP00000460348	998	SNRNP200	PRPF8
9606.ENSP00000317123	9606.ENSP00000400591	971	SNRNP200	SNRPE
9606.ENSP00000317123	9606.ENSP00000360532	995	SNRNP200	CDC5L
9606.ENSP00000317123	9606.ENSP00000412566	962	SNRNP200	SNRPB
9606.ENSP00000317123	9606.ENSP00000392094	998	SNRNP200	EFTUD2
9606.ENSP00000317123	9606.ENSP00000335321	963	SNRNP200	SF3B1
9606.ENSP00000317123	9606.ENSP00000342374	971	SNRNP200	SNRPD2
9606.ENSP00000318641	9606.ENSP00000360532	980	INTS3	CDC5L
9606.ENSP00000318641	9606.ENSP00000327889	993	INTS3	INTS5
9606.ENSP00000318641	9606.ENSP00000385722	993	INTS3	INTS1
9606.ENSP00000326806	9606.ENSP00000354830	993	NCBP2	DDIT4L
9606.ENSP00000326806	9606.ENSP00000463058	993	NCBP2	RBM8A
9606.ENSP00000327889	9606.ENSP00000385722	993	INTS5	INTS1
9606.ENSP00000334008	9606.ENSP00000360532	980	PARVA	CDC5L
9606.ENSP00000335321	9606.ENSP00000360532	980	SF3B1	CDC5L
9606.ENSP00000335321	9606.ENSP00000342374	927	SF3B1	SNRPD2
9606.ENSP00000335463	9606.ENSP00000363055	929	CASC5	ZWINT
9606.ENSP00000335463	9606.ENSP00000484532	929	CASC5	MIS12
9606.ENSP00000341247	9606.ENSP00000470142	993	GSPT2	UPF1
9606.ENSP00000342374	9606.ENSP00000460348	962	SNRPD2	PRPF8
9606.ENSP00000342374	9606.ENSP00000410758	941	SNRPD2	LSM5
9606.ENSP00000342374	9606.ENSP00000400591	969	SNRPD2	SNRPE
9606.ENSP00000342374	9606.ENSP00000360532	957	SNRPD2	CDC5L
9606.ENSP00000342374	9606.ENSP00000412566	962	SNRPD2	SNRPB
9606.ENSP00000342374	9606.ENSP00000422392	939	SNRPD2	LSM6
9606.ENSP00000342374	9606.ENSP00000472998	961	SNRPD2	SNRNP70
9606.ENSP00000342374	9606.ENSP00000364813	927	SNRPD2	LSM2
9606.ENSP00000343118	9606.ENSP00000354558	993	LAMTOR4	MTOR
9606.ENSP00000343118	9606.ENSP00000424183	998	LAMTOR4	LAMTOR3
9606.ENSP00000343118	9606.ENSP00000362092	998	LAMTOR4	RRAGC
9606.ENSP00000343118	9606.ENSP00000357288	998	LAMTOR4	LAMTOR2
9606.ENSP00000343118	9606.ENSP00000369899	998	LAMTOR4	RRAGA
9606.ENSP00000346464	9606.ENSP00000417864	912	VPS72	ANP32A
9606.ENSP00000348708	9606.ENSP00000354830	993	UPF2	DDIT4L
9606.ENSP00000348708	9606.ENSP00000364448	993	UPF2	UPF3A
9606.ENSP00000348708	9606.ENSP00000470142	993	UPF2	UPF1
9606.ENSP00000348708	9606.ENSP00000360532	980	UPF2	CDC5L
9606.ENSP00000348708	9606.ENSP00000463058	993	UPF2	RBM8A
9606.ENSP00000353741	9606.ENSP00000360532	980	ETF1	CDC5L
9606.ENSP00000354558	9606.ENSP00000357288	993	MTOR	LAMTOR2
9606.ENSP00000354633	9606.ENSP00000375942	993	TAF11	TBP
9606.ENSP00000354633	9606.ENSP00000358854	993	TAF11	TAF5
9606.ENSP00000354830	9606.ENSP00000425133	993	DDIT4L	SMG7
9606.ENSP00000354830	9606.ENSP00000470142	993	DDIT4L	UPF1
9606.ENSP00000357288	9606.ENSP00000424183	998	LAMTOR2	LAMTOR3
9606.ENSP00000357288	9606.ENSP00000362092	998	LAMTOR2	RRAGC
9606.ENSP00000357288	9606.ENSP00000369899	998	LAMTOR2	RRAGA
9606.ENSP00000358854	9606.ENSP00000375942	993	TAF5	TBP
9606.ENSP00000358854	9606.ENSP00000406549	912	TAF5	TAF1
9606.ENSP00000360525	9606.ENSP00000364448	993	MAGOH	UPF3A
9606.ENSP00000360525	9606.ENSP00000470142	993	MAGOH	UPF1
9606.ENSP00000360525	9606.ENSP00000463058	998	MAGOH	RBM8A
9606.ENSP00000360532	9606.ENSP00000460348	995	CDC5L	PRPF8
9606.ENSP00000360532	9606.ENSP00000412566	995	CDC5L	SNRPB
9606.ENSP00000360532	9606.ENSP00000392094	995	CDC5L	EFTUD2
9606.ENSP00000360532	9606.ENSP00000446121	980	CDC5L	LIMS1
9606.ENSP00000360532	9606.ENSP00000385722	980	CDC5L	INTS1
9606.ENSP00000360532	9606.ENSP00000470142	980	CDC5L	UPF1
9606.ENSP00000360532	9606.ENSP00000384515	980	CDC5L	PARVB
9606.ENSP00000360532	9606.ENSP00000472998	980	CDC5L	SNRNP70
9606.ENSP00000362068	9606.ENSP00000375942	998	TAF8	TBP
9606.ENSP00000362068	9606.ENSP00000406549	972	TAF8	TAF1
9606.ENSP00000362068	9606.ENSP00000399982	970	TAF8	TAF6
9606.ENSP00000362092	9606.ENSP00000424183	998	RRAGC	LAMTOR3
9606.ENSP00000362092	9606.ENSP00000369899	998	RRAGC	RRAGA
9606.ENSP00000363055	9606.ENSP00000389810	929	ZWINT	DSN1
9606.ENSP00000363055	9606.ENSP00000484532	929	ZWINT	MIS12
9606.ENSP00000364448	9606.ENSP00000470142	993	UPF3A	UPF1
9606.ENSP00000364448	9606.ENSP00000463058	993	UPF3A	RBM8A
9606.ENSP00000364813	9606.ENSP00000410758	998	LSM2	LSM5
9606.ENSP00000364813	9606.ENSP00000400591	943	LSM2	SNRPE
9606.ENSP00000364813	9606.ENSP00000469468	998	LSM2	LSM4
9606.ENSP00000364813	9606.ENSP00000412566	934	LSM2	SNRPB
9606.ENSP00000364813	9606.ENSP00000422392	998	LSM2	LSM6
9606.ENSP00000366828	9606.ENSP00000380904	909	POLR3F	POLR3D
9606.ENSP00000366828	9606.ENSP00000382058	943	POLR3F	POLR3G
9606.ENSP00000366828	9606.ENSP00000378736	917	POLR3F	CRCP
9606.ENSP00000367154	9606.ENSP00000384515	943	RSU1	PARVB
9606.ENSP00000369899	9606.ENSP00000424183	998	RRAGA	LAMTOR3
9606.ENSP00000375942	9606.ENSP00000406549	998	TBP	TAF1
9606.ENSP00000375942	9606.ENSP00000399982	998	TBP	TAF6
9606.ENSP00000380336	9606.ENSP00000469468	932	SMU1	LSM4
9606.ENSP00000380336	9606.ENSP00000392094	909	SMU1	EFTUD2
9606.ENSP00000389810	9606.ENSP00000484532	985	DSN1	MIS12
9606.ENSP00000392094	9606.ENSP00000460348	998	EFTUD2	PRPF8
9606.ENSP00000392094	9606.ENSP00000400591	923	EFTUD2	SNRPE
9606.ENSP00000398131	9606.ENSP00000470142	993	GSPT1	UPF1
9606.ENSP00000399982	9606.ENSP00000406549	994	TAF6	TAF1
9606.ENSP00000400591	9606.ENSP00000460348	947	SNRPE	PRPF8
9606.ENSP00000400591	9606.ENSP00000412566	959	SNRPE	SNRPB
9606.ENSP00000400591	9606.ENSP00000410758	936	SNRPE	LSM5
9606.ENSP00000400591	9606.ENSP00000472998	957	SNRPE	SNRNP70
9606.ENSP00000410758	9606.ENSP00000422392	998	LSM5	LSM6
9606.ENSP00000410758	9606.ENSP00000469468	979	LSM5	LSM4
9606.ENSP00000412566	9606.ENSP00000472998	904	SNRPB	SNRNP70
9606.ENSP00000422392	9606.ENSP00000469468	998	LSM6	LSM4
9606.ENSP00000425133	9606.ENSP00000470142	993	SMG7	UPF1
9606.ENSP00000425133	9606.ENSP00000463058	993	SMG7	RBM8A
9606.ENSP00000463058	9606.ENSP00000470142	993	RBM8A	UPF1

## Sheet: PPI_2ndShell_th900
protein1	protein2	SCORE	gene1	gene2
9606.ENSP00000215829	9606.ENSP00000315379	934	SNRPD3	PRPF3
9606.ENSP00000215829	9606.ENSP00000460348	951	SNRPD3	PRPF8
9606.ENSP00000215829	9606.ENSP00000335321	945	SNRPD3	SF3B1
9606.ENSP00000215829	9606.ENSP00000342374	970	SNRPD3	SNRPD2
9606.ENSP00000215829	9606.ENSP00000400591	966	SNRPD3	SNRPE
9606.ENSP00000215829	9606.ENSP00000266079	955	SNRPD3	PRPF6
9606.ENSP00000215829	9606.ENSP00000360532	995	SNRPD3	CDC5L
9606.ENSP00000215829	9606.ENSP00000412566	960	SNRPD3	SNRPB
9606.ENSP00000215829	9606.ENSP00000392094	958	SNRPD3	EFTUD2
9606.ENSP00000215829	9606.ENSP00000422392	964	SNRPD3	LSM6
9606.ENSP00000215829	9606.ENSP00000254193	933	SNRPD3	SNRPA1
9606.ENSP00000215829	9606.ENSP00000317123	962	SNRPD3	SNRNP200
9606.ENSP00000215829	9606.ENSP00000272348	969	SNRPD3	SNRPG
9606.ENSP00000215829	9606.ENSP00000221494	931	SNRPD3	SF3A2
9606.ENSP00000215829	9606.ENSP00000302160	946	SNRPD3	LSM3
9606.ENSP00000215829	9606.ENSP00000310448	962	SNRPD3	SART1
9606.ENSP00000215829	9606.ENSP00000266735	968	SNRPD3	SNRPF
9606.ENSP00000215829	9606.ENSP00000300413	971	SNRPD3	SNRPD1
9606.ENSP00000215829	9606.ENSP00000472998	958	SNRPD3	SNRNP70
9606.ENSP00000215829	9606.ENSP00000252622	972	SNRPD3	LSM7
9606.ENSP00000221132	9606.ENSP00000351273	993	TNFRSF10A	CASP8
9606.ENSP00000221132	9606.ENSP00000286186	993	TNFRSF10A	CASP10
9606.ENSP00000221132	9606.ENSP00000312455	993	TNFRSF10A	CFLAR
9606.ENSP00000221132	9606.ENSP00000241261	993	TNFRSF10A	TNFSF10
9606.ENSP00000221494	9606.ENSP00000356541	993	SF3A2	SF3B5
9606.ENSP00000221494	9606.ENSP00000434359	931	SF3A2	PUF60
9606.ENSP00000221494	9606.ENSP00000362110	931	SF3A2	SF3A3
9606.ENSP00000221494	9606.ENSP00000291552	931	SF3A2	U2AFBP
9606.ENSP00000221494	9606.ENSP00000439856	931	SF3A2	CHERP
9606.ENSP00000221494	9606.ENSP00000233468	993	SF3A2	SF3B6
9606.ENSP00000221494	9606.ENSP00000271628	993	SF3A2	SF3B4
9606.ENSP00000221494	9606.ENSP00000305790	993	SF3A2	SF3B3
9606.ENSP00000221494	9606.ENSP00000263697	931	SF3A2	DNAJC8
9606.ENSP00000221494	9606.ENSP00000318861	993	SF3A2	SF3B2
9606.ENSP00000221494	9606.ENSP00000416534	931	SF3A2	DDX46
9606.ENSP00000221494	9606.ENSP00000307863	931	SF3A2	U2AF2
9606.ENSP00000221494	9606.ENSP00000373620	931	SF3A2	HSPD1
9606.ENSP00000221494	9606.ENSP00000335321	993	SF3A2	SF3B1
9606.ENSP00000221494	9606.ENSP00000342374	931	SF3A2	SNRPD2
9606.ENSP00000221494	9606.ENSP00000400591	931	SF3A2	SNRPE
9606.ENSP00000221494	9606.ENSP00000216252	993	SF3A2	PHF5A
9606.ENSP00000221494	9606.ENSP00000246957	931	SF3A2	TRAP1
9606.ENSP00000221494	9606.ENSP00000388638	931	SF3A2	RBM17
9606.ENSP00000221494	9606.ENSP00000412566	931	SF3A2	SNRPB
9606.ENSP00000221494	9606.ENSP00000254193	931	SF3A2	SNRPA1
9606.ENSP00000221494	9606.ENSP00000358616	931	SF3A2	SMNDC1
9606.ENSP00000221494	9606.ENSP00000272348	931	SF3A2	SNRPG
9606.ENSP00000221494	9606.ENSP00000328269	931	SF3A2	HMG20B
9606.ENSP00000221494	9606.ENSP00000266735	931	SF3A2	SNRPF
9606.ENSP00000221494	9606.ENSP00000464050	993	SF3A2	DDX42
9606.ENSP00000221494	9606.ENSP00000300413	931	SF3A2	SNRPD1
9606.ENSP00000221494	9606.ENSP00000418563	931	SF3A2	U2SURP
9606.ENSP00000221494	9606.ENSP00000215793	931	SF3A2	SF3A1
9606.ENSP00000221494	9606.ENSP00000246071	931	SF3A2	SNRPB2
9606.ENSP00000221494	9606.ENSP00000258962	931	SF3A2	SRSF1
9606.ENSP00000221494	9606.ENSP00000336741	931	SF3A2	DHX15
9606.ENSP00000228347	9606.ENSP00000347345	943	POLR3B	POLR3H
9606.ENSP00000228347	9606.ENSP00000378736	943	POLR3B	CRCP
9606.ENSP00000228347	9606.ENSP00000415536	942	POLR3B	POLR2H
9606.ENSP00000228347	9606.ENSP00000380904	938	POLR3B	POLR3D
9606.ENSP00000230124	9606.ENSP00000264380	912	FIG4	PIKFYVE
9606.ENSP00000241261	9606.ENSP00000276431	993	TNFSF10	TNFRSF10B
9606.ENSP00000241261	9606.ENSP00000349324	993	TNFSF10	TNFRSF10C
9606.ENSP00000242505	9606.ENSP00000381270	912	FAM149B1	TBC1D32
9606.ENSP00000244050	9606.ENSP00000262241	961	SNAI1	RCOR1
9606.ENSP00000249299	9606.ENSP00000315379	963	LSM8	PRPF3
9606.ENSP00000249299	9606.ENSP00000410758	998	LSM8	LSM5
9606.ENSP00000249299	9606.ENSP00000469468	998	LSM8	LSM4
9606.ENSP00000249299	9606.ENSP00000412566	933	LSM8	SNRPB
9606.ENSP00000249299	9606.ENSP00000392094	928	LSM8	EFTUD2
9606.ENSP00000249299	9606.ENSP00000422392	998	LSM8	LSM6
9606.ENSP00000249299	9606.ENSP00000317123	933	LSM8	SNRNP200
9606.ENSP00000249299	9606.ENSP00000302160	998	LSM8	LSM3
9606.ENSP00000249299	9606.ENSP00000266735	923	LSM8	SNRPF
9606.ENSP00000249299	9606.ENSP00000300413	903	LSM8	SNRPD1
9606.ENSP00000249299	9606.ENSP00000252622	998	LSM8	LSM7
9606.ENSP00000249299	9606.ENSP00000380336	918	LSM8	SMU1
9606.ENSP00000249299	9606.ENSP00000364813	998	LSM8	LSM2
9606.ENSP00000252622	9606.ENSP00000410758	981	LSM7	LSM5
9606.ENSP00000252622	9606.ENSP00000400591	970	LSM7	SNRPE
9606.ENSP00000252622	9606.ENSP00000469468	998	LSM7	LSM4
9606.ENSP00000252622	9606.ENSP00000422392	998	LSM7	LSM6
9606.ENSP00000252622	9606.ENSP00000302160	998	LSM7	LSM3
9606.ENSP00000252622	9606.ENSP00000266735	956	LSM7	SNRPF
9606.ENSP00000252622	9606.ENSP00000310596	993	LSM7	LSM1
9606.ENSP00000252622	9606.ENSP00000364813	998	LSM7	LSM2
9606.ENSP00000252996	9606.ENSP00000375942	993	TAF4	TBP
9606.ENSP00000252996	9606.ENSP00000358854	993	TAF4	TAF5
9606.ENSP00000252996	9606.ENSP00000263974	993	TAF4	TAF12
9606.ENSP00000252996	9606.ENSP00000367406	993	TAF4	TAF2
9606.ENSP00000252996	9606.ENSP00000354633	993	TAF4	TAF11
9606.ENSP00000252996	9606.ENSP00000312709	993	TAF4	TAF7
9606.ENSP00000254193	9606.ENSP00000460348	938	SNRPA1	PRPF8
9606.ENSP00000254193	9606.ENSP00000236273	907	SNRPA1	SYF2
9606.ENSP00000254193	9606.ENSP00000400591	922	SNRPA1	SNRPE
9606.ENSP00000254193	9606.ENSP00000216252	958	SNRPA1	PHF5A
9606.ENSP00000254193	9606.ENSP00000324122	969	SNRPA1	PRPF31
9606.ENSP00000254193	9606.ENSP00000412566	949	SNRPA1	SNRPB
9606.ENSP00000254193	9606.ENSP00000424417	958	SNRPA1	PLRG1
9606.ENSP00000254193	9606.ENSP00000317123	972	SNRPA1	SNRNP200
9606.ENSP00000254193	9606.ENSP00000272348	922	SNRPA1	SNRPG
9606.ENSP00000254193	9606.ENSP00000266735	971	SNRPA1	SNRPF
9606.ENSP00000254193	9606.ENSP00000351137	951	SNRPA1	XAB2
9606.ENSP00000254193	9606.ENSP00000356541	959	SNRPA1	SF3B5
9606.ENSP00000254193	9606.ENSP00000227524	972	SNRPA1	PRPF19
9606.ENSP00000254193	9606.ENSP00000305790	962	SNRPA1	SF3B3
9606.ENSP00000254193	9606.ENSP00000419270	935	SNRPA1	PRKRIP1
9606.ENSP00000254193	9606.ENSP00000335321	973	SNRPA1	SF3B1
9606.ENSP00000254193	9606.ENSP00000342374	972	SNRPA1	SNRPD2
9606.ENSP00000254193	9606.ENSP00000357928	970	SNRPA1	CDC40
9606.ENSP00000254193	9606.ENSP00000310448	972	SNRPA1	SART1
9606.ENSP00000254193	9606.ENSP00000300413	973	SNRPA1	SNRPD1
9606.ENSP00000254193	9606.ENSP00000246071	967	SNRPA1	SNRPB2
9606.ENSP00000254900	9606.ENSP00000360532	980	BRD8	CDC5L
9606.ENSP00000256644	9606.ENSP00000358423	993	LAMTOR5	RRAGD
9606.ENSP00000256644	9606.ENSP00000380074	993	LAMTOR5	SLC38A9
9606.ENSP00000256644	9606.ENSP00000354558	993	LAMTOR5	MTOR
9606.ENSP00000256644	9606.ENSP00000424183	998	LAMTOR5	LAMTOR3
9606.ENSP00000256644	9606.ENSP00000307272	993	LAMTOR5	RPTOR
9606.ENSP00000256644	9606.ENSP00000278671	998	LAMTOR5	LAMTOR1
9606.ENSP00000256644	9606.ENSP00000362092	998	LAMTOR5	RRAGC
9606.ENSP00000256644	9606.ENSP00000343118	998	LAMTOR5	LAMTOR4
9606.ENSP00000256644	9606.ENSP00000357288	998	LAMTOR5	LAMTOR2
9606.ENSP00000256644	9606.ENSP00000262850	993	LAMTOR5	RRAGB
9606.ENSP00000256644	9606.ENSP00000369899	998	LAMTOR5	RRAGA
9606.ENSP00000258149	9606.ENSP00000269305	936	MDM2	TP53
9606.ENSP00000258149	9606.ENSP00000356150	902	MDM2	MDM4
9606.ENSP00000258198	9606.ENSP00000273130	938	DYNC1LI2	DYNC1LI1
9606.ENSP00000258198	9606.ENSP00000348965	974	DYNC1LI2	DYNC1H1
9606.ENSP00000258198	9606.ENSP00000360532	980	DYNC1LI2	CDC5L
9606.ENSP00000258198	9606.ENSP00000367841	945	DYNC1LI2	DYNLT3
9606.ENSP00000258198	9606.ENSP00000356056	942	DYNC1LI2	DYNLT1
9606.ENSP00000258416	9606.ENSP00000387170	962	EIF4E2	GIGYF2
9606.ENSP00000258416	9606.ENSP00000275732	959	EIF4E2	GIGYF1
9606.ENSP00000259021	9606.ENSP00000322142	917	KAT7	ING5
9606.ENSP00000259951	9606.ENSP00000452780	947	HLA-F	B2M
9606.ENSP00000262187	9606.ENSP00000307272	970	RHEB	RPTOR
9606.ENSP00000262241	9606.ENSP00000237380	993	RCOR1	MED28
9606.ENSP00000262241	9606.ENSP00000224950	993	RCOR1	OBFC1
9606.ENSP00000262241	9606.ENSP00000360532	980	RCOR1	CDC5L
9606.ENSP00000262241	9606.ENSP00000363193	993	RCOR1	MED12
9606.ENSP00000262241	9606.ENSP00000261884	993	RCOR1	TRIP4
9606.ENSP00000263270	9606.ENSP00000482835	981	AP2S1	AP2B1
9606.ENSP00000263270	9606.ENSP00000292807	997	AP2S1	AP2M1
9606.ENSP00000263270	9606.ENSP00000351926	976	AP2S1	AP2A1
9606.ENSP00000263270	9606.ENSP00000327694	990	AP2S1	AP2A2
9606.ENSP00000263681	9606.ENSP00000368349	943	POLD3	POLA1
9606.ENSP00000263681	9606.ENSP00000480186	946	POLD3	POLD2
9606.ENSP00000263681	9606.ENSP00000368458	946	POLD3	PCNA
9606.ENSP00000263974	9606.ENSP00000375942	993	TAF12	TBP
9606.ENSP00000263974	9606.ENSP00000358854	993	TAF12	TAF5
9606.ENSP00000263974	9606.ENSP00000367406	993	TAF12	TAF2
9606.ENSP00000263974	9606.ENSP00000354633	993	TAF12	TAF11
9606.ENSP00000263974	9606.ENSP00000312709	993	TAF12	TAF7
9606.ENSP00000264414	9606.ENSP00000312397	958	CUL3	KLHL3
9606.ENSP00000266079	9606.ENSP00000460348	998	PRPF6	PRPF8
9606.ENSP00000266079	9606.ENSP00000400591	931	PRPF6	SNRPE
9606.ENSP00000266079	9606.ENSP00000324122	998	PRPF6	PRPF31
9606.ENSP00000266079	9606.ENSP00000360532	980	PRPF6	CDC5L
9606.ENSP00000266079	9606.ENSP00000281456	993	PRPF6	SLC25A4
9606.ENSP00000266079	9606.ENSP00000392094	998	PRPF6	EFTUD2
9606.ENSP00000266079	9606.ENSP00000317123	998	PRPF6	SNRNP200
9606.ENSP00000266079	9606.ENSP00000272348	929	PRPF6	SNRPG
9606.ENSP00000266079	9606.ENSP00000266735	931	PRPF6	SNRPF
9606.ENSP00000266079	9606.ENSP00000315379	998	PRPF6	PRPF3
9606.ENSP00000266079	9606.ENSP00000305790	932	PRPF6	SF3B3
9606.ENSP00000266079	9606.ENSP00000269601	998	PRPF6	TXNL4A
9606.ENSP00000266079	9606.ENSP00000342374	971	PRPF6	SNRPD2
9606.ENSP00000266079	9606.ENSP00000310723	966	PRPF6	DDX23
9606.ENSP00000266079	9606.ENSP00000310448	998	PRPF6	SART1
9606.ENSP00000266079	9606.ENSP00000300413	972	PRPF6	SNRPD1
9606.ENSP00000266079	9606.ENSP00000263694	961	PRPF6	SNRNP40
9606.ENSP00000266735	9606.ENSP00000243563	909	SNRPF	SNRPA
9606.ENSP00000266735	9606.ENSP00000315379	931	SNRPF	PRPF3
9606.ENSP00000266735	9606.ENSP00000269601	905	SNRPF	TXNL4A
9606.ENSP00000266735	9606.ENSP00000410758	957	SNRPF	LSM5
9606.ENSP00000266735	9606.ENSP00000342374	967	SNRPF	SNRPD2
9606.ENSP00000266735	9606.ENSP00000400591	978	SNRPF	SNRPE
9606.ENSP00000266735	9606.ENSP00000324122	902	SNRPF	PRPF31
9606.ENSP00000266735	9606.ENSP00000412566	906	SNRPF	SNRPB
9606.ENSP00000266735	9606.ENSP00000392094	925	SNRPF	EFTUD2
9606.ENSP00000266735	9606.ENSP00000370119	929	SNRPF	SMN2
9606.ENSP00000266735	9606.ENSP00000422392	933	SNRPF	LSM6
9606.ENSP00000266735	9606.ENSP00000272348	933	SNRPF	SNRPG
9606.ENSP00000266735	9606.ENSP00000302160	935	SNRPF	LSM3
9606.ENSP00000266735	9606.ENSP00000310723	929	SNRPF	DDX23
9606.ENSP00000266735	9606.ENSP00000300413	967	SNRPF	SNRPD1
9606.ENSP00000266735	9606.ENSP00000263694	924	SNRPF	SNRNP40
9606.ENSP00000266735	9606.ENSP00000244520	918	SNRPF	SNRPC
9606.ENSP00000266735	9606.ENSP00000246071	906	SNRPF	SNRPB2
9606.ENSP00000266735	9606.ENSP00000364813	923	SNRPF	LSM2
9606.ENSP00000269305	9606.ENSP00000378529	993	TP53	FZR1
9606.ENSP00000269305	9606.ENSP00000356150	905	TP53	MDM4
9606.ENSP00000269349	9606.ENSP00000360525	998	EIF4A3	MAGOH
9606.ENSP00000269349	9606.ENSP00000276201	993	EIF4A3	UPF3B
9606.ENSP00000269349	9606.ENSP00000364448	993	EIF4A3	UPF3A
9606.ENSP00000269349	9606.ENSP00000402515	993	EIF4A3	SMG1
9606.ENSP00000269349	9606.ENSP00000360532	995	EIF4A3	CDC5L
9606.ENSP00000269349	9606.ENSP00000463058	998	EIF4A3	RBM8A
9606.ENSP00000269349	9606.ENSP00000387006	950	EIF4A3	CWC22
9606.ENSP00000269349	9606.ENSP00000264645	998	EIF4A3	CASC3
9606.ENSP00000269349	9606.ENSP00000470142	993	EIF4A3	UPF1
9606.ENSP00000272348	9606.ENSP00000243563	906	SNRPG	SNRPA
9606.ENSP00000272348	9606.ENSP00000315379	925	SNRPG	PRPF3
9606.ENSP00000272348	9606.ENSP00000269601	907	SNRPG	TXNL4A
9606.ENSP00000272348	9606.ENSP00000419270	909	SNRPG	PRKRIP1
9606.ENSP00000272348	9606.ENSP00000236273	903	SNRPG	SYF2
9606.ENSP00000272348	9606.ENSP00000342374	971	SNRPG	SNRPD2
9606.ENSP00000272348	9606.ENSP00000400591	906	SNRPG	SNRPE
9606.ENSP00000272348	9606.ENSP00000412566	958	SNRPG	SNRPB
9606.ENSP00000272348	9606.ENSP00000392094	930	SNRPG	EFTUD2
9606.ENSP00000272348	9606.ENSP00000370119	924	SNRPG	SMN2
9606.ENSP00000272348	9606.ENSP00000302160	901	SNRPG	LSM3
9606.ENSP00000272348	9606.ENSP00000310723	929	SNRPG	DDX23
9606.ENSP00000272348	9606.ENSP00000310448	924	SNRPG	SART1
9606.ENSP00000272348	9606.ENSP00000300413	906	SNRPG	SNRPD1
9606.ENSP00000272348	9606.ENSP00000244520	909	SNRPG	SNRPC
9606.ENSP00000272348	9606.ENSP00000246071	905	SNRPG	SNRPB2
9606.ENSP00000276201	9606.ENSP00000360525	993	UPF3B	MAGOH
9606.ENSP00000276201	9606.ENSP00000436679	993	UPF3B	NXF1
9606.ENSP00000276201	9606.ENSP00000354830	993	UPF3B	DDIT4L
9606.ENSP00000276201	9606.ENSP00000457723	993	UPF3B	RNPS1
9606.ENSP00000276201	9606.ENSP00000348708	993	UPF3B	UPF2
9606.ENSP00000276201	9606.ENSP00000355261	993	UPF3B	SMG5
9606.ENSP00000276201	9606.ENSP00000402515	993	UPF3B	SMG1
9606.ENSP00000276201	9606.ENSP00000264645	993	UPF3B	CASC3
9606.ENSP00000276201	9606.ENSP00000470142	993	UPF3B	UPF1
9606.ENSP00000276201	9606.ENSP00000463058	993	UPF3B	RBM8A
9606.ENSP00000278671	9606.ENSP00000358423	993	LAMTOR1	RRAGD
9606.ENSP00000278671	9606.ENSP00000380074	993	LAMTOR1	SLC38A9
9606.ENSP00000278671	9606.ENSP00000354558	993	LAMTOR1	MTOR
9606.ENSP00000278671	9606.ENSP00000424183	998	LAMTOR1	LAMTOR3
9606.ENSP00000278671	9606.ENSP00000307272	993	LAMTOR1	RPTOR
9606.ENSP00000278671	9606.ENSP00000362092	998	LAMTOR1	RRAGC
9606.ENSP00000278671	9606.ENSP00000343118	998	LAMTOR1	LAMTOR4
9606.ENSP00000278671	9606.ENSP00000357288	998	LAMTOR1	LAMTOR2
9606.ENSP00000278671	9606.ENSP00000262850	993	LAMTOR1	RRAGB
9606.ENSP00000278671	9606.ENSP00000276390	993	LAMTOR1	ATP6V1B2
9606.ENSP00000278671	9606.ENSP00000369899	998	LAMTOR1	RRAGA
9606.ENSP00000279281	9606.ENSP00000307666	993	VPS51	CCDC132
9606.ENSP00000279281	9606.ENSP00000401435	993	VPS51	VPS53
9606.ENSP00000286186	9606.ENSP00000351273	993	CASP10	CASP8
9606.ENSP00000286186	9606.ENSP00000276431	993	CASP10	TNFRSF10B
9606.ENSP00000286186	9606.ENSP00000347979	993	CASP10	FAS
9606.ENSP00000300413	9606.ENSP00000315379	934	SNRPD1	PRPF3
9606.ENSP00000300413	9606.ENSP00000460348	955	SNRPD1	PRPF8
9606.ENSP00000300413	9606.ENSP00000227524	954	SNRPD1	PRPF19
9606.ENSP00000300413	9606.ENSP00000342374	970	SNRPD1	SNRPD2
9606.ENSP00000300413	9606.ENSP00000400591	969	SNRPD1	SNRPE
9606.ENSP00000300413	9606.ENSP00000324122	958	SNRPD1	PRPF31
9606.ENSP00000300413	9606.ENSP00000308533	960	SNRPD1	GEMIN2
9606.ENSP00000300413	9606.ENSP00000412566	962	SNRPD1	SNRPB
9606.ENSP00000300413	9606.ENSP00000392094	953	SNRPD1	EFTUD2
9606.ENSP00000300413	9606.ENSP00000422392	946	SNRPD1	LSM6
9606.ENSP00000300413	9606.ENSP00000317123	960	SNRPD1	SNRNP200
9606.ENSP00000300413	9606.ENSP00000310723	961	SNRPD1	DDX23
9606.ENSP00000300413	9606.ENSP00000472998	957	SNRPD1	SNRNP70
9606.ENSP00000300413	9606.ENSP00000263694	929	SNRPD1	SNRNP40
9606.ENSP00000300413	9606.ENSP00000364813	930	SNRPD1	LSM2
9606.ENSP00000302160	9606.ENSP00000315379	960	LSM3	PRPF3
9606.ENSP00000302160	9606.ENSP00000410758	998	LSM3	LSM5
9606.ENSP00000302160	9606.ENSP00000400591	931	LSM3	SNRPE
9606.ENSP00000302160	9606.ENSP00000274712	967	LSM3	ZMAT2
9606.ENSP00000302160	9606.ENSP00000469468	998	LSM3	LSM4
9606.ENSP00000302160	9606.ENSP00000422392	998	LSM3	LSM6
9606.ENSP00000302160	9606.ENSP00000310596	993	LSM3	LSM1
9606.ENSP00000302160	9606.ENSP00000364813	998	LSM3	LSM2
9606.ENSP00000302530	9606.ENSP00000261597	929	BUB1	NDC80
9606.ENSP00000302530	9606.ENSP00000360532	980	BUB1	CDC5L
9606.ENSP00000302530	9606.ENSP00000361540	993	BUB1	CDC20
9606.ENSP00000302530	9606.ENSP00000484532	929	BUB1	MIS12
9606.ENSP00000302530	9606.ENSP00000287598	929	BUB1	BUB1B
9606.ENSP00000302530	9606.ENSP00000357256	929	BUB1	PMF1
9606.ENSP00000302530	9606.ENSP00000282074	929	BUB1	SPC25
9606.ENSP00000302530	9606.ENSP00000296509	993	BUB1	MAD2L1
9606.ENSP00000302530	9606.ENSP00000389810	929	BUB1	DSN1
9606.ENSP00000302530	9606.ENSP00000363055	929	BUB1	ZWINT
9606.ENSP00000302530	9606.ENSP00000271452	929	BUB1	NUF2
9606.ENSP00000302530	9606.ENSP00000335463	985	BUB1	CASC5
9606.ENSP00000302530	9606.ENSP00000355944	929	BUB1	NSL1
9606.ENSP00000302530	9606.ENSP00000465075	929	BUB1	SPC24
9606.ENSP00000307272	9606.ENSP00000424183	993	RPTOR	LAMTOR3
9606.ENSP00000307272	9606.ENSP00000357288	993	RPTOR	LAMTOR2
9606.ENSP00000307272	9606.ENSP00000362092	993	RPTOR	RRAGC
9606.ENSP00000307272	9606.ENSP00000369899	993	RPTOR	RRAGA
9606.ENSP00000307272	9606.ENSP00000354558	976	RPTOR	MTOR
9606.ENSP00000307272	9606.ENSP00000343118	993	RPTOR	LAMTOR4
9606.ENSP00000307666	9606.ENSP00000401435	993	CCDC132	VPS53
9606.ENSP00000310260	9606.ENSP00000414237	993	INTS6	INTS2
9606.ENSP00000310260	9606.ENSP00000219252	993	INTS6	POLR2C
9606.ENSP00000310260	9606.ENSP00000261191	993	INTS6	ASUN
9606.ENSP00000310260	9606.ENSP00000301788	993	INTS6	POLR2G
9606.ENSP00000310260	9606.ENSP00000408429	993	INTS6	VWA9
9606.ENSP00000310260	9606.ENSP00000292614	993	INTS6	POLR2J
9606.ENSP00000310260	9606.ENSP00000340220	993	INTS6	C7orf26
9606.ENSP00000310260	9606.ENSP00000359788	993	INTS6	DDX26B
9606.ENSP00000310260	9606.ENSP00000324124	993	INTS6	POLR2L
9606.ENSP00000310260	9606.ENSP00000272645	993	INTS6	POLR2D
9606.ENSP00000310260	9606.ENSP00000434466	993	INTS6	INTS4
9606.ENSP00000310260	9606.ENSP00000318641	993	INTS6	INTS3
9606.ENSP00000310260	9606.ENSP00000415536	993	INTS6	POLR2H
9606.ENSP00000310260	9606.ENSP00000355961	993	INTS6	INTS7
9606.ENSP00000310260	9606.ENSP00000418447	993	INTS6	PPP2CA
9606.ENSP00000310260	9606.ENSP00000221138	993	INTS6	PPP2CB
9606.ENSP00000310260	9606.ENSP00000420095	993	INTS6	ZMYND8
9606.ENSP00000310260	9606.ENSP00000324804	993	INTS6	PPP2R1A
9606.ENSP00000310260	9606.ENSP00000381064	993	INTS6	INTS10
9606.ENSP00000310260	9606.ENSP00000478303	993	INTS6	POLR2E
9606.ENSP00000310260	9606.ENSP00000319829	993	INTS6	ZNF687
9606.ENSP00000310260	9606.ENSP00000430338	993	INTS6	INTS8
9606.ENSP00000310260	9606.ENSP00000415433	993	INTS6	INTS12
9606.ENSP00000310260	9606.ENSP00000378769	993	INTS6	PPP1CB
9606.ENSP00000310260	9606.ENSP00000370625	993	INTS6	POLR2B
9606.ENSP00000310260	9606.ENSP00000429065	993	INTS6	INTS9
9606.ENSP00000310260	9606.ENSP00000311344	993	INTS6	PPP2R1B
9606.ENSP00000310260	9606.ENSP00000327889	993	INTS6	INTS5
9606.ENSP00000310260	9606.ENSP00000362170	993	INTS6	NAIF1
9606.ENSP00000310260	9606.ENSP00000445001	993	INTS6	CPSF3L
9606.ENSP00000310260	9606.ENSP00000369545	993	INTS6	NABP2
9606.ENSP00000310260	9606.ENSP00000385722	993	INTS6	INTS1
9606.ENSP00000310260	9606.ENSP00000452877	993	INTS6	ZNF592
9606.ENSP00000310260	9606.ENSP00000480158	993	INTS6	POLR2A
9606.ENSP00000310448	9606.ENSP00000460348	961	SART1	PRPF8
9606.ENSP00000310448	9606.ENSP00000400591	901	SART1	SNRPE
9606.ENSP00000310448	9606.ENSP00000324122	966	SART1	PRPF31
9606.ENSP00000310448	9606.ENSP00000360532	980	SART1	CDC5L
9606.ENSP00000310448	9606.ENSP00000392094	958	SART1	EFTUD2
9606.ENSP00000310448	9606.ENSP00000351492	932	SART1	UBL5
9606.ENSP00000310448	9606.ENSP00000317123	998	SART1	SNRNP200
9606.ENSP00000310448	9606.ENSP00000315379	998	SART1	PRPF3
9606.ENSP00000310448	9606.ENSP00000410758	933	SART1	LSM5
9606.ENSP00000310448	9606.ENSP00000335321	961	SART1	SF3B1
9606.ENSP00000310448	9606.ENSP00000342374	972	SART1	SNRPD2
9606.ENSP00000310448	9606.ENSP00000263694	929	SART1	SNRNP40
9606.ENSP00000312455	9606.ENSP00000351273	970	CFLAR	CASP8
9606.ENSP00000312455	9606.ENSP00000276431	993	CFLAR	TNFRSF10B
9606.ENSP00000312455	9606.ENSP00000347979	993	CFLAR	FAS
9606.ENSP00000312709	9606.ENSP00000362068	972	TAF7	TAF8
9606.ENSP00000312709	9606.ENSP00000375942	980	TAF7	TBP
9606.ENSP00000312709	9606.ENSP00000358854	993	TAF7	TAF5
9606.ENSP00000312709	9606.ENSP00000406549	977	TAF7	TAF1
9606.ENSP00000312709	9606.ENSP00000399982	972	TAF7	TAF6
9606.ENSP00000312709	9606.ENSP00000370201	976	TAF7	TAF9
9606.ENSP00000312709	9606.ENSP00000367406	998	TAF7	TAF2
9606.ENSP00000312709	9606.ENSP00000354633	993	TAF7	TAF11
9606.ENSP00000312709	9606.ENSP00000299424	936	TAF7	TAF10
9606.ENSP00000313007	9606.ENSP00000354830	993	PABPC1	DDIT4L
9606.ENSP00000313007	9606.ENSP00000402515	993	PABPC1	SMG1
9606.ENSP00000313007	9606.ENSP00000463058	993	PABPC1	RBM8A
9606.ENSP00000313007	9606.ENSP00000341247	924	PABPC1	GSPT2
9606.ENSP00000315379	9606.ENSP00000460348	963	PRPF3	PRPF8
9606.ENSP00000315379	9606.ENSP00000269601	961	PRPF3	TXNL4A
9606.ENSP00000315379	9606.ENSP00000410758	961	PRPF3	LSM5
9606.ENSP00000315379	9606.ENSP00000363313	993	PRPF3	PRPF4
9606.ENSP00000315379	9606.ENSP00000342374	961	PRPF3	SNRPD2
9606.ENSP00000315379	9606.ENSP00000400591	930	PRPF3	SNRPE
9606.ENSP00000315379	9606.ENSP00000324122	998	PRPF3	PRPF31
9606.ENSP00000315379	9606.ENSP00000469468	964	PRPF3	LSM4
9606.ENSP00000315379	9606.ENSP00000412566	943	PRPF3	SNRPB
9606.ENSP00000315379	9606.ENSP00000306614	998	PRPF3	PPIH
9606.ENSP00000315379	9606.ENSP00000422392	934	PRPF3	LSM6
9606.ENSP00000315379	9606.ENSP00000383949	998	PRPF3	NHP2L1
9606.ENSP00000315379	9606.ENSP00000317123	905	PRPF3	SNRNP200
9606.ENSP00000315379	9606.ENSP00000310723	971	PRPF3	DDX23
9606.ENSP00000315379	9606.ENSP00000263694	953	PRPF3	SNRNP40
9606.ENSP00000315379	9606.ENSP00000364813	963	PRPF3	LSM2
9606.ENSP00000317123	9606.ENSP00000460348	998	SNRNP200	PRPF8
9606.ENSP00000317123	9606.ENSP00000400591	971	SNRNP200	SNRPE
9606.ENSP00000317123	9606.ENSP00000324122	967	SNRNP200	PRPF31
9606.ENSP00000317123	9606.ENSP00000360532	995	SNRNP200	CDC5L
9606.ENSP00000317123	9606.ENSP00000412566	962	SNRNP200	SNRPB
9606.ENSP00000317123	9606.ENSP00000392094	998	SNRNP200	EFTUD2
9606.ENSP00000317123	9606.ENSP00000351137	961	SNRNP200	XAB2
9606.ENSP00000317123	9606.ENSP00000227524	960	SNRNP200	PRPF19
9606.ENSP00000317123	9606.ENSP00000335321	963	SNRNP200	SF3B1
9606.ENSP00000317123	9606.ENSP00000342374	971	SNRNP200	SNRPD2
9606.ENSP00000317123	9606.ENSP00000310723	972	SNRNP200	DDX23
9606.ENSP00000317123	9606.ENSP00000263694	998	SNRNP200	SNRNP40
9606.ENSP00000318641	9606.ENSP00000414237	993	INTS3	INTS2
9606.ENSP00000318641	9606.ENSP00000219252	993	INTS3	POLR2C
9606.ENSP00000318641	9606.ENSP00000261191	993	INTS3	ASUN
9606.ENSP00000318641	9606.ENSP00000301788	993	INTS3	POLR2G
9606.ENSP00000318641	9606.ENSP00000408429	993	INTS3	VWA9
9606.ENSP00000318641	9606.ENSP00000292614	993	INTS3	POLR2J
9606.ENSP00000318641	9606.ENSP00000340220	993	INTS3	C7orf26
9606.ENSP00000318641	9606.ENSP00000359788	993	INTS3	DDX26B
9606.ENSP00000318641	9606.ENSP00000272645	993	INTS3	POLR2D
9606.ENSP00000318641	9606.ENSP00000363360	998	INTS3	INIP
9606.ENSP00000318641	9606.ENSP00000434466	993	INTS3	INTS4
9606.ENSP00000318641	9606.ENSP00000415536	993	INTS3	POLR2H
9606.ENSP00000318641	9606.ENSP00000355961	993	INTS3	INTS7
9606.ENSP00000318641	9606.ENSP00000360532	980	INTS3	CDC5L
9606.ENSP00000318641	9606.ENSP00000221138	993	INTS3	PPP2CB
9606.ENSP00000318641	9606.ENSP00000420095	993	INTS3	ZMYND8
9606.ENSP00000318641	9606.ENSP00000324804	993	INTS3	PPP2R1A
9606.ENSP00000318641	9606.ENSP00000381064	993	INTS3	INTS10
9606.ENSP00000318641	9606.ENSP00000478303	993	INTS3	POLR2E
9606.ENSP00000318641	9606.ENSP00000319829	993	INTS3	ZNF687
9606.ENSP00000318641	9606.ENSP00000430338	993	INTS3	INTS8
9606.ENSP00000318641	9606.ENSP00000403683	993	INTS3	NABP1
9606.ENSP00000318641	9606.ENSP00000415433	993	INTS3	INTS12
9606.ENSP00000318641	9606.ENSP00000370625	993	INTS3	POLR2B
9606.ENSP00000318641	9606.ENSP00000429065	993	INTS3	INTS9
9606.ENSP00000318641	9606.ENSP00000311344	993	INTS3	PPP2R1B
9606.ENSP00000318641	9606.ENSP00000327889	993	INTS3	INTS5
9606.ENSP00000318641	9606.ENSP00000362170	993	INTS3	NAIF1
9606.ENSP00000318641	9606.ENSP00000445001	993	INTS3	CPSF3L
9606.ENSP00000318641	9606.ENSP00000369545	998	INTS3	NABP2
9606.ENSP00000318641	9606.ENSP00000385722	993	INTS3	INTS1
9606.ENSP00000318641	9606.ENSP00000452877	993	INTS3	ZNF592
9606.ENSP00000318641	9606.ENSP00000480158	993	INTS3	POLR2A
9606.ENSP00000324810	9606.ENSP00000223208	917	MVB12A	CEP41
9606.ENSP00000324810	9606.ENSP00000366565	917	MVB12A	VPS28
9606.ENSP00000324810	9606.ENSP00000267202	907	MVB12A	VPS37B
9606.ENSP00000324810	9606.ENSP00000326603	902	MVB12A	SMCHD1
9606.ENSP00000326603	9606.ENSP00000360532	980	SMCHD1	CDC5L
9606.ENSP00000326806	9606.ENSP00000364289	950	NCBP2	NCBP1
9606.ENSP00000326806	9606.ENSP00000354830	993	NCBP2	DDIT4L
9606.ENSP00000326806	9606.ENSP00000402515	993	NCBP2	SMG1
9606.ENSP00000326806	9606.ENSP00000463058	993	NCBP2	RBM8A
9606.ENSP00000327889	9606.ENSP00000414237	993	INTS5	INTS2
9606.ENSP00000327889	9606.ENSP00000219252	993	INTS5	POLR2C
9606.ENSP00000327889	9606.ENSP00000261191	993	INTS5	ASUN
9606.ENSP00000327889	9606.ENSP00000301788	993	INTS5	POLR2G
9606.ENSP00000327889	9606.ENSP00000408429	993	INTS5	VWA9
9606.ENSP00000327889	9606.ENSP00000292614	993	INTS5	POLR2J
9606.ENSP00000327889	9606.ENSP00000340220	993	INTS5	C7orf26
9606.ENSP00000327889	9606.ENSP00000359788	993	INTS5	DDX26B
9606.ENSP00000327889	9606.ENSP00000324124	993	INTS5	POLR2L
9606.ENSP00000327889	9606.ENSP00000272645	993	INTS5	POLR2D
9606.ENSP00000327889	9606.ENSP00000434466	993	INTS5	INTS4
9606.ENSP00000327889	9606.ENSP00000415536	993	INTS5	POLR2H
9606.ENSP00000327889	9606.ENSP00000355961	993	INTS5	INTS7
9606.ENSP00000327889	9606.ENSP00000221138	993	INTS5	PPP2CB
9606.ENSP00000327889	9606.ENSP00000420095	993	INTS5	ZMYND8
9606.ENSP00000327889	9606.ENSP00000324804	993	INTS5	PPP2R1A
9606.ENSP00000327889	9606.ENSP00000381064	993	INTS5	INTS10
9606.ENSP00000327889	9606.ENSP00000478303	993	INTS5	POLR2E
9606.ENSP00000327889	9606.ENSP00000319829	993	INTS5	ZNF687
9606.ENSP00000327889	9606.ENSP00000430338	993	INTS5	INTS8
9606.ENSP00000327889	9606.ENSP00000403683	993	INTS5	NABP1
9606.ENSP00000327889	9606.ENSP00000415433	993	INTS5	INTS12
9606.ENSP00000327889	9606.ENSP00000370625	993	INTS5	POLR2B
9606.ENSP00000327889	9606.ENSP00000429065	993	INTS5	INTS9
9606.ENSP00000327889	9606.ENSP00000311344	993	INTS5	PPP2R1B
9606.ENSP00000327889	9606.ENSP00000362170	993	INTS5	NAIF1
9606.ENSP00000327889	9606.ENSP00000445001	993	INTS5	CPSF3L
9606.ENSP00000327889	9606.ENSP00000369545	993	INTS5	NABP2
9606.ENSP00000327889	9606.ENSP00000385722	993	INTS5	INTS1
9606.ENSP00000327889	9606.ENSP00000452877	993	INTS5	ZNF592
9606.ENSP00000327889	9606.ENSP00000480158	993	INTS5	POLR2A
9606.ENSP00000330658	9606.ENSP00000463154	990	PAPPA	ANP32E
9606.ENSP00000334008	9606.ENSP00000360532	980	PARVA	CDC5L
9606.ENSP00000334008	9606.ENSP00000379975	971	PARVA	ILK
9606.ENSP00000335321	9606.ENSP00000233468	998	SF3B1	SF3B6
9606.ENSP00000335321	9606.ENSP00000271628	993	SF3B1	SF3B4
9606.ENSP00000335321	9606.ENSP00000318861	993	SF3B1	SF3B2
9606.ENSP00000335321	9606.ENSP00000216252	998	SF3B1	PHF5A
9606.ENSP00000335321	9606.ENSP00000324122	973	SF3B1	PRPF31
9606.ENSP00000335321	9606.ENSP00000360532	980	SF3B1	CDC5L
9606.ENSP00000335321	9606.ENSP00000356541	998	SF3B1	SF3B5
9606.ENSP00000335321	9606.ENSP00000305790	998	SF3B1	SF3B3
9606.ENSP00000335321	9606.ENSP00000342374	927	SF3B1	SNRPD2
9606.ENSP00000335321	9606.ENSP00000464050	993	SF3B1	DDX42
9606.ENSP00000335321	9606.ENSP00000246071	963	SF3B1	SNRPB2
9606.ENSP00000335463	9606.ENSP00000363055	929	CASC5	ZWINT
9606.ENSP00000335463	9606.ENSP00000355944	963	CASC5	NSL1
9606.ENSP00000335463	9606.ENSP00000484532	929	CASC5	MIS12
9606.ENSP00000337261	9606.ENSP00000360532	980	ARHGEF1	CDC5L
9606.ENSP00000341247	9606.ENSP00000402515	993	GSPT2	SMG1
9606.ENSP00000341247	9606.ENSP00000470142	993	GSPT2	UPF1
9606.ENSP00000342374	9606.ENSP00000460348	962	SNRPD2	PRPF8
9606.ENSP00000342374	9606.ENSP00000227524	962	SNRPD2	PRPF19
9606.ENSP00000342374	9606.ENSP00000305790	940	SNRPD2	SF3B3
9606.ENSP00000342374	9606.ENSP00000410758	941	SNRPD2	LSM5
9606.ENSP00000342374	9606.ENSP00000400591	969	SNRPD2	SNRPE
9606.ENSP00000342374	9606.ENSP00000324122	970	SNRPD2	PRPF31
9606.ENSP00000342374	9606.ENSP00000360532	957	SNRPD2	CDC5L
9606.ENSP00000342374	9606.ENSP00000412566	962	SNRPD2	SNRPB
9606.ENSP00000342374	9606.ENSP00000422392	939	SNRPD2	LSM6
9606.ENSP00000342374	9606.ENSP00000310723	960	SNRPD2	DDX23
9606.ENSP00000342374	9606.ENSP00000472998	961	SNRPD2	SNRNP70
9606.ENSP00000342374	9606.ENSP00000263694	962	SNRPD2	SNRNP40
9606.ENSP00000342374	9606.ENSP00000261531	962	SNRPD2	SNW1
9606.ENSP00000342374	9606.ENSP00000364813	927	SNRPD2	LSM2
9606.ENSP00000343118	9606.ENSP00000358423	993	LAMTOR4	RRAGD
9606.ENSP00000343118	9606.ENSP00000380074	993	LAMTOR4	SLC38A9
9606.ENSP00000343118	9606.ENSP00000354558	993	LAMTOR4	MTOR
9606.ENSP00000343118	9606.ENSP00000424183	998	LAMTOR4	LAMTOR3
9606.ENSP00000343118	9606.ENSP00000362092	998	LAMTOR4	RRAGC
9606.ENSP00000343118	9606.ENSP00000357288	998	LAMTOR4	LAMTOR2
9606.ENSP00000343118	9606.ENSP00000262850	993	LAMTOR4	RRAGB
9606.ENSP00000343118	9606.ENSP00000369899	998	LAMTOR4	RRAGA
9606.ENSP00000346464	9606.ENSP00000345848	902	VPS72	ANP32B
9606.ENSP00000346464	9606.ENSP00000417864	912	VPS72	ANP32A
9606.ENSP00000346464	9606.ENSP00000361363	938	VPS72	DMAP1
9606.ENSP00000346464	9606.ENSP00000463154	902	VPS72	ANP32E
9606.ENSP00000347345	9606.ENSP00000380904	942	POLR3H	POLR3D
9606.ENSP00000347345	9606.ENSP00000382058	976	POLR3H	POLR3G
9606.ENSP00000347345	9606.ENSP00000366828	904	POLR3H	POLR3F
9606.ENSP00000347345	9606.ENSP00000378736	921	POLR3H	CRCP
9606.ENSP00000348708	9606.ENSP00000354830	993	UPF2	DDIT4L
9606.ENSP00000348708	9606.ENSP00000457723	993	UPF2	RNPS1
9606.ENSP00000348708	9606.ENSP00000364448	993	UPF2	UPF3A
9606.ENSP00000348708	9606.ENSP00000402515	993	UPF2	SMG1
9606.ENSP00000348708	9606.ENSP00000470142	993	UPF2	UPF1
9606.ENSP00000348708	9606.ENSP00000360532	980	UPF2	CDC5L
9606.ENSP00000348708	9606.ENSP00000463058	993	UPF2	RBM8A
9606.ENSP00000348708	9606.ENSP00000326261	993	UPF2	SRRM1
9606.ENSP00000351273	9606.ENSP00000330237	993	CASP8	CASP9
9606.ENSP00000351273	9606.ENSP00000312664	993	CASP8	CASP2
9606.ENSP00000351273	9606.ENSP00000276431	993	CASP8	TNFRSF10B
9606.ENSP00000351273	9606.ENSP00000302564	993	CASP8	BCL2L1
9606.ENSP00000351273	9606.ENSP00000358327	993	CASP8	CASP7
9606.ENSP00000351273	9606.ENSP00000347979	993	CASP8	FAS
9606.ENSP00000351273	9606.ENSP00000265164	993	CASP8	CASP6
9606.ENSP00000351273	9606.ENSP00000381185	993	CASP8	BCL2
9606.ENSP00000351273	9606.ENSP00000311032	993	CASP8	CASP3
9606.ENSP00000351273	9606.ENSP00000360242	993	CASP8	XIAP
9606.ENSP00000351273	9606.ENSP00000318822	993	CASP8	BID
9606.ENSP00000353741	9606.ENSP00000402515	993	ETF1	SMG1
9606.ENSP00000353741	9606.ENSP00000360532	980	ETF1	CDC5L
9606.ENSP00000354558	9606.ENSP00000357288	993	MTOR	LAMTOR2
9606.ENSP00000354633	9606.ENSP00000375942	993	TAF11	TBP
9606.ENSP00000354633	9606.ENSP00000358854	993	TAF11	TAF5
9606.ENSP00000354633	9606.ENSP00000367406	993	TAF11	TAF2
9606.ENSP00000354633	9606.ENSP00000355051	968	TAF11	TAF13
9606.ENSP00000354830	9606.ENSP00000425133	993	DDIT4L	SMG7
9606.ENSP00000354830	9606.ENSP00000402515	993	DDIT4L	SMG1
9606.ENSP00000354830	9606.ENSP00000470142	993	DDIT4L	UPF1
9606.ENSP00000355944	9606.ENSP00000389810	964	NSL1	DSN1
9606.ENSP00000355944	9606.ENSP00000363055	929	NSL1	ZWINT
9606.ENSP00000355944	9606.ENSP00000484532	985	NSL1	MIS12
9606.ENSP00000357288	9606.ENSP00000380074	993	LAMTOR2	SLC38A9
9606.ENSP00000357288	9606.ENSP00000424183	998	LAMTOR2	LAMTOR3
9606.ENSP00000357288	9606.ENSP00000362092	998	LAMTOR2	RRAGC
9606.ENSP00000357288	9606.ENSP00000262850	993	LAMTOR2	RRAGB
9606.ENSP00000357288	9606.ENSP00000369899	998	LAMTOR2	RRAGA
9606.ENSP00000358854	9606.ENSP00000299424	936	TAF5	TAF10
9606.ENSP00000358854	9606.ENSP00000375942	993	TAF5	TBP
9606.ENSP00000358854	9606.ENSP00000406549	912	TAF5	TAF1
9606.ENSP00000358854	9606.ENSP00000367406	993	TAF5	TAF2
9606.ENSP00000360525	9606.ENSP00000386156	993	MAGOH	WIBG
9606.ENSP00000360525	9606.ENSP00000364448	993	MAGOH	UPF3A
9606.ENSP00000360525	9606.ENSP00000402515	993	MAGOH	SMG1
9606.ENSP00000360525	9606.ENSP00000264645	998	MAGOH	CASC3
9606.ENSP00000360525	9606.ENSP00000470142	993	MAGOH	UPF1
9606.ENSP00000360525	9606.ENSP00000463058	998	MAGOH	RBM8A
9606.ENSP00000360532	9606.ENSP00000310572	980	CDC5L	PSMC5
9606.ENSP00000360532	9606.ENSP00000264926	980	CDC5L	RAD18
9606.ENSP00000360532	9606.ENSP00000350199	980	CDC5L	AP1B1
9606.ENSP00000360532	9606.ENSP00000306117	980	CDC5L	DDX19A
9606.ENSP00000360532	9606.ENSP00000378699	980	CDC5L	CDK1
9606.ENSP00000360532	9606.ENSP00000441953	980	CDC5L	ORC4
9606.ENSP00000360532	9606.ENSP00000439856	980	CDC5L	CHERP
9606.ENSP00000360532	9606.ENSP00000354878	980	CDC5L	KIF21A
9606.ENSP00000360532	9606.ENSP00000259818	980	CDC5L	TUBB2B
9606.ENSP00000360532	9606.ENSP00000278572	980	CDC5L	RPS3
9606.ENSP00000360532	9606.ENSP00000233468	980	CDC5L	SF3B6
9606.ENSP00000360532	9606.ENSP00000391211	980	CDC5L	PSMC2
9606.ENSP00000360532	9606.ENSP00000460348	995	CDC5L	PRPF8
9606.ENSP00000360532	9606.ENSP00000326031	980	CDC5L	PPP1CA
9606.ENSP00000360532	9606.ENSP00000370517	980	CDC5L	PFKP
9606.ENSP00000360532	9606.ENSP00000301215	980	CDC5L	ZNF526
9606.ENSP00000360532	9606.ENSP00000364912	980	CDC5L	SPEN
9606.ENSP00000360532	9606.ENSP00000359990	980	CDC5L	LRRC40
9606.ENSP00000360532	9606.ENSP00000304592	980	CDC5L	FASN
9606.ENSP00000360532	9606.ENSP00000366135	980	CDC5L	EXOSC10
9606.ENSP00000360532	9606.ENSP00000297431	980	CDC5L	ORC5
9606.ENSP00000360532	9606.ENSP00000261597	980	CDC5L	NDC80
9606.ENSP00000360532	9606.ENSP00000251968	980	CDC5L	TSG101
9606.ENSP00000360532	9606.ENSP00000435210	980	CDC5L	BCLAF1
9606.ENSP00000360532	9606.ENSP00000023064	980	CDC5L	SLC7A9
9606.ENSP00000360532	9606.ENSP00000298746	980	CDC5L	TRUB1
9606.ENSP00000360532	9606.ENSP00000261712	980	CDC5L	PSMD11
9606.ENSP00000360532	9606.ENSP00000300648	980	CDC5L	GCN1L1
9606.ENSP00000360532	9606.ENSP00000359488	980	CDC5L	GBP5
9606.ENSP00000360532	9606.ENSP00000318861	980	CDC5L	SF3B2
9606.ENSP00000360532	9606.ENSP00000379475	980	CDC5L	DDX39B
9606.ENSP00000360532	9606.ENSP00000416534	980	CDC5L	DDX46
9606.ENSP00000360532	9606.ENSP00000276079	980	CDC5L	NONO
9606.ENSP00000360532	9606.ENSP00000304669	980	CDC5L	CTNNA1
9606.ENSP00000360532	9606.ENSP00000286788	980	CDC5L	CCT8
9606.ENSP00000360532	9606.ENSP00000371308	980	CDC5L	CENPJ
9606.ENSP00000360532	9606.ENSP00000288680	980	CDC5L	SPPL3
9606.ENSP00000360532	9606.ENSP00000000233	980	CDC5L	ARF5
9606.ENSP00000360532	9606.ENSP00000378760	980	CDC5L	MVP
9606.ENSP00000360532	9606.ENSP00000401470	980	CDC5L	RANGAP1
9606.ENSP00000360532	9606.ENSP00000312066	980	CDC5L	SRP68
9606.ENSP00000360532	9606.ENSP00000404190	980	CDC5L	RACGAP1
9606.ENSP00000360532	9606.ENSP00000350512	980	CDC5L	COPS5
9606.ENSP00000360532	9606.ENSP00000347754	980	CDC5L	HTR3A
9606.ENSP00000360532	9606.ENSP00000365439	980	CDC5L	HNRNPK
9606.ENSP00000360532	9606.ENSP00000386717	980	CDC5L	RPL31
9606.ENSP00000360532	9606.ENSP00000337513	980	CDC5L	SRA1
9606.ENSP00000360532	9606.ENSP00000482826	980	CDC5L	NAPB
9606.ENSP00000360532	9606.ENSP00000236273	932	CDC5L	SYF2
9606.ENSP00000360532	9606.ENSP00000354720	980	CDC5L	SMC3
9606.ENSP00000360532	9606.ENSP00000353549	980	CDC5L	CDC16
9606.ENSP00000360532	9606.ENSP00000382779	980	CDC5L	SEH1L
9606.ENSP00000360532	9606.ENSP00000245934	980	CDC5L	SYMPK
9606.ENSP00000360532	9606.ENSP00000361363	980	CDC5L	DMAP1
9606.ENSP00000360532	9606.ENSP00000430432	980	CDC5L	HDAC2
9606.ENSP00000360532	9606.ENSP00000268712	980	CDC5L	NCOR1
9606.ENSP00000360532	9606.ENSP00000243326	980	CDC5L	RIF1
9606.ENSP00000360532	9606.ENSP00000397552	980	CDC5L	ACTL6A
9606.ENSP00000360532	9606.ENSP00000262982	980	CDC5L	CSE1L
9606.ENSP00000360532	9606.ENSP00000370083	980	CDC5L	SMN1
9606.ENSP00000360532	9606.ENSP00000347979	980	CDC5L	FAS
9606.ENSP00000360532	9606.ENSP00000367029	980	CDC5L	POLR1E
9606.ENSP00000360532	9606.ENSP00000157812	980	CDC5L	PSMC4
9606.ENSP00000360532	9606.ENSP00000357048	980	CDC5L	COPA
9606.ENSP00000360532	9606.ENSP00000352678	980	CDC5L	SUPV3L1
9606.ENSP00000360532	9606.ENSP00000170564	980	CDC5L	GPATCH1
9606.ENSP00000360532	9606.ENSP00000265748	980	CDC5L	ANLN
9606.ENSP00000360532	9606.ENSP00000366396	980	CDC5L	XRN2
9606.ENSP00000360532	9606.ENSP00000390625	980	CDC5L	HNRNPLL
9606.ENSP00000360532	9606.ENSP00000476117	980	CDC5L	WDR18
9606.ENSP00000360532	9606.ENSP00000368100	980	CDC5L	RAD50
9606.ENSP00000360532	9606.ENSP00000249923	980	CDC5L	COPB1
9606.ENSP00000360532	9606.ENSP00000258091	980	CDC5L	CCT7
9606.ENSP00000360532	9606.ENSP00000355237	980	CDC5L	CDC42BPB
9606.ENSP00000360532	9606.ENSP00000298875	980	CDC5L	CPSF2
9606.ENSP00000360532	9606.ENSP00000306983	980	CDC5L	YEATS2
9606.ENSP00000360532	9606.ENSP00000391249	980	CDC5L	SEPT9
9606.ENSP00000360532	9606.ENSP00000275603	980	CDC5L	CCT6A
9606.ENSP00000360532	9606.ENSP00000254719	980	CDC5L	RPA1
9606.ENSP00000360532	9606.ENSP00000320485	980	CDC5L	ARID1A
9606.ENSP00000360532	9606.ENSP00000321706	980	CDC5L	GEMIN4
9606.ENSP00000360532	9606.ENSP00000364163	980	CDC5L	NOTCH4
9606.ENSP00000360532	9606.ENSP00000229795	980	CDC5L	MAPK14
9606.ENSP00000360532	9606.ENSP00000323663	980	CDC5L	DBF4B
9606.ENSP00000360532	9606.ENSP00000349748	980	CDC5L	SFPQ
9606.ENSP00000360532	9606.ENSP00000381293	980	CDC5L	NSF
9606.ENSP00000360532	9606.ENSP00000055077	980	CDC5L	RFC2
9606.ENSP00000360532	9606.ENSP00000448220	980	CDC5L	KRT4
9606.ENSP00000360532	9606.ENSP00000386289	980	CDC5L	GULP1
9606.ENSP00000360532	9606.ENSP00000412566	995	CDC5L	SNRPB
9606.ENSP00000360532	9606.ENSP00000306864	980	CDC5L	VASN
9606.ENSP00000360532	9606.ENSP00000367208	980	CDC5L	SUGT1
9606.ENSP00000360532	9606.ENSP00000281456	980	CDC5L	SLC25A4
9606.ENSP00000360532	9606.ENSP00000312981	980	CDC5L	USP39
9606.ENSP00000360532	9606.ENSP00000358554	998	CDC5L	BCAS2
9606.ENSP00000360532	9606.ENSP00000358921	980	CDC5L	ACTR1A
9606.ENSP00000360532	9606.ENSP00000217289	980	CDC5L	FERMT1
9606.ENSP00000360532	9606.ENSP00000392094	995	CDC5L	EFTUD2
9606.ENSP00000360532	9606.ENSP00000407487	980	CDC5L	UNC45A
9606.ENSP00000360532	9606.ENSP00000233146	980	CDC5L	MSH2
9606.ENSP00000360532	9606.ENSP00000234296	980	CDC5L	ORC2
9606.ENSP00000360532	9606.ENSP00000352438	980	CDC5L	PCBP2
9606.ENSP00000360532	9606.ENSP00000231498	980	CDC5L	NUP155
9606.ENSP00000360532	9606.ENSP00000278823	980	CDC5L	MTA2
9606.ENSP00000360532	9606.ENSP00000479153	980	CDC5L	EHD1
9606.ENSP00000360532	9606.ENSP00000325863	980	CDC5L	MRE11A
9606.ENSP00000360532	9606.ENSP00000424417	998	CDC5L	PLRG1
9606.ENSP00000360532	9606.ENSP00000263168	980	CDC5L	CAPZA1
9606.ENSP00000360532	9606.ENSP00000242776	980	CDC5L	DDX39A
9606.ENSP00000360532	9606.ENSP00000358211	980	CDC5L	HSPA12A
9606.ENSP00000360532	9606.ENSP00000385410	980	CDC5L	NOLC1
9606.ENSP00000360532	9606.ENSP00000311713	980	CDC5L	OXSR1
9606.ENSP00000360532	9606.ENSP00000371419	980	CDC5L	PARP4
9606.ENSP00000360532	9606.ENSP00000376570	980	CDC5L	GALNT13
9606.ENSP00000360532	9606.ENSP00000369127	980	CDC5L	DNAJA1
9606.ENSP00000360532	9606.ENSP00000408295	980	CDC5L	RFC5
9606.ENSP00000360532	9606.ENSP00000220849	980	CDC5L	EIF3E
9606.ENSP00000360532	9606.ENSP00000331310	980	CDC5L	MORF4L1
9606.ENSP00000360532	9606.ENSP00000233202	980	CDC5L	SLC11A1
9606.ENSP00000360532	9606.ENSP00000384006	980	CDC5L	CARF
9606.ENSP00000360532	9606.ENSP00000334100	980	CDC5L	EXOC7
9606.ENSP00000360532	9606.ENSP00000217133	980	CDC5L	TUBB1
9606.ENSP00000360532	9606.ENSP00000216832	980	CDC5L	PNN
9606.ENSP00000360532	9606.ENSP00000435585	980	CDC5L	EPS8L2
9606.ENSP00000360532	9606.ENSP00000400433	980	CDC5L	HNRNPF
9606.ENSP00000360532	9606.ENSP00000166345	980	CDC5L	TRIP13
9606.ENSP00000360532	9606.ENSP00000358262	980	CDC5L	CHD1L
9606.ENSP00000360532	9606.ENSP00000396843	980	CDC5L	NFIC
9606.ENSP00000360532	9606.ENSP00000216038	980	CDC5L	RTCB
9606.ENSP00000360532	9606.ENSP00000349168	980	CDC5L	HNRNPH1
9606.ENSP00000360532	9606.ENSP00000411471	980	CDC5L	ABCF3
9606.ENSP00000360532	9606.ENSP00000388648	980	CDC5L	CHEK1
9606.ENSP00000360532	9606.ENSP00000216181	980	CDC5L	MYH9
9606.ENSP00000360532	9606.ENSP00000358417	980	CDC5L	PHGDH
9606.ENSP00000360532	9606.ENSP00000341289	980	CDC5L	TUBB4B
9606.ENSP00000360532	9606.ENSP00000484855	980	CDC5L	EXOC5
9606.ENSP00000360532	9606.ENSP00000377015	980	CDC5L	PICALM
9606.ENSP00000360532	9606.ENSP00000363524	980	CDC5L	KIF4A
9606.ENSP00000360532	9606.ENSP00000230449	980	CDC5L	EXOC2
9606.ENSP00000360532	9606.ENSP00000378350	980	CDC5L	CDC23
9606.ENSP00000360532	9606.ENSP00000449328	980	CDC5L	RPLP0
9606.ENSP00000360532	9606.ENSP00000325017	980	CDC5L	NCAPD2
9606.ENSP00000360532	9606.ENSP00000376272	980	CDC5L	RFC4
9606.ENSP00000360532	9606.ENSP00000246194	980	CDC5L	RALY
9606.ENSP00000360532	9606.ENSP00000355809	980	CDC5L	ENAH
9606.ENSP00000360532	9606.ENSP00000401802	980	CDC5L	PSMC6
9606.ENSP00000360532	9606.ENSP00000367697	980	CDC5L	ATP6AP2
9606.ENSP00000360532	9606.ENSP00000296043	980	CDC5L	SHROOM3
9606.ENSP00000360532	9606.ENSP00000404121	980	CDC5L	ILF3
9606.ENSP00000360532	9606.ENSP00000320949	980	CDC5L	CNOT1
9606.ENSP00000360532	9606.ENSP00000342181	980	CDC5L	SRP72
9606.ENSP00000360532	9606.ENSP00000380378	980	CDC5L	PAFAH1B1
9606.ENSP00000360532	9606.ENSP00000258648	980	CDC5L	MED4
9606.ENSP00000360532	9606.ENSP00000385269	980	CDC5L	ELAVL1
9606.ENSP00000360532	9606.ENSP00000261667	980	CDC5L	KPNA3
9606.ENSP00000360532	9606.ENSP00000383042	980	CDC5L	KDM1A
9606.ENSP00000360532	9606.ENSP00000253024	980	CDC5L	TRIM28
9606.ENSP00000360532	9606.ENSP00000362010	980	CDC5L	ANXA7
9606.ENSP00000360532	9606.ENSP00000323421	980	CDC5L	SMC1A
9606.ENSP00000360532	9606.ENSP00000379346	980	CDC5L	ADNP
9606.ENSP00000360532	9606.ENSP00000346634	980	CDC5L	THRAP3
9606.ENSP00000360532	9606.ENSP00000261965	980	CDC5L	TUBGCP3
9606.ENSP00000360532	9606.ENSP00000220325	980	CDC5L	EHD4
9606.ENSP00000360532	9606.ENSP00000310842	980	CDC5L	FANCI
9606.ENSP00000360532	9606.ENSP00000359552	980	CDC5L	PKN2
9606.ENSP00000360532	9606.ENSP00000362649	980	CDC5L	HDAC1
9606.ENSP00000360532	9606.ENSP00000446121	980	CDC5L	LIMS1
9606.ENSP00000360532	9606.ENSP00000418563	980	CDC5L	U2SURP
9606.ENSP00000360532	9606.ENSP00000446007	980	CDC5L	VIM
9606.ENSP00000360532	9606.ENSP00000283195	980	CDC5L	RANBP2
9606.ENSP00000360532	9606.ENSP00000473172	980	CDC5L	RUVBL2
9606.ENSP00000360532	9606.ENSP00000351947	980	CDC5L	SMARCAD1
9606.ENSP00000360532	9606.ENSP00000354742	980	CDC5L	IPO9
9606.ENSP00000360532	9606.ENSP00000293872	980	CDC5L	LUC7L
9606.ENSP00000360532	9606.ENSP00000288071	980	CDC5L	DDX19B
9606.ENSP00000360532	9606.ENSP00000263208	980	CDC5L	HIRA
9606.ENSP00000360532	9606.ENSP00000287598	980	CDC5L	BUB1B
9606.ENSP00000360532	9606.ENSP00000394316	980	CDC5L	BZW1
9606.ENSP00000360532	9606.ENSP00000359645	980	CDC5L	RBMX
9606.ENSP00000360532	9606.ENSP00000215793	980	CDC5L	SF3A1
9606.ENSP00000360532	9606.ENSP00000339063	980	CDC5L	EEF1A1
9606.ENSP00000360532	9606.ENSP00000289371	980	CDC5L	EIF5B
9606.ENSP00000360532	9606.ENSP00000385722	980	CDC5L	INTS1
9606.ENSP00000360532	9606.ENSP00000380033	980	CDC5L	DDX17
9606.ENSP00000360532	9606.ENSP00000301072	980	CDC5L	TUBA1C
9606.ENSP00000360532	9606.ENSP00000258962	980	CDC5L	SRSF1
9606.ENSP00000360532	9606.ENSP00000356481	980	CDC5L	FAM129A
9606.ENSP00000360532	9606.ENSP00000299767	980	CDC5L	HSP90B1
9606.ENSP00000360532	9606.ENSP00000295688	980	CDC5L	CCT3
9606.ENSP00000360532	9606.ENSP00000382863	980	CDC5L	CHD8
9606.ENSP00000360532	9606.ENSP00000469413	980	CDC5L	PAK4
9606.ENSP00000360532	9606.ENSP00000253083	980	CDC5L	HIP1R
9606.ENSP00000360532	9606.ENSP00000362361	980	CDC5L	CDK9
9606.ENSP00000360532	9606.ENSP00000348099	980	CDC5L	PDLIM7
9606.ENSP00000360532	9606.ENSP00000292616	980	CDC5L	LRWD1
9606.ENSP00000360532	9606.ENSP00000268182	980	CDC5L	IQGAP1
9606.ENSP00000360532	9606.ENSP00000307889	980	CDC5L	RPL13
9606.ENSP00000360532	9606.ENSP00000225792	980	CDC5L	DDX5
9606.ENSP00000360532	9606.ENSP00000386433	980	CDC5L	ZNF638
9606.ENSP00000360532	9606.ENSP00000362110	980	CDC5L	SF3A3
9606.ENSP00000360532	9606.ENSP00000264515	980	CDC5L	RBBP5
9606.ENSP00000360532	9606.ENSP00000256442	980	CDC5L	CCNB1
9606.ENSP00000360532	9606.ENSP00000327650	980	CDC5L	VPS33B
9606.ENSP00000360532	9606.ENSP00000224140	980	CDC5L	SETX
9606.ENSP00000360532	9606.ENSP00000219097	980	CDC5L	ORC6
9606.ENSP00000360532	9606.ENSP00000446093	980	CDC5L	TUBGCP2
9606.ENSP00000360532	9606.ENSP00000324173	980	CDC5L	HSPA5
9606.ENSP00000360532	9606.ENSP00000234420	980	CDC5L	MSH6
9606.ENSP00000360532	9606.ENSP00000267064	980	CDC5L	SMARCC2
9606.ENSP00000360532	9606.ENSP00000360623	954	CDC5L	ORC1
9606.ENSP00000360532	9606.ENSP00000306010	980	CDC5L	ARF4
9606.ENSP00000360532	9606.ENSP00000308944	980	CDC5L	HLTF
9606.ENSP00000360532	9606.ENSP00000339109	980	CDC5L	ANAPC1
9606.ENSP00000360532	9606.ENSP00000375767	980	CDC5L	CARD8
9606.ENSP00000360532	9606.ENSP00000227524	998	CDC5L	PRPF19
9606.ENSP00000360532	9606.ENSP00000323856	980	CDC5L	PLEC
9606.ENSP00000360532	9606.ENSP00000253108	980	CDC5L	EIF3G
9606.ENSP00000360532	9606.ENSP00000361824	980	CDC5L	SPTAN1
9606.ENSP00000360532	9606.ENSP00000377958	980	CDC5L	CCT4
9606.ENSP00000360532	9606.ENSP00000345771	980	CDC5L	PFKM
9606.ENSP00000360532	9606.ENSP00000313950	980	CDC5L	AURKB
9606.ENSP00000360532	9606.ENSP00000348565	980	CDC5L	UBA5
9606.ENSP00000360532	9606.ENSP00000305790	980	CDC5L	SF3B3
9606.ENSP00000360532	9606.ENSP00000309474	980	CDC5L	PSMD1
9606.ENSP00000360532	9606.ENSP00000313995	980	CDC5L	KLHDC3
9606.ENSP00000360532	9606.ENSP00000369703	980	CDC5L	TUBB2A
9606.ENSP00000360532	9606.ENSP00000232496	980	CDC5L	TUSC2
9606.ENSP00000360532	9606.ENSP00000325905	980	CDC5L	SRSF7
9606.ENSP00000360532	9606.ENSP00000325377	980	CDC5L	WDR33
9606.ENSP00000360532	9606.ENSP00000358674	980	CDC5L	UBL4A
9606.ENSP00000360532	9606.ENSP00000356425	980	CDC5L	UCHL5
9606.ENSP00000360532	9606.ENSP00000011619	980	CDC5L	RANBP9
9606.ENSP00000360532	9606.ENSP00000298125	980	CDC5L	WDFY2
9606.ENSP00000360532	9606.ENSP00000375836	980	CDC5L	HDLBP
9606.ENSP00000360532	9606.ENSP00000481029	980	CDC5L	PSMC3
9606.ENSP00000360532	9606.ENSP00000257776	980	CDC5L	MRAP2
9606.ENSP00000360532	9606.ENSP00000354061	980	CDC5L	SCYL2
9606.ENSP00000360532	9606.ENSP00000379658	980	CDC5L	ETV6
9606.ENSP00000360532	9606.ENSP00000240423	980	CDC5L	NCAPH
9606.ENSP00000360532	9606.ENSP00000350333	980	CDC5L	SAP130
9606.ENSP00000360532	9606.ENSP00000353458	980	CDC5L	BAZ1A
9606.ENSP00000360532	9606.ENSP00000309126	980	CDC5L	NSUN5
9606.ENSP00000360532	9606.ENSP00000373620	980	CDC5L	HSPD1
9606.ENSP00000360532	9606.ENSP00000299300	980	CDC5L	CCT2
9606.ENSP00000360532	9606.ENSP00000381565	980	CDC5L	DIAPH1
9606.ENSP00000360532	9606.ENSP00000316029	980	CDC5L	TLN1
9606.ENSP00000360532	9606.ENSP00000238112	980	CDC5L	CPSF3
9606.ENSP00000360532	9606.ENSP00000356811	980	CDC5L	HBS1L
9606.ENSP00000360532	9606.ENSP00000293549	980	CDC5L	WNT1
9606.ENSP00000360532	9606.ENSP00000264639	980	CDC5L	PSMD3
9606.ENSP00000360532	9606.ENSP00000339001	980	CDC5L	TUBB
9606.ENSP00000360532	9606.ENSP00000253039	980	CDC5L	EIF2S3
9606.ENSP00000360532	9606.ENSP00000373905	980	CDC5L	DNM2
9606.ENSP00000360532	9606.ENSP00000326804	980	CDC5L	CUL1
9606.ENSP00000360532	9606.ENSP00000348442	980	CDC5L	PSMD12
9606.ENSP00000360532	9606.ENSP00000305480	980	CDC5L	FEN1
9606.ENSP00000360532	9606.ENSP00000335153	980	CDC5L	HSP90AA1
9606.ENSP00000360532	9606.ENSP00000254480	980	CDC5L	SMARCC1
9606.ENSP00000360532	9606.ENSP00000370695	980	CDC5L	EXOC1
9606.ENSP00000360532	9606.ENSP00000396937	980	CDC5L	PSMD13
9606.ENSP00000360532	9606.ENSP00000283131	980	CDC5L	SMARCA5
9606.ENSP00000360532	9606.ENSP00000360609	980	CDC5L	HSP90AB1
9606.ENSP00000360532	9606.ENSP00000251413	980	CDC5L	TUBG1
9606.ENSP00000360532	9606.ENSP00000308413	980	CDC5L	RPS6KB2
9606.ENSP00000360532	9606.ENSP00000451818	980	CDC5L	SRP54
9606.ENSP00000360532	9606.ENSP00000317985	980	CDC5L	ROCK2
9606.ENSP00000360532	9606.ENSP00000377192	980	CDC5L	G6PD
9606.ENSP00000360532	9606.ENSP00000378845	980	CDC5L	LAT
9606.ENSP00000360532	9606.ENSP00000385334	980	CDC5L	MAD1L1
9606.ENSP00000360532	9606.ENSP00000457733	980	CDC5L	SLC25A24
9606.ENSP00000360532	9606.ENSP00000357283	980	CDC5L	LMNA
9606.ENSP00000360532	9606.ENSP00000349960	980	CDC5L	ACTB
9606.ENSP00000360532	9606.ENSP00000346120	980	CDC5L	DDX21
9606.ENSP00000360532	9606.ENSP00000357858	980	CDC5L	BUB3
9606.ENSP00000360532	9606.ENSP00000253363	980	CDC5L	RBM39
9606.ENSP00000360532	9606.ENSP00000339495	980	CDC5L	NELFB
9606.ENSP00000360532	9606.ENSP00000354346	980	CDC5L	MATR3
9606.ENSP00000360532	9606.ENSP00000432083	980	CDC5L	HSPA8
9606.ENSP00000360532	9606.ENSP00000348965	980	CDC5L	DYNC1H1
9606.ENSP00000360532	9606.ENSP00000300093	980	CDC5L	PLK1
9606.ENSP00000360532	9606.ENSP00000353463	980	CDC5L	GATAD2A
9606.ENSP00000360532	9606.ENSP00000358400	980	CDC5L	MDN1
9606.ENSP00000360532	9606.ENSP00000248437	980	CDC5L	TUBA4A
9606.ENSP00000360532	9606.ENSP00000349259	980	CDC5L	SPTBN1
9606.ENSP00000360532	9606.ENSP00000382840	980	CDC5L	DDX3X
9606.ENSP00000360532	9606.ENSP00000355011	980	CDC5L	ILF2
9606.ENSP00000360532	9606.ENSP00000286070	980	CDC5L	RBM45
9606.ENSP00000360532	9606.ENSP00000354837	980	CDC5L	ARHGEF2
9606.ENSP00000360532	9606.ENSP00000367263	980	CDC5L	AHNAK
9606.ENSP00000360532	9606.ENSP00000240185	980	CDC5L	TARDBP
9606.ENSP00000360532	9606.ENSP00000470142	980	CDC5L	UPF1
9606.ENSP00000360532	9606.ENSP00000349961	980	CDC5L	SMC4
9606.ENSP00000360532	9606.ENSP00000386894	980	CDC5L	RBM4
9606.ENSP00000360532	9606.ENSP00000329419	980	CDC5L	COPB2
9606.ENSP00000360532	9606.ENSP00000246957	980	CDC5L	TRAP1
9606.ENSP00000360532	9606.ENSP00000422753	980	CDC5L	DDX41
9606.ENSP00000360532	9606.ENSP00000408910	980	CDC5L	DCTN2
9606.ENSP00000360532	9606.ENSP00000355050	993	CDC5L	CTNNBL1
9606.ENSP00000360532	9606.ENSP00000388638	980	CDC5L	RBM17
9606.ENSP00000360532	9606.ENSP00000282516	980	CDC5L	NIPBL
9606.ENSP00000360532	9606.ENSP00000286398	980	CDC5L	SMC2
9606.ENSP00000360532	9606.ENSP00000346694	980	CDC5L	HNRNPA2B1
9606.ENSP00000360532	9606.ENSP00000378414	980	CDC5L	SMARCD1
9606.ENSP00000360532	9606.ENSP00000266679	980	CDC5L	CPSF6
9606.ENSP00000360532	9606.ENSP00000260731	980	CDC5L	KIF11
9606.ENSP00000360532	9606.ENSP00000266070	980	CDC5L	DIDO1
9606.ENSP00000360532	9606.ENSP00000381070	980	CDC5L	MAP2K7
9606.ENSP00000360532	9606.ENSP00000318297	980	CDC5L	RUVBL1
9606.ENSP00000360532	9606.ENSP00000451291	980	CDC5L	HNRNPC
9606.ENSP00000360532	9606.ENSP00000475615	998	CDC5L	CWC15
9606.ENSP00000360532	9606.ENSP00000336799	980	CDC5L	TUBA1B
9606.ENSP00000360532	9606.ENSP00000293771	980	CDC5L	ZNF653
9606.ENSP00000360532	9606.ENSP00000362688	980	CDC5L	EIF3I
9606.ENSP00000360532	9606.ENSP00000293831	980	CDC5L	EIF4A1
9606.ENSP00000360532	9606.ENSP00000329715	980	CDC5L	DRG1
9606.ENSP00000360532	9606.ENSP00000361298	980	CDC5L	KIF2C
9606.ENSP00000360532	9606.ENSP00000438483	980	CDC5L	KPNA2
9606.ENSP00000360532	9606.ENSP00000370119	980	CDC5L	SMN2
9606.ENSP00000360532	9606.ENSP00000264028	980	CDC5L	ARCN1
9606.ENSP00000360532	9606.ENSP00000361895	980	CDC5L	MFSD2A
9606.ENSP00000360532	9606.ENSP00000257789	980	CDC5L	ORC3
9606.ENSP00000360532	9606.ENSP00000349428	980	CDC5L	PTBP1
9606.ENSP00000360532	9606.ENSP00000271452	980	CDC5L	NUF2
9606.ENSP00000360532	9606.ENSP00000460070	980	CDC5L	GTF2I
9606.ENSP00000360532	9606.ENSP00000406046	980	CDC5L	POLD1
9606.ENSP00000360532	9606.ENSP00000280326	980	CDC5L	CCT5
9606.ENSP00000360532	9606.ENSP00000356480	980	CDC5L	RNF2
9606.ENSP00000360532	9606.ENSP00000433664	980	CDC5L	EIF4G2
9606.ENSP00000360532	9606.ENSP00000474096	980	CDC5L	TAF15
9606.ENSP00000360532	9606.ENSP00000427108	980	CDC5L	CDKN2AIP
9606.ENSP00000360532	9606.ENSP00000403397	980	CDC5L	ZDHHC17
9606.ENSP00000360532	9606.ENSP00000402346	980	CDC5L	COPG2
9606.ENSP00000360532	9606.ENSP00000325002	980	CDC5L	COPG1
9606.ENSP00000360532	9606.ENSP00000319664	980	CDC5L	NUDC
9606.ENSP00000360532	9606.ENSP00000324804	980	CDC5L	PPP2R1A
9606.ENSP00000360532	9606.ENSP00000362159	980	CDC5L	SLC25A25
9606.ENSP00000360532	9606.ENSP00000265433	980	CDC5L	NBN
9606.ENSP00000360532	9606.ENSP00000261574	980	CDC5L	IPO5
9606.ENSP00000360532	9606.ENSP00000434614	980	CDC5L	CDC27
9606.ENSP00000360532	9606.ENSP00000261303	980	CDC5L	PSMC1
9606.ENSP00000360532	9606.ENSP00000241051	980	CDC5L	DEPDC7
9606.ENSP00000360532	9606.ENSP00000299367	980	CDC5L	C2
9606.ENSP00000360532	9606.ENSP00000339587	980	CDC5L	DFNA5
9606.ENSP00000360532	9606.ENSP00000292431	980	CDC5L	NACC1
9606.ENSP00000360532	9606.ENSP00000346088	980	CDC5L	RPL22
9606.ENSP00000360532	9606.ENSP00000316176	980	CDC5L	UBE2N
9606.ENSP00000360532	9606.ENSP00000352536	980	CDC5L	GTF3C2
9606.ENSP00000360532	9606.ENSP00000313420	980	CDC5L	PRKDC
9606.ENSP00000360532	9606.ENSP00000356405	980	CDC5L	CDC73
9606.ENSP00000360532	9606.ENSP00000449089	980	CDC5L	DNM1L
9606.ENSP00000360532	9606.ENSP00000248553	980	CDC5L	HSPB1
9606.ENSP00000360532	9606.ENSP00000305556	980	CDC5L	PCBP1
9606.ENSP00000360532	9606.ENSP00000358062	980	CDC5L	AIM1
9606.ENSP00000360532	9606.ENSP00000395654	980	CDC5L	SMARCA4
9606.ENSP00000360532	9606.ENSP00000362409	980	CDC5L	FAM129B
9606.ENSP00000360532	9606.ENSP00000432768	980	CDC5L	CKAP5
9606.ENSP00000360532	9606.ENSP00000266732	980	CDC5L	TMPO
9606.ENSP00000360532	9606.ENSP00000356280	980	CDC5L	PHLDA3
9606.ENSP00000360532	9606.ENSP00000384515	980	CDC5L	PARVB
9606.ENSP00000360532	9606.ENSP00000359484	980	CDC5L	SMAP1
9606.ENSP00000360532	9606.ENSP00000369129	980	CDC5L	DSP
9606.ENSP00000360532	9606.ENSP00000258201	980	CDC5L	FHOD1
9606.ENSP00000360532	9606.ENSP00000326261	980	CDC5L	SRRM1
9606.ENSP00000360532	9606.ENSP00000314067	980	CDC5L	PAK2
9606.ENSP00000360532	9606.ENSP00000274008	980	CDC5L	SPATA5
9606.ENSP00000360532	9606.ENSP00000254108	980	CDC5L	FUS
9606.ENSP00000360532	9606.ENSP00000361465	980	CDC5L	POLR1C
9606.ENSP00000360532	9606.ENSP00000317334	980	CDC5L	TCP1
9606.ENSP00000360532	9606.ENSP00000313603	980	CDC5L	ABCF1
9606.ENSP00000360532	9606.ENSP00000282878	980	CDC5L	RAB3C
9606.ENSP00000360532	9606.ENSP00000464050	980	CDC5L	DDX42
9606.ENSP00000360532	9606.ENSP00000449428	980	CDC5L	TWF1
9606.ENSP00000360532	9606.ENSP00000310129	980	CDC5L	PSMD2
9606.ENSP00000360532	9606.ENSP00000472998	980	CDC5L	SNRNP70
9606.ENSP00000360532	9606.ENSP00000253861	980	CDC5L	EXOC4
9606.ENSP00000360532	9606.ENSP00000431391	980	CDC5L	API5
9606.ENSP00000360532	9606.ENSP00000283179	980	CDC5L	HNRNPU
9606.ENSP00000360532	9606.ENSP00000377298	980	CDC5L	NUMA1
9606.ENSP00000360532	9606.ENSP00000315791	980	CDC5L	CSTF3
9606.ENSP00000360532	9606.ENSP00000367220	980	CDC5L	ACTR2
9606.ENSP00000360532	9606.ENSP00000263694	995	CDC5L	SNRNP40
9606.ENSP00000360532	9606.ENSP00000263867	980	CDC5L	CAPG
9606.ENSP00000360532	9606.ENSP00000333896	980	CDC5L	RPS6KA4
9606.ENSP00000360532	9606.ENSP00000377601	980	CDC5L	HELLS
9606.ENSP00000360532	9606.ENSP00000265990	980	CDC5L	BTAF1
9606.ENSP00000360532	9606.ENSP00000290158	980	CDC5L	KPNB1
9606.ENSP00000360532	9606.ENSP00000253023	980	CDC5L	UBE2M
9606.ENSP00000360532	9606.ENSP00000265773	980	CDC5L	SMARCA2
9606.ENSP00000360532	9606.ENSP00000323967	980	CDC5L	SMARCE1
9606.ENSP00000360532	9606.ENSP00000484472	980	CDC5L	EPPK1
9606.ENSP00000360532	9606.ENSP00000405574	980	CDC5L	TBL1XR1
9606.ENSP00000360532	9606.ENSP00000358089	980	CDC5L	TIAL1
9606.ENSP00000360532	9606.ENSP00000362339	980	CDC5L	SAR1A
9606.ENSP00000360532	9606.ENSP00000361803	980	CDC5L	SMAP2
9606.ENSP00000360532	9606.ENSP00000263121	980	CDC5L	SMARCB1
9606.ENSP00000360532	9606.ENSP00000371858	980	CDC5L	NOP2
9606.ENSP00000360532	9606.ENSP00000346955	980	CDC5L	SLC25A26
9606.ENSP00000360532	9606.ENSP00000261531	936	CDC5L	SNW1
9606.ENSP00000360532	9606.ENSP00000369411	980	CDC5L	RFC3
9606.ENSP00000360532	9606.ENSP00000345412	980	CDC5L	CPSF7
9606.ENSP00000360532	9606.ENSP00000369424	980	CDC5L	RBBP7
9606.ENSP00000360532	9606.ENSP00000313829	980	CDC5L	KHDRBS1
9606.ENSP00000362068	9606.ENSP00000375942	998	TAF8	TBP
9606.ENSP00000362068	9606.ENSP00000406549	972	TAF8	TAF1
9606.ENSP00000362068	9606.ENSP00000399982	970	TAF8	TAF6
9606.ENSP00000362068	9606.ENSP00000367406	957	TAF8	TAF2
9606.ENSP00000362068	9606.ENSP00000299424	970	TAF8	TAF10
9606.ENSP00000362092	9606.ENSP00000293883	993	RRAGC	WDR24
9606.ENSP00000362092	9606.ENSP00000380074	993	RRAGC	SLC38A9
9606.ENSP00000362092	9606.ENSP00000383105	998	RRAGC	DEPDC5
9606.ENSP00000362092	9606.ENSP00000424183	998	RRAGC	LAMTOR3
9606.ENSP00000362092	9606.ENSP00000339881	993	RRAGC	MIOS
9606.ENSP00000362092	9606.ENSP00000262850	993	RRAGC	RRAGB
9606.ENSP00000362092	9606.ENSP00000369899	998	RRAGC	RRAGA
9606.ENSP00000363055	9606.ENSP00000282074	929	ZWINT	SPC25
9606.ENSP00000363055	9606.ENSP00000261597	929	ZWINT	NDC80
9606.ENSP00000363055	9606.ENSP00000389810	929	ZWINT	DSN1
9606.ENSP00000363055	9606.ENSP00000273853	929	ZWINT	CENPC
9606.ENSP00000363055	9606.ENSP00000271452	929	ZWINT	NUF2
9606.ENSP00000363055	9606.ENSP00000484532	929	ZWINT	MIS12
9606.ENSP00000363055	9606.ENSP00000465075	929	ZWINT	SPC24
9606.ENSP00000363055	9606.ENSP00000287598	929	ZWINT	BUB1B
9606.ENSP00000363055	9606.ENSP00000357256	929	ZWINT	PMF1
9606.ENSP00000364448	9606.ENSP00000436679	993	UPF3A	NXF1
9606.ENSP00000364448	9606.ENSP00000457723	993	UPF3A	RNPS1
9606.ENSP00000364448	9606.ENSP00000421592	993	UPF3A	ALYREF
9606.ENSP00000364448	9606.ENSP00000355261	993	UPF3A	SMG5
9606.ENSP00000364448	9606.ENSP00000402515	993	UPF3A	SMG1
9606.ENSP00000364448	9606.ENSP00000264645	993	UPF3A	CASC3
9606.ENSP00000364448	9606.ENSP00000470142	993	UPF3A	UPF1
9606.ENSP00000364448	9606.ENSP00000463058	993	UPF3A	RBM8A
9606.ENSP00000364448	9606.ENSP00000326261	993	UPF3A	SRRM1
9606.ENSP00000364813	9606.ENSP00000410758	998	LSM2	LSM5
9606.ENSP00000364813	9606.ENSP00000400591	943	LSM2	SNRPE
9606.ENSP00000364813	9606.ENSP00000274712	969	LSM2	ZMAT2
9606.ENSP00000364813	9606.ENSP00000469468	998	LSM2	LSM4
9606.ENSP00000364813	9606.ENSP00000412566	934	LSM2	SNRPB
9606.ENSP00000364813	9606.ENSP00000422392	998	LSM2	LSM6
9606.ENSP00000364813	9606.ENSP00000310596	993	LSM2	LSM1
9606.ENSP00000366828	9606.ENSP00000380904	909	POLR3F	POLR3D
9606.ENSP00000366828	9606.ENSP00000293860	904	POLR3F	POLR3K
9606.ENSP00000366828	9606.ENSP00000382058	943	POLR3F	POLR3G
9606.ENSP00000366828	9606.ENSP00000299853	904	POLR3F	POLR3E
9606.ENSP00000366828	9606.ENSP00000378736	917	POLR3F	CRCP
9606.ENSP00000367154	9606.ENSP00000379975	912	RSU1	ILK
9606.ENSP00000367154	9606.ENSP00000384515	943	RSU1	PARVB
9606.ENSP00000367406	9606.ENSP00000375942	998	TAF2	TBP
9606.ENSP00000367406	9606.ENSP00000406549	972	TAF2	TAF1
9606.ENSP00000367406	9606.ENSP00000399982	986	TAF2	TAF6
9606.ENSP00000368349	9606.ENSP00000484105	987	POLA1	PRIM2
9606.ENSP00000368349	9606.ENSP00000265465	987	POLA1	POLA2
9606.ENSP00000368349	9606.ENSP00000350491	988	POLA1	PRIM1
9606.ENSP00000368458	9606.ENSP00000264159	973	PCNA	ZRANB3
9606.ENSP00000368458	9606.ENSP00000384849	972	PCNA	CDKN1A
9606.ENSP00000368458	9606.ENSP00000305480	973	PCNA	FEN1
9606.ENSP00000369899	9606.ENSP00000358423	993	RRAGA	RRAGD
9606.ENSP00000369899	9606.ENSP00000380074	993	RRAGA	SLC38A9
9606.ENSP00000369899	9606.ENSP00000383105	998	RRAGA	DEPDC5
9606.ENSP00000369899	9606.ENSP00000424183	998	RRAGA	LAMTOR3
9606.ENSP00000369899	9606.ENSP00000339881	993	RRAGA	MIOS
9606.ENSP00000369899	9606.ENSP00000262850	993	RRAGA	RRAGB
9606.ENSP00000375942	9606.ENSP00000377969	930	TBP	GTF2F1
9606.ENSP00000375942	9606.ENSP00000259895	930	TBP	GTF2H4
9606.ENSP00000375942	9606.ENSP00000370201	993	TBP	TAF9
9606.ENSP00000375942	9606.ENSP00000340271	907	TBP	TAF3
9606.ENSP00000375942	9606.ENSP00000379372	976	TBP	GTF2A2
9606.ENSP00000375942	9606.ENSP00000359531	930	TBP	GTF2B
9606.ENSP00000375942	9606.ENSP00000299424	993	TBP	TAF10
9606.ENSP00000375942	9606.ENSP00000355051	938	TBP	TAF13
9606.ENSP00000375942	9606.ENSP00000406549	998	TBP	TAF1
9606.ENSP00000375942	9606.ENSP00000399982	998	TBP	TAF6
9606.ENSP00000375942	9606.ENSP00000452454	976	TBP	GTF2A1
9606.ENSP00000375942	9606.ENSP00000480158	930	TBP	POLR2A
9606.ENSP00000375942	9606.ENSP00000283875	930	TBP	GTF2E1
9606.ENSP00000378736	9606.ENSP00000293860	904	CRCP	POLR3K
9606.ENSP00000379975	9606.ENSP00000446121	979	ILK	LIMS1
9606.ENSP00000379975	9606.ENSP00000384515	919	ILK	PARVB
9606.ENSP00000380336	9606.ENSP00000396301	921	SMU1	IK
9606.ENSP00000380336	9606.ENSP00000469468	932	SMU1	LSM4
9606.ENSP00000380336	9606.ENSP00000392094	909	SMU1	EFTUD2
9606.ENSP00000380904	9606.ENSP00000415536	938	POLR3D	POLR2H
9606.ENSP00000380904	9606.ENSP00000299853	912	POLR3D	POLR3E
9606.ENSP00000380904	9606.ENSP00000302478	943	POLR3D	POLR1D
9606.ENSP00000382058	9606.ENSP00000299853	976	POLR3G	POLR3E
9606.ENSP00000385722	9606.ENSP00000414237	993	INTS1	INTS2
9606.ENSP00000385722	9606.ENSP00000261191	993	INTS1	ASUN
9606.ENSP00000385722	9606.ENSP00000408429	993	INTS1	VWA9
9606.ENSP00000385722	9606.ENSP00000340220	993	INTS1	C7orf26
9606.ENSP00000385722	9606.ENSP00000359788	993	INTS1	DDX26B
9606.ENSP00000385722	9606.ENSP00000434466	993	INTS1	INTS4
9606.ENSP00000385722	9606.ENSP00000415536	993	INTS1	POLR2H
9606.ENSP00000385722	9606.ENSP00000355961	993	INTS1	INTS7
9606.ENSP00000385722	9606.ENSP00000418447	993	INTS1	PPP2CA
9606.ENSP00000385722	9606.ENSP00000221138	993	INTS1	PPP2CB
9606.ENSP00000385722	9606.ENSP00000420095	993	INTS1	ZMYND8
9606.ENSP00000385722	9606.ENSP00000324804	993	INTS1	PPP2R1A
9606.ENSP00000385722	9606.ENSP00000381064	993	INTS1	INTS10
9606.ENSP00000385722	9606.ENSP00000319829	993	INTS1	ZNF687
9606.ENSP00000385722	9606.ENSP00000430338	993	INTS1	INTS8
9606.ENSP00000385722	9606.ENSP00000415433	993	INTS1	INTS12
9606.ENSP00000385722	9606.ENSP00000378769	993	INTS1	PPP1CB
9606.ENSP00000385722	9606.ENSP00000370625	993	INTS1	POLR2B
9606.ENSP00000385722	9606.ENSP00000429065	993	INTS1	INTS9
9606.ENSP00000385722	9606.ENSP00000311344	993	INTS1	PPP2R1B
9606.ENSP00000385722	9606.ENSP00000445001	993	INTS1	CPSF3L
9606.ENSP00000385722	9606.ENSP00000369545	993	INTS1	NABP2
9606.ENSP00000385722	9606.ENSP00000480158	993	INTS1	POLR2A
9606.ENSP00000389810	9606.ENSP00000273853	907	DSN1	CENPC
9606.ENSP00000389810	9606.ENSP00000484532	985	DSN1	MIS12
9606.ENSP00000392094	9606.ENSP00000460348	998	EFTUD2	PRPF8
9606.ENSP00000392094	9606.ENSP00000400591	923	EFTUD2	SNRPE
9606.ENSP00000392094	9606.ENSP00000324122	970	EFTUD2	PRPF31
9606.ENSP00000392094	9606.ENSP00000358554	935	EFTUD2	BCAS2
9606.ENSP00000392094	9606.ENSP00000351137	961	EFTUD2	XAB2
9606.ENSP00000392094	9606.ENSP00000366557	970	EFTUD2	CRNKL1
9606.ENSP00000392094	9606.ENSP00000227524	934	EFTUD2	PRPF19
9606.ENSP00000392094	9606.ENSP00000305790	902	EFTUD2	SF3B3
9606.ENSP00000392094	9606.ENSP00000357928	972	EFTUD2	CDC40
9606.ENSP00000392094	9606.ENSP00000310723	971	EFTUD2	DDX23
9606.ENSP00000392094	9606.ENSP00000263694	998	EFTUD2	SNRNP40
9606.ENSP00000392094	9606.ENSP00000261531	943	EFTUD2	SNW1
9606.ENSP00000398131	9606.ENSP00000402515	993	GSPT1	SMG1
9606.ENSP00000398131	9606.ENSP00000470142	993	GSPT1	UPF1
9606.ENSP00000399982	9606.ENSP00000339917	986	TAF6	TAF9B
9606.ENSP00000399982	9606.ENSP00000406549	994	TAF6	TAF1
9606.ENSP00000399982	9606.ENSP00000370201	904	TAF6	TAF9
9606.ENSP00000399982	9606.ENSP00000452454	905	TAF6	GTF2A1
9606.ENSP00000399982	9606.ENSP00000299424	986	TAF6	TAF10
9606.ENSP00000400591	9606.ENSP00000460348	947	SNRPE	PRPF8
9606.ENSP00000400591	9606.ENSP00000236273	903	SNRPE	SYF2
9606.ENSP00000400591	9606.ENSP00000412566	959	SNRPE	SNRPB
9606.ENSP00000400591	9606.ENSP00000243563	923	SNRPE	SNRPA
9606.ENSP00000400591	9606.ENSP00000410758	936	SNRPE	LSM5
9606.ENSP00000400591	9606.ENSP00000419270	928	SNRPE	PRKRIP1
9606.ENSP00000400591	9606.ENSP00000370119	901	SNRPE	SMN2
9606.ENSP00000400591	9606.ENSP00000310723	929	SNRPE	DDX23
9606.ENSP00000400591	9606.ENSP00000472998	957	SNRPE	SNRNP70
9606.ENSP00000400591	9606.ENSP00000263694	961	SNRPE	SNRNP40
9606.ENSP00000400591	9606.ENSP00000244520	934	SNRPE	SNRPC
9606.ENSP00000400591	9606.ENSP00000246071	919	SNRPE	SNRPB2
9606.ENSP00000402515	9606.ENSP00000463058	993	SMG1	RBM8A
9606.ENSP00000402515	9606.ENSP00000425133	993	SMG1	SMG7
9606.ENSP00000402515	9606.ENSP00000470142	993	SMG1	UPF1
9606.ENSP00000406549	9606.ENSP00000340271	938	TAF1	TAF3
9606.ENSP00000410758	9606.ENSP00000324122	943	LSM5	PRPF31
9606.ENSP00000410758	9606.ENSP00000422392	998	LSM5	LSM6
9606.ENSP00000410758	9606.ENSP00000332103	993	LSM5	NAA38
9606.ENSP00000410758	9606.ENSP00000469468	979	LSM5	LSM4
9606.ENSP00000410758	9606.ENSP00000383949	933	LSM5	NHP2L1
9606.ENSP00000410758	9606.ENSP00000310723	903	LSM5	DDX23
9606.ENSP00000410758	9606.ENSP00000310596	993	LSM5	LSM1
9606.ENSP00000412566	9606.ENSP00000472998	904	SNRPB	SNRNP70
9606.ENSP00000412566	9606.ENSP00000244520	958	SNRPB	SNRPC
9606.ENSP00000417864	9606.ENSP00000463154	917	ANP32A	ANP32E
9606.ENSP00000422392	9606.ENSP00000324122	933	LSM6	PRPF31
9606.ENSP00000422392	9606.ENSP00000274712	964	LSM6	ZMAT2
9606.ENSP00000422392	9606.ENSP00000469468	998	LSM6	LSM4
9606.ENSP00000422392	9606.ENSP00000368801	951	LSM6	WBP4
9606.ENSP00000422392	9606.ENSP00000310596	993	LSM6	LSM1
9606.ENSP00000424183	9606.ENSP00000358423	993	LAMTOR3	RRAGD
9606.ENSP00000424183	9606.ENSP00000380074	993	LAMTOR3	SLC38A9
9606.ENSP00000424183	9606.ENSP00000262850	993	LAMTOR3	RRAGB
9606.ENSP00000425133	9606.ENSP00000470142	993	SMG7	UPF1
9606.ENSP00000425133	9606.ENSP00000463058	993	SMG7	RBM8A
9606.ENSP00000452780	9606.ENSP00000365402	907	B2M	HLA-C
9606.ENSP00000460348	9606.ENSP00000227524	955	PRPF8	PRPF19
9606.ENSP00000460348	9606.ENSP00000324122	962	PRPF8	PRPF31
9606.ENSP00000460348	9606.ENSP00000358554	957	PRPF8	BCAS2
9606.ENSP00000460348	9606.ENSP00000357928	959	PRPF8	CDC40
9606.ENSP00000460348	9606.ENSP00000310723	968	PRPF8	DDX23
9606.ENSP00000460348	9606.ENSP00000263694	998	PRPF8	SNRNP40
9606.ENSP00000460348	9606.ENSP00000366557	962	PRPF8	CRNKL1
9606.ENSP00000463058	9606.ENSP00000362820	993	RBM8A	SRSF3
9606.ENSP00000463058	9606.ENSP00000297151	962	RBM8A	SLU7
9606.ENSP00000463058	9606.ENSP00000319240	960	RBM8A	MAGOHB
9606.ENSP00000463058	9606.ENSP00000379475	993	RBM8A	DDX39B
9606.ENSP00000463058	9606.ENSP00000436679	993	RBM8A	NXF1
9606.ENSP00000463058	9606.ENSP00000457723	993	RBM8A	RNPS1
9606.ENSP00000463058	9606.ENSP00000386156	993	RBM8A	WIBG
9606.ENSP00000463058	9606.ENSP00000264645	998	RBM8A	CASC3
9606.ENSP00000463058	9606.ENSP00000470142	993	RBM8A	UPF1
9606.ENSP00000463058	9606.ENSP00000258962	993	RBM8A	SRSF1
9606.ENSP00000469468	9606.ENSP00000274712	967	LSM4	ZMAT2
9606.ENSP00000469468	9606.ENSP00000310596	993	LSM4	LSM1
9606.ENSP00000470142	9606.ENSP00000457723	993	UPF1	RNPS1
9606.ENSP00000470142	9606.ENSP00000380414	993	UPF1	DEK
9606.ENSP00000470142	9606.ENSP00000436679	993	UPF1	NXF1
9606.ENSP00000470142	9606.ENSP00000421592	993	UPF1	ALYREF
9606.ENSP00000470142	9606.ENSP00000264645	993	UPF1	CASC3
9606.ENSP00000470142	9606.ENSP00000326261	993	UPF1	SRRM1
9606.ENSP00000472998	9606.ENSP00000243563	920	SNRNP70	SNRPA
9606.ENSP00000472998	9606.ENSP00000244520	925	SNRNP70	SNRPC
9606.ENSP00000484532	9606.ENSP00000273853	985	MIS12	CENPC
9606.ENSP00000484532	9606.ENSP00000465075	929	MIS12	SPC24
9606.ENSP00000484532	9606.ENSP00000282074	929	MIS12	SPC25
9606.ENSP00000484532	9606.ENSP00000271452	929	MIS12	NUF2
9606.ENSP00000484532	9606.ENSP00000261597	929	MIS12	NDC80
9606.ENSP00000484532	9606.ENSP00000287598	929	MIS12	BUB1B
9606.ENSP00000484532	9606.ENSP00000357256	929	MIS12	PMF1
9606.ENSP00000055077	9606.ENSP00000408295	938	RFC2	RFC5
9606.ENSP00000055077	9606.ENSP00000376272	973	RFC2	RFC4
9606.ENSP00000055077	9606.ENSP00000369411	973	RFC2	RFC3
9606.ENSP00000157812	9606.ENSP00000310572	972	PSMC4	PSMC5
9606.ENSP00000157812	9606.ENSP00000391211	962	PSMC4	PSMC2
9606.ENSP00000157812	9606.ENSP00000261712	972	PSMC4	PSMD11
9606.ENSP00000157812	9606.ENSP00000401802	972	PSMC4	PSMC6
9606.ENSP00000157812	9606.ENSP00000309474	972	PSMC4	PSMD1
9606.ENSP00000157812	9606.ENSP00000481029	972	PSMC4	PSMC3
9606.ENSP00000157812	9606.ENSP00000264639	961	PSMC4	PSMD3
9606.ENSP00000157812	9606.ENSP00000348442	973	PSMC4	PSMD12
9606.ENSP00000157812	9606.ENSP00000261303	973	PSMC4	PSMC1
9606.ENSP00000157812	9606.ENSP00000310129	972	PSMC4	PSMD2
9606.ENSP00000166345	9606.ENSP00000296509	998	TRIP13	MAD2L1
9606.ENSP00000216252	9606.ENSP00000356541	961	PHF5A	SF3B5
9606.ENSP00000216252	9606.ENSP00000271628	964	PHF5A	SF3B4
9606.ENSP00000216252	9606.ENSP00000305790	960	PHF5A	SF3B3
9606.ENSP00000216252	9606.ENSP00000324122	962	PHF5A	PRPF31
9606.ENSP00000216252	9606.ENSP00000246071	960	PHF5A	SNRPB2
9606.ENSP00000219097	9606.ENSP00000441953	983	ORC6	ORC4
9606.ENSP00000219097	9606.ENSP00000254719	948	ORC6	RPA1
9606.ENSP00000219097	9606.ENSP00000257789	921	ORC6	ORC3
9606.ENSP00000219252	9606.ENSP00000292614	998	POLR2C	POLR2J
9606.ENSP00000219252	9606.ENSP00000415536	993	POLR2C	POLR2H
9606.ENSP00000219252	9606.ENSP00000478303	998	POLR2C	POLR2E
9606.ENSP00000219252	9606.ENSP00000370625	998	POLR2C	POLR2B
9606.ENSP00000219252	9606.ENSP00000301788	998	POLR2C	POLR2G
9606.ENSP00000219252	9606.ENSP00000324124	998	POLR2C	POLR2L
9606.ENSP00000219252	9606.ENSP00000272645	969	POLR2C	POLR2D
9606.ENSP00000219252	9606.ENSP00000480158	998	POLR2C	POLR2A
9606.ENSP00000220325	9606.ENSP00000479153	945	EHD4	EHD1
9606.ENSP00000220849	9606.ENSP00000253108	943	EIF3E	EIF3G
9606.ENSP00000220849	9606.ENSP00000362688	943	EIF3E	EIF3I
9606.ENSP00000221138	9606.ENSP00000418447	904	PPP2CB	PPP2CA
9606.ENSP00000224950	9606.ENSP00000258648	993	OBFC1	MED4
9606.ENSP00000224950	9606.ENSP00000363193	993	OBFC1	MED12
9606.ENSP00000227524	9606.ENSP00000236273	934	PRPF19	SYF2
9606.ENSP00000227524	9606.ENSP00000475615	998	PRPF19	CWC15
9606.ENSP00000227524	9606.ENSP00000358554	998	PRPF19	BCAS2
9606.ENSP00000227524	9606.ENSP00000357928	950	PRPF19	CDC40
9606.ENSP00000227524	9606.ENSP00000424417	998	PRPF19	PLRG1
9606.ENSP00000227524	9606.ENSP00000351137	959	PRPF19	XAB2
9606.ENSP00000227524	9606.ENSP00000366557	902	PRPF19	CRNKL1
9606.ENSP00000230449	9606.ENSP00000370695	986	EXOC2	EXOC1
9606.ENSP00000230449	9606.ENSP00000334100	943	EXOC2	EXOC7
9606.ENSP00000230449	9606.ENSP00000484855	981	EXOC2	EXOC5
9606.ENSP00000230449	9606.ENSP00000253861	964	EXOC2	EXOC4
9606.ENSP00000233146	9606.ENSP00000361540	929	MSH2	CDC20
9606.ENSP00000233146	9606.ENSP00000234420	960	MSH2	MSH6
9606.ENSP00000233468	9606.ENSP00000356541	978	SF3B6	SF3B5
9606.ENSP00000234296	9606.ENSP00000292616	945	ORC2	LRWD1
9606.ENSP00000234296	9606.ENSP00000441953	978	ORC2	ORC4
9606.ENSP00000234296	9606.ENSP00000360623	982	ORC2	ORC1
9606.ENSP00000234296	9606.ENSP00000297431	988	ORC2	ORC5
9606.ENSP00000234296	9606.ENSP00000257789	995	ORC2	ORC3
9606.ENSP00000236273	9606.ENSP00000358554	945	SYF2	BCAS2
9606.ENSP00000236273	9606.ENSP00000357928	937	SYF2	CDC40
9606.ENSP00000236273	9606.ENSP00000424417	959	SYF2	PLRG1
9606.ENSP00000236273	9606.ENSP00000351137	961	SYF2	XAB2
9606.ENSP00000236273	9606.ENSP00000366557	962	SYF2	CRNKL1
9606.ENSP00000236273	9606.ENSP00000261531	962	SYF2	SNW1
9606.ENSP00000237380	9606.ENSP00000362361	993	MED28	CDK9
9606.ENSP00000237380	9606.ENSP00000478303	993	MED28	POLR2E
9606.ENSP00000237380	9606.ENSP00000370625	993	MED28	POLR2B
9606.ENSP00000237380	9606.ENSP00000258648	993	MED28	MED4
9606.ENSP00000237380	9606.ENSP00000363193	993	MED28	MED12
9606.ENSP00000237380	9606.ENSP00000261884	993	MED28	TRIP4
9606.ENSP00000237380	9606.ENSP00000480158	993	MED28	POLR2A
9606.ENSP00000238112	9606.ENSP00000325377	938	CPSF3	WDR33
9606.ENSP00000240423	9606.ENSP00000325017	919	NCAPH	NCAPD2
9606.ENSP00000240423	9606.ENSP00000349961	964	NCAPH	SMC4
9606.ENSP00000240423	9606.ENSP00000286398	945	NCAPH	SMC2
9606.ENSP00000245934	9606.ENSP00000325377	990	SYMPK	WDR33
9606.ENSP00000246071	9606.ENSP00000305790	952	SNRPB2	SF3B3
9606.ENSP00000246071	9606.ENSP00000324122	960	SNRPB2	PRPF31
9606.ENSP00000249923	9606.ENSP00000357048	940	COPB1	COPA
9606.ENSP00000249923	9606.ENSP00000329419	945	COPB1	COPB2
9606.ENSP00000249923	9606.ENSP00000264028	945	COPB1	ARCN1
9606.ENSP00000249923	9606.ENSP00000402346	936	COPB1	COPG2
9606.ENSP00000249923	9606.ENSP00000325002	945	COPB1	COPG1
9606.ENSP00000251413	9606.ENSP00000261965	929	TUBG1	TUBGCP3
9606.ENSP00000251968	9606.ENSP00000267202	945	TSG101	VPS37B
9606.ENSP00000253108	9606.ENSP00000362688	942	EIF3G	EIF3I
9606.ENSP00000253861	9606.ENSP00000370695	964	EXOC4	EXOC1
9606.ENSP00000253861	9606.ENSP00000334100	981	EXOC4	EXOC7
9606.ENSP00000253861	9606.ENSP00000484855	957	EXOC4	EXOC5
9606.ENSP00000254480	9606.ENSP00000263121	968	SMARCC1	SMARCB1
9606.ENSP00000256442	9606.ENSP00000378699	998	CCNB1	CDK1
9606.ENSP00000256442	9606.ENSP00000378529	993	CCNB1	FZR1
9606.ENSP00000256442	9606.ENSP00000361540	993	CCNB1	CDC20
9606.ENSP00000256442	9606.ENSP00000434614	993	CCNB1	CDC27
9606.ENSP00000257789	9606.ENSP00000292616	945	ORC3	LRWD1
9606.ENSP00000257789	9606.ENSP00000441953	972	ORC3	ORC4
9606.ENSP00000257789	9606.ENSP00000360623	965	ORC3	ORC1
9606.ENSP00000257789	9606.ENSP00000297431	988	ORC3	ORC5
9606.ENSP00000258091	9606.ENSP00000361540	993	CCT7	CDC20
9606.ENSP00000258648	9606.ENSP00000363193	993	MED4	MED12
9606.ENSP00000258648	9606.ENSP00000261884	993	MED4	TRIP4
9606.ENSP00000259895	9606.ENSP00000377969	930	GTF2H4	GTF2F1
9606.ENSP00000259895	9606.ENSP00000359531	930	GTF2H4	GTF2B
9606.ENSP00000259895	9606.ENSP00000480158	930	GTF2H4	POLR2A
9606.ENSP00000259895	9606.ENSP00000283875	930	GTF2H4	GTF2E1
9606.ENSP00000261191	9606.ENSP00000340220	904	ASUN	C7orf26
9606.ENSP00000261191	9606.ENSP00000355961	904	ASUN	INTS7
9606.ENSP00000261303	9606.ENSP00000310572	972	PSMC1	PSMC5
9606.ENSP00000261303	9606.ENSP00000391211	962	PSMC1	PSMC2
9606.ENSP00000261303	9606.ENSP00000261712	961	PSMC1	PSMD11
9606.ENSP00000261303	9606.ENSP00000401802	973	PSMC1	PSMC6
9606.ENSP00000261303	9606.ENSP00000309474	972	PSMC1	PSMD1
9606.ENSP00000261303	9606.ENSP00000481029	972	PSMC1	PSMC3
9606.ENSP00000261303	9606.ENSP00000264639	961	PSMC1	PSMD3
9606.ENSP00000261303	9606.ENSP00000348442	963	PSMC1	PSMD12
9606.ENSP00000261303	9606.ENSP00000310129	973	PSMC1	PSMD2
9606.ENSP00000261531	9606.ENSP00000357928	973	SNW1	CDC40
9606.ENSP00000261531	9606.ENSP00000424417	940	SNW1	PLRG1
9606.ENSP00000261531	9606.ENSP00000366557	963	SNW1	CRNKL1
9606.ENSP00000261597	9606.ENSP00000282074	945	NDC80	SPC25
9606.ENSP00000261597	9606.ENSP00000271452	988	NDC80	NUF2
9606.ENSP00000261597	9606.ENSP00000465075	945	NDC80	SPC24
9606.ENSP00000261712	9606.ENSP00000310572	972	PSMD11	PSMC5
9606.ENSP00000261712	9606.ENSP00000391211	961	PSMD11	PSMC2
9606.ENSP00000261712	9606.ENSP00000309474	973	PSMD11	PSMD1
9606.ENSP00000261712	9606.ENSP00000481029	972	PSMD11	PSMC3
9606.ENSP00000261712	9606.ENSP00000264639	960	PSMD11	PSMD3
9606.ENSP00000261712	9606.ENSP00000348442	973	PSMD11	PSMD12
9606.ENSP00000261712	9606.ENSP00000401802	972	PSMD11	PSMC6
9606.ENSP00000261712	9606.ENSP00000310129	973	PSMD11	PSMD2
9606.ENSP00000261884	9606.ENSP00000363193	993	TRIP4	MED12
9606.ENSP00000261884	9606.ENSP00000480158	993	TRIP4	POLR2A
9606.ENSP00000261965	9606.ENSP00000446093	929	TUBGCP3	TUBGCP2
9606.ENSP00000262850	9606.ENSP00000293883	993	RRAGB	WDR24
9606.ENSP00000262850	9606.ENSP00000380074	993	RRAGB	SLC38A9
9606.ENSP00000262850	9606.ENSP00000383105	993	RRAGB	DEPDC5
9606.ENSP00000263694	9606.ENSP00000269601	963	SNRNP40	TXNL4A
9606.ENSP00000263694	9606.ENSP00000310723	960	SNRNP40	DDX23
9606.ENSP00000263694	9606.ENSP00000366557	970	SNRNP40	CRNKL1
9606.ENSP00000264028	9606.ENSP00000357048	942	ARCN1	COPA
9606.ENSP00000264028	9606.ENSP00000329419	945	ARCN1	COPB2
9606.ENSP00000264028	9606.ENSP00000325002	945	ARCN1	COPG1
9606.ENSP00000264639	9606.ENSP00000310572	961	PSMD3	PSMC5
9606.ENSP00000264639	9606.ENSP00000391211	961	PSMD3	PSMC2
9606.ENSP00000264639	9606.ENSP00000401802	961	PSMD3	PSMC6
9606.ENSP00000264639	9606.ENSP00000309474	961	PSMD3	PSMD1
9606.ENSP00000264639	9606.ENSP00000481029	961	PSMD3	PSMC3
9606.ENSP00000264639	9606.ENSP00000348442	964	PSMD3	PSMD12
9606.ENSP00000264639	9606.ENSP00000310129	961	PSMD3	PSMD2
9606.ENSP00000265433	9606.ENSP00000368100	945	NBN	RAD50
9606.ENSP00000265433	9606.ENSP00000325863	945	NBN	MRE11A
9606.ENSP00000265465	9606.ENSP00000350491	988	POLA2	PRIM1
9606.ENSP00000265465	9606.ENSP00000484105	988	POLA2	PRIM2
9606.ENSP00000269601	9606.ENSP00000310723	963	TXNL4A	DDX23
9606.ENSP00000271452	9606.ENSP00000282074	945	NUF2	SPC25
9606.ENSP00000271452	9606.ENSP00000465075	945	NUF2	SPC24
9606.ENSP00000272645	9606.ENSP00000377969	956	POLR2D	GTF2F1
9606.ENSP00000272645	9606.ENSP00000301788	966	POLR2D	POLR2G
9606.ENSP00000272645	9606.ENSP00000292614	963	POLR2D	POLR2J
9606.ENSP00000272645	9606.ENSP00000324124	963	POLR2D	POLR2L
9606.ENSP00000272645	9606.ENSP00000478303	958	POLR2D	POLR2E
9606.ENSP00000272645	9606.ENSP00000370625	973	POLR2D	POLR2B
9606.ENSP00000272645	9606.ENSP00000480158	963	POLR2D	POLR2A
9606.ENSP00000275603	9606.ENSP00000361540	993	CCT6A	CDC20
9606.ENSP00000276390	9606.ENSP00000380074	992	ATP6V1B2	SLC38A9
9606.ENSP00000278823	9606.ENSP00000353463	940	MTA2	GATAD2A
9606.ENSP00000278823	9606.ENSP00000362649	909	MTA2	HDAC1
9606.ENSP00000278823	9606.ENSP00000369424	943	MTA2	RBBP7
9606.ENSP00000280326	9606.ENSP00000361540	993	CCT5	CDC20
9606.ENSP00000281456	9606.ENSP00000457733	976	SLC25A4	SLC25A24
9606.ENSP00000282074	9606.ENSP00000465075	945	SPC25	SPC24
9606.ENSP00000283875	9606.ENSP00000377969	930	GTF2E1	GTF2F1
9606.ENSP00000283875	9606.ENSP00000359531	930	GTF2E1	GTF2B
9606.ENSP00000283875	9606.ENSP00000480158	930	GTF2E1	POLR2A
9606.ENSP00000286398	9606.ENSP00000325017	905	SMC2	NCAPD2
9606.ENSP00000286398	9606.ENSP00000349961	945	SMC2	SMC4
9606.ENSP00000286788	9606.ENSP00000361540	993	CCT8	CDC20
9606.ENSP00000287598	9606.ENSP00000353549	985	BUB1B	CDC16
9606.ENSP00000287598	9606.ENSP00000361540	998	BUB1B	CDC20
9606.ENSP00000287598	9606.ENSP00000378350	985	BUB1B	CDC23
9606.ENSP00000287598	9606.ENSP00000339109	985	BUB1B	ANAPC1
9606.ENSP00000287598	9606.ENSP00000296509	998	BUB1B	MAD2L1
9606.ENSP00000287598	9606.ENSP00000357858	993	BUB1B	BUB3
9606.ENSP00000287598	9606.ENSP00000434614	993	BUB1B	CDC27
9606.ENSP00000290158	9606.ENSP00000438483	961	KPNB1	KPNA2
9606.ENSP00000291552	9606.ENSP00000307863	972	U2AFBP	U2AF2
9606.ENSP00000292614	9606.ENSP00000301788	970	POLR2J	POLR2G
9606.ENSP00000292614	9606.ENSP00000370625	966	POLR2J	POLR2B
9606.ENSP00000292614	9606.ENSP00000480158	980	POLR2J	POLR2A
9606.ENSP00000292616	9606.ENSP00000297431	945	LRWD1	ORC5
9606.ENSP00000292807	9606.ENSP00000482835	970	AP2M1	AP2B1
9606.ENSP00000292807	9606.ENSP00000351926	912	AP2M1	AP2A1
9606.ENSP00000293883	9606.ENSP00000382779	993	WDR24	SEH1L
9606.ENSP00000293883	9606.ENSP00000339881	993	WDR24	MIOS
9606.ENSP00000293883	9606.ENSP00000383105	993	WDR24	DEPDC5
9606.ENSP00000295688	9606.ENSP00000361540	993	CCT3	CDC20
9606.ENSP00000296509	9606.ENSP00000353549	985	MAD2L1	CDC16
9606.ENSP00000296509	9606.ENSP00000361540	998	MAD2L1	CDC20
9606.ENSP00000296509	9606.ENSP00000378350	985	MAD2L1	CDC23
9606.ENSP00000296509	9606.ENSP00000339109	998	MAD2L1	ANAPC1
9606.ENSP00000296509	9606.ENSP00000385334	993	MAD2L1	MAD1L1
9606.ENSP00000296509	9606.ENSP00000357858	993	MAD2L1	BUB3
9606.ENSP00000296509	9606.ENSP00000434614	993	MAD2L1	CDC27
9606.ENSP00000297431	9606.ENSP00000441953	978	ORC5	ORC4
9606.ENSP00000297431	9606.ENSP00000360623	987	ORC5	ORC1
9606.ENSP00000299300	9606.ENSP00000361540	993	CCT2	CDC20
9606.ENSP00000299424	9606.ENSP00000370201	948	TAF10	TAF9
9606.ENSP00000299424	9606.ENSP00000355051	940	TAF10	TAF13
9606.ENSP00000300093	9606.ENSP00000378529	993	PLK1	FZR1
9606.ENSP00000300093	9606.ENSP00000361540	993	PLK1	CDC20
9606.ENSP00000301788	9606.ENSP00000324124	998	POLR2G	POLR2L
9606.ENSP00000301788	9606.ENSP00000415536	993	POLR2G	POLR2H
9606.ENSP00000301788	9606.ENSP00000478303	998	POLR2G	POLR2E
9606.ENSP00000301788	9606.ENSP00000370625	976	POLR2G	POLR2B
9606.ENSP00000301788	9606.ENSP00000480158	998	POLR2G	POLR2A
9606.ENSP00000302564	9606.ENSP00000312664	993	BCL2L1	CASP2
9606.ENSP00000302564	9606.ENSP00000381185	912	BCL2L1	BCL2
9606.ENSP00000302564	9606.ENSP00000318822	934	BCL2L1	BID
9606.ENSP00000305790	9606.ENSP00000356541	972	SF3B3	SF3B5
9606.ENSP00000305790	9606.ENSP00000324122	961	SF3B3	PRPF31
9606.ENSP00000306614	9606.ENSP00000363313	998	PPIH	PRPF4
9606.ENSP00000306614	9606.ENSP00000324122	998	PPIH	PRPF31
9606.ENSP00000306614	9606.ENSP00000383949	998	PPIH	NHP2L1
9606.ENSP00000307889	9606.ENSP00000346088	962	RPL13	RPL22
9606.ENSP00000307889	9606.ENSP00000449328	962	RPL13	RPLP0
9606.ENSP00000309474	9606.ENSP00000310572	972	PSMD1	PSMC5
9606.ENSP00000309474	9606.ENSP00000391211	962	PSMD1	PSMC2
9606.ENSP00000309474	9606.ENSP00000481029	972	PSMD1	PSMC3
9606.ENSP00000309474	9606.ENSP00000348442	973	PSMD1	PSMD12
9606.ENSP00000309474	9606.ENSP00000401802	972	PSMD1	PSMC6
9606.ENSP00000309474	9606.ENSP00000310129	972	PSMD1	PSMD2
9606.ENSP00000310129	9606.ENSP00000310572	972	PSMD2	PSMC5
9606.ENSP00000310129	9606.ENSP00000391211	962	PSMD2	PSMC2
9606.ENSP00000310129	9606.ENSP00000481029	972	PSMD2	PSMC3
9606.ENSP00000310129	9606.ENSP00000348442	963	PSMD2	PSMD12
9606.ENSP00000310129	9606.ENSP00000401802	972	PSMD2	PSMC6
9606.ENSP00000310572	9606.ENSP00000391211	961	PSMC5	PSMC2
9606.ENSP00000310572	9606.ENSP00000401802	972	PSMC5	PSMC6
9606.ENSP00000310572	9606.ENSP00000481029	971	PSMC5	PSMC3
9606.ENSP00000310572	9606.ENSP00000348442	973	PSMC5	PSMD12
9606.ENSP00000310723	9606.ENSP00000324122	966	DDX23	PRPF31
9606.ENSP00000311032	9606.ENSP00000360242	939	CASP3	XIAP
9606.ENSP00000311344	9606.ENSP00000418447	970	PPP2R1B	PPP2CA
9606.ENSP00000311344	9606.ENSP00000324804	970	PPP2R1B	PPP2R1A
9606.ENSP00000312066	9606.ENSP00000342181	982	SRP68	SRP72
9606.ENSP00000312664	9606.ENSP00000381185	993	CASP2	BCL2
9606.ENSP00000312664	9606.ENSP00000318822	993	CASP2	BID
9606.ENSP00000312664	9606.ENSP00000330237	993	CASP2	CASP9
9606.ENSP00000312664	9606.ENSP00000360242	993	CASP2	XIAP
9606.ENSP00000317334	9606.ENSP00000361540	993	TCP1	CDC20
9606.ENSP00000318297	9606.ENSP00000473172	961	RUVBL1	RUVBL2
9606.ENSP00000318861	9606.ENSP00000356541	990	SF3B2	SF3B5
9606.ENSP00000324122	9606.ENSP00000363313	993	PRPF31	PRPF4
9606.ENSP00000324122	9606.ENSP00000383949	998	PRPF31	NHP2L1
9606.ENSP00000324122	9606.ENSP00000368801	963	PRPF31	WBP4
9606.ENSP00000324124	9606.ENSP00000415536	993	POLR2L	POLR2H
9606.ENSP00000324124	9606.ENSP00000478303	998	POLR2L	POLR2E
9606.ENSP00000324124	9606.ENSP00000370625	998	POLR2L	POLR2B
9606.ENSP00000324124	9606.ENSP00000480158	998	POLR2L	POLR2A
9606.ENSP00000324804	9606.ENSP00000418447	972	PPP2R1A	PPP2CA
9606.ENSP00000325002	9606.ENSP00000357048	940	COPG1	COPA
9606.ENSP00000325002	9606.ENSP00000329419	945	COPG1	COPB2
9606.ENSP00000325002	9606.ENSP00000402346	936	COPG1	COPG2
9606.ENSP00000325017	9606.ENSP00000349961	986	NCAPD2	SMC4
9606.ENSP00000325863	9606.ENSP00000368100	940	MRE11A	RAD50
9606.ENSP00000326261	9606.ENSP00000436679	993	SRRM1	NXF1
9606.ENSP00000329419	9606.ENSP00000357048	940	COPB2	COPA
9606.ENSP00000329419	9606.ENSP00000402346	936	COPB2	COPG2
9606.ENSP00000330237	9606.ENSP00000360242	934	CASP9	XIAP
9606.ENSP00000334100	9606.ENSP00000484855	964	EXOC7	EXOC5
9606.ENSP00000336799	9606.ENSP00000339001	961	TUBA1B	TUBB
9606.ENSP00000339109	9606.ENSP00000353549	987	ANAPC1	CDC16
9606.ENSP00000339109	9606.ENSP00000378529	993	ANAPC1	FZR1
9606.ENSP00000339109	9606.ENSP00000357858	929	ANAPC1	BUB3
9606.ENSP00000339109	9606.ENSP00000361540	998	ANAPC1	CDC20
9606.ENSP00000339109	9606.ENSP00000434614	993	ANAPC1	CDC27
9606.ENSP00000339109	9606.ENSP00000378350	987	ANAPC1	CDC23
9606.ENSP00000339881	9606.ENSP00000382779	993	MIOS	SEH1L
9606.ENSP00000339881	9606.ENSP00000383105	993	MIOS	DEPDC5
9606.ENSP00000340220	9606.ENSP00000434466	904	C7orf26	INTS4
9606.ENSP00000340220	9606.ENSP00000355961	976	C7orf26	INTS7
9606.ENSP00000340271	9606.ENSP00000378350	912	TAF3	CDC23
9606.ENSP00000341289	9606.ENSP00000369703	945	TUBB4B	TUBB2A
9606.ENSP00000345771	9606.ENSP00000370517	945	PFKM	PFKP
9606.ENSP00000346088	9606.ENSP00000449328	963	RPL22	RPLP0
9606.ENSP00000348442	9606.ENSP00000391211	963	PSMD12	PSMC2
9606.ENSP00000348442	9606.ENSP00000481029	972	PSMD12	PSMC3
9606.ENSP00000348442	9606.ENSP00000401802	973	PSMD12	PSMC6
9606.ENSP00000350491	9606.ENSP00000484105	988	PRIM1	PRIM2
9606.ENSP00000351137	9606.ENSP00000357928	968	XAB2	CDC40
9606.ENSP00000351137	9606.ENSP00000424417	970	XAB2	PLRG1
9606.ENSP00000351137	9606.ENSP00000366557	968	XAB2	CRNKL1
9606.ENSP00000353463	9606.ENSP00000362649	943	GATAD2A	HDAC1
9606.ENSP00000353463	9606.ENSP00000369424	940	GATAD2A	RBBP7
9606.ENSP00000353549	9606.ENSP00000378529	993	CDC16	FZR1
9606.ENSP00000353549	9606.ENSP00000357858	929	CDC16	BUB3
9606.ENSP00000353549	9606.ENSP00000361540	998	CDC16	CDC20
9606.ENSP00000353549	9606.ENSP00000434614	993	CDC16	CDC27
9606.ENSP00000353549	9606.ENSP00000378350	987	CDC16	CDC23
9606.ENSP00000355050	9606.ENSP00000475615	993	CTNNBL1	CWC15
9606.ENSP00000355050	9606.ENSP00000358554	993	CTNNBL1	BCAS2
9606.ENSP00000355961	9606.ENSP00000414237	938	INTS7	INTS2
9606.ENSP00000355961	9606.ENSP00000430338	945	INTS7	INTS8
9606.ENSP00000357048	9606.ENSP00000402346	943	COPA	COPG2
9606.ENSP00000357858	9606.ENSP00000361540	993	BUB3	CDC20
9606.ENSP00000357858	9606.ENSP00000434614	993	BUB3	CDC27
9606.ENSP00000357858	9606.ENSP00000378350	929	BUB3	CDC23
9606.ENSP00000357928	9606.ENSP00000366557	974	CDC40	CRNKL1
9606.ENSP00000358423	9606.ENSP00000380074	993	RRAGD	SLC38A9
9606.ENSP00000358554	9606.ENSP00000432083	993	BCAS2	HSPA8
9606.ENSP00000358554	9606.ENSP00000475615	998	BCAS2	CWC15
9606.ENSP00000358554	9606.ENSP00000424417	998	BCAS2	PLRG1
9606.ENSP00000358921	9606.ENSP00000408910	966	ACTR1A	DCTN2
9606.ENSP00000359531	9606.ENSP00000377969	930	GTF2B	GTF2F1
9606.ENSP00000359531	9606.ENSP00000480158	930	GTF2B	POLR2A
9606.ENSP00000360623	9606.ENSP00000441953	978	ORC1	ORC4
9606.ENSP00000361540	9606.ENSP00000378350	998	CDC20	CDC23
9606.ENSP00000361540	9606.ENSP00000377958	993	CDC20	CCT4
9606.ENSP00000361540	9606.ENSP00000385334	993	CDC20	MAD1L1
9606.ENSP00000361540	9606.ENSP00000434614	993	CDC20	CDC27
9606.ENSP00000362159	9606.ENSP00000434614	993	SLC25A25	CDC27
9606.ENSP00000362361	9606.ENSP00000363193	993	CDK9	MED12
9606.ENSP00000362649	9606.ENSP00000369424	909	HDAC1	RBBP7
9606.ENSP00000363193	9606.ENSP00000478303	993	MED12	POLR2E
9606.ENSP00000363313	9606.ENSP00000383949	993	PRPF4	NHP2L1
9606.ENSP00000363360	9606.ENSP00000369545	998	INIP	NABP2
9606.ENSP00000366557	9606.ENSP00000424417	941	CRNKL1	PLRG1
9606.ENSP00000369411	9606.ENSP00000408295	973	RFC3	RFC5
9606.ENSP00000369411	9606.ENSP00000376272	943	RFC3	RFC4
9606.ENSP00000370083	9606.ENSP00000370119	968	SMN1	SMN2
9606.ENSP00000370625	9606.ENSP00000415536	993	POLR2B	POLR2H
9606.ENSP00000370625	9606.ENSP00000478303	998	POLR2B	POLR2E
9606.ENSP00000370625	9606.ENSP00000480158	980	POLR2B	POLR2A
9606.ENSP00000376272	9606.ENSP00000408295	973	RFC4	RFC5
9606.ENSP00000377969	9606.ENSP00000480158	930	GTF2F1	POLR2A
9606.ENSP00000378350	9606.ENSP00000378529	993	CDC23	FZR1
9606.ENSP00000378350	9606.ENSP00000434614	993	CDC23	CDC27
9606.ENSP00000378529	9606.ENSP00000434614	993	FZR1	CDC27
9606.ENSP00000379372	9606.ENSP00000452454	949	GTF2A2	GTF2A1
9606.ENSP00000391211	9606.ENSP00000401802	962	PSMC2	PSMC6
9606.ENSP00000391211	9606.ENSP00000481029	962	PSMC2	PSMC3
9606.ENSP00000401802	9606.ENSP00000481029	971	PSMC6	PSMC3
9606.ENSP00000414237	9606.ENSP00000430338	938	INTS2	INTS8
9606.ENSP00000415536	9606.ENSP00000478303	993	POLR2H	POLR2E
9606.ENSP00000415536	9606.ENSP00000480158	993	POLR2H	POLR2A
9606.ENSP00000421592	9606.ENSP00000436679	993	ALYREF	NXF1
9606.ENSP00000424417	9606.ENSP00000475615	998	PLRG1	CWC15
9606.ENSP00000429065	9606.ENSP00000434466	948	INTS9	INTS4
9606.ENSP00000429065	9606.ENSP00000445001	989	INTS9	CPSF3L
9606.ENSP00000432083	9606.ENSP00000475615	993	HSPA8	CWC15
9606.ENSP00000434466	9606.ENSP00000445001	904	INTS4	CPSF3L
9606.ENSP00000436679	9606.ENSP00000457723	993	NXF1	RNPS1
9606.ENSP00000478303	9606.ENSP00000480158	998	POLR2E	POLR2A

## Sheet: siRNAs_targets_not_included_inSTRINGdb
Target.Symbol	Homology	siRNA_id	Target.Entrez	Target_type	EnsemblID	chr	start	end	GOID.BP	GOTerm.BP	GOID.MF	GOTerm.MF	GOID.CC	GOTerm.CC
KCNQ1OT1	73.6842	siRNA_id:47	10984	lncRNA	ENSG00000269821.1	11	-2608327	-2699998	GO:0006342	chromatin silencing			GO:0005730	nucleolus
KCNQ1OT1	78.9474	siRNA_id:72	10984	lncRNA	ENSG00000269821.1	11	-2608327	-2699998	GO:0006342	chromatin silencing			GO:0005730	nucleolus
KCNQ1OT1	68.4211	siRNA_id:73	10984	lncRNA	ENSG00000269821.1	11	-2608327	-2699998	GO:0006342	chromatin silencing			GO:0005730	nucleolus
ZNRD1ASP	68.4211	siRNA_id:108	80862	transcribed_unitary_pseudogene	ENSG00000204623.9	6///6_GL000250v2_alt///6_GL000251v2_alt///6_GL000252v2_alt///6_GL000253v2_alt///6_GL000254v2_alt///6_GL000255v2_alt///6_GL000256v2_alt///6///6_GL000250v2_alt///6_GL000251v2_alt///6_GL000252v2_alt///6_GL000253v2_alt///6_GL000254v2_alt///6_GL000255v2_alt///6_GL000256v2_alt///6///6_GL000250v2_alt///6_GL000251v2_alt///6_GL000252v2_alt///6_GL000253v2_alt///6_GL000254v2_alt///6_GL000255v2_alt///6_GL000…	-30054600///-1312698///-1534377///-1310522///-1315357///-1398693///-1309776///-1353522///-30012098///-1269807///-1491483///-1267633///-1272829///-1356154///-1267182///-1309905///-30001010///-1258722///-1480398///-1256548///-1261740///-1345066///-1256105///-1298816///-30054600///-1312698///-1534377///-1310522///-1315357///-1398693///-1309776///-1353522	-30061189///-1319287///-1540966///-1317111///-1321943///-1405282///-1316371///-1360111///-30061189///-1319287///-1540966///-1317111///-1321943///-1405282///-1316371///-1360111///-30061189///-1319287///-1540966///-1317111///-1321943///-1405282///-1316371///-1360111///-30058732///-1316830///-1538509///-1314654///-1319489///-1402825///-1313913///-1357654
AOPEP	73.6842	siRNA_id:147	84909	protein_coding	ENSG00000148120.16	9///9///9	94726668///94726698///94759648	95087218///94933673///95087218	GO:0002003	angiotensin maturation	GO:0004177///GO:0008237///GO:0008270///GO:0070006	aminopeptidase activity///metallopeptidase activity///zinc ion binding///metalloaminopeptidase activity	GO:0005730///GO:0005829	nucleolus///cytosol
FAM172BP	73.6842	siRNA_id:45	131909	protein_coding	ENSG00000153404.14	3	101518866	101523887	GO:0031048	chromatin silencing by small RNA	GO:0035197	siRNA binding	GO:0005634///GO:0016021	nucleus///integral component of membrane
ARHGAP27P1	78.9474	siRNA_id:6	146880	protein_coding	ENSG00000153404.14	17	-64778138	-64781504
LOC147004	73.6842	siRNA_id:66	147004	protein_coding	ENSG00000153404.14	5	92167	189966
MIR1-1HG-AS1	73.6842	siRNA_id:56	253868	protein_coding	ENSG00000153404.14	20	-62543069	-62551561
NEAT1	78.9474	siRNA_id:11	283131	lncRNA	ENSG00000245532.9	11///11	65422797///65422797	65445538///65426532	GO:0035195///GO:0050729///GO:0060965///GO:1901647	gene silencing by miRNA///positive regulation of inflammatory response///negative regulation of gene silencing by miRNA///positive regulation of synoviocyte proliferation	GO:0005515///GO:0035198///GO:1905172	protein binding///miRNA binding///RISC complex binding	GO:0016442///GO:0042382	RISC complex///paraspeckles
LINC00319	78.9474	siRNA_id:55	284836	lncRNA	ENSG00000188660.4	21///21	-6084363///43446600	-6091665///43453902
AHCTF1P1	73.6842	siRNA_id:23	285116	protein_coding	ENSG00000153404.14	2	-161499066	-161507902
CHKB-CPT1B	68.4211	siRNA_id:59	386593	protein_coding	ENSG00000254413.8	22	-50568860	-50582999
SNHG17	63.1579	siRNA_id:37	388796	lncRNA	ENSG00000196756.13	20	-38420587	-38435377
GATA3-AS1	68.4211	siRNA_id:180	399717	lncRNA	ENSG00000197308.9	10///10///10///10///10	-8052242///-8052242///-8050475///-8050475///-8050449	-8053449///-8053422///-8052491///-8052495///-8053484
LINC00664	73.6842	siRNA_id:4	400680	lncRNA	ENSG00000268658.5	19	21483714	21503238
LOC400748	73.6842	siRNA_id:100	400748	protein_coding	ENSG00000153404.14	5	92167	189966
NPSR1-AS1	78.9474	siRNA_id:6	404744	lncRNA	ENSG00000197085.11	7///7	-34346511///-34718861	-34758272///-34834331
AGAP12P	78.9474	siRNA_id:179	414224	transcribed_unprocessed_pseudogene	ENSG00000265018.6	10	-48010133	-48031640
AGAP9	78.9474	siRNA_id:179	642517	protein_coding	ENSG00000204172.12	10	-47501853	-47523638	GO:0043547	positive regulation of GTPase activity	GO:0005096///GO:0046872	GTPase activator activity///metal ion binding	GO:0005634	nucleus
LOC646214	73.6842	siRNA_id:21	646214	protein_coding	ENSG00000153404.14	15///15_KI270852v1_alt	-21289603///-47494	-21297829///-55722
AGAP7P	78.9474	siRNA_id:179	653268	protein_coding	ENSG00000153404.14	10	46109494	46131678	GO:0043547	positive regulation of GTPase activity	GO:0005096///GO:0046872	GTPase activator activity///metal ion binding	GO:0005634	nucleus
LOC100126784	63.1579	siRNA_id:37	100126784	protein_coding	ENSG00000153404.14	11	-19710933	-19714672
CCNYL4	78.9474	siRNA_id:179	100129055	protein_coding	ENSG00000153404.14	10	38175670	38214345
LOC100129503	73.6842	siRNA_id:5	100129503	TEC	ENSG00000280351.2	5	92167	189966
SCOC-AS1	78.9474	siRNA_id:160	100129858	lncRNA	ENSG00000196951.11	4	-140283725	-140373392
LOC100268168	68.4211	siRNA_id:73	100268168	lncRNA	ENSG00000204758.8	5///5	-172954782///-172954782	-172959368///-172958775
LINC00653	73.6842	siRNA_id:47	100270804	protein_coding	ENSG00000153404.14	20	18794048	18796065
LOC100287015	68.4211	siRNA_id:125	100287015	lncRNA	ENSG00000246089.3	8	-6403555	-6406548
LOC100287808	78.9474	siRNA_id:155	100287808	protein_coding	ENSG00000153404.14	17///17_KI270857v1_alt	38749033///2784352	38751752///2787071
LOC100287944	73.6842	siRNA_id:115	100287944	lncRNA	ENSG00000257545.5	12	-106496409	-106774831
LOC100505664	78.9474	siRNA_id:106	100505664	lncRNA	ENSG00000230387.4	5	92167	189966
SPATA1	84.2105	siRNA_id:172	100505741	protein_coding	ENSG00000122432.17	1	84506385	84556495
ADCY6-DT	84.2105	siRNA_id:84	100506125	lncRNA	ENSG00000257660.5	12///12	48789575///48789146	48790535///48790535
DOCK4-AS1	84.2105	siRNA_id:49	100506413	lncRNA	ENSG00000225572.1	7	111808504	111821779
EEF1E1-BLOC1S5	73.6842	siRNA_id:45	100526837	protein_coding	ENSG00000153404.14	6	-8013566	-8102595
NPHP3-ACAD11	84.2108	siRNA_id:73	100532724	protein_coding	ENSG00000274810.4	3	-132558137	-132722459
PHEX-AS1	73.6842	siRNA_id:56	100873942	lncRNA	ENSG00000224204.1	X	-22162731	-22172983
LOC101927025	73.6842	siRNA_id:80	101927025	protein_coding	ENSG00000153404.14	5	92167	189966
LOC101927026	73.6842	siRNA_id:48	101927026	lncRNA	ENSG00000260071.2	5	92167	189966
LOC101927164	73.6842	siRNA_id:153	101927164	lncRNA	ENSG00000237101.1	1	224219612	224228043
LOC101927709	68.4211	siRNA_id:96	101927709	protein_coding	ENSG00000153404.14	2	-118599782	-118602966
LOC101927872	73.6842	siRNA_id:78	101927872	protein_coding	ENSG00000153404.14	5	92167	189966
LINC02660	68.4211	siRNA_id:146	101927904	protein_coding	ENSG00000153404.14	5	92167	189966
LOC101927950	78.9474	siRNA_id:131	101927950	lncRNA	ENSG00000270174.1	6	-5664985	-5695272
LOC101927960	73.6842	siRNA_id:75	101927960	protein_coding	ENSG00000153404.14	2	208542641	208825587
LOC101927978	73.6842	siRNA_id:136	101927978	protein_coding	ENSG00000153404.14	5	92167	189966
LOC101928096	78.9474	siRNA_id:36	101928096	protein_coding	ENSG00000153404.14	5	92167	189966
LOC101928236	73.6842	siRNA_id:56	101928236	protein_coding	ENSG00000153404.14	5	92167	189966
SMC2-AS1	68.4211	siRNA_id:65	101928550	lncRNA	ENSG00000270332.2	9	-104080023	-104092474
P4HA3-AS1	68.4211	siRNA_id:65	101928580	lncRNA	ENSG00000246211.2	11	74311361	74324705
LOC101929007	84.2105	siRNA_id:83	101929007	protein_coding	ENSG00000153404.14	5	92167	189966
LOC101929200	73.6842	siRNA_id:28	101929200	protein_coding	ENSG00000153404.14	5	92167	189966
MCM8-AS1	73.6842	siRNA_id:100	101929225	lncRNA	ENSG00000278719.1	20	-5990794	-6005821
LINC01428	68.4211	siRNA_id:65	101929265	lncRNA	ENSG00000228888.1	20	-7146466	-7254202
LOC101929341	73.6842	siRNA_id:47	101929341	lncRNA	ENSG00000253551.1	8	52194361	52199552
TMCC2-AS1	73.6842	siRNA_id:177	101929459	protein_coding	ENSG00000153404.14	5	92167	189966
LOC101929480	68.4211	siRNA_id:121	101929480	protein_coding	ENSG00000153404.14	5	92167	189966
LINC01794	89.4733	siRNA_id:109	101929700	protein_coding	ENSG00000153404.14	5	92167	189966
LOC102723340	68.4211	siRNA_id:146	102723340	protein_coding	ENSG00000153404.14	5	92167	189966
LOC102723446	68.4211	siRNA_id:91	102723446	protein_coding	ENSG00000153404.14	5	92167	189966
LOC102723678	89.4737	siRNA_id:8	102723678	protein_coding	ENSG00000153404.14	5	92167	189966
CH507-42P11.6	78.9474	siRNA_id:55	102724398	lncRNA	ENSG00000280179.1	5	92167	189966
LOC102724637	73.6842	siRNA_id:53	102724637	protein_coding	ENSG00000153404.14	5	92167	189966
FAM245B	63.1579	siRNA_id:37	102724643	protein_coding	ENSG00000153404.14	5	92167	189966
LOC102724682	73.6842	siRNA_id:110	102724682	protein_coding	ENSG00000153404.14	5	92167	189966
LOC102724775	73.6842	siRNA_id:89	102724775	protein_coding	ENSG00000153404.14	5	92167	189966
SNHG14	84.2108	siRNA_id:97	104472715	protein_coding	ENSG00000153404.14	15	24823607	25419461	GO:0006396	RNA processing			GO:0005730	nucleolus
LINC02675	63.1579	siRNA_id:37	112267862	protein_coding	ENSG00000153404.14	5	92167	189966
LOC112267936	68.4211	siRNA_id:134	112267936	protein_coding	ENSG00000153404.14	5	92167	189966
LOC112268022	73.6842	siRNA_id:144	112268022	protein_coding	ENSG00000153404.14	5	92167	189966
LOC112268022	73.6842	siRNA_id:75	112268022	protein_coding	ENSG00000153404.14	5	92167	189966
LOC112268100	73.6842	siRNA_id:138	112268100	protein_coding	ENSG00000153404.14	5	92167	189966
LOC112268196	78.9474	siRNA_id:68	112268196	protein_coding	ENSG00000153404.14	5	92167	189966
