# Supplementary material for: Genome-Wide RNAi Screening Identifies Novel Pathways/Genes Involved in Oxidative Stress and Repurposable Drugs to Preserve Cystic Fibrosis Airway Epithelial Cell Integrity
Source: Antioxidants (Basel). 2021 Dec 2;10(12):1936. doi: 10.3390/antiox10121936 (PMC8750174; doi:10.3390/antiox10121936)
Supplement: Supplementary file 1 [file antioxidants-10-01936-s001.zip › Suppl. Info 4/(Suppl Info 4a)_ORA_Common_Overrepresented_Pathways_PPIs.xlsx]

## Sheet: Classical_KEGG
ID	Description
hsa03040	Spliceosome
hsa03015	mRNA surveillance pathway
hsa03022	Basal transcription factors
hsa04150	mTOR signaling pathway
hsa03018	RNA degradation
hsa03020	RNA polymerase
hsa03013	RNA transport
hsa03030	DNA replication
hsa04623	Cytosolic DNA-sensing pathway
hsa03430	Mismatch repair

## Sheet: Classical_Reactome
ID	Description
R-HSA-72163	mRNA Splicing - Major Pathway
R-HSA-72172	mRNA Splicing
R-HSA-72203	Processing of Capped Intron-Containing Pre-mRNA
R-HSA-72165	mRNA Splicing - Minor Pathway
R-HSA-3700989	Transcriptional Regulation by TP53
R-HSA-166208	mTORC1-mediated signalling
R-HSA-8943724	Regulation of PTEN gene transcription
R-HSA-380972	Energy dependent regulation of mTOR by LKB1-AMPK
R-HSA-165159	MTOR signalling
R-HSA-927802	Nonsense-Mediated Decay (NMD)
R-HSA-975957	Nonsense Mediated Decay (NMD) enhanced by the Exon Junction Complex (EJC)
R-HSA-6804756	Regulation of TP53 Activity through Phosphorylation
R-HSA-9639288	Amino acids regulate mTORC1
R-HSA-111367	SLBP independent Processing of Histone Pre-mRNAs
R-HSA-77588	SLBP Dependent Processing of Replication-Dependent Histone Pre-mRNAs
R-HSA-167161	HIV Transcription Initiation
R-HSA-167162	RNA Polymerase II HIV Promoter Escape
R-HSA-73776	RNA Polymerase II Promoter Escape
R-HSA-73779	RNA Polymerase II Transcription Pre-Initiation And Promoter Opening
R-HSA-75953	RNA Polymerase II Transcription Initiation
R-HSA-76042	RNA Polymerase II Transcription Initiation And Promoter Clearance
R-HSA-5633007	Regulation of TP53 Activity
R-HSA-5628897	TP53 Regulates Metabolic Genes
R-HSA-73856	RNA Polymerase II Transcription Termination
R-HSA-6807070	PTEN Regulation
R-HSA-167172	Transcription of the HIV genome
R-HSA-6807505	RNA polymerase II transcribes snRNA genes
R-HSA-430039	mRNA decay by 5' to 3' exoribonuclease
R-HSA-76066	RNA Polymerase III Transcription Initiation From Type 2 Promoter
R-HSA-76061	RNA Polymerase III Transcription Initiation From Type 1 Promoter
R-HSA-76071	RNA Polymerase III Transcription Initiation From Type 3 Promoter
R-HSA-674695	RNA Polymerase II Pre-transcription Events
R-HSA-73780	RNA Polymerase III Chain Elongation
R-HSA-9612973	Autophagy
R-HSA-191859	snRNP Assembly
R-HSA-194441	Metabolism of non-coding RNA
R-HSA-76046	RNA Polymerase III Transcription Initiation
R-HSA-429914	Deadenylation-dependent mRNA decay
R-HSA-73980	RNA Polymerase III Transcription Termination
R-HSA-162906	HIV Infection
R-HSA-1632852	Macroautophagy
R-HSA-74158	RNA Polymerase III Transcription
R-HSA-749476	RNA Polymerase III Abortive And Retractive Initiation
R-HSA-162599	Late Phase of HIV Life Cycle
R-HSA-75067	Processing of Capped Intronless Pre-mRNA
R-HSA-162587	HIV Life Cycle
R-HSA-1257604	PIP3 activates AKT signaling
R-HSA-446353	Cell-extracellular matrix interactions
R-HSA-9010553	Regulation of expression of SLITs and ROBOs
R-HSA-9006925	Intracellular signaling by second messengers
R-HSA-69091	Polymerase switching
R-HSA-69109	Leading Strand Synthesis
R-HSA-69166	Removal of the Flap Intermediate
R-HSA-69183	Processive synthesis on the lagging strand
R-HSA-376176	Signaling by ROBO receptors
R-HSA-69186	Lagging Strand Synthesis
R-HSA-1834949	Cytosolic sensors of pathogen-associated DNA
R-HSA-141424	Amplification of signal from the kinetochores
R-HSA-141444	Amplification of signal from unattached kinetochores via a MAD2 inhibitory signal
R-HSA-174411	Polymerase switching on the C-strand of the telomere
R-HSA-69618	Mitotic Spindle Checkpoint
R-HSA-69190	DNA strand elongation
R-HSA-72187	mRNA 3'-end processing
R-HSA-2500257	Resolution of Sister Chromatid Cohesion
R-HSA-5358565	Mismatch repair (MMR) directed by MSH2:MSH6 (MutSalpha)
R-HSA-5358606	Mismatch repair (MMR) directed by MSH2:MSH3 (MutSbeta)
R-HSA-174417	Telomere C-strand (Lagging Strand) Synthesis
R-HSA-5358508	Mismatch Repair
R-HSA-975956	Nonsense Mediated Decay (NMD) independent of the Exon Junction Complex (EJC)
R-HSA-6804757	Regulation of TP53 Degradation
R-HSA-6806003	Regulation of TP53 Expression and Degradation
R-HSA-174437	Removal of the Flap Intermediate from the C-strand
R-HSA-5663220	RHO GTPases Activate Formins
R-HSA-174414	Processive synthesis on the C-strand of the telomere
R-HSA-69620	Cell Cycle Checkpoints
R-HSA-159236	Transport of Mature mRNA derived from an Intron-Containing Transcript
R-HSA-5651801	PCNA-Dependent Long Patch Base Excision Repair
R-HSA-72202	Transport of Mature Transcript to Cytoplasm
R-HSA-180786	Extension of Telomeres
R-HSA-5696397	Gap-filling DNA repair synthesis and ligation in GG-NER
R-HSA-110373	Resolution of AP sites via the multiple-nucleotide patch replacement pathway
R-HSA-110314	Recognition of DNA damage by PCNA-containing replication complex
R-HSA-2467813	Separation of Sister Chromatids
R-HSA-5656169	Termination of translesion DNA synthesis
R-HSA-68877	Mitotic Prometaphase
R-HSA-6803211	TP53 Regulates Transcription of Death Receptors and Ligands
R-HSA-110313	Translesion synthesis by Y family DNA polymerases bypasses lesions on DNA template
R-HSA-73933	Resolution of Abasic Sites (AP sites)
R-HSA-5696400	Dual Incision in GG-NER
R-HSA-68882	Mitotic Anaphase
R-HSA-2555396	Mitotic Metaphase and Anaphase
R-HSA-73893	DNA Damage Bypass

## Sheet: Classical_GOBP
ID	Description
GO:0000377	RNA splicing, via transesterification reactions with bulged adenosine as nucleophile
GO:0000398	mRNA splicing, via spliceosome
GO:0000375	RNA splicing, via transesterification reactions
GO:0008380	RNA splicing
GO:0000956	nuclear-transcribed mRNA catabolic process
GO:0000387	spliceosomal snRNP assembly
GO:0006402	mRNA catabolic process
GO:0006401	RNA catabolic process
GO:0000184	nuclear-transcribed mRNA catabolic process, nonsense-mediated decay
GO:0006913	nucleocytoplasmic transport
GO:0051169	nuclear transport
GO:0022618	ribonucleoprotein complex assembly
GO:0071826	ribonucleoprotein complex subunit organization
GO:0098781	ncRNA transcription
GO:0032008	positive regulation of TOR signaling
GO:1901796	regulation of signal transduction by p53 class mediator
GO:0007050	cell cycle arrest
GO:0042795	snRNA transcription by RNA polymerase II
GO:0009301	snRNA transcription
GO:0016241	regulation of macroautophagy
GO:0008334	histone mRNA metabolic process
GO:0072331	signal transduction by p53 class mediator
GO:0031929	TOR signaling
GO:0071230	cellular response to amino acid stimulus
GO:0006383	transcription by RNA polymerase III
GO:0071229	cellular response to acid chemical
GO:0016236	macroautophagy
GO:0043200	response to amino acid
GO:0006352	DNA-templated transcription, initiation
GO:0051123	RNA polymerase II preinitiation complex assembly
GO:0001101	response to acid chemical
GO:0032006	regulation of TOR signaling
GO:0006611	protein export from nucleus
GO:0006367	transcription initiation from RNA polymerase II promoter
GO:0006406	mRNA export from nucleus
GO:0071427	mRNA-containing ribonucleoprotein complex export from nucleus
GO:0051028	mRNA transport
GO:0043928	exonucleolytic catabolism of deadenylated mRNA
GO:0010506	regulation of autophagy
GO:0000245	spliceosomal complex assembly
GO:0000291	nuclear-transcribed mRNA catabolic process, exonucleolytic
GO:0006369	termination of RNA polymerase II transcription
GO:0051168	nuclear export
GO:0070897	transcription preinitiation complex assembly
GO:0071426	ribonucleoprotein complex export from nucleus
GO:0071166	ribonucleoprotein complex localization
GO:0006403	RNA localization
GO:0006405	RNA export from nucleus
GO:0038202	TORC1 signaling
GO:0006353	DNA-templated transcription, termination
GO:0031123	RNA 3'-end processing
GO:0000288	nuclear-transcribed mRNA catabolic process, deadenylation-dependent decay
GO:0032201	telomere maintenance via semi-conservative replication
GO:0050657	nucleic acid transport
GO:0050658	RNA transport
GO:0051236	establishment of RNA localization
GO:0006271	DNA strand elongation involved in DNA replication
GO:0015931	nucleobase-containing compound transport
GO:0032481	positive regulation of type I interferon production
GO:0016573	histone acetylation
GO:0018393	internal peptidyl-lysine acetylation
GO:0006475	internal protein amino acid acetylation
GO:0006359	regulation of transcription by RNA polymerase III
GO:0071824	protein-DNA complex subunit organization
GO:0051170	import into nucleus
GO:0018394	peptidyl-lysine acetylation
GO:0032479	regulation of type I interferon production
GO:0032606	type I interferon production
GO:0022616	DNA strand elongation
GO:0000244	spliceosomal tri-snRNP complex assembly
GO:0006417	regulation of translation
GO:0032728	positive regulation of interferon-beta production
GO:0033260	nuclear DNA replication
GO:0031124	mRNA 3'-end processing
GO:0006473	protein acetylation
GO:0044786	cell cycle DNA replication
GO:0000075	cell cycle checkpoint
GO:0007093	mitotic cell cycle checkpoint
GO:0072401	signal transduction involved in DNA integrity checkpoint
GO:0072422	signal transduction involved in DNA damage checkpoint
GO:0072395	signal transduction involved in cell cycle checkpoint
GO:0031503	protein-containing complex localization
GO:0034644	cellular response to UV
GO:0065004	protein-DNA complex assembly
GO:0044843	cell cycle G1/S phase transition
GO:0043543	protein acylation
GO:0016073	snRNA metabolic process
GO:0000731	DNA synthesis involved in DNA repair
GO:0006297	nucleotide-excision repair, DNA gap filling
GO:0006260	DNA replication
GO:1903311	regulation of mRNA metabolic process
GO:0000082	G1/S transition of mitotic cell cycle
GO:0043966	histone H3 acetylation
GO:0000070	mitotic sister chromatid segregation
GO:0000723	telomere maintenance
GO:2001020	regulation of response to DNA damage stimulus
GO:0001819	positive regulation of cytokine production
GO:0006289	nucleotide-excision repair
GO:0032200	telomere organization
GO:0016570	histone modification
GO:0002478	antigen processing and presentation of exogenous peptide antigen
GO:0043967	histone H4 acetylation
GO:0016569	covalent chromatin modification
GO:0009895	negative regulation of catabolic process
GO:0019884	antigen processing and presentation of exogenous antigen
GO:0071496	cellular response to external stimulus
GO:0018205	peptidyl-lysine modification
GO:0071482	cellular response to light stimulus
GO:0048002	antigen processing and presentation of peptide antigen
GO:0006296	nucleotide-excision repair, DNA incision, 5'-to lesion
GO:0071233	cellular response to leucine
GO:0000819	sister chromatid segregation
GO:0006298	mismatch repair
GO:0042769	DNA damage response, detection of DNA damage
GO:1903432	regulation of TORC1 signaling
GO:0045727	positive regulation of translation
GO:1903313	positive regulation of mRNA metabolic process
GO:0033683	nucleotide-excision repair, DNA incision
GO:0098813	nuclear chromosome segregation
GO:0009411	response to UV
GO:0019985	translesion synthesis
GO:0043201	response to leucine
GO:0034198	cellular response to amino acid starvation
GO:0000077	DNA damage checkpoint
GO:0050684	regulation of mRNA processing
GO:0031669	cellular response to nutrient levels
GO:1990928	response to amino acid starvation
GO:1990090	cellular response to nerve growth factor stimulus
GO:0019886	antigen processing and presentation of exogenous peptide antigen via MHC class II
GO:0031570	DNA integrity checkpoint
GO:0019882	antigen processing and presentation
GO:0009267	cellular response to starvation
GO:0002181	cytoplasmic translation
GO:0002495	antigen processing and presentation of peptide antigen via MHC class II
GO:0006301	postreplication repair
GO:1990089	response to nerve growth factor
GO:0002504	antigen processing and presentation of peptide or polysaccharide antigen via MHC class II
GO:0034250	positive regulation of cellular amide metabolic process

## Sheet: Classical_GOMF
ID	Description
GO:0016251	RNA polymerase II general transcription initiation factor activity
GO:0017069	snRNA binding
GO:0140223	general transcription initiation factor activity
GO:0017070	U6 snRNA binding
GO:0003899	DNA-directed 5'-3' RNA polymerase activity
GO:0034062	5'-3' RNA polymerase activity
GO:0097747	RNA polymerase activity
GO:0016779	nucleotidyltransferase activity
GO:0043021	ribonucleoprotein complex binding
GO:0042162	telomeric DNA binding
GO:0001091	RNA polymerase II general transcription initiation factor binding
GO:0060090	molecular adaptor activity
GO:0035257	nuclear hormone receptor binding
GO:0017025	TBP-class protein binding
GO:0047485	protein N-terminus binding
GO:0046966	thyroid hormone receptor binding
GO:0051427	hormone receptor binding
GO:0140098	catalytic activity, acting on RNA
GO:0097718	disordered domain specific binding
GO:0031625	ubiquitin protein ligase binding
GO:0042809	vitamin D receptor binding
GO:0044389	ubiquitin-like protein ligase binding
GO:0004402	histone acetyltransferase activity
GO:0061733	peptide-lysine-N-acetyltransferase activity
GO:0003713	transcription coactivator activity
GO:0002039	p53 binding
GO:0003887	DNA-directed DNA polymerase activity
GO:0001098	basal transcription machinery binding
GO:0001099	basal RNA polymerase II transcription machinery binding
GO:0032549	ribonucleoside binding
GO:0003724	RNA helicase activity

## Sheet: Classical_GOCC
ID	Description
GO:0071005	U2-type precatalytic spliceosome
GO:0005684	U2-type spliceosomal complex
GO:0071011	precatalytic spliceosome
GO:0005681	spliceosomal complex
GO:0046540	U4/U6 x U5 tri-snRNP complex
GO:0097526	spliceosomal tri-snRNP complex
GO:0097525	spliceosomal snRNP complex
GO:0071013	catalytic step 2 spliceosome
GO:0030532	small nuclear ribonucleoprotein complex
GO:0120114	Sm-like protein family complex
GO:0055029	nuclear DNA-directed RNA polymerase complex
GO:0000428	DNA-directed RNA polymerase complex
GO:0030880	RNA polymerase complex
GO:0061695	transferase complex, transferring phosphorus-containing groups
GO:0071007	U2-type catalytic step 2 spliceosome
GO:0005669	transcription factor TFIID complex
GO:0005682	U5 snRNP
GO:0005686	U2 snRNP
GO:0005689	U12-type spliceosomal complex
GO:0034709	methylosome
GO:0005687	U4 snRNP
GO:0005688	U6 snRNP
GO:0016591	RNA polymerase II, holoenzyme
GO:0034719	SMN-Sm protein complex
GO:0035145	exon-exon junction complex
GO:0034708	methyltransferase complex
GO:0005685	U1 snRNP
GO:0033276	transcription factor TFTC complex
GO:0016607	nuclear speck
GO:0071004	U2-type prespliceosome
GO:0071010	prespliceosome
GO:0005666	RNA polymerase III complex
GO:0000123	histone acetyltransferase complex
GO:0090575	RNA polymerase II transcription regulator complex
GO:0031248	protein acetyltransferase complex
GO:1902493	acetyltransferase complex
GO:0070461	SAGA-type complex
GO:0098687	chromosomal region
GO:0000775	chromosome, centromeric region
GO:0030894	replisome
GO:0071006	U2-type catalytic step 1 spliceosome
GO:0071012	catalytic step 1 spliceosome
GO:0000776	kinetochore
GO:0031902	late endosome membrane
GO:0005774	vacuolar membrane
GO:0005765	lysosomal membrane
GO:0098852	lytic vacuole membrane
GO:0000777	condensed chromosome kinetochore
GO:0005657	replication fork
GO:0043596	nuclear replication fork
GO:0005697	telomerase holoenzyme complex
GO:0042575	DNA polymerase complex
GO:0005667	transcription regulator complex
GO:0000779	condensed chromosome, centromeric region
GO:0043601	nuclear replisome
GO:0036464	cytoplasmic ribonucleoprotein granule
GO:0035770	ribonucleoprotein granule
GO:0032039	integrator complex
GO:0044665	MLL1/2 complex
GO:0071339	MLL1 complex
GO:0000778	condensed nuclear chromosome kinetochore
GO:0045121	membrane raft
GO:0098857	membrane microdomain
GO:0098589	membrane region
GO:0000793	condensed chromosome
GO:0000780	condensed nuclear chromosome, centromeric region
GO:0035097	histone methyltransferase complex
GO:0030055	cell-substrate junction
GO:0032993	protein-DNA complex
GO:0000812	Swr1 complex
GO:0070820	tertiary granule
GO:0005925	focal adhesion
GO:0099524	postsynaptic cytosol
GO:0005868	cytoplasmic dynein complex
GO:0097346	INO80-type complex
GO:0015030	Cajal body
GO:0005732	small nucleolar ribonucleoprotein complex
