# Supplementary material for: Genome-Wide RNAi Screening Identifies Novel Pathways/Genes Involved in Oxidative Stress and Repurposable Drugs to Preserve Cystic Fibrosis Airway Epithelial Cell Integrity
Source: Antioxidants (Basel). 2021 Dec 2;10(12):1936. doi: 10.3390/antiox10121936 (PMC8750174; doi:10.3390/antiox10121936)
Supplement: Supplementary file 1 [file antioxidants-10-01936-s001.zip › Suppl. Info 4/(Suppl Info 4b)_ORA_PPI_1stShell_complete_th900.xlsx]

## Sheet: Classical_KEGG
ID	Description	GeneRatio	BgRatio	pvalue	p.adjust	qvalue	geneID	Count
hsa03040	Spliceosome	29/94	150/8111	1.85321e-28	2.61303e-26	2.3604e-26	SNRPD3/LSM8/SF3A2/LSM7/SNRPA1/PRPF6/SNRPF/EIF4A3/SNRPG/SNRPD1/LSM3/SART1/PRPF3/SNRNP200/NCBP2/SF3B1/SNRPD2/MAGOH/CDC5L/LSM2/EFTUD2/SNRPE/LSM5/SNRPB/LSM6/RBM8A/PRPF8/SNRNP70/LSM4	29
hsa03015	mRNA surveillance pathway	14/94	98/8111	4.30587e-12	3.03564e-10	2.74216e-10	SMG1/EIF4A3/UPF3B/PABPC1/NCBP2/GSPT2/UPF2/ETF1/MAGOH/UPF3A/GSPT1/SMG7/RBM8A/UPF1	14
hsa03022	Basal transcription factors	10/94	45/8111	6.12958e-11	2.8809e-09	2.60238e-09	TAF2/TAF4/TAF12/TAF7/TAF11/TAF5/TAF8/TBP/TAF6/TAF1	10
hsa04150	mTOR signaling pathway	11/94	155/8111	1.53526e-06	5.4118e-05	4.8886e-05	RPTOR/LAMTOR5/LAMTOR1/LAMTOR4/MTOR/LAMTOR2/RRAGC/RRAGA/EIF4E2/LAMTOR3/RHEB	11
hsa03018	RNA degradation	8/94	79/8111	3.20105e-06	9.02695e-05	8.15424e-05	LSM8/LSM7/LSM3/PABPC1/LSM2/LSM5/LSM6/LSM4	8
hsa03020	RNA polymerase	5/94	31/8111	2.51473e-05	0.00059096	0.000533828	POLR3H/POLR3B/POLR3F/POLR3D/POLR3G	5
hsa03013	RNA transport	10/94	186/8111	5.37726e-05	0.00108313	0.00097842	EIF4A3/UPF3B/PABPC1/NCBP2/UPF2/MAGOH/UPF3A/RBM8A/EIF4E2/UPF1	10
hsa03030	DNA replication	4/94	36/8111	0.000750203	0.0121703	0.0109937	POLD3/POLA1/POLD2/PCNA	4
hsa04623	Cytosolic DNA-sensing pathway	5/94	63/8111	0.00077683	0.0121703	0.0109937	POLR3H/POLR3B/POLR3F/POLR3D/POLR3G	5
hsa04115	p53 signaling pathway	5/94	73/8111	0.00151582	0.0213731	0.0193068	TNFRSF10A/MDM2/TP53/CASP8/MDM4	5
hsa03430	Mismatch repair	3/94	23/8111	0.00225665	0.0289261	0.0261296	POLD3/POLD2/PCNA	3
hsa04211	Longevity regulating pathway	5/94	89/8111	0.00362334	0.0425743	0.0384583	RPTOR/TP53/MTOR/EIF4E2/RHEB	5
hsa05163	Human cytomegalovirus infection	8/94	225/8111	0.00444162	0.0472222	0.0426569	MDM2/HLA-F/ARHGEF1/TP53/MTOR/CASP8/B2M/RHEB	8
hsa04210	Apoptosis	6/94	136/8111	0.00484805	0.0472222	0.0426569	TNFRSF10A/TP53/CASP10/CFLAR/CASP8/TNFSF10	6
hsa04140	Autophagy - animal	6/94	137/8111	0.00502364	0.0472222	0.0426569	RPTOR/CFLAR/MTOR/RRAGC/RRAGA/RHEB	6
hsa03410	Base excision repair	3/94	33/8111	0.00639505	0.0563564	0.050908	POLD3/POLD2/PCNA	3
hsa03420	Nucleotide excision repair	3/94	47/8111	0.0169206	0.140342	0.126774	POLD3/POLD2/PCNA	3
hsa05131	Shigellosis	7/94	246/8111	0.0237324	0.185904	0.167931	MDM2/RPTOR/ILK/TP53/MTOR/RRAGC/RRAGA	7
hsa05016	Huntington disease	8/94	306/8111	0.0251659	0.186758	0.168702	AP2A2/TAF4/RCOR1/TP53/MTOR/TBP/CASP8/AP2S1	8
hsa04218	Cellular senescence	5/94	156/8111	0.0345201	0.243366	0.219838	MDM2/HLA-F/TP53/MTOR/RHEB	5
hsa04919	Thyroid hormone signaling pathway	4/94	121/8111	0.0515764	0.31583	0.285296	MDM2/TP53/MTOR/RHEB	4
hsa01524	Platinum drug resistance	3/94	73/8111	0.0524261	0.31583	0.285296	MDM2/TP53/CASP8	3
hsa04136	Autophagy - other	2/94	32/8111	0.052643	0.31583	0.285296	RPTOR/MTOR	2
hsa04110	Cell cycle	4/94	124/8111	0.0555078	0.31583	0.285296	MDM2/TP53/BUB1/PCNA	4
hsa05214	Glioma	3/94	75/8111	0.0559982	0.31583	0.285296	MDM2/TP53/MTOR	3
hsa04910	Insulin signaling pathway	4/94	137/8111	0.0743566	0.403241	0.364257	RPTOR/MTOR/EIF4E2/RHEB	4
hsa03440	Homologous recombination	2/94	41/8111	0.0814515	0.403745	0.364712	POLD3/POLD2	2
hsa05219	Bladder cancer	2/94	41/8111	0.0814515	0.403745	0.364712	MDM2/TP53	2
hsa05169	Epstein-Barr virus infection	5/94	202/8111	0.0849171	0.403745	0.364712	MDM2/HLA-F/TP53/CASP8/B2M	5
hsa05203	Viral carcinogenesis	5/94	204/8111	0.0876956	0.403745	0.364712	MDM2/HLA-F/TP53/TBP/CASP8	5
hsa05165	Human papillomavirus infection	7/94	331/8111	0.0887667	0.403745	0.364712	MDM2/HLA-F/TP53/MTOR/TBP/CASP8/RHEB	7
hsa05215	Prostate cancer	3/94	97/8111	0.102342	0.43432	0.392331	MDM2/TP53/MTOR	3
hsa05417	Lipid and atherosclerosis	5/94	215/8111	0.103818	0.43432	0.392331	TNFRSF10A/ARHGEF1/TP53/CASP8/TNFSF10	5
hsa01522	Endocrine resistance	3/94	98/8111	0.10473	0.43432	0.392331	MDM2/TP53/MTOR	3
hsa04217	Necroptosis	4/94	159/8111	0.112624	0.453715	0.409851	TNFRSF10A/CFLAR/CASP8/TNFSF10	4
hsa05161	Hepatitis B	4/94	162/8111	0.118418	0.463804	0.418964	TP53/CASP10/CASP8/PCNA	4
hsa04961	Endocrine and other factor-regulated calcium reabsorption	2/94	53/8111	0.125417	0.47794	0.431734	AP2A2/AP2S1	2
hsa04668	TNF signaling pathway	3/94	112/8111	0.140327	0.520688	0.470349	CASP10/CFLAR/CASP8	3
hsa05213	Endometrial cancer	2/94	58/8111	0.145107	0.524618	0.473899	ILK/TP53	2
hsa05416	Viral myocarditis	2/94	60/8111	0.153156	0.532108	0.480664	HLA-F/CASP8	2
hsa04213	Longevity regulating pathway - multiple species	2/94	62/8111	0.161291	0.532108	0.480664	RPTOR/MTOR	2
hsa05132	Salmonella infection	5/94	249/8111	0.161994	0.532108	0.480664	TNFRSF10A/DYNLT3/DYNC1LI2/CASP8/TNFSF10	5
hsa04152	AMPK signaling pathway	3/94	120/8111	0.162274	0.532108	0.480664	RPTOR/MTOR/RHEB	3
hsa04144	Endocytosis	5/94	252/8111	0.167672	0.537314	0.485368	MDM2/HLA-F/AP2A2/MVB12A/AP2S1	5
hsa05167	Kaposi sarcoma-associated herpesvirus infection	4/94	193/8111	0.185138	0.556469	0.502671	HLA-F/TP53/MTOR/CASP8	4
hsa05130	Pathogenic Escherichia coli infection	4/94	197/8111	0.194531	0.556469	0.502671	TNFRSF10A/ARHGEF1/CASP8/TNFSF10	4
hsa04622	RIG-I-like receptor signaling pathway	2/94	70/8111	0.194535	0.556469	0.502671	CASP10/CASP8	2
hsa05230	Central carbon metabolism in cancer	2/94	70/8111	0.194535	0.556469	0.502671	TP53/MTOR	2
hsa05218	Melanoma	2/94	72/8111	0.202985	0.556469	0.502671	MDM2/TP53	2
hsa00562	Inositol phosphate metabolism	2/94	73/8111	0.207226	0.556469	0.502671	PIKFYVE/FIG4	2
hsa05322	Systemic lupus erythematosus	3/94	136/8111	0.208892	0.556469	0.502671	SNRPD3/SNRPD1/SNRPB	3
hsa05205	Proteoglycans in cancer	4/94	205/8111	0.213751	0.556469	0.502671	MDM2/ARHGEF1/TP53/MTOR	4
hsa05212	Pancreatic cancer	2/94	76/8111	0.220004	0.556469	0.502671	TP53/MTOR	2
hsa05220	Chronic myeloid leukemia	2/94	76/8111	0.220004	0.556469	0.502671	MDM2/TP53	2
hsa04151	PI3K-Akt signaling pathway	6/94	354/8111	0.226937	0.556469	0.502671	MDM2/RPTOR/TP53/MTOR/EIF4E2/RHEB	6
hsa04612	Antigen processing and presentation	2/94	78/8111	0.228561	0.556469	0.502671	HLA-F/B2M	2
hsa04721	Synaptic vesicle cycle	2/94	78/8111	0.228561	0.556469	0.502671	AP2A2/AP2S1	2
hsa05170	Human immunodeficiency virus 1 infection	4/94	212/8111	0.230992	0.556469	0.502671	HLA-F/MTOR/CASP8/B2M	4
hsa01521	EGFR tyrosine kinase inhibitor resistance	2/94	79/8111	0.232849	0.556469	0.502671	MTOR/EIF4E2	2
hsa05166	Human T-cell leukemia virus 1 infection	4/94	219/8111	0.248574	0.584148	0.527674	HLA-F/TP53/TBP/B2M	4
hsa04145	Phagosome	3/94	152/8111	0.258088	0.596565	0.53889	HLA-F/PIKFYVE/DYNC1LI2	3
hsa05210	Colorectal cancer	2/94	86/8111	0.262972	0.59805	0.540232	TP53/MTOR	2
hsa05160	Hepatitis C	3/94	157/8111	0.273803	0.612797	0.553553	TP53/CFLAR/CASP8	3
hsa05206	MicroRNAs in cancer	5/94	310/8111	0.290091	0.639106	0.577319	MDM2/RPTOR/TP53/MTOR/MDM4	5
hsa04215	Apoptosis - multiple species	1/94	32/8111	0.311843	0.670046	0.605268	CASP8	1
hsa05231	Choline metabolism in cancer	2/94	98/8111	0.314594	0.670046	0.605268	MTOR/RHEB	2
hsa05164	Influenza A	3/94	172/8111	0.321444	0.670046	0.605268	TNFRSF10A/CASP8/TNFSF10	3
hsa04061	Viral protein interaction with cytokine and cytokine receptor	2/94	100/8111	0.323143	0.670046	0.605268	TNFRSF10A/TNFSF10	2
hsa05142	Chagas disease	2/94	102/8111	0.331666	0.677753	0.612229	CFLAR/CASP8	2
hsa04625	C-type lectin receptor signaling pathway	2/94	104/8111	0.34016	0.68518	0.618939	MDM2/CASP8	2
hsa05216	Thyroid cancer	1/94	37/8111	0.350966	0.696989	0.629605	TP53	1
hsa05330	Allograft rejection	1/94	38/8111	0.358522	0.697755	0.630298	HLA-F	1
hsa04066	HIF-1 signaling pathway	2/94	109/8111	0.361249	0.697755	0.630298	MTOR/EIF4E2	2
hsa04216	Ferroptosis	1/94	41/8111	0.380673	0.725336	0.655212	TP53	1
hsa05332	Graft-versus-host disease	1/94	42/8111	0.387887	0.729227	0.658727	HLA-F	1
hsa04940	Type I diabetes mellitus	1/94	43/8111	0.395017	0.732861	0.66201	HLA-F	1
hsa04962	Vasopressin-regulated water reabsorption	1/94	44/8111	0.402066	0.736251	0.665072	DYNC1LI2	1
hsa04510	Focal adhesion	3/94	201/8111	0.41331	0.742339	0.670571	ILK/PARVA/PARVB	3
hsa04930	Type II diabetes mellitus	1/94	46/8111	0.415921	0.742339	0.670571	MTOR	1
hsa04068	FoxO signaling pathway	2/94	131/8111	0.450627	0.784425	0.708589	MDM2/TNFSF10	2
hsa04650	Natural killer cell mediated cytotoxicity	2/94	131/8111	0.450627	0.784425	0.708589	TNFRSF10A/TNFSF10	2
hsa05320	Autoimmune thyroid disease	1/94	53/8111	0.461956	0.791002	0.71453	HLA-F	1
hsa04340	Hedgehog signaling pathway	1/94	56/8111	0.480569	0.791002	0.71453	CUL3	1
hsa05162	Measles	2/94	139/8111	0.481405	0.791002	0.71453	TP53/CASP8	2
hsa04120	Ubiquitin mediated proteolysis	2/94	140/8111	0.485179	0.791002	0.71453	MDM2/CUL3	2
hsa05134	Legionellosis	1/94	57/8111	0.486631	0.791002	0.71453	CASP8	1
hsa05017	Spinocerebellar ataxia	2/94	143/8111	0.496401	0.791002	0.71453	MTOR/TBP	2
hsa04714	Thermogenesis	3/94	232/8111	0.507018	0.791002	0.71453	RPTOR/MTOR/RHEB	3
hsa05224	Breast cancer	2/94	147/8111	0.511123	0.791002	0.71453	TP53/MTOR	2
hsa04072	Phospholipase D signaling pathway	2/94	148/8111	0.51476	0.791002	0.71453	MTOR/RHEB	2
hsa05226	Gastric cancer	2/94	149/8111	0.518379	0.791002	0.71453	TP53/MTOR	2
hsa05217	Basal cell carcinoma	1/94	63/8111	0.521558	0.791002	0.71453	TP53	1
hsa05168	Herpes simplex virus 1 infection	6/94	498/8111	0.521725	0.791002	0.71453	HLA-F/TP53/MTOR/CASP8/B2M/RHEB	6
hsa05221	Acute myeloid leukemia	1/94	67/8111	0.543527	0.813883	0.735199	MTOR	1
hsa04137	Mitophagy - animal	1/94	68/8111	0.548861	0.813883	0.735199	TP53	1
hsa04920	Adipocytokine signaling pathway	1/94	69/8111	0.554133	0.813883	0.735199	MTOR	1
hsa04520	Adherens junction	1/94	71/8111	0.564496	0.819509	0.740281	SNAI1	1
hsa05223	Non-small cell lung cancer	1/94	72/8111	0.569588	0.819509	0.740281	TP53	1
hsa05225	Hepatocellular carcinoma	2/94	168/8111	0.583725	0.829494	0.7493	TP53/MTOR	2
hsa03320	PPAR signaling pathway	1/94	76/8111	0.589372	0.829494	0.7493	ILK	1
hsa05100	Bacterial invasion of epithelial cells	1/94	77/8111	0.594176	0.829494	0.7493	ILK	1
hsa05152	Tuberculosis	2/94	180/8111	0.621566	0.859223	0.776155	CASP10/CASP8	2
hsa04012	ErbB signaling pathway	1/94	85/8111	0.630658	0.863328	0.779863	MTOR	1
hsa05235	PD-L1 expression and PD-1 checkpoint pathway in cancer	1/94	89/8111	0.647662	0.877798	0.792934	MTOR	1
hsa05202	Transcriptional misregulation in cancer	2/94	192/8111	0.65674	0.877798	0.792934	MDM2/TP53	2
hsa05222	Small cell lung cancer	1/94	92/8111	0.659905	0.877798	0.792934	TP53	1
hsa04657	IL-17 signaling pathway	1/94	94/8111	0.667832	0.88004	0.79496	CASP8	1
hsa04070	Phosphatidylinositol signaling system	1/94	97/8111	0.679381	0.88697	0.801219	PIKFYVE	1
hsa04914	Progesterone-mediated oocyte maturation	1/94	100/8111	0.690533	0.887758	0.801931	BUB1	1
hsa04064	NF-kappa B signaling pathway	1/94	104/8111	0.704807	0.887758	0.801931	CFLAR	1
hsa04620	Toll-like receptor signaling pathway	1/94	104/8111	0.704807	0.887758	0.801931	CASP8	1
hsa04928	Parathyroid hormone synthesis, secretion and action	1/94	106/8111	0.711697	0.887758	0.801931	ARHGEF1	1
hsa04659	Th17 cell differentiation	1/94	107/8111	0.715083	0.887758	0.801931	MTOR	1
hsa04931	Insulin resistance	1/94	108/8111	0.718429	0.887758	0.801931	MTOR	1
hsa04810	Regulation of actin cytoskeleton	2/94	218/8111	0.724058	0.887758	0.801931	PIKFYVE/ARHGEF1	2
hsa05145	Toxoplasmosis	1/94	112/8111	0.731429	0.889064	0.803112	CASP8	1
hsa04071	Sphingolipid signaling pathway	1/94	119/8111	0.752766	0.891932	0.805702	TP53	1
hsa04722	Neurotrophin signaling pathway	1/94	119/8111	0.752766	0.891932	0.805702	TP53	1
hsa04935	Growth hormone synthesis, secretion and action	1/94	119/8111	0.752766	0.891932	0.805702	MTOR	1
hsa04611	Platelet activation	1/94	124/8111	0.766971	0.900741	0.813659	ARHGEF1	1
hsa04114	Oocyte meiosis	1/94	129/8111	0.780368	0.900741	0.813659	BUB1	1
hsa04270	Vascular smooth muscle contraction	1/94	133/8111	0.790534	0.900741	0.813659	ARHGEF1	1
hsa04371	Apelin signaling pathway	1/94	137/8111	0.800235	0.900741	0.813659	MTOR	1
hsa05135	Yersinia infection	1/94	137/8111	0.800235	0.900741	0.813659	ARHGEF1	1
hsa05014	Amyotrophic lateral sclerosis	3/94	364/8111	0.800497	0.900741	0.813659	TP53/MTOR/FIG4	3
hsa05418	Fluid shear stress and atherosclerosis	1/94	139/8111	0.804917	0.900741	0.813659	TP53	1
hsa04514	Cell adhesion molecules	1/94	149/8111	0.826749	0.915352	0.826858	HLA-F	1
hsa04932	Non-alcoholic fatty liver disease	1/94	155/8111	0.838668	0.915352	0.826858	CASP8	1
hsa04630	JAK-STAT signaling pathway	1/94	162/8111	0.851552	0.915352	0.826858	MTOR	1
hsa04310	Wnt signaling pathway	1/94	166/8111	0.858452	0.915352	0.826858	TP53	1
hsa04010	MAPK signaling pathway	2/94	294/8111	0.8605	0.915352	0.826858	TP53/LAMTOR3	2
hsa04060	Cytokine-cytokine receptor interaction	2/94	295/8111	0.861797	0.915352	0.826858	TNFRSF10A/TNFSF10	2
hsa04530	Tight junction	1/94	169/8111	0.863417	0.915352	0.826858	PCNA	1
hsa04621	NOD-like receptor signaling pathway	1/94	181/8111	0.881614	0.922262	0.8331	CASP8	1
hsa04360	Axon guidance	1/94	182/8111	0.883017	0.922262	0.8331	ILK	1
hsa04613	Neutrophil extracellular trap formation	1/94	190/8111	0.893667	0.926522	0.836948	MTOR	1
hsa05415	Diabetic cardiomyopathy	1/94	203/8111	0.908963	0.932731	0.842557	MTOR	1
hsa05207	Chemical carcinogenesis - receptor activation	1/94	212/8111	0.918256	0.932731	0.842557	MTOR	1
hsa05022	Pathways of neurodegeneration - multiple diseases	3/94	475/8111	0.919501	0.932731	0.842557	MTOR/CASP8/FIG4	3
hsa05010	Alzheimer disease	2/94	369/8111	0.932227	0.938886	0.848116	MTOR/CASP8	2
hsa05012	Parkinson disease	1/94	249/8111	0.947563	0.947563	0.855954	TP53	1

## Sheet: Classical_Reactome
ID	Description	GeneRatio	BgRatio	pvalue	p.adjust	qvalue	geneID	Count
R-HSA-72163	mRNA Splicing - Major Pathway	30/114	183/10704	7.28189e-28	2.68702e-25	1.71699e-25	SNRPD3/LSM8/SF3A2/LSM7/SNRPA1/PRPF6/SNRPF/EIF4A3/SNRPG/UPF3B/SNRPD1/LSM3/SART1/PRPF3/SNRNP200/NCBP2/SF3B1/SNRPD2/MAGOH/CDC5L/LSM2/EFTUD2/SNRPE/LSM5/SNRPB/LSM6/RBM8A/PRPF8/SNRNP70/LSM4	30
R-HSA-72172	mRNA Splicing	30/114	191/10704	2.76191e-27	5.09572e-25	3.25614e-25	SNRPD3/LSM8/SF3A2/LSM7/SNRPA1/PRPF6/SNRPF/EIF4A3/SNRPG/UPF3B/SNRPD1/LSM3/SART1/PRPF3/SNRNP200/NCBP2/SF3B1/SNRPD2/MAGOH/CDC5L/LSM2/EFTUD2/SNRPE/LSM5/SNRPB/LSM6/RBM8A/PRPF8/SNRNP70/LSM4	30
R-HSA-72203	Processing of Capped Intron-Containing Pre-mRNA	30/114	244/10704	4.89829e-24	6.0249e-22	3.84989e-22	SNRPD3/LSM8/SF3A2/LSM7/SNRPA1/PRPF6/SNRPF/EIF4A3/SNRPG/UPF3B/SNRPD1/LSM3/SART1/PRPF3/SNRNP200/NCBP2/SF3B1/SNRPD2/MAGOH/CDC5L/LSM2/EFTUD2/SNRPE/LSM5/SNRPB/LSM6/RBM8A/PRPF8/SNRNP70/LSM4	30
R-HSA-72165	mRNA Splicing - Minor Pathway	14/114	52/10704	1.34387e-16	1.23972e-14	7.92176e-15	SNRPD3/PRPF6/SNRPF/SNRPG/SNRPD1/SNRNP200/NCBP2/SF3B1/SNRPD2/LSM2/EFTUD2/SNRPE/SNRPB/PRPF8	14
R-HSA-3700989	Transcriptional Regulation by TP53	26/114	365/10704	6.47411e-15	4.77789e-13	3.05305e-13	TNFRSF10A/MDM2/RPTOR/ING5/TAF2/TAF4/LAMTOR5/TAF12/TP53/LAMTOR1/CASP10/TAF7/LAMTOR4/MTOR/TAF11/LAMTOR2/TAF5/RRAGC/RRAGA/TBP/TAF6/MDM4/PCNA/LAMTOR3/RHEB/TAF1	26
R-HSA-166208	mTORC1-mediated signalling	10/114	24/10704	2.17545e-14	1.3379e-12	8.54913e-13	RPTOR/LAMTOR5/LAMTOR1/LAMTOR4/MTOR/LAMTOR2/RRAGC/RRAGA/LAMTOR3/RHEB	10
R-HSA-8943724	Regulation of PTEN gene transcription	13/114	61/10704	4.82663e-14	2.54432e-12	1.62581e-12	SNAI1/RPTOR/LAMTOR5/RCOR1/TP53/LAMTOR1/LAMTOR4/MTOR/LAMTOR2/RRAGC/RRAGA/LAMTOR3/RHEB	13
R-HSA-380972	Energy dependent regulation of mTOR by LKB1-AMPK	10/114	29/10704	2.12524e-13	9.80269e-12	6.26388e-12	RPTOR/LAMTOR5/LAMTOR1/LAMTOR4/MTOR/LAMTOR2/RRAGC/RRAGA/LAMTOR3/RHEB	10
R-HSA-165159	MTOR signalling	10/114	41/10704	1.06925e-11	4.38394e-10	2.80132e-10	RPTOR/LAMTOR5/LAMTOR1/LAMTOR4/MTOR/LAMTOR2/RRAGC/RRAGA/LAMTOR3/RHEB	10
R-HSA-927802	Nonsense-Mediated Decay (NMD)	14/114	115/10704	1.55359e-11	5.21158e-10	3.33018e-10	SMG1/EIF4A3/UPF3B/PABPC1/NCBP2/GSPT2/UPF2/ETF1/MAGOH/UPF3A/GSPT1/SMG7/RBM8A/UPF1	14
R-HSA-975957	Nonsense Mediated Decay (NMD) enhanced by the Exon Junction Complex (EJC)	14/114	115/10704	1.55359e-11	5.21158e-10	3.33018e-10	SMG1/EIF4A3/UPF3B/PABPC1/NCBP2/GSPT2/UPF2/ETF1/MAGOH/UPF3A/GSPT1/SMG7/RBM8A/UPF1	14
R-HSA-6804756	Regulation of TP53 Activity through Phosphorylation	12/114	92/10704	2.10206e-10	6.46383e-09	4.13036e-09	MDM2/TAF2/TAF4/TAF12/TP53/TAF7/TAF11/TAF5/TBP/TAF6/MDM4/TAF1	12
R-HSA-9639288	Amino acids regulate mTORC1	10/114	55/10704	2.46337e-10	6.83436e-09	4.36713e-09	RPTOR/LAMTOR5/LAMTOR1/LAMTOR4/MTOR/LAMTOR2/RRAGC/RRAGA/LAMTOR3/RHEB	10
R-HSA-111367	SLBP independent Processing of Histone Pre-mRNAs	6/114	10/10704	2.59298e-10	6.83436e-09	4.36713e-09	SNRPD3/SNRPF/SNRPG/NCBP2/SNRPE/SNRPB	6
R-HSA-77588	SLBP Dependent Processing of Replication-Dependent Histone Pre-mRNAs	6/114	11/10704	5.65522e-10	1.39118e-08	8.88961e-09	SNRPD3/SNRPF/SNRPG/NCBP2/SNRPE/SNRPB	6
R-HSA-167161	HIV Transcription Initiation	9/114	47/10704	1.24433e-09	2.18647e-08	1.39715e-08	TAF2/TAF4/TAF12/TAF7/TAF11/TAF5/TBP/TAF6/TAF1	9
R-HSA-167162	RNA Polymerase II HIV Promoter Escape	9/114	47/10704	1.24433e-09	2.18647e-08	1.39715e-08	TAF2/TAF4/TAF12/TAF7/TAF11/TAF5/TBP/TAF6/TAF1	9
R-HSA-73776	RNA Polymerase II Promoter Escape	9/114	47/10704	1.24433e-09	2.18647e-08	1.39715e-08	TAF2/TAF4/TAF12/TAF7/TAF11/TAF5/TBP/TAF6/TAF1	9
R-HSA-73779	RNA Polymerase II Transcription Pre-Initiation And Promoter Opening	9/114	47/10704	1.24433e-09	2.18647e-08	1.39715e-08	TAF2/TAF4/TAF12/TAF7/TAF11/TAF5/TBP/TAF6/TAF1	9
R-HSA-75953	RNA Polymerase II Transcription Initiation	9/114	47/10704	1.24433e-09	2.18647e-08	1.39715e-08	TAF2/TAF4/TAF12/TAF7/TAF11/TAF5/TBP/TAF6/TAF1	9
R-HSA-76042	RNA Polymerase II Transcription Initiation And Promoter Clearance	9/114	47/10704	1.24433e-09	2.18647e-08	1.39715e-08	TAF2/TAF4/TAF12/TAF7/TAF11/TAF5/TBP/TAF6/TAF1	9
R-HSA-5633007	Regulation of TP53 Activity	14/114	160/10704	1.35082e-09	2.26569e-08	1.44777e-08	MDM2/ING5/TAF2/TAF4/TAF12/TP53/TAF7/MTOR/TAF11/TAF5/TBP/TAF6/MDM4/TAF1	14
R-HSA-5628897	TP53 Regulates Metabolic Genes	11/114	87/10704	1.7425e-09	2.79557e-08	1.78636e-08	RPTOR/LAMTOR5/TP53/LAMTOR1/LAMTOR4/MTOR/LAMTOR2/RRAGC/RRAGA/LAMTOR3/RHEB	11
R-HSA-73856	RNA Polymerase II Transcription Termination	10/114	67/10704	1.87744e-09	2.88657e-08	1.84451e-08	SNRPD3/SNRPF/EIF4A3/SNRPG/UPF3B/NCBP2/MAGOH/SNRPE/SNRPB/RBM8A	10
R-HSA-6807070	PTEN Regulation	13/114	140/10704	2.62343e-09	3.87218e-08	2.4743e-08	SNAI1/RPTOR/LAMTOR5/RCOR1/TP53/LAMTOR1/LAMTOR4/MTOR/LAMTOR2/RRAGC/RRAGA/LAMTOR3/RHEB	13
R-HSA-167172	Transcription of the HIV genome	10/114	73/10704	4.45957e-09	6.32916e-08	4.0443e-08	TAF2/TAF4/TAF12/TAF7/NCBP2/TAF11/TAF5/TBP/TAF6/TAF1	10
R-HSA-6807505	RNA polymerase II transcribes snRNA genes	10/114	74/10704	5.11077e-09	6.98471e-08	4.4632e-08	INTS6/INTS3/NCBP2/INTS5/TAF11/TAF5/TAF8/TBP/TAF6/INTS1	10
R-HSA-430039	mRNA decay by 5' to 3' exoribonuclease	6/114	15/10704	5.91731e-09	7.79817e-08	4.983e-08	LSM7/LSM3/LSM2/LSM5/LSM6/LSM4	6
R-HSA-76066	RNA Polymerase III Transcription Initiation From Type 2 Promoter	7/114	27/10704	9.61412e-09	1.22331e-07	7.81693e-08	POLR3H/POLR3B/POLR3F/TBP/POLR3D/POLR3G/CRCP	7
R-HSA-76061	RNA Polymerase III Transcription Initiation From Type 1 Promoter	7/114	28/10704	1.27068e-08	1.51252e-07	9.66491e-08	POLR3H/POLR3B/POLR3F/TBP/POLR3D/POLR3G/CRCP	7
R-HSA-76071	RNA Polymerase III Transcription Initiation From Type 3 Promoter	7/114	28/10704	1.27068e-08	1.51252e-07	9.66491e-08	POLR3H/POLR3B/POLR3F/TBP/POLR3D/POLR3G/CRCP	7
R-HSA-674695	RNA Polymerase II Pre-transcription Events	10/114	84/10704	1.79721e-08	2.07241e-07	1.32426e-07	TAF2/TAF4/TAF12/TAF7/NCBP2/TAF11/TAF5/TBP/TAF6/TAF1	10
R-HSA-73780	RNA Polymerase III Chain Elongation	6/114	18/10704	2.13836e-08	2.39107e-07	1.52788e-07	POLR3H/POLR3B/POLR3F/POLR3D/POLR3G/CRCP	6
R-HSA-9612973	Autophagy	12/114	151/10704	6.4286e-08	6.97692e-07	4.45822e-07	RPTOR/LAMTOR5/DYNC1LI2/LAMTOR1/LAMTOR4/MTOR/LAMTOR2/RRAGC/RRAGA/LAMTOR3/RHEB/MVB12A	12
R-HSA-191859	snRNP Assembly	8/114	53/10704	7.68605e-08	7.8782e-07	5.03414e-07	SNRPD3/SNRPF/SNRPG/SNRPD1/NCBP2/SNRPD2/SNRPE/SNRPB	8
R-HSA-194441	Metabolism of non-coding RNA	8/114	53/10704	7.68605e-08	7.8782e-07	5.03414e-07	SNRPD3/SNRPF/SNRPG/SNRPD1/NCBP2/SNRPD2/SNRPE/SNRPB	8
R-HSA-76046	RNA Polymerase III Transcription Initiation	7/114	36/10704	8.35097e-08	8.3284e-07	5.32181e-07	POLR3H/POLR3B/POLR3F/TBP/POLR3D/POLR3G/CRCP	7
R-HSA-429914	Deadenylation-dependent mRNA decay	8/114	55/10704	1.03736e-07	1.00733e-06	6.43681e-07	LSM7/EIF4A3/LSM3/PABPC1/LSM2/LSM5/LSM6/LSM4	8
R-HSA-73980	RNA Polymerase III Transcription Termination	6/114	23/10704	1.11342e-07	1.05346e-06	6.73158e-07	POLR3H/POLR3B/POLR3F/POLR3D/POLR3G/CRCP	6
R-HSA-162906	HIV Infection	14/114	234/10704	1.73728e-07	1.60264e-06	1.02408e-06	AP2A2/TAF2/TAF4/TAF12/TAF7/NCBP2/TAF11/TAF5/TBP/TAF6/B2M/MVB12A/AP2S1/TAF1	14
R-HSA-1632852	Macroautophagy	11/114	136/10704	1.96005e-07	1.76405e-06	1.12722e-06	RPTOR/LAMTOR5/DYNC1LI2/LAMTOR1/LAMTOR4/MTOR/LAMTOR2/RRAGC/RRAGA/LAMTOR3/RHEB	11
R-HSA-74158	RNA Polymerase III Transcription	7/114	41/10704	2.15254e-07	1.84718e-06	1.18034e-06	POLR3H/POLR3B/POLR3F/TBP/POLR3D/POLR3G/CRCP	7
R-HSA-749476	RNA Polymerase III Abortive And Retractive Initiation	7/114	41/10704	2.15254e-07	1.84718e-06	1.18034e-06	POLR3H/POLR3B/POLR3F/TBP/POLR3D/POLR3G/CRCP	7
R-HSA-162599	Late Phase of HIV Life Cycle	11/114	139/10704	2.44859e-07	2.05348e-06	1.31216e-06	TAF2/TAF4/TAF12/TAF7/NCBP2/TAF11/TAF5/TBP/TAF6/MVB12A/TAF1	11
R-HSA-75067	Processing of Capped Intronless Pre-mRNA	6/114	28/10704	3.97897e-07	3.26276e-06	2.08489e-06	SNRPD3/SNRPF/SNRPG/NCBP2/SNRPE/SNRPB	6
R-HSA-162587	HIV Life Cycle	11/114	152/10704	6.04349e-07	4.84793e-06	3.09781e-06	TAF2/TAF4/TAF12/TAF7/NCBP2/TAF11/TAF5/TBP/TAF6/MVB12A/TAF1	11
R-HSA-1257604	PIP3 activates AKT signaling	14/114	264/10704	7.54786e-07	5.92587e-06	3.78661e-06	SNAI1/MDM2/RPTOR/LAMTOR5/RCOR1/TP53/LAMTOR1/LAMTOR4/MTOR/LAMTOR2/RRAGC/RRAGA/LAMTOR3/RHEB	14
R-HSA-446353	Cell-extracellular matrix interactions	5/114	18/10704	9.62461e-07	7.39892e-06	4.72788e-06	ILK/PARVA/RSU1/LIMS1/PARVB	5
R-HSA-9010553	Regulation of expression of SLITs and ROBOs	11/114	171/10704	1.94472e-06	1.46449e-05	9.35805e-06	EIF4A3/UPF3B/PABPC1/NCBP2/GSPT2/UPF2/ETF1/MAGOH/UPF3A/GSPT1/RBM8A	11
R-HSA-3371378	Regulation by c-FLIP	4/114	11/10704	3.802e-06	2.69796e-05	1.72398e-05	TNFRSF10A/CFLAR/CASP8/TNFSF10	4
R-HSA-5218900	CASP8 activity is inhibited	4/114	11/10704	3.802e-06	2.69796e-05	1.72398e-05	TNFRSF10A/CFLAR/CASP8/TNFSF10	4
R-HSA-69416	Dimerization of procaspase-8	4/114	11/10704	3.802e-06	2.69796e-05	1.72398e-05	TNFRSF10A/CFLAR/CASP8/TNFSF10	4
R-HSA-9006925	Intracellular signaling by second messengers	14/114	306/10704	4.31457e-06	3.00391e-05	1.91949e-05	SNAI1/MDM2/RPTOR/LAMTOR5/RCOR1/TP53/LAMTOR1/LAMTOR4/MTOR/LAMTOR2/RRAGC/RRAGA/LAMTOR3/RHEB	14
R-HSA-69091	Polymerase switching	4/114	14/10704	1.12511e-05	7.41369e-05	4.73731e-05	POLD3/POLA1/POLD2/PCNA	4
R-HSA-69109	Leading Strand Synthesis	4/114	14/10704	1.12511e-05	7.41369e-05	4.73731e-05	POLD3/POLA1/POLD2/PCNA	4
R-HSA-69166	Removal of the Flap Intermediate	4/114	14/10704	1.12511e-05	7.41369e-05	4.73731e-05	POLD3/POLA1/POLD2/PCNA	4
R-HSA-69183	Processive synthesis on the lagging strand	4/114	15/10704	1.52166e-05	9.85075e-05	6.29459e-05	POLD3/POLA1/POLD2/PCNA	4
R-HSA-376176	Signaling by ROBO receptors	11/114	218/10704	1.9891e-05	0.000126548	8.08635e-05	EIF4A3/UPF3B/PABPC1/NCBP2/GSPT2/UPF2/ETF1/MAGOH/UPF3A/GSPT1/RBM8A	11
R-HSA-140534	Caspase activation via Death Receptors in the presence of ligand	4/114	17/10704	2.60982e-05	0.000163225	0.0001043	TNFRSF10A/CFLAR/CASP8/TNFSF10	4
R-HSA-69186	Lagging Strand Synthesis	4/114	20/10704	5.18334e-05	0.000318775	0.000203696	POLD3/POLA1/POLD2/PCNA	4
R-HSA-1834949	Cytosolic sensors of pathogen-associated DNA	6/114	63/10704	5.30084e-05	0.000320657	0.000204899	POLR3H/POLR3B/POLR3F/POLR3D/POLR3G/CRCP	6
R-HSA-141424	Amplification of signal from the kinetochores	7/114	96/10704	7.05066e-05	0.000412967	0.000263884	NSL1/DYNC1LI2/BUB1/KNL1/ZWINT/DSN1/MIS12	7
R-HSA-141444	Amplification of signal from unattached kinetochores via a MAD2 inhibitory signal	7/114	96/10704	7.05066e-05	0.000412967	0.000263884	NSL1/DYNC1LI2/BUB1/KNL1/ZWINT/DSN1/MIS12	7
R-HSA-174411	Polymerase switching on the C-strand of the telomere	4/114	26/10704	0.000152247	0.000877797	0.000560909	POLD3/POLA1/POLD2/PCNA	4
R-HSA-5357769	Caspase activation via extrinsic apoptotic signalling pathway	4/114	27/10704	0.000177263	0.00100631	0.000643028	TNFRSF10A/CFLAR/CASP8/TNFSF10	4
R-HSA-69618	Mitotic Spindle Checkpoint	7/114	113/10704	0.000196943	0.00110109	0.000703593	NSL1/DYNC1LI2/BUB1/KNL1/ZWINT/DSN1/MIS12	7
R-HSA-5213460	RIPK1-mediated regulated necrosis	4/114	29/10704	0.000235992	0.00126204	0.000806441	TNFRSF10A/CFLAR/CASP8/TNFSF10	4
R-HSA-5218859	Regulated Necrosis	4/114	29/10704	0.000235992	0.00126204	0.000806441	TNFRSF10A/CFLAR/CASP8/TNFSF10	4
R-HSA-5675482	Regulation of necroptotic cell death	4/114	29/10704	0.000235992	0.00126204	0.000806441	TNFRSF10A/CFLAR/CASP8/TNFSF10	4
R-HSA-9648025	EML4 and NUDC in mitotic spindle formation	7/114	117/10704	0.000244235	0.00128747	0.000822687	NSL1/DYNC1LI2/BUB1/KNL1/ZWINT/DSN1/MIS12	7
R-HSA-69190	DNA strand elongation	4/114	32/10704	0.000348621	0.00181185	0.00115776	POLD3/POLA1/POLD2/PCNA	4
R-HSA-72187	mRNA 3'-end processing	5/114	58/10704	0.000366688	0.00187927	0.00120085	EIF4A3/UPF3B/NCBP2/MAGOH/RBM8A	5
R-HSA-2500257	Resolution of Sister Chromatid Cohesion	7/114	126/10704	0.000384417	0.00193431	0.00123601	NSL1/DYNC1LI2/BUB1/KNL1/ZWINT/DSN1/MIS12	7
R-HSA-5358565	Mismatch repair (MMR) directed by MSH2:MSH6 (MutSalpha)	3/114	14/10704	0.000393152	0.00193431	0.00123601	POLD3/POLD2/PCNA	3
R-HSA-5358606	Mismatch repair (MMR) directed by MSH2:MSH3 (MutSbeta)	3/114	14/10704	0.000393152	0.00193431	0.00123601	POLD3/POLD2/PCNA	3
R-HSA-174417	Telomere C-strand (Lagging Strand) Synthesis	4/114	34/10704	0.000442294	0.00214745	0.00137221	POLD3/POLA1/POLD2/PCNA	4
R-HSA-5358508	Mismatch Repair	3/114	15/10704	0.000487635	0.00233685	0.00149324	POLD3/POLD2/PCNA	3
R-HSA-975956	Nonsense Mediated Decay (NMD) independent of the Exon Junction Complex (EJC)	6/114	95/10704	0.000514611	0.0024345	0.00155564	PABPC1/NCBP2/GSPT2/ETF1/GSPT1/UPF1	6
R-HSA-6804757	Regulation of TP53 Degradation	4/114	36/10704	0.00055266	0.00258141	0.00164951	MDM2/TP53/MTOR/MDM4	4
R-HSA-6806003	Regulation of TP53 Expression and Degradation	4/114	37/10704	0.000614598	0.00283484	0.00181145	MDM2/TP53/MTOR/MDM4	4
R-HSA-174437	Removal of the Flap Intermediate from the C-strand	3/114	17/10704	0.000717543	0.00325728	0.00208139	POLD3/POLD2/PCNA	3
R-HSA-5663220	RHO GTPases Activate Formins	7/114	140/10704	0.000723841	0.00325728	0.00208139	NSL1/DYNC1LI2/BUB1/KNL1/ZWINT/DSN1/MIS12	7
R-HSA-174414	Processive synthesis on the C-strand of the telomere	3/114	19/10704	0.00100676	0.00442253	0.00282598	POLD3/POLD2/PCNA	3
R-HSA-6804760	Regulation of TP53 Activity through Methylation	3/114	19/10704	0.00100676	0.00442253	0.00282598	MDM2/TP53/MDM4	3
R-HSA-69620	Cell Cycle Checkpoints	10/114	294/10704	0.00114915	0.00498864	0.00318772	MDM2/NSL1/DYNC1LI2/TP53/BUB1/KNL1/ZWINT/DSN1/MDM4/MIS12	10
R-HSA-159236	Transport of Mature mRNA derived from an Intron-Containing Transcript	5/114	75/10704	0.00119675	0.00513489	0.00328117	EIF4A3/UPF3B/NCBP2/MAGOH/RBM8A	5
R-HSA-164938	Nef-mediates down modulation of cell surface receptors by recruiting them to clathrin adapters	3/114	21/10704	0.00136056	0.0057051	0.00364553	AP2A2/B2M/AP2S1	3
R-HSA-5651801	PCNA-Dependent Long Patch Base Excision Repair	3/114	21/10704	0.00136056	0.0057051	0.00364553	POLD3/POLD2/PCNA	3
R-HSA-72202	Transport of Mature Transcript to Cytoplasm	5/114	84/10704	0.0019846	0.00822829	0.00525784	EIF4A3/UPF3B/NCBP2/MAGOH/RBM8A	5
R-HSA-180786	Extension of Telomeres	4/114	51/10704	0.00207429	0.00850458	0.00543439	POLD3/POLA1/POLD2/PCNA	4
R-HSA-5696397	Gap-filling DNA repair synthesis and ligation in GG-NER	3/114	25/10704	0.00228113	0.00924985	0.00591062	POLD3/POLD2/PCNA	3
R-HSA-110373	Resolution of AP sites via the multiple-nucleotide patch replacement pathway	3/114	26/10704	0.00255881	0.010263	0.00655804	POLD3/POLD2/PCNA	3
R-HSA-446728	Cell junction organization	5/114	91/10704	0.0028189	0.0111847	0.00714697	ILK/PARVA/RSU1/LIMS1/PARVB	5
R-HSA-164952	The role of Nef in HIV-1 replication and disease pathogenesis	3/114	28/10704	0.00317467	0.0124623	0.00796333	AP2A2/B2M/AP2S1	3
R-HSA-110314	Recognition of DNA damage by PCNA-containing replication complex	3/114	30/10704	0.00387415	0.0150341	0.00960671	POLD3/POLD2/PCNA	3
R-HSA-73887	Death Receptor Signalling	6/114	141/10704	0.00391131	0.0150341	0.00960671	TNFRSF10A/ARHGEF1/CASP10/CFLAR/CASP8/TNFSF10	6
R-HSA-399719	Trafficking of AMPA receptors	3/114	31/10704	0.00425629	0.015886	0.0101511	MDM2/AP2A2/AP2S1	3
R-HSA-399721	Glutamate binding, activation of AMPA receptors and synaptic plasticity	3/114	31/10704	0.00425629	0.015886	0.0101511	MDM2/AP2A2/AP2S1	3
R-HSA-2467813	Separation of Sister Chromatids	7/114	191/10704	0.00426209	0.015886	0.0101511	NSL1/DYNC1LI2/BUB1/KNL1/ZWINT/DSN1/MIS12	7
R-HSA-5656169	Termination of translesion DNA synthesis	3/114	32/10704	0.00466053	0.0171974	0.010989	POLD3/POLD2/PCNA	3
R-HSA-2559585	Oncogene Induced Senescence	3/114	33/10704	0.00508724	0.018586	0.0118764	MDM2/TP53/MDM4	3
R-HSA-1236977	Endosomal/Vacuolar pathway	2/114	11/10704	0.00580788	0.0208069	0.0132955	HLA-F/B2M	2
R-HSA-1660517	Synthesis of PIPs at the late endosome membrane	2/114	11/10704	0.00580788	0.0208069	0.0132955	PIKFYVE/FIG4	2
R-HSA-68877	Mitotic Prometaphase	7/114	204/10704	0.00608256	0.0215814	0.0137904	NSL1/DYNC1LI2/BUB1/KNL1/ZWINT/DSN1/MIS12	7
R-HSA-6803207	TP53 Regulates Transcription of Caspase Activators and Caspases	2/114	12/10704	0.00692119	0.0236474	0.0151106	TP53/CASP10	2
R-HSA-6803211	TP53 Regulates Transcription of Death Receptors and Ligands	2/114	12/10704	0.00692119	0.0236474	0.0151106	TNFRSF10A/TP53	2
R-HSA-8866427	VLDLR internalisation and degradation	2/114	12/10704	0.00692119	0.0236474	0.0151106	AP2A2/AP2S1	2
R-HSA-933543	NF-kB activation through FADD/RIP-1 pathway mediated by caspase-8 and -10	2/114	12/10704	0.00692119	0.0236474	0.0151106	CASP10/CASP8	2
R-HSA-5140745	WNT5A-dependent internalization of FZD2, FZD5 and ROR2	2/114	13/10704	0.00812298	0.02705	0.0172848	AP2A2/AP2S1	2
R-HSA-110313	Translesion synthesis by Y family DNA polymerases bypasses lesions on DNA template	3/114	39/10704	0.008137	0.02705	0.0172848	POLD3/POLD2/PCNA	3
R-HSA-73933	Resolution of Abasic Sites (AP sites)	3/114	39/10704	0.008137	0.02705	0.0172848	POLD3/POLD2/PCNA	3
R-HSA-5696400	Dual Incision in GG-NER	3/114	41/10704	0.00934663	0.0307324	0.0196379	POLD3/POLD2/PCNA	3
R-HSA-177504	Retrograde neurotrophin signalling	2/114	14/10704	0.00941129	0.0307324	0.0196379	AP2A2/AP2S1	2
R-HSA-5099900	WNT5A-dependent internalization of FZD4	2/114	15/10704	0.0107842	0.0349066	0.0223052	AP2A2/AP2S1	2
R-HSA-5633008	TP53 Regulates Transcription of Cell Death Genes	3/114	44/10704	0.0113482	0.036413	0.0232678	TNFRSF10A/TP53/CASP10	3
R-HSA-1500931	Cell-Cell communication	5/114	129/10704	0.0121459	0.0386021	0.0246666	ILK/PARVA/RSU1/LIMS1/PARVB	5
R-HSA-1660516	Synthesis of PIPs at the early endosome membrane	2/114	16/10704	0.0122397	0.0386021	0.0246666	PIKFYVE/FIG4	2
R-HSA-68882	Mitotic Anaphase	7/114	236/10704	0.0129836	0.0406014	0.0259441	NSL1/DYNC1LI2/BUB1/KNL1/ZWINT/DSN1/MIS12	7
R-HSA-2555396	Mitotic Metaphase and Anaphase	7/114	237/10704	0.0132642	0.04113	0.0262819	NSL1/DYNC1LI2/BUB1/KNL1/ZWINT/DSN1/MIS12	7
R-HSA-416993	Trafficking of GluR2-containing AMPA receptors	2/114	17/10704	0.013776	0.0423611	0.0270686	AP2A2/AP2S1	2
R-HSA-73893	DNA Damage Bypass	3/114	48/10704	0.0143734	0.043833	0.0280091	POLD3/POLD2/PCNA	3
R-HSA-1660514	Synthesis of PIPs at the Golgi membrane	2/114	18/10704	0.0153912	0.0461735	0.0295047	PIKFYVE/FIG4	2
R-HSA-6804114	TP53 Regulates Transcription of Genes Involved in G2 Cell Cycle Arrest	2/114	18/10704	0.0153912	0.0461735	0.0295047	TP53/PCNA	2
R-HSA-8964038	LDL clearance	2/114	19/10704	0.0170834	0.050837	0.0324846	AP2A2/AP2S1	2
R-HSA-73886	Chromosome Maintenance	5/114	141/10704	0.0172675	0.0509735	0.0325719	POLD3/KNL1/POLA1/POLD2/PCNA	5
R-HSA-3214847	HATs acetylate histones	5/114	142/10704	0.0177499	0.0519818	0.0332161	BRD8/ING5/TAF12/VPS72/KAT7	5
R-HSA-3232118	SUMOylation of transcription factors	2/114	20/10704	0.018851	0.0547719	0.034999	MDM2/TP53	2
R-HSA-69541	Stabilization of p53	3/114	57/10704	0.0227025	0.0654472	0.0418205	MDM2/TP53/MDM4	3
R-HSA-3371571	HSF1-dependent transactivation	2/114	24/10704	0.0266393	0.0756147	0.0483175	RPTOR/MTOR	2
R-HSA-429947	Deadenylation of mRNA	2/114	24/10704	0.0266393	0.0756147	0.0483175	EIF4A3/PABPC1	2
R-HSA-5674400	Constitutive Signaling by AKT1 E17K in Cancer	2/114	25/10704	0.0287574	0.0803901	0.051369	MDM2/MTOR	2
R-HSA-983170	Antigen Presentation: Folding, assembly and peptide loading of class I MHC	2/114	25/10704	0.0287574	0.0803901	0.051369	HLA-F/B2M	2
R-HSA-6782210	Gap-filling DNA repair synthesis and ligation in TC-NER	3/114	65/10704	0.0318932	0.0884858	0.056542	POLD3/POLD2/PCNA	3
R-HSA-157579	Telomere Maintenance	4/114	113/10704	0.0324121	0.0892543	0.0570332	POLD3/POLA1/POLD2/PCNA	4
R-HSA-6782135	Dual incision in TC-NER	3/114	66/10704	0.0331598	0.0893136	0.057071	POLD3/POLD2/PCNA	3
R-HSA-69563	p53-Dependent G1 DNA Damage Response	3/114	66/10704	0.0331598	0.0893136	0.057071	MDM2/TP53/MDM4	3
R-HSA-69580	p53-Dependent G1/S DNA damage checkpoint	3/114	66/10704	0.0331598	0.0893136	0.057071	MDM2/TP53/MDM4	3
R-HSA-5685942	HDR through Homologous Recombination (HRR)	3/114	67/10704	0.0344523	0.0921225	0.0588659	POLD3/POLD2/PCNA	3
R-HSA-69205	G1/S-Specific Transcription	2/114	28/10704	0.0354961	0.0942306	0.0602129	POLA1/PCNA	2
R-HSA-69615	G1/S DNA Damage Checkpoints	3/114	68/10704	0.0357707	0.0942813	0.0602454	MDM2/TP53/MDM4	3
R-HSA-69239	Synthesis of DNA	4/114	120/10704	0.0391078	0.102346	0.0653987	POLD3/POLA1/POLD2/PCNA	4
R-HSA-6804758	Regulation of TP53 Activity through Acetylation	2/114	30/10704	0.0402931	0.104705	0.0669062	ING5/TP53	2
R-HSA-109581	Apoptosis	5/114	178/10704	0.0414142	0.106866	0.068287	TNFRSF10A/TP53/CFLAR/CASP8/TNFSF10	5
R-HSA-69306	DNA Replication	4/114	128/10704	0.0476596	0.121936	0.0779165	POLD3/POLA1/POLD2/PCNA	4
R-HSA-8964043	Plasma lipoprotein clearance	2/114	33/10704	0.0479152	0.121936	0.0779165	AP2A2/AP2S1	2
R-HSA-6781827	Transcription-Coupled Nucleotide Excision Repair (TC-NER)	3/114	79/10704	0.0519489	0.131029	0.0837272	POLD3/POLD2/PCNA	3
R-HSA-5357801	Programmed Cell Death	5/114	190/10704	0.0521987	0.131029	0.0837272	TNFRSF10A/TP53/CFLAR/CASP8/TNFSF10	5
R-HSA-5357905	Regulation of TNFR1 signaling	2/114	35/10704	0.0532641	0.1328	0.0848589	CFLAR/CASP8	2
R-HSA-9679191	Potential therapeutics for SARS	3/114	81/10704	0.0552125	0.136734	0.0873726	AP2A2/RCOR1/AP2S1	3
R-HSA-195258	RHO GTPase Effectors	7/114	327/10704	0.0599744	0.147325	0.0941401	NSL1/DYNC1LI2/BUB1/KNL1/ZWINT/DSN1/MIS12	7
R-HSA-5696399	Global Genome Nucleotide Excision Repair (GG-NER)	3/114	84/10704	0.0602875	0.147325	0.0941401	POLD3/POLD2/PCNA	3
R-HSA-5674135	MAP2K and MAPK activation	2/114	40/10704	0.0674923	0.163846	0.104697	LAMTOR2/LAMTOR3	2
R-HSA-3247509	Chromatin modifying enzymes	6/114	274/10704	0.0722581	0.173138	0.110634	BRD8/ING5/RCOR1/TAF12/VPS72/KAT7	6
R-HSA-4839726	Chromatin organization	6/114	274/10704	0.0722581	0.173138	0.110634	BRD8/ING5/RCOR1/TAF12/VPS72/KAT7	6
R-HSA-73884	Base Excision Repair	3/114	92/10704	0.0748394	0.178166	0.113847	POLD3/POLD2/PCNA	3
R-HSA-72764	Eukaryotic Translation Termination	3/114	93/10704	0.076759	0.181565	0.116019	GSPT2/ETF1/GSPT1	3
R-HSA-75893	TNF signaling	2/114	44/10704	0.0796693	0.187248	0.119651	CFLAR/CASP8	2
R-HSA-437239	Recycling pathway of L1	2/114	47/10704	0.0892142	0.208355	0.133138	AP2A2/AP2S1	2
R-HSA-6791312	TP53 Regulates Transcription of Cell Cycle Genes	2/114	48/10704	0.0924682	0.214596	0.137126	TP53/PCNA	2
R-HSA-69242	S Phase	4/114	162/10704	0.094477	0.217888	0.139229	POLD3/POLA1/POLD2/PCNA	4
R-HSA-6811440	Retrograde transport at the Trans-Golgi-Network	2/114	49/10704	0.0957564	0.219467	0.140238	VPS51/VPS53	2
R-HSA-5693532	DNA Double-Strand Break Repair	4/114	166/10704	0.101043	0.228557	0.146047	POLD3/TP53/POLD2/PCNA	4
R-HSA-164940	Nef mediated downregulation of MHC class I complex cell surface expression	1/114	10/10704	0.101581	0.228557	0.146047	B2M	1
R-HSA-2562578	TRIF-mediated programmed cell death	1/114	10/10704	0.101581	0.228557	0.146047	CASP8	1
R-HSA-3928665	EPH-ephrin mediated repulsion of cells	2/114	51/10704	0.102432	0.229074	0.146377	AP2A2/AP2S1	2
R-HSA-109606	Intrinsic Pathway for Apoptosis	2/114	53/10704	0.109231	0.242809	0.155154	TP53/CASP8	2
R-HSA-194315	Signaling by Rho GTPases	8/114	455/10704	0.112024	0.247527	0.158169	ARHGEF1/NSL1/DYNC1LI2/BUB1/KNL1/ZWINT/DSN1/MIS12	8
R-HSA-5696398	Nucleotide Excision Repair	3/114	111/10704	0.114799	0.252147	0.161121	POLD3/POLD2/PCNA	3
R-HSA-264870	Caspase-mediated cleavage of cytoskeletal proteins	1/114	12/10704	0.120634	0.263397	0.16831	CASP8	1
R-HSA-113501	Inhibition of replication initiation of damaged DNA by RB1/E2F1	1/114	13/10704	0.13001	0.277915	0.177587	POLA1	1
R-HSA-174430	Telomere C-strand synthesis initiation	1/114	13/10704	0.13001	0.277915	0.177587	POLA1	1
R-HSA-5357786	TNFR1-induced proapoptotic signaling	1/114	13/10704	0.13001	0.277915	0.177587	CASP8	1
R-HSA-8866654	E3 ubiquitin ligases ubiquitinate target proteins	2/114	59/10704	0.130296	0.277915	0.177587	RRAGA/PCNA	2
R-HSA-174490	Membrane binding and targetting of GAG proteins	1/114	14/10704	0.139287	0.287134	0.183477	MVB12A	1
R-HSA-174495	Synthesis And Processing Of GAG, GAGPOL Polyproteins	1/114	14/10704	0.139287	0.287134	0.183477	MVB12A	1
R-HSA-198323	AKT phosphorylates targets in the cytosol	1/114	14/10704	0.139287	0.287134	0.183477	MDM2	1
R-HSA-6803205	TP53 regulates transcription of several additional cell death genes whose specific roles in p53-dependent apoptosis remain uncertain	1/114	14/10704	0.139287	0.287134	0.183477	TP53	1
R-HSA-6804116	TP53 Regulates Transcription of Genes Involved in G1 Cell Cycle Arrest	1/114	14/10704	0.139287	0.287134	0.183477	TP53	1
R-HSA-6804759	Regulation of TP53 Activity through Association with Co-factors	1/114	14/10704	0.139287	0.287134	0.183477	TP53	1
R-HSA-2132295	MHC class II antigen presentation	3/114	123/10704	0.143387	0.293943	0.187829	AP2A2/DYNC1LI2/AP2S1	3
R-HSA-2559580	Oxidative Stress Induced Senescence	3/114	125/10704	0.148366	0.30247	0.193277	MDM2/TP53/MDM4	3
R-HSA-110312	Translesion synthesis by REV1	1/114	16/10704	0.157548	0.31478	0.201143	PCNA	1
R-HSA-175474	Assembly Of The HIV Virion	1/114	16/10704	0.157548	0.31478	0.201143	MVB12A	1
R-HSA-2559584	Formation of Senescence-Associated Heterochromatin Foci (SAHF)	1/114	16/10704	0.157548	0.31478	0.201143	TP53	1
R-HSA-68886	M Phase	7/114	418/10704	0.157817	0.31478	0.201143	NSL1/DYNC1LI2/BUB1/KNL1/ZWINT/DSN1/MIS12	7
R-HSA-162909	Host Interactions of HIV factors	3/114	130/10704	0.161054	0.31951	0.204165	AP2A2/B2M/AP2S1	3
R-HSA-913531	Interferon Signaling	4/114	199/10704	0.162526	0.320707	0.204931	HLA-F/EIF4A3/B2M/EIF4E2	4
R-HSA-5693567	HDR through Homologous Recombination (HRR) or Single Strand Annealing (SSA)	3/114	132/10704	0.16622	0.323426	0.206668	POLD3/POLD2/PCNA	3
R-HSA-5655862	Translesion synthesis by POLK	1/114	17/10704	0.166533	0.323426	0.206668	PCNA	1
R-HSA-5656121	Translesion synthesis by POLI	1/114	17/10704	0.166533	0.323426	0.206668	PCNA	1
R-HSA-174824	Plasma lipoprotein assembly, remodeling, and clearance	2/114	70/10704	0.170972	0.330308	0.211065	AP2A2/AP2S1	2
R-HSA-1169408	ISG15 antiviral mechanism	2/114	72/10704	0.178586	0.343219	0.219316	EIF4A3/EIF4E2	2
R-HSA-5693538	Homology Directed Repair	3/114	138/10704	0.182003	0.345064	0.220494	POLD3/POLD2/PCNA	3
R-HSA-110320	Translesion Synthesis by POLH	1/114	19/10704	0.184221	0.345064	0.220494	PCNA	1
R-HSA-1362277	Transcription of E2F targets under negative control by DREAM complex	1/114	19/10704	0.184221	0.345064	0.220494	PCNA	1
R-HSA-77595	Processing of Intronless Pre-mRNAs	1/114	19/10704	0.184221	0.345064	0.220494	NCBP2	1
R-HSA-8851708	Signaling by FGFR2 IIIa TM	1/114	19/10704	0.184221	0.345064	0.220494	NCBP2	1
R-HSA-6803204	TP53 Regulates Transcription of Genes Involved in Cytochrome C Release	1/114	20/10704	0.192925	0.357735	0.228591	TP53	1
R-HSA-6804115	TP53 regulates transcription of additional cell cycle genes whose exact role in the p53 pathway remain uncertain	1/114	20/10704	0.192925	0.357735	0.228591	TP53	1
R-HSA-168928	DDX58/IFIH1-mediated induction of interferon-alpha/beta	2/114	78/10704	0.201715	0.372164	0.237811	CASP10/CASP8	2
R-HSA-8852135	Protein ubiquitination	2/114	79/10704	0.205605	0.377016	0.240912	RRAGA/PCNA	2
R-HSA-9679506	SARS-CoV Infections	3/114	147/10704	0.206388	0.377016	0.240912	AP2A2/RCOR1/AP2S1	3
R-HSA-1169410	Antiviral mechanism by IFN-stimulated genes	2/114	80/10704	0.209503	0.378102	0.241606	EIF4A3/EIF4E2	2
R-HSA-113510	E2F mediated regulation of DNA replication	1/114	22/10704	0.210057	0.378102	0.241606	POLA1	1
R-HSA-389357	CD28 dependent PI3K/Akt signaling	1/114	22/10704	0.210057	0.378102	0.241606	MTOR	1
R-HSA-167242	Abortive elongation of HIV-1 transcript in the absence of Tat	1/114	23/10704	0.218487	0.391368	0.250082	NCBP2	1
R-HSA-1236974	ER-Phagosome pathway	2/114	83/10704	0.221242	0.394389	0.252013	HLA-F/B2M	2
R-HSA-1483255	PI Metabolism	2/114	84/10704	0.225168	0.399457	0.255251	PIKFYVE/FIG4	2
R-HSA-450531	Regulation of mRNA stability by proteins that bind AU-rich elements	2/114	88/10704	0.240919	0.425355	0.2718	PABPC1/ANP32A	2
R-HSA-6803529	FGFR2 alternative splicing	1/114	26/10704	0.243247	0.42742	0.273119	NCBP2	1
R-HSA-3371556	Cellular response to heat stress	2/114	89/10704	0.244867	0.428227	0.273635	RPTOR/MTOR	2
R-HSA-1538133	G0 and Early G1	1/114	27/10704	0.251326	0.433822	0.277211	PCNA	1
R-HSA-9635486	Infection with Mycobacterium tuberculosis	1/114	27/10704	0.251326	0.433822	0.277211	B2M	1
R-HSA-5250924	B-WICH complex positively regulates rRNA expression	2/114	91/10704	0.252769	0.433822	0.277211	SF3B1/TBP	2
R-HSA-877300	Interferon gamma signaling	2/114	91/10704	0.252769	0.433822	0.277211	HLA-F/B2M	2
R-HSA-2682334	EPH-Ephrin signaling	2/114	92/10704	0.256723	0.436547	0.278952	AP2A2/AP2S1	2
R-HSA-4086400	PCP/CE pathway	2/114	92/10704	0.256723	0.436547	0.278952	AP2A2/AP2S1	2
R-HSA-162588	Budding and maturation of HIV virion	1/114	29/10704	0.267229	0.446188	0.285112	MVB12A	1
R-HSA-5218920	VEGFR2 mediated vascular permeability	1/114	29/10704	0.267229	0.446188	0.285112	MTOR	1
R-HSA-72086	mRNA Capping	1/114	29/10704	0.267229	0.446188	0.285112	NCBP2	1
R-HSA-9645723	Diseases of programmed cell death	1/114	29/10704	0.267229	0.446188	0.285112	CASP8	1
R-HSA-8878159	Transcriptional regulation by RUNX3	2/114	96/10704	0.272547	0.453017	0.289476	MDM2/TP53	2
R-HSA-114452	Activation of BH3-only proteins	1/114	30/10704	0.275054	0.453103	0.289531	TP53	1
R-HSA-2424491	DAP12 signaling	1/114	30/10704	0.275054	0.453103	0.289531	B2M	1
R-HSA-1236975	Antigen processing-Cross presentation	2/114	98/10704	0.280457	0.45995	0.293906	HLA-F/B2M	2
R-HSA-73863	RNA Polymerase I Transcription Termination	1/114	32/10704	0.290457	0.471998	0.301605	TBP	1
R-HSA-917729	Endosomal Sorting Complex Required For Transport (ESCRT)	1/114	32/10704	0.290457	0.471998	0.301605	MVB12A	1
R-HSA-2219528	PI3K/AKT Signaling in Cancer	2/114	101/10704	0.292311	0.471998	0.301605	MDM2/MTOR	2
R-HSA-113418	Formation of the Early Elongation Complex	1/114	33/10704	0.298037	0.471998	0.301605	NCBP2	1
R-HSA-167158	Formation of the HIV-1 Early Elongation Complex	1/114	33/10704	0.298037	0.471998	0.301605	NCBP2	1
R-HSA-1839126	FGFR2 mutant receptor activation	1/114	33/10704	0.298037	0.471998	0.301605	NCBP2	1
R-HSA-389356	CD28 co-stimulation	1/114	33/10704	0.298037	0.471998	0.301605	MTOR	1
R-HSA-68962	Activation of the pre-replicative complex	1/114	33/10704	0.298037	0.471998	0.301605	POLA1	1
R-HSA-159227	Transport of the SLBP independent Mature mRNA	1/114	34/10704	0.305536	0.481068	0.307401	NCBP2	1
R-HSA-3108232	SUMO E3 ligases SUMOylate target proteins	3/114	182/10704	0.306371	0.481068	0.307401	MDM2/TP53/PCNA	3
R-HSA-5250913	Positive epigenetic regulation of rRNA expression	2/114	106/10704	0.31201	0.483183	0.308752	SF3B1/TBP	2
R-HSA-8856825	Cargo recognition for clathrin-mediated endocytosis	2/114	106/10704	0.31201	0.483183	0.308752	AP2A2/AP2S1	2
R-HSA-159230	Transport of the SLBP Dependant Mature mRNA	1/114	35/10704	0.312956	0.483183	0.308752	NCBP2	1
R-HSA-9615710	Late endosomal microautophagy	1/114	35/10704	0.312956	0.483183	0.308752	MVB12A	1
R-HSA-2990846	SUMOylation	3/114	188/10704	0.323904	0.498002	0.318221	MDM2/TP53/PCNA	3
R-HSA-168638	NOD1/2 Signaling Pathway	1/114	37/10704	0.32756	0.501534	0.320478	CASP8	1
R-HSA-111465	Apoptotic cleavage of cellular proteins	1/114	38/10704	0.334747	0.50417	0.322162	CASP8	1
R-HSA-3232142	SUMOylation of ubiquitinylation proteins	1/114	38/10704	0.334747	0.50417	0.322162	MDM2	1
R-HSA-5689896	Ovarian tumor domain proteases	1/114	38/10704	0.334747	0.50417	0.322162	TP53	1
R-HSA-8950505	Gene and protein expression by JAK-STAT signaling after Interleukin-12 stimulation	1/114	38/10704	0.334747	0.50417	0.322162	SNRPA1	1
R-HSA-390471	Association of TriC/CCT with target proteins during biosynthesis	1/114	39/10704	0.341857	0.51071	0.326341	TP53	1
R-HSA-8853884	Transcriptional Regulation by VENTX	1/114	39/10704	0.341857	0.51071	0.326341	TP53	1
R-HSA-187037	Signaling by NTRK1 (TRKA)	2/114	115/10704	0.347157	0.516535	0.330064	AP2A2/AP2S1	2
R-HSA-2559583	Cellular Senescence	3/114	197/10704	0.350208	0.518983	0.331628	MDM2/TP53/MDM4	3
R-HSA-159231	Transport of Mature mRNA Derived from an Intronless Transcript	1/114	41/10704	0.355853	0.525239	0.335625	NCBP2	1
R-HSA-373760	L1CAM interactions	2/114	119/10704	0.362599	0.531154	0.339405	AP2A2/AP2S1	2
R-HSA-159234	Transport of Mature mRNAs Derived from Intronless Transcripts	1/114	42/10704	0.362739	0.531154	0.339405	NCBP2	1
R-HSA-6811442	Intra-Golgi and retrograde Golgi-to-ER traffic	3/114	202/10704	0.364786	0.53204	0.339972	DYNC1LI2/VPS51/VPS53	3
R-HSA-5655253	Signaling by FGFR2 in disease	1/114	43/10704	0.369553	0.534765	0.341713	NCBP2	1
R-HSA-9646399	Aggrephagy	1/114	43/10704	0.369553	0.534765	0.341713	DYNC1LI2	1
R-HSA-112314	Neurotransmitter receptors and postsynaptic signal transmission	3/114	205/10704	0.373511	0.538381	0.344023	MDM2/AP2A2/AP2S1	3
R-HSA-72766	Translation	4/114	291/10704	0.375364	0.538947	0.344385	PABPC1/GSPT2/ETF1/GSPT1	4
R-HSA-2172127	DAP12 interactions	1/114	45/10704	0.382965	0.545614	0.348645	B2M	1
R-HSA-4615885	SUMOylation of DNA replication proteins	1/114	45/10704	0.382965	0.545614	0.348645	PCNA	1
R-HSA-167169	HIV Transcription Elongation	1/114	46/10704	0.389564	0.548661	0.350592	NCBP2	1
R-HSA-167200	Formation of HIV-1 elongation complex containing HIV-1 Tat	1/114	46/10704	0.389564	0.548661	0.350592	NCBP2	1
R-HSA-167246	Tat-mediated elongation of the HIV-1 transcript	1/114	46/10704	0.389564	0.548661	0.350592	NCBP2	1
R-HSA-73762	RNA Polymerase I Transcription Initiation	1/114	47/10704	0.396093	0.55363	0.353767	TBP	1
R-HSA-9020591	Interleukin-12 signaling	1/114	47/10704	0.396093	0.55363	0.353767	SNRPA1	1
R-HSA-167152	Formation of HIV elongation complex in the absence of HIV Tat	1/114	48/10704	0.402553	0.560537	0.358181	NCBP2	1
R-HSA-6798695	Neutrophil degranulation	6/114	480/10704	0.404191	0.560702	0.358286	AP2A2/LAMTOR1/LAMTOR2/DSN1/B2M/LAMTOR3	6
R-HSA-69206	G1/S Transition	2/114	131/10704	0.408055	0.563941	0.360356	POLA1/PCNA	2
R-HSA-198933	Immunoregulatory interactions between a Lymphoid and a non-Lymphoid cell	2/114	132/10704	0.411776	0.56696	0.362285	HLA-F/B2M	2
R-HSA-5689880	Ub-specific processing proteases	3/114	220/10704	0.416739	0.57166	0.365288	MDM2/TP53/MDM4	3
R-HSA-166520	Signaling by NTRKs	2/114	134/10704	0.419183	0.572883	0.36607	AP2A2/AP2S1	2
R-HSA-6811436	COPI-independent Golgi-to-ER retrograde traffic	1/114	51/10704	0.421526	0.573959	0.366757	DYNC1LI2	1
R-HSA-349425	Autodegradation of the E3 ubiquitin ligase COP1	1/114	52/10704	0.427716	0.578121	0.369417	TP53	1
R-HSA-75153	Apoptotic execution phase	1/114	52/10704	0.427716	0.578121	0.369417	CASP8	1
R-HSA-3371497	HSP90 chaperone cycle for steroid hormone receptors (SHR)	1/114	55/10704	0.445896	0.598311	0.382318	DYNC1LI2	1
R-HSA-8941858	Regulation of RUNX3 expression and activity	1/114	55/10704	0.445896	0.598311	0.382318	MDM2	1
R-HSA-168643	Nucleotide-binding domain, leucine rich repeat containing receptor (NLR) signaling pathways	1/114	56/10704	0.451828	0.601893	0.384607	CASP8	1
R-HSA-450408	AUF1 (hnRNP D0) binds and destabilizes mRNA	1/114	56/10704	0.451828	0.601893	0.384607	PABPC1	1
R-HSA-447115	Interleukin-12 family signaling	1/114	57/10704	0.457696	0.60534	0.38681	SNRPA1	1
R-HSA-4641258	Degradation of DVL	1/114	57/10704	0.457696	0.60534	0.38681	CUL3	1
R-HSA-3858494	Beta-catenin independent WNT signaling	2/114	146/10704	0.462599	0.606499	0.38755	AP2A2/AP2S1	2
R-HSA-8856828	Clathrin-mediated endocytosis	2/114	146/10704	0.462599	0.606499	0.38755	AP2A2/AP2S1	2
R-HSA-72649	Translation initiation complex formation	1/114	58/10704	0.463503	0.606499	0.38755	PABPC1	1
R-HSA-193648	NRAGE signals death through JNK	1/114	59/10704	0.469248	0.609692	0.389591	ARHGEF1	1
R-HSA-72662	Activation of the mRNA upon binding of the cap-binding complex and eIFs, and subsequent binding to 43S	1/114	59/10704	0.469248	0.609692	0.389591	PABPC1	1
R-HSA-212165	Epigenetic regulation of gene expression	2/114	149/10704	0.47316	0.610476	0.390092	SF3B1/TBP	2
R-HSA-453279	Mitotic G1 phase and G1/S transition	2/114	149/10704	0.47316	0.610476	0.390092	POLA1/PCNA	2
R-HSA-73894	DNA Repair	4/114	334/10704	0.478153	0.613581	0.392076	POLD3/TP53/POLD2/PCNA	4
R-HSA-112382	Formation of RNA Pol II elongation complex	1/114	61/10704	0.480556	0.613581	0.392076	NCBP2	1
R-HSA-75955	RNA Polymerase II Transcription Elongation	1/114	61/10704	0.480556	0.613581	0.392076	NCBP2	1
R-HSA-1226099	Signaling by FGFR in disease	1/114	63/10704	0.491624	0.62555	0.399724	NCBP2	1
R-HSA-6796648	TP53 Regulates Transcription of DNA Repair Genes	1/114	65/10704	0.502459	0.637139	0.407129	TP53	1
R-HSA-9609646	HCMV Infection	2/114	160/10704	0.510804	0.645503	0.412474	DYNC1LI2/MVB12A	2
R-HSA-427359	SIRT1 negatively regulates rRNA expression	1/114	68/10704	0.518284	0.650499	0.415666	TBP	1
R-HSA-5658442	Regulation of RAS by GAPs	1/114	68/10704	0.518284	0.650499	0.415666	CUL3	1
R-HSA-388841	Costimulation by the CD28 family	1/114	69/10704	0.523447	0.654752	0.418384	MTOR	1
R-HSA-909733	Interferon alpha/beta signaling	1/114	70/10704	0.528555	0.658908	0.42104	HLA-F	1
R-HSA-983231	Factors involved in megakaryocyte development and platelet production	2/114	168/10704	0.537069	0.667267	0.426381	RCOR1/TP53	2
R-HSA-5654738	Signaling by FGFR2	1/114	73/10704	0.543557	0.673062	0.430084	NCBP2	1
R-HSA-606279	Deposition of new CENPA-containing nucleosomes at the centromere	1/114	74/10704	0.548451	0.674595	0.431064	KNL1	1
R-HSA-774815	Nucleosome assembly	1/114	74/10704	0.548451	0.674595	0.431064	KNL1	1
R-HSA-112315	Transmission across Chemical Synapses	3/114	270/10704	0.552046	0.67676	0.432447	MDM2/AP2A2/AP2S1	3
R-HSA-204998	Cell death signalling via NRAGE, NRIF and NADE	1/114	76/10704	0.558085	0.678644	0.433651	ARHGEF1	1
R-HSA-5693565	Recruitment and ATM-mediated phosphorylation of repair and signaling proteins at DNA double strand breaks	1/114	76/10704	0.558085	0.678644	0.433651	TP53	1
R-HSA-983169	Class I MHC mediated antigen processing & presentation	4/114	370/10704	0.5591	0.678644	0.433651	HLA-F/KLHL3/B2M/CUL3	4
R-HSA-5693606	DNA Double Strand Break Response	1/114	77/10704	0.562825	0.678701	0.433687	TP53	1
R-HSA-8852276	The role of GTSE1 in G2/M progression after G2 checkpoint	1/114	77/10704	0.562825	0.678701	0.433687	TP53	1
R-HSA-2559586	DNA Damage/Telomere Stress Induced Senescence	1/114	80/10704	0.576745	0.6889	0.440205	TP53	1
R-HSA-416482	G alpha (12/13) signalling events	1/114	80/10704	0.576745	0.6889	0.440205	ARHGEF1	1
R-HSA-5673001	RAF/MAP kinase cascade	3/114	280/10704	0.576884	0.6889	0.440205	LAMTOR2/LAMTOR3/CUL3	3
R-HSA-9663891	Selective autophagy	1/114	81/10704	0.581287	0.691919	0.442133	DYNC1LI2	1
R-HSA-5684996	MAPK1/MAPK3 signaling	3/114	286/10704	0.591375	0.701664	0.44836	LAMTOR2/LAMTOR3/CUL3	3
R-HSA-5632684	Hedgehog 'on' state	1/114	85/10704	0.598976	0.706141	0.451221	CUL3	1
R-HSA-69002	DNA Replication Pre-Initiation	1/114	85/10704	0.598976	0.706141	0.451221	POLA1	1
R-HSA-190236	Signaling by FGFR	1/114	87/10704	0.60754	0.713957	0.456215	NCBP2	1
R-HSA-9607240	FLT3 Signaling	3/114	294/10704	0.610202	0.714808	0.456759	LAMTOR2/LAMTOR3/CUL3	3
R-HSA-5688426	Deubiquitination	3/114	297/10704	0.617113	0.720617	0.460471	MDM2/TP53/MDM4	3
R-HSA-73772	RNA Polymerase I Promoter Escape	1/114	91/10704	0.624129	0.72651	0.464237	TBP	1
R-HSA-1912408	Pre-NOTCH Transcription and Translation	1/114	93/10704	0.632161	0.733442	0.468667	TP53	1
R-HSA-168164	Toll Like Receptor 3 (TLR3) Cascade	1/114	94/10704	0.636113	0.733442	0.468667	CASP8	1
R-HSA-3214815	HDACs deacetylate histones	1/114	94/10704	0.636113	0.733442	0.468667	RCOR1	1
R-HSA-390466	Chaperonin-mediated protein folding	1/114	95/10704	0.640023	0.733442	0.468667	TP53	1
R-HSA-69473	G2/M DNA damage checkpoint	1/114	95/10704	0.640023	0.733442	0.468667	TP53	1
R-HSA-193704	p75 NTR receptor-mediated signalling	1/114	97/10704	0.647718	0.739963	0.472833	ARHGEF1	1
R-HSA-166166	MyD88-independent TLR4 cascade	1/114	99/10704	0.65525	0.741679	0.47393	CASP8	1
R-HSA-4420097	VEGFA-VEGFR2 Pathway	1/114	99/10704	0.65525	0.741679	0.47393	MTOR	1
R-HSA-937061	TRIF(TICAM1)-mediated TLR4 signaling	1/114	99/10704	0.65525	0.741679	0.47393	CASP8	1
R-HSA-391251	Protein folding	1/114	101/10704	0.662622	0.742312	0.474334	TP53	1
R-HSA-5607764	CLEC7A (Dectin-1) signaling	1/114	101/10704	0.662622	0.742312	0.474334	CASP8	1
R-HSA-6807878	COPI-mediated anterograde transport	1/114	101/10704	0.662622	0.742312	0.474334	DYNC1LI2	1
R-HSA-1483257	Phospholipid metabolism	2/114	212/10704	0.663856	0.742312	0.474334	PIKFYVE/FIG4	2
R-HSA-5683057	MAPK family signaling cascades	3/114	325/10704	0.677633	0.755319	0.482646	LAMTOR2/LAMTOR3/CUL3	3
R-HSA-427413	NoRC negatively regulates rRNA expression	1/114	107/10704	0.683815	0.755319	0.482646	TBP	1
R-HSA-194138	Signaling by VEGF	1/114	108/10704	0.687216	0.755319	0.482646	MTOR	1
R-HSA-6785807	Interleukin-4 and Interleukin-13 signaling	1/114	108/10704	0.687216	0.755319	0.482646	TP53	1
R-HSA-1912422	Pre-NOTCH Expression and Processing	1/114	109/10704	0.690581	0.755319	0.482646	TP53	1
R-HSA-195721	Signaling by WNT	3/114	332/10704	0.691626	0.755319	0.482646	AP2A2/CUL3/AP2S1	3
R-HSA-5250941	Negative epigenetic regulation of rRNA expression	1/114	110/10704	0.693911	0.755319	0.482646	TBP	1
R-HSA-73854	RNA Polymerase I Promoter Clearance	1/114	110/10704	0.693911	0.755319	0.482646	TBP	1
R-HSA-977225	Amyloid fiber formation	1/114	110/10704	0.693911	0.755319	0.482646	B2M	1
R-HSA-156827	L13a-mediated translational silencing of Ceruloplasmin expression	1/114	111/10704	0.697205	0.756672	0.48351	PABPC1	1
R-HSA-73864	RNA Polymerase I Transcription	1/114	112/10704	0.700463	0.757979	0.484346	TBP	1
R-HSA-9610379	HCMV Late Events	1/114	116/10704	0.713154	0.769455	0.491679	MVB12A	1
R-HSA-8951664	Neddylation	2/114	234/10704	0.716118	0.770401	0.492283	KLHL3/CUL3	2
R-HSA-72613	Eukaryotic Translation Initiation	1/114	119/10704	0.72232	0.772569	0.493668	PABPC1	1
R-HSA-72737	Cap-dependent Translation Initiation	1/114	119/10704	0.72232	0.772569	0.493668	PABPC1	1
R-HSA-381426	Regulation of Insulin-like Growth Factor (IGF) transport and uptake by Insulin-like Growth Factor Binding Proteins (IGFBPs)	1/114	125/10704	0.739792	0.788969	0.504148	PAPPA	1
R-HSA-166016	Toll Like Receptor 4 (TLR4) Cascade	1/114	129/10704	0.750829	0.798432	0.510195	CASP8	1
R-HSA-8856688	Golgi-to-ER retrograde transport	1/114	133/10704	0.761403	0.80735	0.515893	DYNC1LI2	1
R-HSA-9609690	HCMV Early Events	1/114	135/10704	0.766521	0.810448	0.517873	DYNC1LI2	1
R-HSA-202733	Cell surface interactions at the vascular wall	1/114	137/10704	0.771531	0.813414	0.519768	TNFRSF10A	1
R-HSA-194840	Rho GTPase cycle	1/114	138/10704	0.773996	0.813688	0.519943	ARHGEF1	1
R-HSA-5621481	C-type lectin receptors (CLRs)	1/114	142/10704	0.783594	0.821438	0.524896	CASP8	1
R-HSA-5663202	Diseases of signal transduction by growth factor receptors and second messengers	3/114	387/10704	0.786092	0.821722	0.525077	MDM2/NCBP2/MTOR	3
R-HSA-5358351	Signaling by Hedgehog	1/114	149/10704	0.799429	0.833208	0.532416	CUL3	1
R-HSA-9018519	Estrogen-dependent gene expression	1/114	150/10704	0.801595	0.833208	0.532416	TBP	1
R-HSA-199977	ER to Golgi Anterograde Transport	1/114	154/10704	0.810031	0.839381	0.536361	DYNC1LI2	1
R-HSA-168898	Toll-like Receptor Cascades	1/114	155/10704	0.812084	0.839381	0.536361	CASP8	1
R-HSA-112316	Neuronal System	3/114	410/10704	0.817925	0.843057	0.53871	MDM2/AP2A2/AP2S1	3
R-HSA-69481	G2/M Checkpoints	1/114	168/10704	0.836851	0.860162	0.54964	TP53	1
R-HSA-983168	Antigen processing: Ubiquitination & Proteasome degradation	2/114	309/10704	0.845857	0.867004	0.554012	KLHL3/CUL3	2
R-HSA-948021	Transport to the Golgi and subsequent modification	1/114	185/10704	0.864418	0.883574	0.5646	DYNC1LI2	1
R-HSA-69275	G2/M Transition	1/114	196/10704	0.87974	0.896751	0.57302	TP53	1
R-HSA-453274	Mitotic G2-G2/M phases	1/114	198/10704	0.882335	0.896919	0.573128	TP53	1
R-HSA-8939211	ESR-mediated signaling	1/114	223/10704	0.910452	0.922959	0.589767	TBP	1
R-HSA-201681	TCF dependent signaling in response to WNT	1/114	233/10704	0.919733	0.929812	0.594146	CUL3	1
R-HSA-157118	Signaling by NOTCH	1/114	236/10704	0.922326	0.929886	0.594194	TP53	1
R-HSA-449147	Signaling by Interleukins	2/114	461/10704	0.960176	0.9632	0.615481	SNRPA1/TP53	2
R-HSA-9006931	Signaling by Nuclear Receptors	1/114	299/10704	0.961115	0.9632	0.615481	TBP	1
R-HSA-446203	Asparagine N-linked glycosylation	1/114	304/10704	0.9632	0.9632	0.615481	DYNC1LI2	1

## Sheet: Classical_GOBP
ID	Description	GeneRatio	BgRatio	pvalue	p.adjust	qvalue	geneID	Count
GO:0000377	RNA splicing, via transesterification reactions with bulged adenosine as nucleophile	32/124	390/18866	2.84676e-26	2.47659e-23	2.07182e-23	SNRPD3/LSM8/SF3A2/LSM7/SNRPA1/PRPF6/SNRPF/EIF4A3/SNRPG/UPF3B/SNRPD1/LSM3/SART1/PABPC1/PRPF3/SNRNP200/NCBP2/SF3B1/SNRPD2/MAGOH/CDC5L/LSM2/SMU1/EFTUD2/SNRPE/LSM5/SNRPB/LSM6/RBM8A/PRPF8/SNRNP70/LSM4	32
GO:0000398	mRNA splicing, via spliceosome	32/124	390/18866	2.84676e-26	2.47659e-23	2.07182e-23	SNRPD3/LSM8/SF3A2/LSM7/SNRPA1/PRPF6/SNRPF/EIF4A3/SNRPG/UPF3B/SNRPD1/LSM3/SART1/PABPC1/PRPF3/SNRNP200/NCBP2/SF3B1/SNRPD2/MAGOH/CDC5L/LSM2/SMU1/EFTUD2/SNRPE/LSM5/SNRPB/LSM6/RBM8A/PRPF8/SNRNP70/LSM4	32
GO:0000375	RNA splicing, via transesterification reactions	32/124	393/18866	3.62251e-26	2.47659e-23	2.07182e-23	SNRPD3/LSM8/SF3A2/LSM7/SNRPA1/PRPF6/SNRPF/EIF4A3/SNRPG/UPF3B/SNRPD1/LSM3/SART1/PABPC1/PRPF3/SNRNP200/NCBP2/SF3B1/SNRPD2/MAGOH/CDC5L/LSM2/SMU1/EFTUD2/SNRPE/LSM5/SNRPB/LSM6/RBM8A/PRPF8/SNRNP70/LSM4	32
GO:0008380	RNA splicing	33/124	487/18866	1.96215e-24	1.00609e-21	8.41661e-22	SNRPD3/LSM8/SF3A2/LSM7/SNRPA1/PRPF6/SNRPF/EIF4A3/SNRPG/UPF3B/SNRPD1/LSM3/SART1/PABPC1/PRPF3/SNRNP200/NCBP2/SF3B1/SNRPD2/MAGOH/CDC5L/RRAGC/LSM2/SMU1/EFTUD2/SNRPE/LSM5/SNRPB/LSM6/RBM8A/PRPF8/SNRNP70/LSM4	33
GO:0000956	nuclear-transcribed mRNA catabolic process	20/124	210/18866	7.44764e-18	3.05502e-15	2.55572e-15	SMG1/LSM7/EIF4A3/UPF3B/LSM3/PABPC1/NCBP2/GSPT2/UPF2/ETF1/MAGOH/UPF3A/LSM2/GSPT1/LSM5/LSM6/SMG7/RBM8A/LSM4/UPF1	20
GO:0000387	spliceosomal snRNP assembly	13/124	54/18866	1.97941e-17	6.76629e-15	5.66042e-15	SNRPD3/PRPF6/SNRPF/SNRPG/SNRPD1/SART1/PRPF3/SNRPD2/LSM2/SNRPE/SNRPB/PRPF8/LSM4	13
GO:0006402	mRNA catabolic process	22/124	376/18866	4.60049e-15	1.34794e-12	1.12764e-12	SMG1/LSM7/EIF4A3/UPF3B/LSM3/PABPC1/NCBP2/GSPT2/UPF2/ETF1/MTOR/MAGOH/UPF3A/LSM2/GSPT1/LSM5/LSM6/SMG7/RBM8A/LSM4/UPF1/ANP32A	22
GO:0006401	RNA catabolic process	22/124	415/18866	3.48736e-14	8.94073e-12	7.47948e-12	SMG1/LSM7/EIF4A3/UPF3B/LSM3/PABPC1/NCBP2/GSPT2/UPF2/ETF1/MTOR/MAGOH/UPF3A/LSM2/GSPT1/LSM5/LSM6/SMG7/RBM8A/LSM4/UPF1/ANP32A	22
GO:0000184	nuclear-transcribed mRNA catabolic process, nonsense-mediated decay	14/124	120/18866	4.93747e-14	1.12519e-11	9.41295e-12	SMG1/EIF4A3/UPF3B/PABPC1/NCBP2/GSPT2/UPF2/ETF1/MAGOH/UPF3A/GSPT1/SMG7/RBM8A/UPF1	14
GO:0006913	nucleocytoplasmic transport	20/124	354/18866	1.75008e-13	3.58942e-11	3.00277e-11	SNRPD3/MDM2/SMG1/SNRPF/TP53/EIF4A3/SNRPG/UPF3B/SNRPD1/NCBP2/SNRPD2/UPF2/MAGOH/UPF3A/SNRPE/SNRPB/SMG7/RBM8A/UPF1/ANP32A	20
GO:0051169	nuclear transport	20/124	357/18866	2.04851e-13	3.81954e-11	3.19528e-11	SNRPD3/MDM2/SMG1/SNRPF/TP53/EIF4A3/SNRPG/UPF3B/SNRPD1/NCBP2/SNRPD2/UPF2/MAGOH/UPF3A/SNRPE/SNRPB/SMG7/RBM8A/UPF1/ANP32A	20
GO:0022618	ribonucleoprotein complex assembly	16/124	233/18866	2.91527e-12	4.98267e-10	4.16832e-10	SNRPD3/SF3A2/PRPF6/SNRPF/SNRPG/SNRPD1/SART1/PRPF3/SNRNP200/SF3B1/SNRPD2/LSM2/SNRPE/SNRPB/PRPF8/LSM4	16
GO:0071826	ribonucleoprotein complex subunit organization	16/124	240/18866	4.57763e-12	7.22209e-10	6.04173e-10	SNRPD3/SF3A2/PRPF6/SNRPF/SNRPG/SNRPD1/SART1/PRPF3/SNRNP200/SF3B1/SNRPD2/LSM2/SNRPE/SNRPB/PRPF8/LSM4	16
GO:0098781	ncRNA transcription	12/124	109/18866	6.91843e-12	1.01355e-09	8.47897e-10	TP53/INTS6/INTS3/NCBP2/INTS5/MTOR/TAF11/TAF5/TAF8/TBP/TAF6/INTS1	12
GO:0032008	positive regulation of TOR signaling	9/124	43/18866	7.96888e-12	1.08961e-09	9.11528e-10	RPTOR/LAMTOR5/LAMTOR1/LAMTOR4/LAMTOR2/RRAGC/RRAGA/LAMTOR3/RHEB	9
GO:1901796	regulation of signal transduction by p53 class mediator	14/124	180/18866	1.35891e-11	1.74195e-09	1.45725e-09	SNAI1/MDM2/ING5/TAF2/TAF4/TAF12/TP53/TAF7/TAF11/TAF5/TBP/TAF6/MDM4/TAF1	14
GO:0007050	cell cycle arrest	15/124	234/18866	3.88809e-11	4.69087e-09	3.92421e-09	MDM2/RPTOR/ILK/LAMTOR5/TP53/LAMTOR1/LAMTOR4/MTOR/LAMTOR2/RRAGC/RRAGA/MDM4/PCNA/LAMTOR3/RHEB	15
GO:0042795	snRNA transcription by RNA polymerase II	10/124	73/18866	4.56225e-11	5.19843e-09	4.34881e-09	INTS6/INTS3/NCBP2/INTS5/TAF11/TAF5/TAF8/TBP/TAF6/INTS1	10
GO:0009301	snRNA transcription	10/124	74/18866	5.2461e-11	5.66303e-09	4.73748e-09	INTS6/INTS3/NCBP2/INTS5/TAF11/TAF5/TAF8/TBP/TAF6/INTS1	10
GO:0016241	regulation of macroautophagy	13/124	176/18866	1.44897e-10	1.48591e-08	1.24306e-08	PIKFYVE/RPTOR/SMG1/LAMTOR5/TP53/LAMTOR1/LAMTOR4/MTOR/LAMTOR2/RRAGC/RRAGA/LAMTOR3/RHEB	13
GO:0008334	histone mRNA metabolic process	7/124	25/18866	1.94601e-10	1.9006e-08	1.58997e-08	SNRPD3/SNRPF/SNRPG/NCBP2/SNRPE/SNRPB/UPF1	7
GO:0072331	signal transduction by p53 class mediator	15/124	267/18866	2.48792e-10	2.31942e-08	1.94034e-08	SNAI1/MDM2/ING5/TAF2/TAF4/TAF12/TP53/TAF7/TAF11/TAF5/TBP/TAF6/MDM4/PCNA/TAF1	15
GO:0031929	TOR signaling	11/124	124/18866	5.69909e-10	5.08211e-08	4.2515e-08	RPTOR/SMG1/LAMTOR5/LAMTOR1/LAMTOR4/MTOR/LAMTOR2/RRAGC/RRAGA/LAMTOR3/RHEB	11
GO:0071230	cellular response to amino acid stimulus	9/124	69/18866	6.94107e-10	5.7708e-08	4.82764e-08	RPTOR/LAMTOR5/LAMTOR1/LAMTOR4/MTOR/LAMTOR2/RRAGC/RRAGA/LAMTOR3	9
GO:0006383	transcription by RNA polymerase III	8/124	47/18866	7.03413e-10	5.7708e-08	4.82764e-08	RPTOR/POLR3H/MTOR/POLR3F/TBP/POLR3D/POLR3G/CRCP	8
GO:0071229	cellular response to acid chemical	9/124	76/18866	1.67899e-09	1.32447e-07	1.108e-07	RPTOR/LAMTOR5/LAMTOR1/LAMTOR4/MTOR/LAMTOR2/RRAGC/RRAGA/LAMTOR3	9
GO:0016236	macroautophagy	15/124	310/18866	1.95375e-09	1.48413e-07	1.24156e-07	PIKFYVE/RPTOR/KLHL3/SMG1/LAMTOR5/TP53/LAMTOR1/LAMTOR4/MTOR/LAMTOR2/RRAGC/RRAGA/LAMTOR3/RHEB/MVB12A	15
GO:0022613	ribonucleoprotein complex biogenesis	18/124	482/18866	2.65282e-09	1.94319e-07	1.6256e-07	SNRPD3/SF3A2/PRPF6/SNRPF/EIF4A3/SNRPG/SNRPD1/SART1/PRPF3/SNRNP200/SF3B1/SNRPD2/LSM2/SNRPE/SNRPB/LSM6/PRPF8/LSM4	18
GO:0043200	response to amino acid	10/124	114/18866	3.98659e-09	2.81948e-07	2.35867e-07	RPTOR/LAMTOR5/LAMTOR1/LAMTOR4/MTOR/LAMTOR2/RRAGC/RRAGA/PCNA/LAMTOR3	10
GO:0006352	DNA-templated transcription, initiation	13/124	249/18866	1.01004e-08	6.90533e-07	5.77674e-07	POLR3H/TAF2/TAF4/TAF12/TP53/TAF7/TAF11/TAF5/TAF8/TBP/TAF6/CRCP/TAF1	13
GO:0051123	RNA polymerase II preinitiation complex assembly	6/124	26/18866	1.47554e-08	9.76238e-07	8.16684e-07	TAF12/TP53/TAF7/TAF11/TBP/TAF1	6
GO:0001101	response to acid chemical	10/124	132/18866	1.65528e-08	1.06093e-06	8.87534e-07	RPTOR/LAMTOR5/LAMTOR1/LAMTOR4/MTOR/LAMTOR2/RRAGC/RRAGA/PCNA/LAMTOR3	10
GO:0032006	regulation of TOR signaling	9/124	102/18866	2.33965e-08	1.45413e-06	1.21647e-06	RPTOR/LAMTOR5/LAMTOR1/LAMTOR4/LAMTOR2/RRAGC/RRAGA/LAMTOR3/RHEB	9
GO:0006611	protein export from nucleus	11/124	184/18866	3.65939e-08	2.20747e-06	1.84669e-06	MDM2/SMG1/TP53/EIF4A3/UPF3B/NCBP2/UPF2/MAGOH/SMG7/RBM8A/UPF1	11
GO:0006367	transcription initiation from RNA polymerase II promoter	11/124	189/18866	4.82041e-08	2.82476e-06	2.36309e-06	TAF2/TAF4/TAF12/TP53/TAF7/TAF11/TAF5/TAF8/TBP/TAF6/TAF1	11
GO:0006406	mRNA export from nucleus	9/124	113/18866	5.74049e-08	3.18209e-06	2.66202e-06	SMG1/EIF4A3/UPF3B/NCBP2/UPF2/MAGOH/SMG7/RBM8A/UPF1	9
GO:0071427	mRNA-containing ribonucleoprotein complex export from nucleus	9/124	113/18866	5.74049e-08	3.18209e-06	2.66202e-06	SMG1/EIF4A3/UPF3B/NCBP2/UPF2/MAGOH/SMG7/RBM8A/UPF1	9
GO:0051028	mRNA transport	10/124	152/18866	6.36942e-08	3.43781e-06	2.87594e-06	SMG1/EIF4A3/UPF3B/NCBP2/UPF2/MAGOH/UPF3A/SMG7/RBM8A/UPF1	10
GO:0043928	exonucleolytic catabolism of deadenylated mRNA	6/124	33/18866	6.83658e-08	3.51106e-06	2.93722e-06	LSM7/LSM3/LSM2/LSM5/LSM6/LSM4	6
GO:0010506	regulation of autophagy	14/124	347/18866	6.84751e-08	3.51106e-06	2.93722e-06	PIKFYVE/RPTOR/SMG1/LAMTOR5/TP53/LAMTOR1/LAMTOR4/MTOR/LAMTOR2/RRAGC/RRAGA/SNRNP70/LAMTOR3/RHEB	14
GO:0000245	spliceosomal complex assembly	8/124	85/18866	8.74285e-08	4.37356e-06	3.65875e-06	SF3A2/PRPF6/SNRPG/SNRPD1/SNRNP200/SF3B1/SNRPD2/SNRPE	8
GO:0000291	nuclear-transcribed mRNA catabolic process, exonucleolytic	6/124	35/18866	9.91215e-08	4.72786e-06	3.95515e-06	LSM7/LSM3/LSM2/LSM5/LSM6/LSM4	6
GO:0006369	termination of RNA polymerase II transcription	6/124	35/18866	9.91215e-08	4.72786e-06	3.95515e-06	SNRPD3/SNRPF/SNRPG/NCBP2/SNRPE/SNRPB	6
GO:0051168	nuclear export	11/124	204/18866	1.05109e-07	4.89952e-06	4.09876e-06	MDM2/SMG1/TP53/EIF4A3/UPF3B/NCBP2/UPF2/MAGOH/SMG7/RBM8A/UPF1	11
GO:0070897	transcription preinitiation complex assembly	6/124	37/18866	1.40452e-07	6.40149e-06	5.35524e-06	TAF12/TP53/TAF7/TAF11/TBP/TAF1	6
GO:0071426	ribonucleoprotein complex export from nucleus	9/124	130/18866	1.92813e-07	8.59695e-06	7.19188e-06	SMG1/EIF4A3/UPF3B/NCBP2/UPF2/MAGOH/SMG7/RBM8A/UPF1	9
GO:0071166	ribonucleoprotein complex localization	9/124	131/18866	2.05902e-07	8.98522e-06	7.5167e-06	SMG1/EIF4A3/UPF3B/NCBP2/UPF2/MAGOH/SMG7/RBM8A/UPF1	9
GO:0006403	RNA localization	11/124	236/18866	4.54445e-07	1.92959e-05	1.61422e-05	SMG1/PRPF6/EIF4A3/UPF3B/NCBP2/UPF2/MAGOH/UPF3A/SMG7/RBM8A/UPF1	11
GO:0006405	RNA export from nucleus	9/124	144/18866	4.60993e-07	1.92959e-05	1.61422e-05	SMG1/EIF4A3/UPF3B/NCBP2/UPF2/MAGOH/SMG7/RBM8A/UPF1	9
GO:0038202	TORC1 signaling	6/124	46/18866	5.39225e-07	2.2119e-05	1.85039e-05	RPTOR/SMG1/LAMTOR5/MTOR/RRAGC/RRAGA	6
GO:0006353	DNA-templated transcription, termination	7/124	75/18866	6.12359e-07	2.46264e-05	2.06015e-05	SNRPD3/SNRPF/SNRPG/NCBP2/TBP/SNRPE/SNRPB	7
GO:0031123	RNA 3'-end processing	9/124	153/18866	7.6881e-07	2.99857e-05	2.50849e-05	EIF4A3/UPF3B/INTS6/PABPC1/NCBP2/INTS5/MAGOH/RBM8A/INTS1	9
GO:0000288	nuclear-transcribed mRNA catabolic process, deadenylation-dependent decay	7/124	78/18866	8.01916e-07	2.99857e-05	2.50849e-05	LSM7/LSM3/PABPC1/LSM2/LSM5/LSM6/LSM4	7
GO:0032201	telomere maintenance via semi-conservative replication	5/124	27/18866	8.1322e-07	2.99857e-05	2.50849e-05	POLD3/POLA1/POLD2/PCNA/UPF1	5
GO:0050657	nucleic acid transport	10/124	200/18866	8.18721e-07	2.99857e-05	2.50849e-05	SMG1/EIF4A3/UPF3B/NCBP2/UPF2/MAGOH/UPF3A/SMG7/RBM8A/UPF1	10
GO:0050658	RNA transport	10/124	200/18866	8.18721e-07	2.99857e-05	2.50849e-05	SMG1/EIF4A3/UPF3B/NCBP2/UPF2/MAGOH/UPF3A/SMG7/RBM8A/UPF1	10
GO:0051236	establishment of RNA localization	10/124	203/18866	9.37798e-07	3.37443e-05	2.82292e-05	SMG1/EIF4A3/UPF3B/NCBP2/UPF2/MAGOH/UPF3A/SMG7/RBM8A/UPF1	10
GO:0006271	DNA strand elongation involved in DNA replication	4/124	19/18866	6.38372e-06	0.000225742	0.000188847	POLD3/POLA1/POLD2/PCNA	4
GO:0015931	nucleobase-containing compound transport	10/124	261/18866	8.84743e-06	0.000307561	0.000257294	SMG1/EIF4A3/UPF3B/NCBP2/UPF2/MAGOH/UPF3A/SMG7/RBM8A/UPF1	10
GO:0032481	positive regulation of type I interferon production	6/124	74/18866	9.17896e-06	0.000313767	0.000262486	POLR3H/POLR3B/POLR3F/POLR3D/POLR3G/CRCP	6
GO:0016573	histone acetylation	8/124	159/18866	1.02693e-05	0.000345283	0.000288851	BRD8/ING5/TAF12/TAF7/TAF5/TAF6/KAT7/TAF1	8
GO:0018393	internal peptidyl-lysine acetylation	8/124	164/18866	1.28725e-05	0.000425831	0.000356235	BRD8/ING5/TAF12/TAF7/TAF5/TAF6/KAT7/TAF1	8
GO:0006475	internal protein amino acid acetylation	8/124	166/18866	1.40591e-05	0.000457701	0.000382896	BRD8/ING5/TAF12/TAF7/TAF5/TAF6/KAT7/TAF1	8
GO:0006359	regulation of transcription by RNA polymerase III	4/124	23/18866	1.42902e-05	0.000457958	0.00038311	RPTOR/MTOR/POLR3F/POLR3G	4
GO:0071824	protein-DNA complex subunit organization	10/124	282/18866	1.7314e-05	0.000541798	0.000453247	ANP32E/TAF12/TP53/TAF7/KNL1/VPS72/TAF11/TBP/MIS12/TAF1	10
GO:0051170	import into nucleus	8/124	171/18866	1.74347e-05	0.000541798	0.000453247	SNRPD3/SNRPF/TP53/SNRPG/SNRPD1/SNRPD2/SNRPE/SNRPB	8
GO:0018394	peptidyl-lysine acetylation	8/124	172/18866	1.81857e-05	0.000556699	0.000465713	BRD8/ING5/TAF12/TAF7/TAF5/TAF6/KAT7/TAF1	8
GO:0032479	regulation of type I interferon production	7/124	125/18866	1.87608e-05	0.000565857	0.000473375	POLR3H/POLR3B/POLR3F/POLA1/POLR3D/POLR3G/CRCP	7
GO:0032606	type I interferon production	7/124	127/18866	2.07967e-05	0.000618174	0.000517141	POLR3H/POLR3B/POLR3F/POLA1/POLR3D/POLR3G/CRCP	7
GO:0022616	DNA strand elongation	4/124	26/18866	2.37611e-05	0.000696201	0.000582416	POLD3/POLA1/POLD2/PCNA	4
GO:0000244	spliceosomal tri-snRNP complex assembly	4/124	27/18866	2.77521e-05	0.000801683	0.000670658	PRPF6/PRPF3/LSM2/PRPF8	4
GO:0006417	regulation of translation	12/124	450/18866	4.17874e-05	0.00119036	0.000995811	EIF4A3/UPF3B/PABPC1/NCBP2/ETF1/MTOR/MAGOH/UPF3A/GSPT1/RBM8A/EIF4E2/UPF1	12
GO:0032728	positive regulation of interferon-beta production	4/124	30/18866	4.26803e-05	0.00119914	0.00100316	POLR3B/POLR3F/POLR3D/POLR3G	4
GO:0006449	regulation of translational termination	3/124	11/18866	4.40009e-05	0.00121954	0.00102022	ETF1/GSPT1/UPF1	3
GO:0033260	nuclear DNA replication	5/124	60/18866	4.62647e-05	0.00126519	0.00105841	POLD3/POLA1/POLD2/PCNA/UPF1	5
GO:0031124	mRNA 3'-end processing	6/124	101/18866	5.43551e-05	0.00146687	0.00122713	EIF4A3/UPF3B/PABPC1/NCBP2/MAGOH/RBM8A	6
GO:0006473	protein acetylation	8/124	203/18866	5.93092e-05	0.00157978	0.00132159	BRD8/ING5/TAF12/TAF7/TAF5/TAF6/KAT7/TAF1	8
GO:0044786	cell cycle DNA replication	5/124	65/18866	6.81611e-05	0.00179229	0.00149936	POLD3/POLA1/POLD2/PCNA/UPF1	5
GO:0016180	snRNA processing	4/124	36/18866	8.89855e-05	0.00231024	0.00193266	INTS6/INTS3/INTS5/INTS1	4
GO:0000075	cell cycle checkpoint	8/124	219/18866	0.000100767	0.00258341	0.00216118	MDM2/TP53/BUB1/INTS3/CDC5L/ZWINT/MDM4/PCNA	8
GO:0007093	mitotic cell cycle checkpoint	7/124	166/18866	0.000114269	0.00289341	0.00242052	MDM2/TP53/BUB1/INTS3/ZWINT/MDM4/PCNA	7
GO:0072401	signal transduction involved in DNA integrity checkpoint	5/124	73/18866	0.000118866	0.00293727	0.00245721	MDM2/TP53/CDC5L/MDM4/PCNA	5
GO:0072422	signal transduction involved in DNA damage checkpoint	5/124	73/18866	0.000118866	0.00293727	0.00245721	MDM2/TP53/CDC5L/MDM4/PCNA	5
GO:0072395	signal transduction involved in cell cycle checkpoint	5/124	74/18866	0.000126814	0.00309638	0.00259031	MDM2/TP53/CDC5L/MDM4/PCNA	5
GO:0031503	protein-containing complex localization	9/124	291/18866	0.000131721	0.00317834	0.00265888	SMG1/EIF4A3/UPF3B/NCBP2/UPF2/MAGOH/SMG7/RBM8A/UPF1	9
GO:1902042	negative regulation of extrinsic apoptotic signaling pathway via death domain receptors	4/124	41/18866	0.000149154	0.00355714	0.00297577	TNFRSF10A/CFLAR/CASP8/TNFSF10	4
GO:0034644	cellular response to UV	5/124	81/18866	0.000194453	0.00458418	0.00383495	MDM2/POLD3/TP53/PCNA/TAF1	5
GO:0065004	protein-DNA complex assembly	8/124	243/18866	0.000205805	0.00479665	0.0040127	TAF12/TP53/TAF7/KNL1/TAF11/TBP/MIS12/TAF1	8
GO:0044843	cell cycle G1/S phase transition	9/124	310/18866	0.000211366	0.00487092	0.00407482	MDM2/RPTOR/TP53/GSPT1/MDM4/POLA1/PCNA/CUL3/TAF1	9
GO:0043543	protein acylation	8/124	248/18866	0.000236281	0.00538458	0.00450454	BRD8/ING5/TAF12/TAF7/TAF5/TAF6/KAT7/TAF1	8
GO:0010507	negative regulation of autophagy	5/124	85/18866	0.000243796	0.00549478	0.00459672	SMG1/TP53/MTOR/RRAGA/SNRNP70	5
GO:0042770	signal transduction in response to DNA damage	6/124	133/18866	0.000247933	0.0055273	0.00462393	SNAI1/MDM2/TP53/CDC5L/MDM4/PCNA	6
GO:0016073	snRNA metabolic process	4/124	47/18866	0.000254834	0.00555921	0.00465062	INTS6/INTS3/INTS5/INTS1	4
GO:0046677	response to antibiotic	4/124	47/18866	0.000254834	0.00555921	0.00465062	MDM2/TP53/CASP8/KAT7	4
GO:0006919	activation of cysteine-type endopeptidase activity involved in apoptotic process	5/124	86/18866	0.000257496	0.00555921	0.00465062	TNFRSF10A/CASP10/CFLAR/CASP8/TNFSF10	5
GO:0032648	regulation of interferon-beta production	4/124	48/18866	0.000276597	0.00590938	0.00494356	POLR3B/POLR3F/POLR3D/POLR3G	4
GO:0032608	interferon-beta production	4/124	50/18866	0.000324075	0.00685235	0.00573242	POLR3B/POLR3F/POLR3D/POLR3G	4
GO:0032288	myelin assembly	3/124	21/18866	0.000338033	0.00707454	0.00591829	PIKFYVE/ILK/FIG4	3
GO:0003179	heart valve morphogenesis	4/124	52/18866	0.000377124	0.00781294	0.00653601	SNAI1/MDM2/MTOR/MDM4	4
GO:0000731	DNA synthesis involved in DNA repair	4/124	53/18866	0.000405851	0.008324	0.00696355	POLD3/POLA1/POLD2/PCNA	4
GO:0006297	nucleotide-excision repair, DNA gap filling	3/124	23/18866	0.000445819	0.00901975	0.00754559	POLD3/POLD2/PCNA	3
GO:0006260	DNA replication	8/124	273/18866	0.000449404	0.00901975	0.00754559	POLD3/ING5/TP53/POLA1/POLD2/PCNA/KAT7/UPF1	8
GO:1903311	regulation of mRNA metabolic process	9/124	344/18866	0.000452967	0.00901975	0.00754559	PABPC1/NCBP2/MTOR/MAGOH/SMU1/RBM8A/SNRNP70/UPF1/ANP32A	9
GO:0006261	DNA-dependent DNA replication	6/124	151/18866	0.00048919	0.0096474	0.00807065	POLD3/POLA1/POLD2/PCNA/KAT7/UPF1	6
GO:0006977	DNA damage response, signal transduction by p53 class mediator resulting in cell cycle arrest	4/124	56/18866	0.000501393	0.00979387	0.00819319	MDM2/TP53/MDM4/PCNA	4
GO:0072431	signal transduction involved in mitotic G1 DNA damage checkpoint	4/124	57/18866	0.000536515	0.010284	0.00860323	MDM2/TP53/MDM4/PCNA	4
GO:1902400	intracellular signal transduction involved in G1 DNA damage checkpoint	4/124	57/18866	0.000536515	0.010284	0.00860323	MDM2/TP53/MDM4/PCNA	4
GO:0043281	regulation of cysteine-type endopeptidase activity involved in apoptotic process	7/124	215/18866	0.000552425	0.010491	0.00877634	TNFRSF10A/MDM2/LAMTOR5/CASP10/CFLAR/CASP8/TNFSF10	7
GO:0072413	signal transduction involved in mitotic cell cycle checkpoint	4/124	59/18866	0.000611949	0.0113073	0.00945923	MDM2/TP53/MDM4/PCNA	4
GO:1902402	signal transduction involved in mitotic DNA damage checkpoint	4/124	59/18866	0.000611949	0.0113073	0.00945923	MDM2/TP53/MDM4/PCNA	4
GO:1902403	signal transduction involved in mitotic DNA integrity checkpoint	4/124	59/18866	0.000611949	0.0113073	0.00945923	MDM2/TP53/MDM4/PCNA	4
GO:0000082	G1/S transition of mitotic cell cycle	8/124	287/18866	0.000624539	0.0114369	0.00956766	MDM2/RPTOR/TP53/GSPT1/MDM4/POLA1/PCNA/CUL3	8
GO:0043966	histone H3 acetylation	4/124	60/18866	0.000652355	0.0118405	0.00990534	ING5/TAF12/TAF5/KAT7	4
GO:0000070	mitotic sister chromatid segregation	6/124	161/18866	0.000685853	0.0121766	0.0101864	NSL1/BUB1/ZWINT/DSN1/CUL3/MIS12	6
GO:0000723	telomere maintenance	6/124	161/18866	0.000685853	0.0121766	0.0101864	POLD3/SMG1/POLA1/POLD2/PCNA/UPF1	6
GO:0003170	heart valve development	4/124	61/18866	0.000694616	0.0121766	0.0101864	SNAI1/MDM2/MTOR/MDM4	4
GO:1902041	regulation of extrinsic apoptotic signaling pathway via death domain receptors	4/124	61/18866	0.000694616	0.0121766	0.0101864	TNFRSF10A/CFLAR/CASP8/TNFSF10	4
GO:0030330	DNA damage response, signal transduction by p53 class mediator	5/124	107/18866	0.000704459	0.0122445	0.0102433	SNAI1/MDM2/TP53/MDM4/PCNA	5
GO:2001020	regulation of response to DNA damage stimulus	7/124	226/18866	0.000741906	0.0126997	0.0106241	SNAI1/MDM2/SMCHD1/SMG1/TP53/PCNA/KAT7	7
GO:0001819	positive regulation of cytokine production	10/124	447/18866	0.000743036	0.0126997	0.0106241	HLA-F/POLR3H/POLR3B/LAMTOR5/POLR3F/CASP8/B2M/POLR3D/POLR3G/CRCP	10
GO:0031571	mitotic G1 DNA damage checkpoint	4/124	63/18866	0.000784892	0.0133042	0.0111298	MDM2/TP53/MDM4/PCNA	4
GO:0006289	nucleotide-excision repair	5/124	110/18866	0.000798459	0.0134233	0.0112294	POLD3/TP53/POLD2/PCNA/KAT7	5
GO:0044783	G1 DNA damage checkpoint	4/124	64/18866	0.000833002	0.0137781	0.0115263	MDM2/TP53/MDM4/PCNA	4
GO:0044819	mitotic G1/S transition checkpoint	4/124	64/18866	0.000833002	0.0137781	0.0115263	MDM2/TP53/MDM4/PCNA	4
GO:0010927	cellular component assembly involved in morphogenesis	5/124	112/18866	0.000866127	0.0142114	0.0118887	PIKFYVE/ILK/CFLAR/KNL1/FIG4	5
GO:0050690	regulation of defense response to virus by virus	3/124	29/18866	0.000893764	0.0145485	0.0121707	AP2A2/B2M/AP2S1	3
GO:0032200	telomere organization	6/124	174/18866	0.00102727	0.0164814	0.0137877	POLD3/SMG1/POLA1/POLD2/PCNA/UPF1	6
GO:2000116	regulation of cysteine-type endopeptidase activity	7/124	239/18866	0.00102858	0.0164814	0.0137877	TNFRSF10A/MDM2/LAMTOR5/CASP10/CFLAR/CASP8/TNFSF10	7
GO:0016570	histone modification	10/124	468/18866	0.00105274	0.0167377	0.0140022	BRD8/ING5/RCOR1/TAF12/TP53/TAF7/TAF5/TAF6/KAT7/TAF1	10
GO:0034472	snRNA 3'-end processing	3/124	31/18866	0.001089	0.0171419	0.0143403	INTS6/INTS5/INTS1	3
GO:0007569	cell aging	5/124	118/18866	0.00109488	0.0171419	0.0143403	ILK/TP53/MTOR/B2M/LIMS1	5
GO:0002478	antigen processing and presentation of exogenous peptide antigen	6/124	177/18866	0.00112192	0.0174323	0.0145832	HLA-F/PIKFYVE/AP2A2/DYNC1LI2/B2M/AP2S1	6
GO:0043967	histone H4 acetylation	4/124	70/18866	0.00116624	0.0179846	0.0150452	BRD8/ING5/TAF7/KAT7	4
GO:0016569	covalent chromatin modification	10/124	481/18866	0.00129264	0.0197852	0.0165515	BRD8/ING5/RCOR1/TAF12/TP53/TAF7/TAF5/TAF6/KAT7/TAF1	10
GO:0009895	negative regulation of catabolic process	8/124	323/18866	0.00133676	0.0203089	0.0169897	SMG1/TP53/PABPC1/MTOR/RRAGA/SNRNP70/MDM4/TAF1	8
GO:0019884	antigen processing and presentation of exogenous antigen	6/124	185/18866	0.00140719	0.0209969	0.0175652	HLA-F/PIKFYVE/AP2A2/DYNC1LI2/B2M/AP2S1	6
GO:0071496	cellular response to external stimulus	8/124	326/18866	0.0014173	0.0209969	0.0175652	TNFRSF10A/MDM2/RPTOR/TP53/MTOR/RRAGC/RRAGA/CASP8	8
GO:0016242	negative regulation of macroautophagy	3/124	34/18866	0.00142908	0.0209969	0.0175652	SMG1/TP53/MTOR	3
GO:0043516	regulation of DNA damage response, signal transduction by p53 class mediator	3/124	34/18866	0.00142908	0.0209969	0.0175652	SNAI1/MDM2/TP53	3
GO:0018205	peptidyl-lysine modification	9/124	405/18866	0.00143323	0.0209969	0.0175652	BRD8/MDM2/ING5/TAF12/TAF7/TAF5/TAF6/KAT7/TAF1	9
GO:0003203	endocardial cushion morphogenesis	3/124	35/18866	0.00155561	0.0224687	0.0187964	SNAI1/MDM2/MDM4	3
GO:0032801	receptor catabolic process	3/124	35/18866	0.00155561	0.0224687	0.0187964	AP2A2/MVB12A/AP2S1	3
GO:0003007	heart morphogenesis	7/124	258/18866	0.00159701	0.0229053	0.0191617	SNAI1/MDM2/ILK/TP53/PARVA/MTOR/MDM4	7
GO:0071482	cellular response to light stimulus	5/124	129/18866	0.00162662	0.023168	0.0193815	MDM2/POLD3/TP53/PCNA/TAF1	5
GO:0048002	antigen processing and presentation of peptide antigen	6/124	194/18866	0.00179096	0.0253328	0.0211925	HLA-F/PIKFYVE/AP2A2/DYNC1LI2/B2M/AP2S1	6
GO:0006296	nucleotide-excision repair, DNA incision, 5'-to lesion	3/124	37/18866	0.0018292	0.0256965	0.0214967	POLD3/POLD2/PCNA	3
GO:0031330	negative regulation of cellular catabolic process	7/124	265/18866	0.00185916	0.0258179	0.0215983	SMG1/TP53/PABPC1/MTOR/RRAGA/SNRNP70/TAF1	7
GO:0071233	cellular response to leucine	2/124	10/18866	0.00186302	0.0258179	0.0215983	RPTOR/MTOR	2
GO:0000819	sister chromatid segregation	6/124	196/18866	0.00188608	0.0259621	0.0217189	NSL1/BUB1/ZWINT/DSN1/CUL3/MIS12	6
GO:0043280	positive regulation of cysteine-type endopeptidase activity involved in apoptotic process	5/124	134/18866	0.00192252	0.0262872	0.0219909	TNFRSF10A/CASP10/CFLAR/CASP8/TNFSF10	5
GO:0006298	mismatch repair	3/124	38/18866	0.00197653	0.0264958	0.0221654	POLD3/POLD2/PCNA	3
GO:0042769	DNA damage response, detection of DNA damage	3/124	38/18866	0.00197653	0.0264958	0.0221654	POLD3/POLD2/PCNA	3
GO:1903432	regulation of TORC1 signaling	3/124	38/18866	0.00197653	0.0264958	0.0221654	LAMTOR5/RRAGC/RRAGA	3
GO:0071158	positive regulation of cell cycle arrest	4/124	81/18866	0.0020021	0.0266644	0.0223064	MDM2/TP53/MDM4/PCNA	4
GO:0045727	positive regulation of translation	5/124	136/18866	0.00205126	0.0271428	0.0227066	EIF4A3/UPF3B/PABPC1/MTOR/UPF3A	5
GO:1903313	positive regulation of mRNA metabolic process	4/124	82/18866	0.00209421	0.0275335	0.0230335	PABPC1/NCBP2/SNRNP70/UPF1	4
GO:0033683	nucleotide-excision repair, DNA incision	3/124	39/18866	0.00213104	0.0278393	0.0232893	POLD3/POLD2/PCNA	3
GO:0098813	nuclear chromosome segregation	7/124	272/18866	0.00215359	0.0279558	0.0233868	NSL1/BUB1/KNL1/ZWINT/DSN1/CUL3/MIS12	7
GO:0014889	muscle atrophy	2/124	11/18866	0.00226724	0.0290632	0.0243132	CFLAR/MTOR	2
GO:0045945	positive regulation of transcription by RNA polymerase III	2/124	11/18866	0.00226724	0.0290632	0.0243132	RPTOR/MTOR	2
GO:0009411	response to UV	5/124	140/18866	0.00232748	0.02965	0.0248041	MDM2/POLD3/TP53/PCNA/TAF1	5
GO:1902806	regulation of cell cycle G1/S phase transition	6/124	206/18866	0.00242038	0.0306432	0.0256349	MDM2/RPTOR/TP53/MDM4/PCNA/TAF1	6
GO:0019985	translesion synthesis	3/124	42/18866	0.00263887	0.0332045	0.0277776	POLD3/POLD2/PCNA	3
GO:0036462	TRAIL-activated apoptotic signaling pathway	2/124	12/18866	0.00270901	0.0338792	0.0283421	TNFRSF10A/CASP8	2
GO:0008625	extrinsic apoptotic signaling pathway via death domain receptors	4/124	89/18866	0.00282235	0.0350826	0.0293488	TNFRSF10A/CFLAR/CASP8/TNFSF10	4
GO:0043201	response to leucine	2/124	13/18866	0.00318783	0.0384692	0.0321819	RPTOR/MTOR	2
GO:1903025	regulation of RNA polymerase II regulatory region sequence-specific DNA binding	2/124	13/18866	0.00318783	0.0384692	0.0321819	LAMTOR5/TAF1	2
GO:0003197	endocardial cushion development	3/124	45/18866	0.0032155	0.0384692	0.0321819	SNAI1/MDM2/MDM4	3
GO:0034198	cellular response to amino acid starvation	3/124	45/18866	0.0032155	0.0384692	0.0321819	MTOR/RRAGC/RRAGA	3
GO:0070266	necroptotic process	3/124	45/18866	0.0032155	0.0384692	0.0321819	TP53/CFLAR/CASP8	3
GO:0000077	DNA damage checkpoint	5/124	151/18866	0.00322609	0.0384692	0.0321819	MDM2/TP53/CDC5L/MDM4/PCNA	5
GO:2001056	positive regulation of cysteine-type endopeptidase activity	5/124	151/18866	0.00322609	0.0384692	0.0321819	TNFRSF10A/CASP10/CFLAR/CASP8/TNFSF10	5
GO:0050684	regulation of mRNA processing	5/124	152/18866	0.00331859	0.0393435	0.0329133	NCBP2/MAGOH/SMU1/RBM8A/SNRNP70	5
GO:0031669	cellular response to nutrient levels	6/124	221/18866	0.00342592	0.0403826	0.0337825	MDM2/RPTOR/TP53/MTOR/RRAGC/RRAGA	6
GO:0097194	execution phase of apoptosis	4/124	95/18866	0.00357073	0.0417321	0.0349115	TP53/CASP10/CFLAR/CASP8	4
GO:0002475	antigen processing and presentation via MHC class Ib	2/124	14/18866	0.00370319	0.0417321	0.0349115	HLA-F/B2M	2
GO:0032802	low-density lipoprotein particle receptor catabolic process	2/124	14/18866	0.00370319	0.0417321	0.0349115	AP2A2/AP2S1	2
GO:0036092	phosphatidylinositol-3-phosphate biosynthetic process	2/124	14/18866	0.00370319	0.0417321	0.0349115	PIKFYVE/FIG4	2
GO:0044154	histone H3-K14 acetylation	2/124	14/18866	0.00370319	0.0417321	0.0349115	ING5/KAT7	2
GO:0051547	regulation of keratinocyte migration	2/124	14/18866	0.00370319	0.0417321	0.0349115	EPPK1/MTOR	2
GO:0071236	cellular response to antibiotic	2/124	14/18866	0.00370319	0.0417321	0.0349115	MDM2/TP53	2
GO:0090239	regulation of histone H4 acetylation	2/124	14/18866	0.00370319	0.0417321	0.0349115	TAF7/KAT7	2
GO:0042220	response to cocaine	3/124	48/18866	0.00386373	0.043068	0.036029	MDM2/MTOR/EFTUD2	3
GO:1990928	response to amino acid starvation	3/124	48/18866	0.00386373	0.043068	0.036029	MTOR/RRAGC/RRAGA	3
GO:1990090	cellular response to nerve growth factor stimulus	3/124	49/18866	0.00409617	0.0454121	0.03799	DYNC1LI2/EIF4A3/CDC5L	3
GO:0019886	antigen processing and presentation of exogenous peptide antigen via MHC class II	4/124	99/18866	0.00413833	0.0456329	0.0381747	PIKFYVE/AP2A2/DYNC1LI2/AP2S1	4
GO:0031570	DNA integrity checkpoint	5/124	161/18866	0.00423902	0.0464158	0.0388297	MDM2/TP53/CDC5L/MDM4/PCNA	5
GO:0043518	negative regulation of DNA damage response, signal transduction by p53 class mediator	2/124	15/18866	0.0042546	0.0464158	0.0388297	SNAI1/MDM2	2
GO:0032456	endocytic recycling	3/124	50/18866	0.00433694	0.0466103	0.0389924	VPS50/VPS51/VPS53	3
GO:0097300	programmed necrotic cell death	3/124	50/18866	0.00433694	0.0466103	0.0389924	TP53/CFLAR/CASP8	3
GO:0019882	antigen processing and presentation	6/124	232/18866	0.0043406	0.0466103	0.0389924	HLA-F/PIKFYVE/AP2A2/DYNC1LI2/B2M/AP2S1	6
GO:2001234	negative regulation of apoptotic signaling pathway	6/124	233/18866	0.00443188	0.0472154	0.0394986	TNFRSF10A/SNAI1/MDM2/CFLAR/CASP8/TNFSF10	6
GO:0044773	mitotic DNA damage checkpoint	4/124	101/18866	0.00444374	0.0472154	0.0394986	MDM2/TP53/MDM4/PCNA	4
GO:0009267	cellular response to starvation	5/124	163/18866	0.00446601	0.0472154	0.0394986	RPTOR/TP53/MTOR/RRAGC/RRAGA	5
GO:0043628	ncRNA 3'-end processing	3/124	51/18866	0.00458613	0.0482367	0.040353	INTS6/INTS5/INTS1	3
GO:0002181	cytoplasmic translation	4/124	103/18866	0.004764	0.0494263	0.0413482	GSPT2/ETF1/MTOR/GSPT1	4
GO:0002495	antigen processing and presentation of peptide antigen via MHC class II	4/124	103/18866	0.004764	0.0494263	0.0413482	PIKFYVE/AP2A2/DYNC1LI2/AP2S1	4
GO:0010225	response to UV-C	2/124	16/18866	0.00484157	0.0494263	0.0413482	MDM2/TP53	2
GO:0006301	postreplication repair	3/124	52/18866	0.00484382	0.0494263	0.0413482	POLD3/POLD2/PCNA	3
GO:0072132	mesenchyme morphogenesis	3/124	52/18866	0.00484382	0.0494263	0.0413482	SNAI1/MDM2/MDM4	3
GO:1990089	response to nerve growth factor	3/124	52/18866	0.00484382	0.0494263	0.0413482	DYNC1LI2/EIF4A3/CDC5L	3
GO:0002504	antigen processing and presentation of peptide or polysaccharide antigen via MHC class II	4/124	104/18866	0.0049298	0.0499694	0.0418025	PIKFYVE/AP2A2/DYNC1LI2/AP2S1	4
GO:0034250	positive regulation of cellular amide metabolic process	5/124	167/18866	0.00494577	0.0499694	0.0418025	EIF4A3/UPF3B/PABPC1/MTOR/UPF3A	5
GO:0006415	translational termination	4/124	105/18866	0.00509944	0.0512693	0.04289	GSPT2/ETF1/GSPT1/UPF1	4
GO:0034446	substrate adhesion-dependent cell spreading	4/124	106/18866	0.00527294	0.052499	0.0439187	ILK/PARVA/LIMS1/PARVB	4
GO:0071156	regulation of cell cycle arrest	4/124	106/18866	0.00527294	0.052499	0.0439187	MDM2/TP53/MDM4/PCNA	4
GO:2001237	negative regulation of extrinsic apoptotic signaling pathway	4/124	107/18866	0.00545036	0.0531085	0.0444285	TNFRSF10A/CFLAR/CASP8/TNFSF10	4
GO:0002483	antigen processing and presentation of endogenous peptide antigen	2/124	17/18866	0.00546362	0.0531085	0.0444285	HLA-F/B2M	2
GO:0009048	dosage compensation by inactivation of X chromosome	2/124	17/18866	0.00546362	0.0531085	0.0444285	SMCHD1/UPF1	2
GO:0019885	antigen processing and presentation of endogenous peptide antigen via MHC class I	2/124	17/18866	0.00546362	0.0531085	0.0444285	HLA-F/B2M	2
GO:1904263	positive regulation of TORC1 signaling	2/124	17/18866	0.00546362	0.0531085	0.0444285	LAMTOR5/RRAGA	2
GO:0016197	endosomal transport	6/124	244/18866	0.00553197	0.0535192	0.0447722	PIKFYVE/VPS50/LAMTOR1/VPS51/VPS53/MVB12A	6
GO:0044774	mitotic DNA integrity checkpoint	4/124	108/18866	0.00563173	0.0542285	0.0453655	MDM2/TP53/MDM4/PCNA	4
GO:0010665	regulation of cardiac muscle cell apoptotic process	3/124	56/18866	0.00596121	0.0570681	0.047741	ILK/TP53/CFLAR	3
GO:2001233	regulation of apoptotic signaling pathway	8/124	413/18866	0.00598227	0.0570681	0.047741	TNFRSF10A/SNAI1/MDM2/ING5/TP53/CFLAR/CASP8/TNFSF10	8
GO:0034501	protein localization to kinetochore	2/124	18/18866	0.00612027	0.0578465	0.0483922	KNL1/MIS12	2
GO:1990000	amyloid fibril formation	2/124	18/18866	0.00612027	0.0578465	0.0483922	MDM2/B2M	2
GO:0045292	mRNA cis splicing, via spliceosome	3/124	57/18866	0.00626258	0.0586692	0.0490805	SART1/SNRNP200/NCBP2	3
GO:0071214	cellular response to abiotic stimulus	7/124	331/18866	0.00629314	0.0586692	0.0490805	TNFRSF10A/MDM2/POLD3/TP53/CASP8/PCNA/TAF1	7
GO:0104004	cellular response to environmental stimulus	7/124	331/18866	0.00629314	0.0586692	0.0490805	TNFRSF10A/MDM2/POLD3/TP53/CASP8/PCNA/TAF1	7
GO:0031668	cellular response to extracellular stimulus	6/124	253/18866	0.00657111	0.0604375	0.0505598	MDM2/RPTOR/TP53/MTOR/RRAGC/RRAGA	6
GO:0010662	regulation of striated muscle cell apoptotic process	3/124	58/18866	0.0065729	0.0604375	0.0505598	ILK/TP53/CFLAR	3
GO:0048024	regulation of mRNA splicing, via spliceosome	4/124	113/18866	0.00659914	0.0604375	0.0505598	MAGOH/SMU1/RBM8A/SNRNP70	4
GO:0007059	chromosome segregation	7/124	334/18866	0.00660069	0.0604375	0.0505598	NSL1/BUB1/KNL1/ZWINT/DSN1/CUL3/MIS12	7
GO:0003279	cardiac septum development	4/124	114/18866	0.006805	0.0613843	0.0513518	MDM2/TP53/PARVA/MDM4	4
GO:0007549	dosage compensation	2/124	19/18866	0.00681105	0.0613843	0.0513518	SMCHD1/UPF1	2
GO:0051546	keratinocyte migration	2/124	19/18866	0.00681105	0.0613843	0.0513518	EPPK1/MTOR	2
GO:0010659	cardiac muscle cell apoptotic process	3/124	59/18866	0.00689224	0.0613843	0.0513518	ILK/TP53/CFLAR	3
GO:0043486	histone exchange	3/124	59/18866	0.00689224	0.0613843	0.0513518	ANP32E/KNL1/VPS72	3
GO:0008361	regulation of cell size	5/124	181/18866	0.00691359	0.0613843	0.0513518	RPTOR/ILK/LAMTOR5/LAMTOR4/MTOR	5
GO:0010950	positive regulation of endopeptidase activity	5/124	181/18866	0.00691359	0.0613843	0.0513518	TNFRSF10A/CASP10/CFLAR/CASP8/TNFSF10	5
GO:0051607	defense response to virus	6/124	258/18866	0.00720626	0.063707	0.0532949	POLR3H/POLR3B/POLR3F/POLR3D/POLR3G/CRCP	6
GO:0045930	negative regulation of mitotic cell cycle	7/124	341/18866	0.00736178	0.0648026	0.0542114	MDM2/TP53/BUB1/INTS3/ZWINT/MDM4/PCNA	7
GO:0060546	negative regulation of necroptotic process	2/124	20/18866	0.00753549	0.0654573	0.0547591	CFLAR/CASP8	2
GO:0062099	negative regulation of programmed necrotic cell death	2/124	20/18866	0.00753549	0.0654573	0.0547591	CFLAR/CASP8	2
GO:0010658	striated muscle cell apoptotic process	3/124	61/18866	0.00755821	0.0654573	0.0547591	ILK/TP53/CFLAR	3
GO:2000045	regulation of G1/S transition of mitotic cell cycle	5/124	185/18866	0.00756381	0.0654573	0.0547591	MDM2/RPTOR/TP53/MDM4/PCNA	5
GO:0043123	positive regulation of I-kappaB kinase/NF-kappaB signaling	5/124	188/18866	0.00807864	0.0693276	0.0579968	LAMTOR5/CASP10/CFLAR/CASP8/TNFSF10	5
GO:0071478	cellular response to radiation	5/124	188/18866	0.00807864	0.0693276	0.0579968	MDM2/POLD3/TP53/PCNA/TAF1	5
GO:0033962	P-body assembly	2/124	21/18866	0.00829311	0.070423	0.0589133	LSM3/LSM4	2
GO:0046827	positive regulation of protein export from nucleus	2/124	21/18866	0.00829311	0.070423	0.0589133	MDM2/TP53	2
GO:0009615	response to virus	7/124	349/18866	0.0083093	0.070423	0.0589133	POLR3H/POLR3B/LAMTOR5/POLR3F/POLR3D/POLR3G/CRCP	7
GO:0070265	necrotic cell death	3/124	64/18866	0.00862627	0.0728086	0.0609089	TP53/CFLAR/CASP8	3
GO:0071157	negative regulation of cell cycle arrest	2/124	22/18866	0.00908347	0.0757325	0.063355	MDM2/MDM4	2
GO:0071459	protein localization to chromosome, centromeric region	2/124	22/18866	0.00908347	0.0757325	0.063355	KNL1/MIS12	2
GO:0072576	liver morphogenesis	2/124	22/18866	0.00908347	0.0757325	0.063355	CFLAR/CUL3	2
GO:0033044	regulation of chromosome organization	7/124	356/18866	0.00920974	0.0764744	0.0639756	SMG1/TP53/BUB1/TAF7/CUL3/KAT7/UPF1	7
GO:0006360	transcription by RNA polymerase I	3/124	66/18866	0.00938501	0.0773039	0.0646695	MTOR/TBP/TAF1	3
GO:0046824	positive regulation of nucleocytoplasmic transport	3/124	66/18866	0.00938501	0.0773039	0.0646695	MDM2/TP53/NCBP2	3
GO:0071897	DNA biosynthetic process	5/124	196/18866	0.0095697	0.0785098	0.0656784	POLD3/TP53/POLA1/POLD2/PCNA	5
GO:2000134	negative regulation of G1/S transition of mitotic cell cycle	4/124	126/18866	0.00961369	0.0785565	0.0657174	MDM2/TP53/MDM4/PCNA	4
GO:0003283	atrial septum development	2/124	23/18866	0.0099061	0.0787497	0.065879	MDM2/MDM4	2
GO:0032799	low-density lipoprotein receptor particle metabolic process	2/124	23/18866	0.0099061	0.0787497	0.065879	AP2A2/AP2S1	2
GO:0042026	protein refolding	2/124	23/18866	0.0099061	0.0787497	0.065879	SNRNP70/B2M	2
GO:0048714	positive regulation of oligodendrocyte differentiation	2/124	23/18866	0.0099061	0.0787497	0.065879	MTOR/RHEB	2
GO:0060547	negative regulation of necrotic cell death	2/124	23/18866	0.0099061	0.0787497	0.065879	CFLAR/CASP8	2
GO:0090343	positive regulation of cell aging	2/124	23/18866	0.0099061	0.0787497	0.065879	TP53/B2M	2
GO:2000178	negative regulation of neural precursor cell proliferation	2/124	23/18866	0.0099061	0.0787497	0.065879	ILK/TP53	2
GO:0034504	protein localization to nucleus	6/124	277/18866	0.0100288	0.0794171	0.0664374	MDM2/PIKFYVE/LAMTOR5/TP53/TAF8/KAT7	6
GO:0010952	positive regulation of peptidase activity	5/124	201/18866	0.0105923	0.0835566	0.0699003	TNFRSF10A/CASP10/CFLAR/CASP8/TNFSF10	5
GO:0003181	atrioventricular valve morphogenesis	2/124	24/18866	0.0107606	0.083916	0.070201	MDM2/MDM4	2
GO:0019883	antigen processing and presentation of endogenous antigen	2/124	24/18866	0.0107606	0.083916	0.070201	HLA-F/B2M	2
GO:0044346	fibroblast apoptotic process	2/124	24/18866	0.0107606	0.083916	0.070201	TP53/CUL3	2
GO:0045862	positive regulation of proteolysis	7/124	370/18866	0.0112228	0.0871755	0.0729278	TNFRSF10A/MDM2/CASP10/CFLAR/CASP8/TNFSF10/TAF1	7
GO:1902807	negative regulation of cell cycle G1/S phase transition	4/124	132/18866	0.0112635	0.0871755	0.0729278	MDM2/TP53/MDM4/PCNA	4
GO:0140014	mitotic nuclear division	6/124	286/18866	0.0116091	0.0895126	0.0748829	NSL1/BUB1/ZWINT/DSN1/CUL3/MIS12	6
GO:0042594	response to starvation	5/124	206/18866	0.0116873	0.0897779	0.0751048	RPTOR/TP53/MTOR/RRAGC/RRAGA	5
GO:0071456	cellular response to hypoxia	5/124	208/18866	0.0121462	0.0929545	0.0777622	MDM2/TP53/CFLAR/MTOR/MDM4	5
GO:0006283	transcription-coupled nucleotide-excision repair	3/124	73/18866	0.0123406	0.0936984	0.0783845	POLD3/POLD2/PCNA	3
GO:0010976	positive regulation of neuron projection development	6/124	290/18866	0.0123651	0.0936984	0.0783845	ILK/ZMYND8/SF3A2/CFLAR/MTOR/FIG4	6
GO:0003171	atrioventricular valve development	2/124	26/18866	0.0125632	0.0936984	0.0783845	MDM2/MDM4	2
GO:0043501	skeletal muscle adaptation	2/124	26/18866	0.0125632	0.0936984	0.0783845	CFLAR/MTOR	2
GO:0060706	cell differentiation involved in embryonic placenta development	2/124	26/18866	0.0125632	0.0936984	0.0783845	SNAI1/CASP8	2
GO:1900739	regulation of protein insertion into mitochondrial membrane involved in apoptotic signaling pathway	2/124	26/18866	0.0125632	0.0936984	0.0783845	TP53/CASP8	2
GO:1900740	positive regulation of protein insertion into mitochondrial membrane involved in apoptotic signaling pathway	2/124	26/18866	0.0125632	0.0936984	0.0783845	TP53/CASP8	2
GO:0042552	myelination	4/124	137/18866	0.0127698	0.0947857	0.0792942	PIKFYVE/ILK/MTOR/FIG4	4
GO:0051865	protein autoubiquitination	3/124	74/18866	0.0128014	0.0947857	0.0792942	MDM2/CUL3/TAF1	3
GO:1900006	positive regulation of dendrite development	3/124	75/18866	0.013272	0.0978542	0.0818612	ILK/ZMYND8/MTOR	3
GO:0045089	positive regulation of innate immune response	5/124	213/18866	0.0133465	0.0978542	0.0818612	HLA-F/POLR3B/POLR3F/POLR3D/POLR3G	5
GO:0007272	ensheathment of neurons	4/124	139/18866	0.0134066	0.0978542	0.0818612	PIKFYVE/ILK/MTOR/FIG4	4
GO:0008366	axon ensheathment	4/124	139/18866	0.0134066	0.0978542	0.0818612	PIKFYVE/ILK/MTOR/FIG4	4
GO:0060544	regulation of necroptotic process	2/124	27/18866	0.0135104	0.0979148	0.0819119	CFLAR/CASP8	2
GO:0062098	regulation of programmed necrotic cell death	2/124	27/18866	0.0135104	0.0979148	0.0819119	CFLAR/CASP8	2
GO:0000381	regulation of alternative mRNA splicing, via spliceosome	3/124	76/18866	0.0137523	0.099317	0.0830848	MAGOH/SMU1/RBM8A	3
GO:0001889	liver development	4/124	141/18866	0.0140634	0.101207	0.0846659	CFLAR/UPF2/PCNA/CUL3	4
GO:0060411	cardiac septum morphogenesis	3/124	77/18866	0.0142425	0.102138	0.0854444	MDM2/TP53/PARVA	3
GO:0001916	positive regulation of T cell mediated cytotoxicity	2/124	28/18866	0.0144878	0.102463	0.0857171	HLA-F/B2M	2
GO:0002360	T cell lineage commitment	2/124	28/18866	0.0144878	0.102463	0.0857171	TP53/MTOR	2
GO:0031645	negative regulation of nervous system process	2/124	28/18866	0.0144878	0.102463	0.0857171	EIF4A3/FIG4	2
GO:0090200	positive regulation of release of cytochrome c from mitochondria	2/124	28/18866	0.0144878	0.102463	0.0857171	TP53/TNFSF10	2
GO:0036294	cellular response to decreased oxygen levels	5/124	218/18866	0.0146247	0.103076	0.0862299	MDM2/TP53/CFLAR/MTOR/MDM4	5
GO:0090068	positive regulation of cell cycle process	6/124	302/18866	0.0148405	0.104239	0.0872024	MDM2/RPTOR/TP53/MDM4/PCNA/CUL3	6
GO:1901987	regulation of cell cycle phase transition	8/124	486/18866	0.015001	0.105007	0.0878451	MDM2/RPTOR/TP53/BUB1/MDM4/PCNA/CUL3/TAF1	8
GO:0061008	hepaticobiliary system development	4/124	144/18866	0.0150862	0.105244	0.0880433	CFLAR/UPF2/PCNA/CUL3	4
GO:0019048	modulation by virus of host process	2/124	29/18866	0.0154947	0.107728	0.090121	RRAGA/CASP8	2
GO:1901224	positive regulation of NIK/NF-kappaB signaling	3/124	80/18866	0.015772	0.108981	0.0911695	TNFRSF10A/ILK/LIMS1	3
GO:0045787	positive regulation of cell cycle	7/124	396/18866	0.0157813	0.108981	0.0911695	MDM2/RPTOR/DYNLT3/TP53/MDM4/PCNA/CUL3	7
GO:0031644	regulation of nervous system process	4/124	148/18866	0.0165214	0.113006	0.0945366	ZMYND8/EIF4A3/MTOR/FIG4	4
GO:0001844	protein insertion into mitochondrial membrane involved in apoptotic signaling pathway	2/124	30/18866	0.0165309	0.113006	0.0945366	TP53/CASP8	2
GO:0071480	cellular response to gamma radiation	2/124	30/18866	0.0165309	0.113006	0.0945366	MDM2/TP53	2
GO:0034470	ncRNA processing	7/124	400/18866	0.0165845	0.113006	0.0945366	EIF4A3/INTS6/SART1/INTS3/INTS5/LSM6/INTS1	7
GO:2001021	negative regulation of response to DNA damage stimulus	3/124	83/18866	0.0173906	0.118107	0.0988035	SNAI1/MDM2/SMCHD1	3
GO:0014072	response to isoquinoline alkaloid	2/124	31/18866	0.0175959	0.118325	0.0989862	MDM2/MTOR	2
GO:0043278	response to morphine	2/124	31/18866	0.0175959	0.118325	0.0989862	MDM2/MTOR	2
GO:1902253	regulation of intrinsic apoptotic signaling pathway by p53 class mediator	2/124	31/18866	0.0175959	0.118325	0.0989862	MDM2/TP53	2
GO:0030101	natural killer cell activation	3/124	85/18866	0.0185194	0.123724	0.103503	HLA-F/CASP8/KAT7	3
GO:0043154	negative regulation of cysteine-type endopeptidase activity involved in apoptotic process	3/124	85/18866	0.0185194	0.123724	0.103503	MDM2/LAMTOR5/CFLAR	3
GO:0002724	regulation of T cell cytokine production	2/124	32/18866	0.0186892	0.124453	0.104113	HLA-F/B2M	2
GO:0009416	response to light stimulus	6/124	319/18866	0.01891	0.125516	0.105002	MDM2/POLD3/TP53/MTOR/PCNA/TAF1	6
GO:0071453	cellular response to oxygen levels	5/124	235/18866	0.019579	0.12858	0.107565	MDM2/TP53/CFLAR/MTOR/MDM4	5
GO:0043484	regulation of RNA splicing	4/124	156/18866	0.019642	0.12858	0.107565	MAGOH/SMU1/RBM8A/SNRNP70	4
GO:0000380	alternative mRNA splicing, via spliceosome	3/124	87/18866	0.0196879	0.12858	0.107565	MAGOH/SMU1/RBM8A	3
GO:0009303	rRNA transcription	2/124	33/18866	0.0198105	0.12858	0.107565	TP53/MTOR	2
GO:0010039	response to iron ion	2/124	33/18866	0.0198105	0.12858	0.107565	MDM2/B2M	2
GO:0050685	positive regulation of mRNA processing	2/124	33/18866	0.0198105	0.12858	0.107565	NCBP2/SNRNP70	2
GO:1901797	negative regulation of signal transduction by p53 class mediator	2/124	33/18866	0.0198105	0.12858	0.107565	SNAI1/MDM2	2
GO:0090559	regulation of membrane permeability	3/124	88/18866	0.0202872	0.131259	0.109806	TP53/MTOR/CASP8	3
GO:0008608	attachment of spindle microtubules to kinetochore	2/124	34/18866	0.0209593	0.135181	0.113087	KNL1/MIS12	2
GO:0043044	ATP-dependent chromatin remodeling	3/124	90/18866	0.0215157	0.138334	0.115725	ANP32E/KNL1/VPS72	3
GO:0000083	regulation of transcription involved in G1/S transition of mitotic cell cycle	2/124	35/18866	0.0221353	0.140571	0.117596	POLA1/PCNA	2
GO:0001914	regulation of T cell mediated cytotoxicity	2/124	35/18866	0.0221353	0.140571	0.117596	HLA-F/B2M	2
GO:1901030	positive regulation of mitochondrial outer membrane permeabilization involved in apoptotic signaling pathway	2/124	35/18866	0.0221353	0.140571	0.117596	TP53/CASP8	2
GO:0060333	interferon-gamma-mediated signaling pathway	3/124	91/18866	0.0221449	0.140571	0.117596	HLA-F/TP53/B2M	3
GO:2001236	regulation of extrinsic apoptotic signaling pathway	4/124	162/18866	0.0222062	0.140571	0.117596	TNFRSF10A/CFLAR/CASP8/TNFSF10	4
GO:0042147	retrograde transport, endosome to Golgi	3/124	92/18866	0.0227841	0.143785	0.120285	PIKFYVE/VPS51/VPS53	3
GO:0003230	cardiac atrium development	2/124	36/18866	0.023338	0.14653	0.122581	MDM2/MDM4	2
GO:0014909	smooth muscle cell migration	3/124	93/18866	0.0234333	0.14653	0.122581	MDM2/ILK/PARVA	3
GO:2000117	negative regulation of cysteine-type endopeptidase activity	3/124	93/18866	0.0234333	0.14653	0.122581	MDM2/LAMTOR5/CFLAR	3
GO:0010660	regulation of muscle cell apoptotic process	3/124	94/18866	0.0240925	0.149739	0.125266	ILK/TP53/CFLAR	3
GO:1901992	positive regulation of mitotic cell cycle phase transition	3/124	94/18866	0.0240925	0.149739	0.125266	MDM2/RPTOR/CUL3	3
GO:0010667	negative regulation of cardiac muscle cell apoptotic process	2/124	37/18866	0.0245671	0.152076	0.127221	ILK/CFLAR	2
GO:0052548	regulation of endopeptidase activity	7/124	434/18866	0.0246169	0.152076	0.127221	TNFRSF10A/MDM2/LAMTOR5/CASP10/CFLAR/CASP8/TNFSF10	7
GO:0045931	positive regulation of mitotic cell cycle	4/124	168/18866	0.024966	0.15377	0.128638	MDM2/RPTOR/DYNLT3/CUL3	4
GO:0002833	positive regulation of response to biotic stimulus	5/124	251/18866	0.0251488	0.153971	0.128806	HLA-F/POLR3B/POLR3F/POLR3D/POLR3G	5
GO:1901991	negative regulation of mitotic cell cycle phase transition	5/124	251/18866	0.0251488	0.153971	0.128806	MDM2/TP53/BUB1/MDM4/PCNA	5
GO:0043122	regulation of I-kappaB kinase/NF-kappaB signaling	5/124	252/18866	0.0255274	0.155823	0.130356	LAMTOR5/CASP10/CFLAR/CASP8/TNFSF10	5
GO:0006361	transcription initiation from RNA polymerase I promoter	2/124	38/18866	0.0258221	0.15669	0.131081	TBP/TAF1	2
GO:0044003	modulation by symbiont of host process	2/124	38/18866	0.0258221	0.15669	0.131081	RRAGA/CASP8	2
GO:1901216	positive regulation of neuron death	3/124	97/18866	0.02613	0.15809	0.132253	TP53/MTOR/CASP8	3
GO:0010657	muscle cell apoptotic process	3/124	98/18866	0.0268291	0.161843	0.135392	ILK/TP53/CFLAR	3
GO:0006270	DNA replication initiation	2/124	39/18866	0.0271027	0.163014	0.136371	POLA1/KAT7	2
GO:0033209	tumor necrosis factor-mediated signaling pathway	4/124	173/18866	0.0274174	0.164424	0.137551	ILK/TP53/CASP8/LIMS1	4
GO:0051817	modulation of process of other organism involved in symbiotic interaction	3/124	99/18866	0.0275382	0.164667	0.137755	TAF11/RRAGA/CASP8	3
GO:0003205	cardiac chamber development	4/124	174/18866	0.0279244	0.166008	0.138876	MDM2/TP53/PARVA/MDM4	4
GO:0007033	vacuole organization	4/124	174/18866	0.0279244	0.166008	0.138876	PIKFYVE/LAMTOR1/MTOR/FIG4	4
GO:0009314	response to radiation	7/124	447/18866	0.0282951	0.166474	0.139266	MDM2/POLD3/TP53/INTS3/MTOR/PCNA/TAF1	7
GO:0010664	negative regulation of striated muscle cell apoptotic process	2/124	40/18866	0.0284085	0.166474	0.139266	ILK/CFLAR	2
GO:0010939	regulation of necrotic cell death	2/124	40/18866	0.0284085	0.166474	0.139266	CFLAR/CASP8	2
GO:0045740	positive regulation of DNA replication	2/124	40/18866	0.0284085	0.166474	0.139266	PCNA/KAT7	2
GO:0048713	regulation of oligodendrocyte differentiation	2/124	40/18866	0.0284085	0.166474	0.139266	MTOR/RHEB	2
GO:1901990	regulation of mitotic cell cycle phase transition	7/124	448/18866	0.0285926	0.167076	0.139769	MDM2/RPTOR/TP53/BUB1/MDM4/PCNA/CUL3	7
GO:0046825	regulation of protein export from nucleus	2/124	41/18866	0.0297391	0.17279	0.14455	MDM2/TP53	2
GO:0071548	response to dexamethasone	2/124	41/18866	0.0297391	0.17279	0.14455	CFLAR/PCNA	2
GO:0034383	low-density lipoprotein particle clearance	2/124	42/18866	0.0310941	0.180153	0.150709	AP2A2/AP2S1	2
GO:0043279	response to alkaloid	3/124	104/18866	0.0312327	0.180446	0.150954	MDM2/MTOR/EFTUD2	3
GO:0002369	T cell cytokine production	2/124	43/18866	0.0324732	0.186562	0.15607	HLA-F/B2M	2
GO:0061462	protein localization to lysosome	2/124	43/18866	0.0324732	0.186562	0.15607	LAMTOR5/LAMTOR4	2
GO:2001235	positive regulation of apoptotic signaling pathway	4/124	183/18866	0.0327392	0.187274	0.156667	ING5/TP53/CASP8/TNFSF10	4
GO:0014812	muscle cell migration	3/124	106/18866	0.0327799	0.187274	0.156667	MDM2/ILK/PARVA	3
GO:1901988	negative regulation of cell cycle phase transition	5/124	270/18866	0.032974	0.18786	0.157157	MDM2/TP53/BUB1/MDM4/PCNA	5
GO:0006479	protein methylation	4/124	184/18866	0.0333024	0.188683	0.157845	SNRPD3/ETF1/GSPT1/SNRPB	4
GO:0008213	protein alkylation	4/124	184/18866	0.0333024	0.188683	0.157845	SNRPD3/ETF1/GSPT1/SNRPB	4
GO:0030258	lipid modification	5/124	271/18866	0.0334234	0.188847	0.157982	PIKFYVE/SMG1/LAMTOR1/MTOR/FIG4	5
GO:0051052	regulation of DNA metabolic process	6/124	365/18866	0.0335894	0.189263	0.158331	SMCHD1/SMG1/TP53/PCNA/KAT7/UPF1	6
GO:0001913	T cell mediated cytotoxicity	2/124	44/18866	0.0338759	0.189317	0.158376	HLA-F/B2M	2
GO:0045687	positive regulation of glial cell differentiation	2/124	44/18866	0.0338759	0.189317	0.158376	MTOR/RHEB	2
GO:0060999	positive regulation of dendritic spine development	2/124	44/18866	0.0338759	0.189317	0.158376	ZMYND8/MTOR	2
GO:0052547	regulation of peptidase activity	7/124	466/18866	0.0343179	0.190941	0.159734	TNFRSF10A/MDM2/LAMTOR5/CASP10/CFLAR/CASP8/TNFSF10	7
GO:0007229	integrin-mediated signaling pathway	3/124	108/18866	0.0343664	0.190941	0.159734	ILK/CUL3/LIMS1	3
GO:0043488	regulation of mRNA stability	4/124	186/18866	0.0344457	0.190941	0.159734	PABPC1/MTOR/UPF1/ANP32A	4
GO:0051204	protein insertion into mitochondrial membrane	2/124	45/18866	0.035302	0.193293	0.161702	TP53/CASP8	2
GO:0072583	clathrin-dependent endocytosis	2/124	45/18866	0.035302	0.193293	0.161702	AP2A2/AP2S1	2
GO:0098815	modulation of excitatory postsynaptic potential	2/124	45/18866	0.035302	0.193293	0.161702	ZMYND8/EIF4A3	2
GO:1901028	regulation of mitochondrial outer membrane permeabilization involved in apoptotic signaling pathway	2/124	45/18866	0.035302	0.193293	0.161702	TP53/CASP8	2
GO:0060249	anatomical structure homeostasis	7/124	469/18866	0.0353413	0.193293	0.161702	POLD3/SMG1/B2M/POLA1/POLD2/PCNA/UPF1	7
GO:0007041	lysosomal transport	3/124	110/18866	0.0359922	0.195809	0.163806	VPS51/VPS53/MVB12A	3
GO:1901989	positive regulation of cell cycle phase transition	3/124	110/18866	0.0359922	0.195809	0.163806	MDM2/RPTOR/CUL3	3
GO:0010761	fibroblast migration	2/124	46/18866	0.036751	0.198882	0.166377	ILK/LAMTOR2	2
GO:0031641	regulation of myelination	2/124	46/18866	0.036751	0.198882	0.166377	MTOR/FIG4	2
GO:0006275	regulation of DNA replication	3/124	112/18866	0.0376571	0.202716	0.169584	TP53/PCNA/KAT7	3
GO:0046822	regulation of nucleocytoplasmic transport	3/124	112/18866	0.0376571	0.202716	0.169584	MDM2/TP53/NCBP2	3
GO:0006413	translational initiation	4/124	192/18866	0.0380116	0.204089	0.170733	PABPC1/NCBP2/MTOR/EIF4E2	4
GO:0007080	mitotic metaphase plate congression	2/124	47/18866	0.0382226	0.204686	0.171232	CUL3/MIS12	2
GO:0035821	modulation of process of other organism	3/124	113/18866	0.0385041	0.205656	0.172044	TAF11/RRAGA/CASP8	3
GO:0045666	positive regulation of neuron differentiation	6/124	380/18866	0.0396318	0.211032	0.176542	ILK/ZMYND8/SF3A2/CFLAR/MTOR/FIG4	6
GO:1904036	negative regulation of epithelial cell apoptotic process	2/124	48/18866	0.0397165	0.211032	0.176542	CFLAR/MTOR	2
GO:0043487	regulation of RNA stability	4/124	195/18866	0.0398713	0.211308	0.176772	PABPC1/MTOR/UPF1/ANP32A	4
GO:0007249	I-kappaB kinase/NF-kappaB signaling	5/124	286/18866	0.040626	0.214095	0.179103	LAMTOR5/CASP10/CFLAR/CASP8/TNFSF10	5
GO:0001701	in utero embryonic development	6/124	383/18866	0.0409181	0.214095	0.179103	SNAI1/TP53/TAF8/CASP8/EIF4E2/CUL3	6
GO:0006354	DNA-templated transcription, elongation	3/124	116/18866	0.0411033	0.214095	0.179103	NCBP2/TBP/KAT7	3
GO:0050769	positive regulation of neurogenesis	7/124	485/18866	0.0411426	0.214095	0.179103	ILK/ZMYND8/SF3A2/CFLAR/MTOR/FIG4/RHEB	7
GO:0048512	circadian behavior	2/124	49/18866	0.0412322	0.214095	0.179103	TP53/MTOR	2
GO:0090151	establishment of protein localization to mitochondrial membrane	2/124	49/18866	0.0412322	0.214095	0.179103	TP53/CASP8	2
GO:0090199	regulation of release of cytochrome c from mitochondria	2/124	49/18866	0.0412322	0.214095	0.179103	TP53/TNFSF10	2
GO:1900087	positive regulation of G1/S transition of mitotic cell cycle	2/124	49/18866	0.0412322	0.214095	0.179103	MDM2/RPTOR	2
GO:0043112	receptor metabolic process	4/124	198/18866	0.0417823	0.216403	0.181034	AP2A2/LAMTOR1/MVB12A/AP2S1	4
GO:0018107	peptidyl-threonine phosphorylation	3/124	117/18866	0.041989	0.216925	0.181472	RPTOR/MTOR/TAF1	3
GO:0002711	positive regulation of T cell mediated immunity	2/124	50/18866	0.0427696	0.217668	0.182093	HLA-F/B2M	2
GO:0007622	rhythmic behavior	2/124	50/18866	0.0427696	0.217668	0.182093	TP53/MTOR	2
GO:0010718	positive regulation of epithelial to mesenchymal transition	2/124	50/18866	0.0427696	0.217668	0.182093	SNAI1/MTOR	2
GO:0031648	protein destabilization	2/124	50/18866	0.0427696	0.217668	0.182093	MDM2/CUL3	2
GO:0045646	regulation of erythrocyte differentiation	2/124	50/18866	0.0427696	0.217668	0.182093	B2M/KAT7	2
GO:0061014	positive regulation of mRNA catabolic process	2/124	50/18866	0.0427696	0.217668	0.182093	PABPC1/UPF1	2
GO:0031099	regeneration	4/124	201/18866	0.0437444	0.22121	0.185056	EPPK1/CFLAR/UPF2/PCNA	4
GO:0010822	positive regulation of mitochondrion organization	3/124	119/18866	0.043789	0.22121	0.185056	TP53/CASP8/TNFSF10	3
GO:1901222	regulation of NIK/NF-kappaB signaling	3/124	119/18866	0.043789	0.22121	0.185056	TNFRSF10A/ILK/LIMS1	3
GO:0034660	ncRNA metabolic process	7/124	493/18866	0.0442637	0.222835	0.186416	EIF4A3/INTS6/SART1/INTS3/INTS5/LSM6/INTS1	7
GO:0048255	mRNA stabilization	2/124	51/18866	0.0443281	0.222835	0.186416	PABPC1/MTOR	2
GO:0031346	positive regulation of cell projection organization	6/124	394/18866	0.0458601	0.227463	0.190287	ILK/ZMYND8/SF3A2/CFLAR/MTOR/FIG4	6
GO:0000186	activation of MAPKK activity	2/124	52/18866	0.0459074	0.227463	0.190287	LAMTOR2/LAMTOR3	2
GO:0001912	positive regulation of leukocyte mediated cytotoxicity	2/124	52/18866	0.0459074	0.227463	0.190287	HLA-F/B2M	2
GO:0090329	regulation of DNA-dependent DNA replication	2/124	52/18866	0.0459074	0.227463	0.190287	PCNA/KAT7	2
GO:2000677	regulation of transcription regulatory region DNA binding	2/124	52/18866	0.0459074	0.227463	0.190287	LAMTOR5/TAF1	2
GO:0031647	regulation of protein stability	5/124	296/18866	0.0459141	0.227463	0.190287	MDM2/TP53/MDM4/CUL3/TAF1	5
GO:0071356	cellular response to tumor necrosis factor	5/124	297/18866	0.0464645	0.229006	0.191578	ILK/TP53/PRPF8/CASP8/LIMS1	5
GO:0010811	positive regulation of cell-substrate adhesion	3/124	122/18866	0.0465605	0.229006	0.191578	ILK/RSU1/LIMS1	3
GO:0043244	regulation of protein-containing complex disassembly	3/124	122/18866	0.0465605	0.229006	0.191578	ETF1/GSPT1/UPF1	3
GO:2000772	regulation of cellular senescence	2/124	53/18866	0.0475073	0.233104	0.195006	TP53/B2M	2
GO:0061013	regulation of mRNA catabolic process	4/124	208/18866	0.0485218	0.237514	0.198695	PABPC1/MTOR/UPF1/ANP32A	4
GO:0040029	regulation of gene expression, epigenetic	4/124	209/18866	0.049227	0.240392	0.201103	SMCHD1/SF3B1/TBP/UPF1	4
GO:0008637	apoptotic mitochondrial changes	3/124	125/18866	0.0494168	0.240746	0.201399	TP53/CASP8/TNFSF10	3
GO:0018210	peptidyl-threonine modification	3/124	126/18866	0.0503876	0.24385	0.203996	RPTOR/MTOR/TAF1	3
GO:0001954	positive regulation of cell-matrix adhesion	2/124	55/18866	0.0507674	0.24385	0.203996	ILK/LIMS1	2
GO:0002720	positive regulation of cytokine production involved in immune response	2/124	55/18866	0.0507674	0.24385	0.203996	HLA-F/B2M	2
GO:0014888	striated muscle adaptation	2/124	55/18866	0.0507674	0.24385	0.203996	CFLAR/MTOR	2
GO:0035065	regulation of histone acetylation	2/124	55/18866	0.0507674	0.24385	0.203996	TAF7/KAT7	2
GO:0097345	mitochondrial outer membrane permeabilization	2/124	55/18866	0.0507674	0.24385	0.203996	TP53/CASP8	2
GO:0045088	regulation of innate immune response	5/124	307/18866	0.0521855	0.249484	0.208709	HLA-F/POLR3B/POLR3F/POLR3D/POLR3G	5
GO:0010332	response to gamma radiation	2/124	56/18866	0.0524268	0.249484	0.208709	MDM2/TP53	2
GO:0030071	regulation of mitotic metaphase/anaphase transition	2/124	56/18866	0.0524268	0.249484	0.208709	BUB1/CUL3	2
GO:0034508	centromere complex assembly	2/124	56/18866	0.0524268	0.249484	0.208709	KNL1/MIS12	2
GO:0018105	peptidyl-serine phosphorylation	5/124	310/18866	0.0539789	0.256275	0.21439	RPTOR/ILK/SMG1/MTOR/TAF1	5
GO:0046854	phosphatidylinositol phosphorylation	2/124	57/18866	0.0541055	0.256283	0.214397	PIKFYVE/SMG1	2
GO:0003206	cardiac chamber morphogenesis	3/124	131/18866	0.0553803	0.259646	0.21721	MDM2/TP53/PARVA	3
GO:0007091	metaphase/anaphase transition of mitotic cell cycle	2/124	58/18866	0.0558031	0.259646	0.21721	BUB1/CUL3	2
GO:0010656	negative regulation of muscle cell apoptotic process	2/124	58/18866	0.0558031	0.259646	0.21721	ILK/CFLAR	2
GO:0043489	RNA stabilization	2/124	58/18866	0.0558031	0.259646	0.21721	PABPC1/MTOR	2
GO:1902099	regulation of metaphase/anaphase transition of cell cycle	2/124	58/18866	0.0558031	0.259646	0.21721	BUB1/CUL3	2
GO:1902373	negative regulation of mRNA catabolic process	2/124	58/18866	0.0558031	0.259646	0.21721	PABPC1/MTOR	2
GO:1903749	positive regulation of establishment of protein localization to mitochondrion	2/124	58/18866	0.0558031	0.259646	0.21721	TP53/CASP8	2
GO:0006338	chromatin remodeling	4/124	218/18866	0.0558283	0.259646	0.21721	SMCHD1/ANP32E/KNL1/VPS72	4
GO:0006282	regulation of DNA repair	3/124	132/18866	0.0564062	0.26174	0.218962	SMCHD1/PCNA/KAT7	3
GO:0042177	negative regulation of protein catabolic process	3/124	133/18866	0.0574413	0.265703	0.222277	SNRNP70/MDM4/TAF1	3
GO:0045815	positive regulation of gene expression, epigenetic	2/124	59/18866	0.0575193	0.265703	0.222277	SF3B1/TBP	2
GO:0032388	positive regulation of intracellular transport	4/124	222/18866	0.0589086	0.270667	0.22643	MDM2/TP53/NCBP2/CASP8	4
GO:0001558	regulation of cell growth	6/124	420/18866	0.0589723	0.270667	0.22643	RPTOR/ILK/TP53/LAMTOR1/MTOR/LAMTOR2	6
GO:0001836	release of cytochrome c from mitochondria	2/124	60/18866	0.0592538	0.270667	0.22643	TP53/TNFSF10	2
GO:0044784	metaphase/anaphase transition of cell cycle	2/124	60/18866	0.0592538	0.270667	0.22643	BUB1/CUL3	2
GO:1902808	positive regulation of cell cycle G1/S phase transition	2/124	60/18866	0.0592538	0.270667	0.22643	MDM2/RPTOR	2
GO:0007568	aging	5/124	319/18866	0.0595726	0.271519	0.227142	ILK/TP53/MTOR/B2M/LIMS1	5
GO:0034612	response to tumor necrosis factor	5/124	320/18866	0.0602139	0.272008	0.227552	ILK/TP53/PRPF8/CASP8/LIMS1	5
GO:0043624	cellular protein complex disassembly	4/124	224/18866	0.0604822	0.272008	0.227552	GSPT2/ETF1/GSPT1/UPF1	4
GO:1901214	regulation of neuron death	5/124	321/18866	0.0608591	0.272008	0.227552	HLA-F/ILK/TP53/MTOR/CASP8	5
GO:0010965	regulation of mitotic sister chromatid separation	2/124	61/18866	0.0610061	0.272008	0.227552	BUB1/CUL3	2
GO:0031343	positive regulation of cell killing	2/124	61/18866	0.0610061	0.272008	0.227552	HLA-F/B2M	2
GO:0051310	metaphase plate congression	2/124	61/18866	0.0610061	0.272008	0.227552	CUL3/MIS12	2
GO:0061912	selective autophagy	2/124	61/18866	0.0610061	0.272008	0.227552	KLHL3/TP53	2
GO:0090342	regulation of cell aging	2/124	61/18866	0.0610061	0.272008	0.227552	TP53/B2M	2
GO:1902110	positive regulation of mitochondrial membrane permeability involved in apoptotic process	2/124	61/18866	0.0610061	0.272008	0.227552	TP53/CASP8	2
GO:2000756	regulation of peptidyl-lysine acetylation	2/124	61/18866	0.0610061	0.272008	0.227552	TAF7/KAT7	2
GO:0000280	nuclear division	6/124	428/18866	0.0634163	0.275616	0.23057	NSL1/BUB1/ZWINT/DSN1/CUL3/MIS12	6
GO:0014041	regulation of neuron maturation	1/124	10/18866	0.0638312	0.275616	0.23057	MTOR	1
GO:0032025	response to cobalt ion	1/124	10/18866	0.0638312	0.275616	0.23057	CASP8	1
GO:0032070	regulation of deoxyribonuclease activity	1/124	10/18866	0.0638312	0.275616	0.23057	PCNA	1
GO:0032815	negative regulation of natural killer cell activation	1/124	10/18866	0.0638312	0.275616	0.23057	HLA-F	1
GO:0035376	sterol import	1/124	10/18866	0.0638312	0.275616	0.23057	LAMTOR1	1
GO:0045792	negative regulation of cell size	1/124	10/18866	0.0638312	0.275616	0.23057	MTOR	1
GO:0070508	cholesterol import	1/124	10/18866	0.0638312	0.275616	0.23057	LAMTOR1	1
GO:0071670	smooth muscle cell chemotaxis	1/124	10/18866	0.0638312	0.275616	0.23057	PARVA	1
GO:0072124	regulation of glomerular mesangial cell proliferation	1/124	10/18866	0.0638312	0.275616	0.23057	CFLAR	1
GO:1901838	positive regulation of transcription of nucleolar large rRNA by RNA polymerase I	1/124	10/18866	0.0638312	0.275616	0.23057	MTOR	1
GO:1902415	regulation of mRNA binding	1/124	10/18866	0.0638312	0.275616	0.23057	EIF4A3	1
GO:1903431	positive regulation of cell maturation	1/124	10/18866	0.0638312	0.275616	0.23057	MTOR	1
GO:1990253	cellular response to leucine starvation	1/124	10/18866	0.0638312	0.275616	0.23057	MTOR	1
GO:1990416	cellular response to brain-derived neurotrophic factor stimulus	1/124	10/18866	0.0638312	0.275616	0.23057	EIF4A3	1
GO:0010830	regulation of myotube differentiation	2/124	63/18866	0.0645636	0.27761	0.232238	CFLAR/MTOR	2
GO:1902686	mitochondrial outer membrane permeabilization involved in programmed cell death	2/124	63/18866	0.0645636	0.27761	0.232238	TP53/CASP8	2
GO:0097191	extrinsic apoptotic signaling pathway	4/124	230/18866	0.0653364	0.280345	0.234526	TNFRSF10A/CFLAR/CASP8/TNFSF10	4
GO:0032355	response to estradiol	3/124	141/18866	0.0660424	0.282408	0.236252	CFLAR/CASP8/PCNA	3
GO:0046686	response to cadmium ion	2/124	64/18866	0.066368	0.282408	0.236252	B2M/PCNA	2
GO:0046794	transport of virus	2/124	64/18866	0.066368	0.282408	0.236252	PIKFYVE/MVB12A	2
GO:0051306	mitotic sister chromatid separation	2/124	64/18866	0.066368	0.282408	0.236252	BUB1/CUL3	2
GO:0032147	activation of protein kinase activity	5/124	331/18866	0.0675285	0.283284	0.236985	TNFRSF10A/RPTOR/MTOR/LAMTOR2/LAMTOR3	5
GO:0035794	positive regulation of mitochondrial membrane permeability	2/124	65/18866	0.0681892	0.283284	0.236985	TP53/CASP8	2
GO:0051205	protein insertion into membrane	2/124	65/18866	0.0681892	0.283284	0.236985	TP53/CASP8	2
GO:0072006	nephron development	3/124	143/18866	0.0682802	0.283284	0.236985	KLHL3/ILK/CFLAR	3
GO:0018209	peptidyl-serine modification	5/124	333/18866	0.0689096	0.283284	0.236985	RPTOR/ILK/SMG1/MTOR/TAF1	5
GO:0010212	response to ionizing radiation	3/124	144/18866	0.069412	0.283284	0.236985	MDM2/TP53/INTS3	3
GO:0031442	positive regulation of mRNA 3'-end processing	1/124	11/18866	0.0699876	0.283284	0.236985	NCBP2	1
GO:0043471	regulation of cellular carbohydrate catabolic process	1/124	11/18866	0.0699876	0.283284	0.236985	TP53	1
GO:0045899	positive regulation of RNA polymerase II transcription preinitiation complex assembly	1/124	11/18866	0.0699876	0.283284	0.236985	TP53	1
GO:0051974	negative regulation of telomerase activity	1/124	11/18866	0.0699876	0.283284	0.236985	TP53	1
GO:0061314	Notch signaling involved in heart development	1/124	11/18866	0.0699876	0.283284	0.236985	SNAI1	1
GO:0070933	histone H4 deacetylation	1/124	11/18866	0.0699876	0.283284	0.236985	RCOR1	1
GO:0071281	cellular response to iron ion	1/124	11/18866	0.0699876	0.283284	0.236985	B2M	1
GO:0072110	glomerular mesangial cell proliferation	1/124	11/18866	0.0699876	0.283284	0.236985	CFLAR	1
GO:0090193	positive regulation of glomerulus development	1/124	11/18866	0.0699876	0.283284	0.236985	CFLAR	1
GO:1902033	regulation of hematopoietic stem cell proliferation	1/124	11/18866	0.0699876	0.283284	0.236985	KAT7	1
GO:1902065	response to L-glutamate	1/124	11/18866	0.0699876	0.283284	0.236985	PCNA	1
GO:1903800	positive regulation of production of miRNAs involved in gene silencing by miRNA	1/124	11/18866	0.0699876	0.283284	0.236985	TP53	1
GO:1990440	positive regulation of transcription from RNA polymerase II promoter in response to endoplasmic reticulum stress	1/124	11/18866	0.0699876	0.283284	0.236985	TP53	1
GO:2001269	positive regulation of cysteine-type endopeptidase activity involved in apoptotic signaling pathway	1/124	11/18866	0.0699876	0.283284	0.236985	CASP8	1
GO:0044766	multi-organism transport	2/124	66/18866	0.0700268	0.283284	0.236985	PIKFYVE/MVB12A	2
GO:1902108	regulation of mitochondrial membrane permeability involved in apoptotic process	2/124	66/18866	0.0700268	0.283284	0.236985	TP53/CASP8	2
GO:1902579	multi-organism localization	2/124	66/18866	0.0700268	0.283284	0.236985	PIKFYVE/MVB12A	2
GO:1905818	regulation of chromosome separation	2/124	66/18866	0.0700268	0.283284	0.236985	BUB1/CUL3	2
GO:2000378	negative regulation of reactive oxygen species metabolic process	2/124	66/18866	0.0700268	0.283284	0.236985	TP53/CFLAR	2
GO:0007040	lysosome organization	2/124	67/18866	0.0718806	0.289073	0.241827	LAMTOR1/MTOR	2
GO:0080171	lytic vacuole organization	2/124	67/18866	0.0718806	0.289073	0.241827	LAMTOR1/MTOR	2
GO:1905710	positive regulation of membrane permeability	2/124	67/18866	0.0718806	0.289073	0.241827	TP53/CASP8	2
GO:1903829	positive regulation of cellular protein localization	5/124	338/18866	0.0724307	0.28959	0.24226	MDM2/LAMTOR5/TP53/CASP8/KAT7	5
GO:0051384	response to glucocorticoid	3/124	147/18866	0.0728583	0.28959	0.24226	CFLAR/PCNA/PAPPA	3
GO:0034381	plasma lipoprotein particle clearance	2/124	68/18866	0.0737503	0.28959	0.24226	AP2A2/AP2S1	2
GO:0071479	cellular response to ionizing radiation	2/124	68/18866	0.0737503	0.28959	0.24226	MDM2/TP53	2
GO:0072665	protein localization to vacuole	2/124	68/18866	0.0737503	0.28959	0.24226	LAMTOR5/LAMTOR4	2
GO:1902369	negative regulation of RNA catabolic process	2/124	68/18866	0.0737503	0.28959	0.24226	PABPC1/MTOR	2
GO:0016050	vesicle organization	5/124	340/18866	0.0738665	0.28959	0.24226	PIKFYVE/LAMTOR1/KNL1/CUL3/MVB12A	5
GO:0031056	regulation of histone modification	3/124	149/18866	0.0751978	0.28959	0.24226	TP53/TAF7/KAT7	3
GO:0030032	lamellipodium assembly	2/124	69/18866	0.0756355	0.28959	0.24226	MTOR/PARVB	2
GO:0006983	ER overload response	1/124	12/18866	0.0761038	0.28959	0.24226	TP53	1
GO:0014745	negative regulation of muscle adaptation	1/124	12/18866	0.0761038	0.28959	0.24226	MTOR	1
GO:0042368	vitamin D biosynthetic process	1/124	12/18866	0.0761038	0.28959	0.24226	SNAI1	1
GO:0043301	negative regulation of leukocyte degranulation	1/124	12/18866	0.0761038	0.28959	0.24226	HLA-F	1
GO:0045144	meiotic sister chromatid segregation	1/124	12/18866	0.0761038	0.28959	0.24226	BUB1	1
GO:0051095	regulation of helicase activity	1/124	12/18866	0.0761038	0.28959	0.24226	TP53	1
GO:0051177	meiotic sister chromatid cohesion	1/124	12/18866	0.0761038	0.28959	0.24226	BUB1	1
GO:0051549	positive regulation of keratinocyte migration	1/124	12/18866	0.0761038	0.28959	0.24226	MTOR	1
GO:0060213	positive regulation of nuclear-transcribed mRNA poly(A) tail shortening	1/124	12/18866	0.0761038	0.28959	0.24226	PABPC1	1
GO:0060536	cartilage morphogenesis	1/124	12/18866	0.0761038	0.28959	0.24226	SNAI1	1
GO:0070243	regulation of thymocyte apoptotic process	1/124	12/18866	0.0761038	0.28959	0.24226	TP53	1
GO:0070601	centromeric sister chromatid cohesion	1/124	12/18866	0.0761038	0.28959	0.24226	BUB1	1
GO:0071044	histone mRNA catabolic process	1/124	12/18866	0.0761038	0.28959	0.24226	UPF1	1
GO:0072017	distal tubule development	1/124	12/18866	0.0761038	0.28959	0.24226	KLHL3	1
GO:0090394	negative regulation of excitatory postsynaptic potential	1/124	12/18866	0.0761038	0.28959	0.24226	EIF4A3	1
GO:0097284	hepatocyte apoptotic process	1/124	12/18866	0.0761038	0.28959	0.24226	CFLAR	1
GO:1902950	regulation of dendritic spine maintenance	1/124	12/18866	0.0761038	0.28959	0.24226	ZMYND8	1
GO:1903332	regulation of protein folding	1/124	12/18866	0.0761038	0.28959	0.24226	SNRNP70	1
GO:1905214	regulation of RNA binding	1/124	12/18866	0.0761038	0.28959	0.24226	EIF4A3	1
GO:2000767	positive regulation of cytoplasmic translation	1/124	12/18866	0.0761038	0.28959	0.24226	MTOR	1
GO:0007034	vacuolar transport	3/124	150/18866	0.07638	0.290103	0.242689	VPS51/VPS53/MVB12A	3
GO:0033002	muscle cell proliferation	4/124	244/18866	0.0774292	0.293544	0.245568	MDM2/ILK/CFLAR/MTOR	4
GO:0048545	response to steroid hormone	5/124	346/18866	0.0782671	0.296173	0.247767	MDM2/CFLAR/TAF7/PCNA/PAPPA	5
GO:0035690	cellular response to drug	2/124	71/18866	0.0794517	0.29955	0.250593	TP53/EFTUD2	2
GO:0045739	positive regulation of DNA repair	2/124	71/18866	0.0794517	0.29955	0.250593	SMCHD1/PCNA	2
GO:0033047	regulation of mitotic sister chromatid segregation	2/124	72/18866	0.081382	0.303696	0.254061	BUB1/CUL3	2
GO:0046834	lipid phosphorylation	2/124	72/18866	0.081382	0.303696	0.254061	PIKFYVE/SMG1	2
GO:0001833	inner cell mass cell proliferation	1/124	13/18866	0.0821801	0.303696	0.254061	TAF8	1
GO:0014842	regulation of skeletal muscle satellite cell proliferation	1/124	13/18866	0.0821801	0.303696	0.254061	CFLAR	1
GO:0030656	regulation of vitamin metabolic process	1/124	13/18866	0.0821801	0.303696	0.254061	SNAI1	1
GO:0045842	positive regulation of mitotic metaphase/anaphase transition	1/124	13/18866	0.0821801	0.303696	0.254061	CUL3	1
GO:0070914	UV-damage excision repair	1/124	13/18866	0.0821801	0.303696	0.254061	POLD3	1
GO:0071352	cellular response to interleukin-2	1/124	13/18866	0.0821801	0.303696	0.254061	CDC5L	1
GO:0072710	response to hydroxyurea	1/124	13/18866	0.0821801	0.303696	0.254061	KAT7	1
GO:0098789	pre-mRNA cleavage required for polyadenylation	1/124	13/18866	0.0821801	0.303696	0.254061	NCBP2	1
GO:1901970	positive regulation of mitotic sister chromatid separation	1/124	13/18866	0.0821801	0.303696	0.254061	CUL3	1
GO:0050773	regulation of dendrite development	3/124	155/18866	0.0824134	0.304011	0.254324	ILK/ZMYND8/MTOR	3
GO:0002709	regulation of T cell mediated immunity	2/124	73/18866	0.0833269	0.305731	0.255763	HLA-F/B2M	2
GO:0072078	nephron tubule morphogenesis	2/124	73/18866	0.0833269	0.305731	0.255763	KLHL3/ILK	2
GO:1903747	regulation of establishment of protein localization to mitochondrion	2/124	73/18866	0.0833269	0.305731	0.255763	TP53/CASP8	2
GO:0030217	T cell differentiation	4/124	253/18866	0.0857565	0.306874	0.256719	TP53/SART1/MTOR/B2M	4
GO:0001910	regulation of leukocyte mediated cytotoxicity	2/124	75/18866	0.0872589	0.306874	0.256719	HLA-F/B2M	2
GO:0002479	antigen processing and presentation of exogenous peptide antigen via MHC class I, TAP-dependent	2/124	75/18866	0.0872589	0.306874	0.256719	HLA-F/B2M	2
GO:0031100	animal organ regeneration	2/124	75/18866	0.0872589	0.306874	0.256719	UPF2/PCNA	2
GO:0045685	regulation of glial cell differentiation	2/124	75/18866	0.0872589	0.306874	0.256719	MTOR/RHEB	2
GO:0072088	nephron epithelium morphogenesis	2/124	75/18866	0.0872589	0.306874	0.256719	KLHL3/ILK	2
GO:1901983	regulation of protein acetylation	2/124	75/18866	0.0872589	0.306874	0.256719	TAF7/KAT7	2
GO:0007135	meiosis II	1/124	14/18866	0.0882168	0.306874	0.256719	BUB1	1
GO:0010872	regulation of cholesterol esterification	1/124	14/18866	0.0882168	0.306874	0.256719	LAMTOR1	1
GO:0014841	skeletal muscle satellite cell proliferation	1/124	14/18866	0.0882168	0.306874	0.256719	CFLAR	1
GO:0014857	regulation of skeletal muscle cell proliferation	1/124	14/18866	0.0882168	0.306874	0.256719	CFLAR	1
GO:0032042	mitochondrial DNA metabolic process	1/124	14/18866	0.0882168	0.306874	0.256719	TP53	1
GO:0045472	response to ether	1/124	14/18866	0.0882168	0.306874	0.256719	MDM2	1
GO:0045898	regulation of RNA polymerase II transcription preinitiation complex assembly	1/124	14/18866	0.0882168	0.306874	0.256719	TP53	1
GO:0060211	regulation of nuclear-transcribed mRNA poly(A) tail shortening	1/124	14/18866	0.0882168	0.306874	0.256719	PABPC1	1
GO:0060707	trophoblast giant cell differentiation	1/124	14/18866	0.0882168	0.306874	0.256719	SNAI1	1
GO:0060831	smoothened signaling pathway involved in dorsal/ventral neural tube patterning	1/124	14/18866	0.0882168	0.306874	0.256719	TBC1D32	1
GO:0061051	positive regulation of cell growth involved in cardiac muscle cell development	1/124	14/18866	0.0882168	0.306874	0.256719	MTOR	1
GO:0061983	meiosis II cell cycle process	1/124	14/18866	0.0882168	0.306874	0.256719	BUB1	1
GO:0070234	positive regulation of T cell apoptotic process	1/124	14/18866	0.0882168	0.306874	0.256719	TP53	1
GO:0070669	response to interleukin-2	1/124	14/18866	0.0882168	0.306874	0.256719	CDC5L	1
GO:0090399	replicative senescence	1/124	14/18866	0.0882168	0.306874	0.256719	TP53	1
GO:0098787	mRNA cleavage involved in mRNA processing	1/124	14/18866	0.0882168	0.306874	0.256719	NCBP2	1
GO:1901626	regulation of postsynaptic membrane organization	1/124	14/18866	0.0882168	0.306874	0.256719	ZMYND8	1
GO:1901722	regulation of cell proliferation involved in kidney development	1/124	14/18866	0.0882168	0.306874	0.256719	CFLAR	1
GO:1901836	regulation of transcription of nucleolar large rRNA by RNA polymerase I	1/124	14/18866	0.0882168	0.306874	0.256719	MTOR	1
GO:1902101	positive regulation of metaphase/anaphase transition of cell cycle	1/124	14/18866	0.0882168	0.306874	0.256719	CUL3	1
GO:1903799	negative regulation of production of miRNAs involved in gene silencing by miRNA	1/124	14/18866	0.0882168	0.306874	0.256719	TP53	1
GO:0001666	response to hypoxia	5/124	359/18866	0.0882768	0.306874	0.256719	MDM2/TP53/CFLAR/MTOR/MDM4	5
GO:0010948	negative regulation of cell cycle process	5/124	359/18866	0.0882768	0.306874	0.256719	MDM2/TP53/BUB1/MDM4/PCNA	5
GO:0031589	cell-substrate adhesion	5/124	359/18866	0.0882768	0.306874	0.256719	ILK/PARVA/RSU1/LIMS1/PARVB	5
GO:0070997	neuron death	5/124	360/18866	0.0890734	0.307269	0.25705	HLA-F/ILK/TP53/MTOR/CASP8	5
GO:0003281	ventricular septum development	2/124	76/18866	0.0892455	0.307269	0.25705	MDM2/MDM4	2
GO:0008306	associative learning	2/124	76/18866	0.0892455	0.307269	0.25705	EIF4A3/MTOR	2
GO:0033077	T cell differentiation in thymus	2/124	76/18866	0.0892455	0.307269	0.25705	TP53/B2M	2
GO:0072091	regulation of stem cell proliferation	2/124	76/18866	0.0892455	0.307269	0.25705	TP53/KAT7	2
GO:0014015	positive regulation of gliogenesis	2/124	77/18866	0.0912456	0.307269	0.25705	MTOR/RHEB	2
GO:0046902	regulation of mitochondrial membrane permeability	2/124	77/18866	0.0912456	0.307269	0.25705	TP53/CASP8	2
GO:0061333	renal tubule morphogenesis	2/124	77/18866	0.0912456	0.307269	0.25705	KLHL3/ILK	2
GO:0072028	nephron morphogenesis	2/124	77/18866	0.0912456	0.307269	0.25705	KLHL3/ILK	2
GO:0031667	response to nutrient levels	6/124	473/18866	0.0920092	0.307269	0.25705	MDM2/RPTOR/TP53/MTOR/RRAGC/RRAGA	6
GO:0060998	regulation of dendritic spine development	2/124	78/18866	0.0932589	0.307269	0.25705	ZMYND8/MTOR	2
GO:0072332	intrinsic apoptotic signaling pathway by p53 class mediator	2/124	78/18866	0.0932589	0.307269	0.25705	MDM2/TP53	2
GO:0031960	response to corticosteroid	3/124	164/18866	0.0937715	0.307269	0.25705	CFLAR/PCNA/PAPPA	3
GO:0048285	organelle fission	6/124	476/18866	0.0941303	0.307269	0.25705	NSL1/BUB1/ZWINT/DSN1/CUL3/MIS12	6
GO:0001829	trophectodermal cell differentiation	1/124	15/18866	0.0942141	0.307269	0.25705	CUL3	1
GO:0006089	lactate metabolic process	1/124	15/18866	0.0942141	0.307269	0.25705	TP53	1
GO:0014733	regulation of skeletal muscle adaptation	1/124	15/18866	0.0942141	0.307269	0.25705	MTOR	1
GO:0014856	skeletal muscle cell proliferation	1/124	15/18866	0.0942141	0.307269	0.25705	CFLAR	1
GO:0034349	glial cell apoptotic process	1/124	15/18866	0.0942141	0.307269	0.25705	TP53	1
GO:0042362	fat-soluble vitamin biosynthetic process	1/124	15/18866	0.0942141	0.307269	0.25705	SNAI1	1
GO:0043584	nose development	1/124	15/18866	0.0942141	0.307269	0.25705	SMCHD1	1
GO:0044849	estrous cycle	1/124	15/18866	0.0942141	0.307269	0.25705	PCNA	1
GO:0045346	regulation of MHC class II biosynthetic process	1/124	15/18866	0.0942141	0.307269	0.25705	TAF7	1
GO:0045475	locomotor rhythm	1/124	15/18866	0.0942141	0.307269	0.25705	MTOR	1
GO:0045651	positive regulation of macrophage differentiation	1/124	15/18866	0.0942141	0.307269	0.25705	CASP8	1
GO:0051315	attachment of mitotic spindle microtubules to kinetochore	1/124	15/18866	0.0942141	0.307269	0.25705	MIS12	1
GO:0070885	negative regulation of calcineurin-NFAT signaling cascade	1/124	15/18866	0.0942141	0.307269	0.25705	MTOR	1
GO:0090192	regulation of glomerulus development	1/124	15/18866	0.0942141	0.307269	0.25705	CFLAR	1
GO:0097202	activation of cysteine-type endopeptidase activity	1/124	15/18866	0.0942141	0.307269	0.25705	CASP8	1
GO:0106057	negative regulation of calcineurin-mediated signaling	1/124	15/18866	0.0942141	0.307269	0.25705	MTOR	1
GO:1900119	positive regulation of execution phase of apoptosis	1/124	15/18866	0.0942141	0.307269	0.25705	TP53	1
GO:1903960	negative regulation of anion transmembrane transport	1/124	15/18866	0.0942141	0.307269	0.25705	MTOR	1
GO:1905820	positive regulation of chromosome separation	1/124	15/18866	0.0942141	0.307269	0.25705	CUL3	1
GO:2000345	regulation of hepatocyte proliferation	1/124	15/18866	0.0942141	0.307269	0.25705	CFLAR	1
GO:2001044	regulation of integrin-mediated signaling pathway	1/124	15/18866	0.0942141	0.307269	0.25705	LIMS1	1
GO:0016482	cytosolic transport	3/124	165/18866	0.0950716	0.307269	0.25705	PIKFYVE/VPS51/VPS53	3
GO:0006446	regulation of translational initiation	2/124	79/18866	0.095285	0.307269	0.25705	NCBP2/MTOR	2
GO:0007032	endosome organization	2/124	79/18866	0.095285	0.307269	0.25705	LAMTOR1/MVB12A	2
GO:0016575	histone deacetylation	2/124	79/18866	0.095285	0.307269	0.25705	RCOR1/TP53	2
GO:0042246	tissue regeneration	2/124	79/18866	0.095285	0.307269	0.25705	EPPK1/CFLAR	2
GO:0043462	regulation of ATPase activity	2/124	79/18866	0.095285	0.307269	0.25705	TP53/SNRNP70	2
GO:0050000	chromosome localization	2/124	79/18866	0.095285	0.307269	0.25705	CUL3/MIS12	2
GO:0051303	establishment of chromosome localization	2/124	79/18866	0.095285	0.307269	0.25705	CUL3/MIS12	2
GO:0071260	cellular response to mechanical stimulus	2/124	79/18866	0.095285	0.307269	0.25705	TNFRSF10A/CASP8	2
GO:0090398	cellular senescence	2/124	79/18866	0.095285	0.307269	0.25705	TP53/B2M	2
GO:1900034	regulation of cellular response to heat	2/124	79/18866	0.095285	0.307269	0.25705	RPTOR/MTOR	2
GO:0045637	regulation of myeloid cell differentiation	4/124	263/18866	0.0955005	0.307269	0.25705	MTOR/CASP8/B2M/KAT7	4
GO:0030098	lymphocyte differentiation	5/124	368/18866	0.0955815	0.307269	0.25705	TP53/SART1/MTOR/B2M/KAT7	5
GO:2001242	regulation of intrinsic apoptotic signaling pathway	3/124	166/18866	0.0963793	0.308026	0.257683	SNAI1/MDM2/TP53	3
GO:0045861	negative regulation of proteolysis	5/124	369/18866	0.0964117	0.308026	0.257683	MDM2/LAMTOR5/TP53/CFLAR/TAF1	5
GO:0003151	outflow tract morphogenesis	2/124	80/18866	0.0973238	0.308026	0.257683	ILK/PARVA	2
GO:0031397	negative regulation of protein ubiquitination	2/124	80/18866	0.0973238	0.308026	0.257683	MTOR/TAF1	2
GO:0032204	regulation of telomere maintenance	2/124	80/18866	0.0973238	0.308026	0.257683	SMG1/UPF1	2
GO:0042590	antigen processing and presentation of exogenous peptide antigen via MHC class I	2/124	80/18866	0.0973238	0.308026	0.257683	HLA-F/B2M	2
GO:0070828	heterochromatin organization	2/124	80/18866	0.0973238	0.308026	0.257683	SNAI1/SMCHD1	2
GO:1900182	positive regulation of protein localization to nucleus	2/124	80/18866	0.0973238	0.308026	0.257683	LAMTOR5/KAT7	2
GO:0036293	response to decreased oxygen levels	5/124	371/18866	0.0980834	0.308026	0.257683	MDM2/TP53/CFLAR/MTOR/MDM4	5
GO:0002295	T-helper cell lineage commitment	1/124	16/18866	0.100172	0.308026	0.257683	MTOR	1
GO:0006098	pentose-phosphate shunt	1/124	16/18866	0.100172	0.308026	0.257683	TP53	1
GO:0006206	pyrimidine nucleobase metabolic process	1/124	16/18866	0.100172	0.308026	0.257683	MTOR	1
GO:0014744	positive regulation of muscle adaptation	1/124	16/18866	0.100172	0.308026	0.257683	MTOR	1
GO:0032354	response to follicle-stimulating hormone	1/124	16/18866	0.100172	0.308026	0.257683	PAPPA	1
GO:0035067	negative regulation of histone acetylation	1/124	16/18866	0.100172	0.308026	0.257683	TAF7	1
GO:0043981	histone H4-K5 acetylation	1/124	16/18866	0.100172	0.308026	0.257683	KAT7	1
GO:0043982	histone H4-K8 acetylation	1/124	16/18866	0.100172	0.308026	0.257683	KAT7	1
GO:0045342	MHC class II biosynthetic process	1/124	16/18866	0.100172	0.308026	0.257683	TAF7	1
GO:0045953	negative regulation of natural killer cell mediated cytotoxicity	1/124	16/18866	0.100172	0.308026	0.257683	HLA-F	1
GO:0046831	regulation of RNA export from nucleus	1/124	16/18866	0.100172	0.308026	0.257683	NCBP2	1
GO:0061684	chaperone-mediated autophagy	1/124	16/18866	0.100172	0.308026	0.257683	SNRNP70	1
GO:0071391	cellular response to estrogen stimulus	1/124	16/18866	0.100172	0.308026	0.257683	MDM2	1
GO:0071732	cellular response to nitric oxide	1/124	16/18866	0.100172	0.308026	0.257683	CFLAR	1
GO:0072109	glomerular mesangium development	1/124	16/18866	0.100172	0.308026	0.257683	CFLAR	1
GO:0099170	postsynaptic modulation of chemical synaptic transmission	1/124	16/18866	0.100172	0.308026	0.257683	EIF4A3	1
GO:1900121	negative regulation of receptor binding	1/124	16/18866	0.100172	0.308026	0.257683	B2M	1
GO:1902969	mitotic DNA replication	1/124	16/18866	0.100172	0.308026	0.257683	POLA1	1
GO:1905874	regulation of postsynaptic density organization	1/124	16/18866	0.100172	0.308026	0.257683	ZMYND8	1
GO:2001034	positive regulation of double-strand break repair via nonhomologous end joining	1/124	16/18866	0.100172	0.308026	0.257683	SMCHD1	1
GO:0051100	negative regulation of binding	3/124	169/18866	0.100346	0.308099	0.257744	EIF4A3/B2M/TAF1	3
GO:0034614	cellular response to reactive oxygen species	3/124	170/18866	0.101683	0.311737	0.260787	MDM2/CFLAR/PCNA	3
GO:0043312	neutrophil degranulation	6/124	487/18866	0.102132	0.312647	0.261549	AP2A2/LAMTOR1/LAMTOR2/DSN1/B2M/LAMTOR3	6
GO:0051091	positive regulation of DNA-binding transcription factor activity	4/124	270/18866	0.10262	0.313085	0.261915	LAMTOR5/TAF12/CFLAR/TAF1	4
GO:0030307	positive regulation of cell growth	3/124	171/18866	0.103027	0.313085	0.261915	RPTOR/ILK/MTOR	3
GO:0002718	regulation of cytokine production involved in immune response	2/124	83/18866	0.103514	0.313085	0.261915	HLA-F/B2M	2
GO:0002283	neutrophil activation involved in immune response	6/124	490/18866	0.104376	0.313085	0.261915	AP2A2/LAMTOR1/LAMTOR2/DSN1/B2M/LAMTOR3	6
GO:0016049	cell growth	6/124	490/18866	0.104376	0.313085	0.261915	RPTOR/ILK/TP53/LAMTOR1/MTOR/LAMTOR2	6
GO:0033045	regulation of sister chromatid segregation	2/124	84/18866	0.105601	0.313085	0.261915	BUB1/CUL3	2
GO:0048660	regulation of smooth muscle cell proliferation	3/124	173/18866	0.105736	0.313085	0.261915	MDM2/ILK/MTOR	3
GO:0002716	negative regulation of natural killer cell mediated immunity	1/124	17/18866	0.106092	0.313085	0.261915	HLA-F	1
GO:0003198	epithelial to mesenchymal transition involved in endocardial cushion formation	1/124	17/18866	0.106092	0.313085	0.261915	SNAI1	1
GO:0006978	DNA damage response, signal transduction by p53 class mediator resulting in transcription of p21 class mediator	1/124	17/18866	0.106092	0.313085	0.261915	TP53	1
GO:0007250	activation of NF-kappaB-inducing kinase activity	1/124	17/18866	0.106092	0.313085	0.261915	TNFRSF10A	1
GO:0008340	determination of adult lifespan	1/124	17/18866	0.106092	0.313085	0.261915	TP53	1
GO:0009299	mRNA transcription	1/124	17/18866	0.106092	0.313085	0.261915	TP53	1
GO:0031065	positive regulation of histone deacetylation	1/124	17/18866	0.106092	0.313085	0.261915	TP53	1
GO:0042790	nucleolar large rRNA transcription by RNA polymerase I	1/124	17/18866	0.106092	0.313085	0.261915	MTOR	1
GO:0043923	positive regulation by host of viral transcription	1/124	17/18866	0.106092	0.313085	0.261915	TAF11	1
GO:0043968	histone H2A acetylation	1/124	17/18866	0.106092	0.313085	0.261915	BRD8	1
GO:0044764	multi-organism cellular process	1/124	17/18866	0.106092	0.313085	0.261915	PIKFYVE	1
GO:0051382	kinetochore assembly	1/124	17/18866	0.106092	0.313085	0.261915	MIS12	1
GO:0061158	3'-UTR-mediated mRNA destabilization	1/124	17/18866	0.106092	0.313085	0.261915	UPF1	1
GO:0070242	thymocyte apoptotic process	1/124	17/18866	0.106092	0.313085	0.261915	TP53	1
GO:0070293	renal absorption	1/124	17/18866	0.106092	0.313085	0.261915	KLHL3	1
GO:0071850	mitotic cell cycle arrest	1/124	17/18866	0.106092	0.313085	0.261915	TP53	1
GO:0097067	cellular response to thyroid hormone stimulus	1/124	17/18866	0.106092	0.313085	0.261915	BRD8	1
GO:2001267	regulation of cysteine-type endopeptidase activity involved in apoptotic signaling pathway	1/124	17/18866	0.106092	0.313085	0.261915	CASP8	1
GO:0051099	positive regulation of binding	3/124	174/18866	0.107101	0.31561	0.264028	LAMTOR5/B2M/TAF1	3
GO:0032092	positive regulation of protein binding	2/124	85/18866	0.107699	0.316462	0.26474	B2M/TAF1	2
GO:0034502	protein localization to chromosome	2/124	85/18866	0.107699	0.316462	0.26474	KNL1/MIS12	2
GO:0032535	regulation of cellular component size	5/124	383/18866	0.10842	0.317827	0.265882	RPTOR/ILK/LAMTOR5/LAMTOR4/MTOR	5
GO:0048659	smooth muscle cell proliferation	3/124	175/18866	0.108473	0.317827	0.265882	MDM2/ILK/MTOR	3
GO:0014910	regulation of smooth muscle cell migration	2/124	86/18866	0.109808	0.318082	0.266095	MDM2/ILK	2
GO:0031349	positive regulation of defense response	5/124	385/18866	0.110193	0.318082	0.266095	HLA-F/POLR3B/POLR3F/POLR3D/POLR3G	5
GO:0032436	positive regulation of proteasomal ubiquitin-dependent protein catabolic process	2/124	87/18866	0.111929	0.318082	0.266095	MDM2/TAF1	2
GO:0048013	ephrin receptor signaling pathway	2/124	87/18866	0.111929	0.318082	0.266095	AP2A2/AP2S1	2
GO:0051262	protein tetramerization	2/124	87/18866	0.111929	0.318082	0.266095	TP53/B2M	2
GO:0097581	lamellipodium organization	2/124	87/18866	0.111929	0.318082	0.266095	MTOR/PARVB	2
GO:0001675	acrosome assembly	1/124	18/18866	0.111972	0.318082	0.266095	KNL1	1
GO:0006740	NADPH regeneration	1/124	18/18866	0.111972	0.318082	0.266095	TP53	1
GO:0010832	negative regulation of myotube differentiation	1/124	18/18866	0.111972	0.318082	0.266095	CFLAR	1
GO:0010839	negative regulation of keratinocyte proliferation	1/124	18/18866	0.111972	0.318082	0.266095	EPPK1	1
GO:0032780	negative regulation of ATPase activity	1/124	18/18866	0.111972	0.318082	0.266095	TP53	1
GO:0034433	steroid esterification	1/124	18/18866	0.111972	0.318082	0.266095	LAMTOR1	1
GO:0034434	sterol esterification	1/124	18/18866	0.111972	0.318082	0.266095	LAMTOR1	1
GO:0034435	cholesterol esterification	1/124	18/18866	0.111972	0.318082	0.266095	LAMTOR1	1
GO:0035313	wound healing, spreading of epidermal cells	1/124	18/18866	0.111972	0.318082	0.266095	MTOR	1
GO:0042772	DNA damage response, signal transduction resulting in transcription	1/124	18/18866	0.111972	0.318082	0.266095	TP53	1
GO:0046112	nucleobase biosynthetic process	1/124	18/18866	0.111972	0.318082	0.266095	MTOR	1
GO:0048268	clathrin coat assembly	1/124	18/18866	0.111972	0.318082	0.266095	AP2S1	1
GO:0070230	positive regulation of lymphocyte apoptotic process	1/124	18/18866	0.111972	0.318082	0.266095	TP53	1
GO:0071318	cellular response to ATP	1/124	18/18866	0.111972	0.318082	0.266095	TAF1	1
GO:1900153	positive regulation of nuclear-transcribed mRNA catabolic process, deadenylation-dependent decay	1/124	18/18866	0.111972	0.318082	0.266095	PABPC1	1
GO:1901524	regulation of mitophagy	1/124	18/18866	0.111972	0.318082	0.266095	TP53	1
GO:1903312	negative regulation of mRNA metabolic process	2/124	88/18866	0.11406	0.323565	0.270682	PABPC1/MTOR	2
GO:0001892	embryonic placenta development	2/124	89/18866	0.116202	0.326468	0.273111	SNAI1/CASP8	2
GO:1903845	negative regulation of cellular response to transforming growth factor beta stimulus	2/124	89/18866	0.116202	0.326468	0.273111	TP53/CFLAR	2
GO:1905330	regulation of morphogenesis of an epithelium	3/124	181/18866	0.116848	0.326468	0.273111	AP2A2/MTOR/AP2S1	3
GO:0002710	negative regulation of T cell mediated immunity	1/124	19/18866	0.117815	0.326468	0.273111	HLA-F	1
GO:0010663	positive regulation of striated muscle cell apoptotic process	1/124	19/18866	0.117815	0.326468	0.273111	TP53	1
GO:0010666	positive regulation of cardiac muscle cell apoptotic process	1/124	19/18866	0.117815	0.326468	0.273111	TP53	1
GO:0019054	modulation by virus of host cellular process	1/124	19/18866	0.117815	0.326468	0.273111	CASP8	1
GO:0032026	response to magnesium ion	1/124	19/18866	0.117815	0.326468	0.273111	MDM2	1
GO:0032095	regulation of response to food	1/124	19/18866	0.117815	0.326468	0.273111	MTOR	1
GO:0032239	regulation of nucleobase-containing compound transport	1/124	19/18866	0.117815	0.326468	0.273111	NCBP2	1
GO:0043373	CD4-positive, alpha-beta T cell lineage commitment	1/124	19/18866	0.117815	0.326468	0.273111	MTOR	1
GO:0045063	T-helper 1 cell differentiation	1/124	19/18866	0.117815	0.326468	0.273111	MTOR	1
GO:0060252	positive regulation of glial cell proliferation	1/124	19/18866	0.117815	0.326468	0.273111	MTOR	1
GO:1902170	cellular response to reactive nitrogen species	1/124	19/18866	0.117815	0.326468	0.273111	CFLAR	1
GO:2000042	negative regulation of double-strand break repair via homologous recombination	1/124	19/18866	0.117815	0.326468	0.273111	SMCHD1	1
GO:2000647	negative regulation of stem cell proliferation	1/124	19/18866	0.117815	0.326468	0.273111	TP53	1
GO:2000757	negative regulation of peptidyl-lysine acetylation	1/124	19/18866	0.117815	0.326468	0.273111	TAF7	1
GO:0071346	cellular response to interferon-gamma	3/124	182/18866	0.118267	0.326468	0.273111	HLA-F/TP53/B2M	3
GO:0090316	positive regulation of intracellular protein transport	3/124	182/18866	0.118267	0.326468	0.273111	MDM2/TP53/CASP8	3
GO:2001252	positive regulation of chromosome organization	3/124	182/18866	0.118267	0.326468	0.273111	TP53/CUL3/KAT7	3
GO:0050678	regulation of epithelial cell proliferation	5/124	395/18866	0.11927	0.328793	0.275056	RPTOR/EPPK1/CFLAR/MTOR/B2M	5
GO:0034728	nucleosome organization	3/124	183/18866	0.119693	0.329516	0.275661	ANP32E/KNL1/VPS72	3
GO:0070482	response to oxygen levels	5/124	396/18866	0.120196	0.33046	0.27645	MDM2/TP53/CFLAR/MTOR/MDM4	5
GO:2000177	regulation of neural precursor cell proliferation	2/124	91/18866	0.120516	0.330894	0.276813	ILK/TP53	2
GO:0038061	NIK/NF-kappaB signaling	3/124	184/18866	0.121124	0.331861	0.277623	TNFRSF10A/ILK/LIMS1	3
GO:0046488	phosphatidylinositol metabolic process	3/124	185/18866	0.122563	0.331861	0.277623	PIKFYVE/SMG1/FIG4	3
GO:0031058	positive regulation of histone modification	2/124	92/18866	0.122688	0.331861	0.277623	TP53/KAT7	2
GO:0031341	regulation of cell killing	2/124	92/18866	0.122688	0.331861	0.277623	HLA-F/B2M	2
GO:1903321	negative regulation of protein modification by small protein conjugation or removal	2/124	92/18866	0.122688	0.331861	0.277623	MTOR/TAF1	2
GO:0001832	blastocyst growth	1/124	20/18866	0.123619	0.331861	0.277623	TAF8	1
GO:0001911	negative regulation of leukocyte mediated cytotoxicity	1/124	20/18866	0.123619	0.331861	0.277623	HLA-F	1
GO:0002726	positive regulation of T cell cytokine production	1/124	20/18866	0.123619	0.331861	0.277623	B2M	1
GO:0003323	type B pancreatic cell development	1/124	20/18866	0.123619	0.331861	0.277623	RHEB	1
GO:0031998	regulation of fatty acid beta-oxidation	1/124	20/18866	0.123619	0.331861	0.277623	MTOR	1
GO:0032816	positive regulation of natural killer cell activation	1/124	20/18866	0.123619	0.331861	0.277623	HLA-F	1
GO:0034138	toll-like receptor 3 signaling pathway	1/124	20/18866	0.123619	0.331861	0.277623	CASP8	1
GO:0060965	negative regulation of gene silencing by miRNA	1/124	20/18866	0.123619	0.331861	0.277623	TP53	1
GO:0071731	response to nitric oxide	1/124	20/18866	0.123619	0.331861	0.277623	CFLAR	1
GO:0097062	dendritic spine maintenance	1/124	20/18866	0.123619	0.331861	0.277623	ZMYND8	1
GO:1900151	regulation of nuclear-transcribed mRNA catabolic process, deadenylation-dependent decay	1/124	20/18866	0.123619	0.331861	0.277623	PABPC1	1
GO:2000774	positive regulation of cellular senescence	1/124	20/18866	0.123619	0.331861	0.277623	B2M	1
GO:0051147	regulation of muscle cell differentiation	3/124	186/18866	0.124007	0.332246	0.277944	MDM2/CFLAR/MTOR	3
GO:0060485	mesenchyme development	4/124	290/18866	0.124248	0.332246	0.277944	SNAI1/MDM2/MTOR/MDM4	4
GO:0097193	intrinsic apoptotic signaling pathway	4/124	290/18866	0.124248	0.332246	0.277944	SNAI1/MDM2/TP53/CUL3	4
GO:0072080	nephron tubule development	2/124	93/18866	0.124869	0.333472	0.27897	KLHL3/ILK	2
GO:0002285	lymphocyte activation involved in immune response	3/124	187/18866	0.125458	0.334175	0.279558	HLA-F/TP53/MTOR	3
GO:0050821	protein stabilization	3/124	187/18866	0.125458	0.334175	0.279558	TP53/MDM4/TAF1	3
GO:0051304	chromosome separation	2/124	94/18866	0.12706	0.336335	0.281365	BUB1/CUL3	2
GO:0060993	kidney morphogenesis	2/124	94/18866	0.12706	0.336335	0.281365	KLHL3/ILK	2
GO:1904035	regulation of epithelial cell apoptotic process	2/124	94/18866	0.12706	0.336335	0.281365	CFLAR/MTOR	2
GO:0007369	gastrulation	3/124	189/18866	0.128378	0.336335	0.281365	SNAI1/TP53/CUL3	3
GO:0061326	renal tubule development	2/124	95/18866	0.12926	0.336335	0.281365	KLHL3/ILK	2
GO:0002363	alpha-beta T cell lineage commitment	1/124	21/18866	0.129385	0.336335	0.281365	MTOR	1
GO:0006448	regulation of translational elongation	1/124	21/18866	0.129385	0.336335	0.281365	EIF4A3	1
GO:0009110	vitamin biosynthetic process	1/124	21/18866	0.129385	0.336335	0.281365	SNAI1	1
GO:0032516	positive regulation of phosphoprotein phosphatase activity	1/124	21/18866	0.129385	0.336335	0.281365	MTOR	1
GO:0039702	viral budding via host ESCRT complex	1/124	21/18866	0.129385	0.336335	0.281365	MVB12A	1
GO:0042276	error-prone translesion synthesis	1/124	21/18866	0.129385	0.336335	0.281365	PCNA	1
GO:0045943	positive regulation of transcription by RNA polymerase I	1/124	21/18866	0.129385	0.336335	0.281365	MTOR	1
GO:0072111	cell proliferation involved in kidney development	1/124	21/18866	0.129385	0.336335	0.281365	CFLAR	1
GO:0072574	hepatocyte proliferation	1/124	21/18866	0.129385	0.336335	0.281365	CFLAR	1
GO:0072575	epithelial cell proliferation involved in liver morphogenesis	1/124	21/18866	0.129385	0.336335	0.281365	CFLAR	1
GO:0090312	positive regulation of protein deacetylation	1/124	21/18866	0.129385	0.336335	0.281365	TP53	1
GO:1903055	positive regulation of extracellular matrix organization	1/124	21/18866	0.129385	0.336335	0.281365	CFLAR	1
GO:2000269	regulation of fibroblast apoptotic process	1/124	21/18866	0.129385	0.336335	0.281365	TP53	1
GO:2000678	negative regulation of transcription regulatory region DNA binding	1/124	21/18866	0.129385	0.336335	0.281365	TAF1	1
GO:0051348	negative regulation of transferase activity	4/124	296/18866	0.131089	0.340334	0.28471	RPTOR/ILK/TP53/TAF7	4
GO:0010821	regulation of mitochondrion organization	3/124	191/18866	0.131322	0.340457	0.284814	TP53/CASP8/TNFSF10	3
GO:0006303	double-strand break repair via nonhomologous end joining	2/124	96/18866	0.131469	0.340457	0.284814	SMCHD1/POLA1	2
GO:0002831	regulation of response to biotic stimulus	5/124	409/18866	0.132552	0.342829	0.286798	HLA-F/POLR3B/POLR3F/POLR3D/POLR3G	5
GO:0006476	protein deacetylation	2/124	97/18866	0.133686	0.342968	0.286914	RCOR1/TP53	2
GO:1901655	cellular response to ketone	2/124	97/18866	0.133686	0.342968	0.286914	CFLAR/CDC5L	2
GO:0001779	natural killer cell differentiation	1/124	22/18866	0.135114	0.342968	0.286914	KAT7	1
GO:0006379	mRNA cleavage	1/124	22/18866	0.135114	0.342968	0.286914	NCBP2	1
GO:0007063	regulation of sister chromatid cohesion	1/124	22/18866	0.135114	0.342968	0.286914	BUB1	1
GO:0032069	regulation of nuclease activity	1/124	22/18866	0.135114	0.342968	0.286914	PCNA	1
GO:0035024	negative regulation of Rho protein signal transduction	1/124	22/18866	0.135114	0.342968	0.286914	CUL3	1
GO:0042359	vitamin D metabolic process	1/124	22/18866	0.135114	0.342968	0.286914	SNAI1	1
GO:0043369	CD4-positive or CD8-positive, alpha-beta T cell lineage commitment	1/124	22/18866	0.135114	0.342968	0.286914	MTOR	1
GO:0045663	positive regulation of myoblast differentiation	1/124	22/18866	0.135114	0.342968	0.286914	ILK	1
GO:0051383	kinetochore organization	1/124	22/18866	0.135114	0.342968	0.286914	MIS12	1
GO:0060972	left/right pattern formation	1/124	22/18866	0.135114	0.342968	0.286914	SNAI1	1
GO:0062033	positive regulation of mitotic sister chromatid segregation	1/124	22/18866	0.135114	0.342968	0.286914	CUL3	1
GO:0070987	error-free translesion synthesis	1/124	22/18866	0.135114	0.342968	0.286914	PCNA	1
GO:1901739	regulation of myoblast fusion	1/124	22/18866	0.135114	0.342968	0.286914	CFLAR	1
GO:2001243	negative regulation of intrinsic apoptotic signaling pathway	2/124	98/18866	0.135912	0.344569	0.288254	SNAI1/MDM2	2
GO:0031497	chromatin assembly	3/124	195/18866	0.137282	0.346756	0.290083	SMCHD1/TP53/KNL1	3
GO:1902275	regulation of chromatin organization	3/124	195/18866	0.137282	0.346756	0.290083	TP53/TAF7/KAT7	3
GO:1905475	regulation of protein localization to membrane	3/124	195/18866	0.137282	0.346756	0.290083	ZMYND8/TP53/CASP8	3
GO:0002474	antigen processing and presentation of peptide antigen via MHC class I	2/124	99/18866	0.138147	0.347522	0.290724	HLA-F/B2M	2
GO:0010717	regulation of epithelial to mesenchymal transition	2/124	99/18866	0.138147	0.347522	0.290724	SNAI1/MTOR	2
GO:0043473	pigmentation	2/124	99/18866	0.138147	0.347522	0.290724	PIKFYVE/FIG4	2
GO:0002702	positive regulation of production of molecular mediator of immune response	2/124	100/18866	0.14039	0.347522	0.290724	HLA-F/B2M	2
GO:0070301	cellular response to hydrogen peroxide	2/124	100/18866	0.14039	0.347522	0.290724	MDM2/PCNA	2
GO:0000002	mitochondrial genome maintenance	1/124	23/18866	0.140805	0.347522	0.290724	TP53	1
GO:0001919	regulation of receptor recycling	1/124	23/18866	0.140805	0.347522	0.290724	LAMTOR1	1
GO:0043162	ubiquitin-dependent protein catabolic process via the multivesicular body sorting pathway	1/124	23/18866	0.140805	0.347522	0.290724	MVB12A	1
GO:0045649	regulation of macrophage differentiation	1/124	23/18866	0.140805	0.347522	0.290724	CASP8	1
GO:0048026	positive regulation of mRNA splicing, via spliceosome	1/124	23/18866	0.140805	0.347522	0.290724	SNRNP70	1
GO:0051457	maintenance of protein location in nucleus	1/124	23/18866	0.140805	0.347522	0.290724	TAF8	1
GO:0060149	negative regulation of posttranscriptional gene silencing	1/124	23/18866	0.140805	0.347522	0.290724	TP53	1
GO:0060967	negative regulation of gene silencing by RNA	1/124	23/18866	0.140805	0.347522	0.290724	TP53	1
GO:0071218	cellular response to misfolded protein	1/124	23/18866	0.140805	0.347522	0.290724	CUL3	1
GO:1901522	positive regulation of transcription from RNA polymerase II promoter involved in cellular response to chemical stimulus	1/124	23/18866	0.140805	0.347522	0.290724	TP53	1
GO:1901984	negative regulation of protein acetylation	1/124	23/18866	0.140805	0.347522	0.290724	TAF7	1
GO:1902254	negative regulation of intrinsic apoptotic signaling pathway by p53 class mediator	1/124	23/18866	0.140805	0.347522	0.290724	MDM2	1
GO:1903798	regulation of production of miRNAs involved in gene silencing by miRNA	1/124	23/18866	0.140805	0.347522	0.290724	TP53	1
GO:2000810	regulation of bicellular tight junction assembly	1/124	23/18866	0.140805	0.347522	0.290724	SNAI1	1
GO:0045639	positive regulation of myeloid cell differentiation	2/124	101/18866	0.14264	0.351629	0.294159	CASP8/KAT7	2
GO:0031032	actomyosin structure organization	3/124	200/18866	0.14486	0.354039	0.296176	CFLAR/MTOR/CUL3	3
GO:1901654	response to ketone	3/124	200/18866	0.14486	0.354039	0.296176	CFLAR/CDC5L/PCNA	3
GO:2000377	regulation of reactive oxygen species metabolic process	3/124	200/18866	0.14486	0.354039	0.296176	TP53/CFLAR/MTOR	3
GO:0060996	dendritic spine development	2/124	102/18866	0.144898	0.354039	0.296176	ZMYND8/MTOR	2
GO:2000060	positive regulation of ubiquitin-dependent protein catabolic process	2/124	102/18866	0.144898	0.354039	0.296176	MDM2/TAF1	2
GO:0002719	negative regulation of cytokine production involved in immune response	1/124	24/18866	0.146459	0.354039	0.296176	HLA-F	1
GO:0003272	endocardial cushion formation	1/124	24/18866	0.146459	0.354039	0.296176	SNAI1	1
GO:0021904	dorsal/ventral neural tube patterning	1/124	24/18866	0.146459	0.354039	0.296176	TBC1D32	1
GO:0031342	negative regulation of cell killing	1/124	24/18866	0.146459	0.354039	0.296176	HLA-F	1
GO:0036003	positive regulation of transcription from RNA polymerase II promoter in response to stress	1/124	24/18866	0.146459	0.354039	0.296176	TP53	1
GO:0045954	positive regulation of natural killer cell mediated cytotoxicity	1/124	24/18866	0.146459	0.354039	0.296176	HLA-F	1
GO:0090335	regulation of brown fat cell differentiation	1/124	24/18866	0.146459	0.354039	0.296176	MTOR	1
GO:1903306	negative regulation of regulated secretory pathway	1/124	24/18866	0.146459	0.354039	0.296176	HLA-F	1
GO:1903429	regulation of cell maturation	1/124	24/18866	0.146459	0.354039	0.296176	MTOR	1
GO:2000637	positive regulation of gene silencing by miRNA	1/124	24/18866	0.146459	0.354039	0.296176	TP53	1
GO:0008630	intrinsic apoptotic signaling pathway in response to DNA damage	2/124	103/18866	0.147164	0.354039	0.296176	SNAI1/TP53	2
GO:0048661	positive regulation of smooth muscle cell proliferation	2/124	103/18866	0.147164	0.354039	0.296176	MDM2/MTOR	2
GO:0048709	oligodendrocyte differentiation	2/124	103/18866	0.147164	0.354039	0.296176	MTOR/RHEB	2
GO:0060079	excitatory postsynaptic potential	2/124	103/18866	0.147164	0.354039	0.296176	ZMYND8/EIF4A3	2
GO:0034599	cellular response to oxidative stress	4/124	310/18866	0.14764	0.354039	0.296176	MDM2/TP53/CFLAR/PCNA	4
GO:0034341	response to interferon-gamma	3/124	202/18866	0.147929	0.354039	0.296176	HLA-F/TP53/B2M	3
GO:0000726	non-recombinational repair	2/124	104/18866	0.149437	0.354039	0.296176	SMCHD1/POLA1	2
GO:0001824	blastocyst development	2/124	104/18866	0.149437	0.354039	0.296176	TAF8/CUL3	2
GO:0002367	cytokine production involved in immune response	2/124	104/18866	0.149437	0.354039	0.296176	HLA-F/B2M	2
GO:0002456	T cell mediated immunity	2/124	104/18866	0.149437	0.354039	0.296176	HLA-F/B2M	2
GO:0120034	positive regulation of plasma membrane bounded cell projection assembly	2/124	104/18866	0.149437	0.354039	0.296176	ZMYND8/MTOR	2
GO:1903708	positive regulation of hemopoiesis	3/124	204/18866	0.15102	0.354039	0.296176	SART1/CASP8/KAT7	3
GO:0090305	nucleic acid phosphodiester bond hydrolysis	4/124	313/18866	0.151289	0.354039	0.296176	POLD3/NCBP2/POLD2/PCNA	4
GO:0002824	positive regulation of adaptive immune response based on somatic recombination of immune receptors built from immunoglobulin superfamily domains	2/124	105/18866	0.151718	0.354039	0.296176	HLA-F/B2M	2
GO:0031532	actin cytoskeleton reorganization	2/124	105/18866	0.151718	0.354039	0.296176	PARVA/PARVB	2
GO:0062014	negative regulation of small molecule metabolic process	2/124	105/18866	0.151718	0.354039	0.296176	SNAI1/TP53	2
GO:0097006	regulation of plasma lipoprotein particle levels	2/124	105/18866	0.151718	0.354039	0.296176	AP2A2/AP2S1	2
GO:1902414	protein localization to cell junction	2/124	105/18866	0.151718	0.354039	0.296176	LAMTOR2/LAMTOR3	2
GO:2001022	positive regulation of response to DNA damage stimulus	2/124	105/18866	0.151718	0.354039	0.296176	SMCHD1/PCNA	2
GO:0000423	mitophagy	1/124	25/18866	0.152076	0.354039	0.296176	TP53	1
GO:0003309	type B pancreatic cell differentiation	1/124	25/18866	0.152076	0.354039	0.296176	RHEB	1
GO:0010592	positive regulation of lamellipodium assembly	1/124	25/18866	0.152076	0.354039	0.296176	MTOR	1
GO:0032104	regulation of response to extracellular stimulus	1/124	25/18866	0.152076	0.354039	0.296176	MTOR	1
GO:0032107	regulation of response to nutrient levels	1/124	25/18866	0.152076	0.354039	0.296176	MTOR	1
GO:0043302	positive regulation of leukocyte degranulation	1/124	25/18866	0.152076	0.354039	0.296176	HLA-F	1
GO:0045109	intermediate filament organization	1/124	25/18866	0.152076	0.354039	0.296176	EPPK1	1
GO:0045992	negative regulation of embryonic development	1/124	25/18866	0.152076	0.354039	0.296176	SNAI1	1
GO:0051788	response to misfolded protein	1/124	25/18866	0.152076	0.354039	0.296176	CUL3	1
GO:0051894	positive regulation of focal adhesion assembly	1/124	25/18866	0.152076	0.354039	0.296176	LIMS1	1
GO:0060148	positive regulation of posttranscriptional gene silencing	1/124	25/18866	0.152076	0.354039	0.296176	TP53	1
GO:0060259	regulation of feeding behavior	1/124	25/18866	0.152076	0.354039	0.296176	MTOR	1
GO:0061050	regulation of cell growth involved in cardiac muscle cell development	1/124	25/18866	0.152076	0.354039	0.296176	MTOR	1
GO:0070920	regulation of production of small RNA involved in gene silencing by RNA	1/124	25/18866	0.152076	0.354039	0.296176	TP53	1
GO:2000679	positive regulation of transcription regulatory region DNA binding	1/124	25/18866	0.152076	0.354039	0.296176	LAMTOR5	1
GO:0002708	positive regulation of lymphocyte mediated immunity	2/124	106/18866	0.154005	0.356506	0.29824	HLA-F/B2M	2
GO:0030038	contractile actin filament bundle assembly	2/124	106/18866	0.154005	0.356506	0.29824	MTOR/CUL3	2
GO:0043149	stress fiber assembly	2/124	106/18866	0.154005	0.356506	0.29824	MTOR/CUL3	2
GO:1905269	positive regulation of chromatin organization	2/124	106/18866	0.154005	0.356506	0.29824	TP53/KAT7	2
GO:2000379	positive regulation of reactive oxygen species metabolic process	2/124	106/18866	0.154005	0.356506	0.29824	TP53/MTOR	2
GO:0035601	protein deacylation	2/124	107/18866	0.156299	0.358883	0.300228	RCOR1/TP53	2
GO:0048524	positive regulation of viral process	2/124	107/18866	0.156299	0.358883	0.300228	PABPC1/TAF11	2
GO:0051983	regulation of chromosome segregation	2/124	107/18866	0.156299	0.358883	0.300228	BUB1/CUL3	2
GO:1903426	regulation of reactive oxygen species biosynthetic process	2/124	107/18866	0.156299	0.358883	0.300228	CFLAR/MTOR	2
GO:0043414	macromolecule methylation	4/124	318/18866	0.157447	0.358883	0.300228	SNRPD3/ETF1/GSPT1/SNRPB	4
GO:0002068	glandular epithelial cell development	1/124	26/18866	0.157657	0.358883	0.300228	RHEB	1
GO:0035640	exploration behavior	1/124	26/18866	0.157657	0.358883	0.300228	EIF4A3	1
GO:0035902	response to immobilization stress	1/124	26/18866	0.157657	0.358883	0.300228	MDM2	1
GO:0044068	modulation by symbiont of host cellular process	1/124	26/18866	0.157657	0.358883	0.300228	CASP8	1
GO:0046755	viral budding	1/124	26/18866	0.157657	0.358883	0.300228	MVB12A	1
GO:0051156	glucose 6-phosphate metabolic process	1/124	26/18866	0.157657	0.358883	0.300228	TP53	1
GO:0071425	hematopoietic stem cell proliferation	1/124	26/18866	0.157657	0.358883	0.300228	KAT7	1
GO:0072012	glomerulus vasculature development	1/124	26/18866	0.157657	0.358883	0.300228	CFLAR	1
GO:0097066	response to thyroid hormone	1/124	26/18866	0.157657	0.358883	0.300228	BRD8	1
GO:1904754	positive regulation of vascular associated smooth muscle cell migration	1/124	26/18866	0.157657	0.358883	0.300228	MDM2	1
GO:0001909	leukocyte mediated cytotoxicity	2/124	108/18866	0.1586	0.359971	0.301138	HLA-F/B2M	2
GO:0060071	Wnt signaling pathway, planar cell polarity pathway	2/124	108/18866	0.1586	0.359971	0.301138	AP2A2/AP2S1	2
GO:0051961	negative regulation of nervous system development	4/124	319/18866	0.15869	0.359971	0.301138	MDM2/TP53/B2M/FIG4	4
GO:0035303	regulation of dephosphorylation	3/124	209/18866	0.158837	0.359971	0.301138	KNL1/MTOR/SMG7	3
GO:0002286	T cell activation involved in immune response	2/124	109/18866	0.160907	0.363859	0.30439	TP53/MTOR	2
GO:2000278	regulation of DNA biosynthetic process	2/124	109/18866	0.160907	0.363859	0.30439	TP53/PCNA	2
GO:0031396	regulation of protein ubiquitination	3/124	211/18866	0.161998	0.363874	0.304403	MTOR/CUL3/TAF1	3
GO:0050679	positive regulation of epithelial cell proliferation	3/124	211/18866	0.161998	0.363874	0.304403	RPTOR/CFLAR/MTOR	3
GO:0003148	outflow tract septum morphogenesis	1/124	27/18866	0.163201	0.363874	0.304403	PARVA	1
GO:0009651	response to salt stress	1/124	27/18866	0.163201	0.363874	0.304403	TP53	1
GO:0032438	melanosome organization	1/124	27/18866	0.163201	0.363874	0.304403	PIKFYVE	1
GO:0032786	positive regulation of DNA-templated transcription, elongation	1/124	27/18866	0.163201	0.363874	0.304403	KAT7	1
GO:0034698	response to gonadotropin	1/124	27/18866	0.163201	0.363874	0.304403	PAPPA	1
GO:0048520	positive regulation of behavior	1/124	27/18866	0.163201	0.363874	0.304403	MTOR	1
GO:1900120	regulation of receptor binding	1/124	27/18866	0.163201	0.363874	0.304403	B2M	1
GO:0002821	positive regulation of adaptive immune response	2/124	110/18866	0.16322	0.363874	0.304403	HLA-F/B2M	2
GO:0072009	nephron epithelium development	2/124	110/18866	0.16322	0.363874	0.304403	KLHL3/ILK	2
GO:0090175	regulation of establishment of planar polarity	2/124	110/18866	0.16322	0.363874	0.304403	AP2A2/AP2S1	2
GO:1901800	positive regulation of proteasomal protein catabolic process	2/124	110/18866	0.16322	0.363874	0.304403	MDM2/TAF1	2
GO:0051701	interaction with host	3/124	212/18866	0.163586	0.364293	0.304754	PIKFYVE/RRAGA/CASP8	3
GO:0042303	molting cycle	2/124	111/18866	0.165539	0.36705	0.30706	SNAI1/SNRPE	2
GO:0042633	hair cycle	2/124	111/18866	0.165539	0.36705	0.30706	SNAI1/SNRPE	2
GO:0051149	positive regulation of muscle cell differentiation	2/124	111/18866	0.165539	0.36705	0.30706	MDM2/MTOR	2
GO:0098732	macromolecule deacylation	2/124	111/18866	0.165539	0.36705	0.30706	RCOR1/TP53	2
GO:0099565	chemical synaptic transmission, postsynaptic	2/124	112/18866	0.167864	0.368893	0.308602	ZMYND8/EIF4A3	2
GO:0003180	aortic valve morphogenesis	1/124	28/18866	0.168709	0.368893	0.308602	SNAI1	1
GO:0010894	negative regulation of steroid biosynthetic process	1/124	28/18866	0.168709	0.368893	0.308602	SNAI1	1
GO:0022011	myelination in peripheral nervous system	1/124	28/18866	0.168709	0.368893	0.308602	ILK	1
GO:0031069	hair follicle morphogenesis	1/124	28/18866	0.168709	0.368893	0.308602	SNAI1	1
GO:0031440	regulation of mRNA 3'-end processing	1/124	28/18866	0.168709	0.368893	0.308602	NCBP2	1
GO:0032292	peripheral nervous system axon ensheathment	1/124	28/18866	0.168709	0.368893	0.308602	ILK	1
GO:0035883	enteroendocrine cell differentiation	1/124	28/18866	0.168709	0.368893	0.308602	RHEB	1
GO:0048753	pigment granule organization	1/124	28/18866	0.168709	0.368893	0.308602	PIKFYVE	1
GO:0051647	nucleus localization	1/124	28/18866	0.168709	0.368893	0.308602	MTOR	1
GO:0061437	renal system vasculature development	1/124	28/18866	0.168709	0.368893	0.308602	CFLAR	1
GO:0061440	kidney vasculature development	1/124	28/18866	0.168709	0.368893	0.308602	CFLAR	1
GO:1903579	negative regulation of ATP metabolic process	1/124	28/18866	0.168709	0.368893	0.308602	TP53	1
GO:0006898	receptor-mediated endocytosis	4/124	328/18866	0.170038	0.371351	0.310659	PIKFYVE/AP2A2/B2M/AP2S1	4
GO:0001938	positive regulation of endothelial cell proliferation	2/124	113/18866	0.170195	0.371351	0.310659	RPTOR/MTOR	2
GO:0010810	regulation of cell-substrate adhesion	3/124	217/18866	0.171595	0.373883	0.312777	ILK/RSU1/LIMS1	3
GO:0043434	response to peptide hormone	5/124	447/18866	0.17172	0.373883	0.312777	MDM2/CFLAR/MTOR/CDC5L/TNFSF10	5
GO:0032984	protein-containing complex disassembly	4/124	330/18866	0.172599	0.375398	0.314044	GSPT2/ETF1/GSPT1/UPF1	4
GO:0002717	positive regulation of natural killer cell mediated immunity	1/124	29/18866	0.174181	0.375651	0.314256	HLA-F	1
GO:0006515	protein quality control for misfolded or incompletely synthesized proteins	1/124	29/18866	0.174181	0.375651	0.314256	CUL3	1
GO:0031063	regulation of histone deacetylation	1/124	29/18866	0.174181	0.375651	0.314256	TP53	1
GO:0043153	entrainment of circadian clock by photoperiod	1/124	29/18866	0.174181	0.375651	0.314256	TP53	1
GO:0150117	positive regulation of cell-substrate junction organization	1/124	29/18866	0.174181	0.375651	0.314256	LIMS1	1
GO:2000108	positive regulation of leukocyte apoptotic process	1/124	29/18866	0.174181	0.375651	0.314256	TP53	1
GO:2000727	positive regulation of cardiac muscle cell differentiation	1/124	29/18866	0.174181	0.375651	0.314256	MTOR	1
GO:2001032	regulation of double-strand break repair via nonhomologous end joining	1/124	29/18866	0.174181	0.375651	0.314256	SMCHD1	1
GO:0006333	chromatin assembly or disassembly	3/124	220/18866	0.176454	0.379357	0.317356	SMCHD1/TP53/KNL1	3
GO:0007163	establishment or maintenance of cell polarity	3/124	220/18866	0.176454	0.379357	0.317356	ILK/PARVA/PARVB	3
GO:0017148	negative regulation of translation	3/124	220/18866	0.176454	0.379357	0.317356	EIF4A3/EIF4E2/UPF1	3
GO:0071241	cellular response to inorganic substance	3/124	221/18866	0.178082	0.379396	0.317389	EIF4A3/CFLAR/B2M	3
GO:0050673	epithelial cell proliferation	5/124	453/18866	0.178285	0.379396	0.317389	RPTOR/EPPK1/CFLAR/MTOR/B2M	5
GO:0014902	myotube differentiation	2/124	117/18866	0.179572	0.379396	0.317389	CFLAR/MTOR	2
GO:1904019	epithelial cell apoptotic process	2/124	117/18866	0.179572	0.379396	0.317389	CFLAR/MTOR	2
GO:0005979	regulation of glycogen biosynthetic process	1/124	30/18866	0.179617	0.379396	0.317389	MTOR	1
GO:0006362	transcription elongation from RNA polymerase I promoter	1/124	30/18866	0.179617	0.379396	0.317389	TBP	1
GO:0010800	positive regulation of peptidyl-threonine phosphorylation	1/124	30/18866	0.179617	0.379396	0.317389	RPTOR	1
GO:0010962	regulation of glucan biosynthetic process	1/124	30/18866	0.179617	0.379396	0.317389	MTOR	1
GO:0035066	positive regulation of histone acetylation	1/124	30/18866	0.179617	0.379396	0.317389	KAT7	1
GO:0035666	TRIF-dependent toll-like receptor signaling pathway	1/124	30/18866	0.179617	0.379396	0.317389	CASP8	1
GO:0036258	multivesicular body assembly	1/124	30/18866	0.179617	0.379396	0.317389	MVB12A	1
GO:0045939	negative regulation of steroid metabolic process	1/124	30/18866	0.179617	0.379396	0.317389	SNAI1	1
GO:0048147	negative regulation of fibroblast proliferation	1/124	30/18866	0.179617	0.379396	0.317389	TP53	1
GO:0051491	positive regulation of filopodium assembly	1/124	30/18866	0.179617	0.379396	0.317389	ZMYND8	1
GO:0051642	centrosome localization	1/124	30/18866	0.179617	0.379396	0.317389	DYNC1LI2	1
GO:0060142	regulation of syncytium formation by plasma membrane fusion	1/124	30/18866	0.179617	0.379396	0.317389	CFLAR	1
GO:2000765	regulation of cytoplasmic translation	1/124	30/18866	0.179617	0.379396	0.317389	MTOR	1
GO:0006661	phosphatidylinositol biosynthetic process	2/124	118/18866	0.181929	0.383884	0.321143	PIKFYVE/FIG4	2
GO:0051153	regulation of striated muscle cell differentiation	2/124	119/18866	0.18429	0.38525	0.322285	CFLAR/MTOR	2
GO:0002323	natural killer cell activation involved in immune response	1/124	31/18866	0.185017	0.38525	0.322285	HLA-F	1
GO:0006356	regulation of transcription by RNA polymerase I	1/124	31/18866	0.185017	0.38525	0.322285	MTOR	1
GO:0006363	termination of RNA polymerase I transcription	1/124	31/18866	0.185017	0.38525	0.322285	TBP	1
GO:0014044	Schwann cell development	1/124	31/18866	0.185017	0.38525	0.322285	ILK	1
GO:0036257	multivesicular body organization	1/124	31/18866	0.185017	0.38525	0.322285	MVB12A	1
GO:0045948	positive regulation of translational initiation	1/124	31/18866	0.185017	0.38525	0.322285	MTOR	1
GO:0046856	phosphatidylinositol dephosphorylation	1/124	31/18866	0.185017	0.38525	0.322285	FIG4	1
GO:0060261	positive regulation of transcription initiation from RNA polymerase II promoter	1/124	31/18866	0.185017	0.38525	0.322285	TP53	1
GO:0061842	microtubule organizing center localization	1/124	31/18866	0.185017	0.38525	0.322285	DYNC1LI2	1
GO:0071549	cellular response to dexamethasone stimulus	1/124	31/18866	0.185017	0.38525	0.322285	CFLAR	1
GO:1902230	negative regulation of intrinsic apoptotic signaling pathway in response to DNA damage	1/124	31/18866	0.185017	0.38525	0.322285	SNAI1	1
GO:1903792	negative regulation of anion transport	1/124	31/18866	0.185017	0.38525	0.322285	MTOR	1
GO:0000209	protein polyubiquitination	4/124	340/18866	0.185599	0.386069	0.322971	MDM2/KLHL3/CUL3/TAF1	4
GO:0019058	viral life cycle	4/124	341/18866	0.186917	0.388416	0.324934	PIKFYVE/LAMTOR5/PABPC1/MVB12A	4
GO:0006364	rRNA processing	3/124	227/18866	0.187938	0.390085	0.326331	EIF4A3/SART1/LSM6	3
GO:0010906	regulation of glucose metabolic process	2/124	121/18866	0.189026	0.390085	0.326331	TP53/MTOR	2
GO:0030218	erythrocyte differentiation	2/124	121/18866	0.189026	0.390085	0.326331	B2M/KAT7	2
GO:0003176	aortic valve development	1/124	32/18866	0.190383	0.390085	0.326331	SNAI1	1
GO:0010165	response to X-ray	1/124	32/18866	0.190383	0.390085	0.326331	TP53	1
GO:0046320	regulation of fatty acid oxidation	1/124	32/18866	0.190383	0.390085	0.326331	MTOR	1
GO:0048730	epidermis morphogenesis	1/124	32/18866	0.190383	0.390085	0.326331	SNAI1	1
GO:0050849	negative regulation of calcium-mediated signaling	1/124	32/18866	0.190383	0.390085	0.326331	MTOR	1
GO:0060317	cardiac epithelial to mesenchymal transition	1/124	32/18866	0.190383	0.390085	0.326331	SNAI1	1
GO:0061157	mRNA destabilization	1/124	32/18866	0.190383	0.390085	0.326331	UPF1	1
GO:0071295	cellular response to vitamin	1/124	32/18866	0.190383	0.390085	0.326331	MDM2	1
GO:0097106	postsynaptic density organization	1/124	32/18866	0.190383	0.390085	0.326331	ZMYND8	1
GO:0097421	liver regeneration	1/124	32/18866	0.190383	0.390085	0.326331	PCNA	1
GO:1903959	regulation of anion transmembrane transport	1/124	32/18866	0.190383	0.390085	0.326331	MTOR	1
GO:0042752	regulation of circadian rhythm	2/124	122/18866	0.1914	0.391779	0.327747	TP53/MTOR	2
GO:0071902	positive regulation of protein serine/threonine kinase activity	4/124	345/18866	0.192218	0.393012	0.328779	RPTOR/ILK/LAMTOR2/LAMTOR3	4
GO:0010001	glial cell differentiation	3/124	230/18866	0.192919	0.393012	0.328779	ILK/MTOR/RHEB	3
GO:0002761	regulation of myeloid leukocyte differentiation	2/124	123/18866	0.193779	0.393012	0.328779	MTOR/CASP8	2
GO:0001649	osteoblast differentiation	3/124	231/18866	0.194587	0.393012	0.328779	SNAI1/ILK/SNRNP200	3
GO:0006370	7-methylguanosine mRNA capping	1/124	33/18866	0.195713	0.393012	0.328779	NCBP2	1
GO:0009648	photoperiodism	1/124	33/18866	0.195713	0.393012	0.328779	TP53	1
GO:0010955	negative regulation of protein processing	1/124	33/18866	0.195713	0.393012	0.328779	MDM2	1
GO:0042755	eating behavior	1/124	33/18866	0.195713	0.393012	0.328779	MTOR	1
GO:0044319	wound healing, spreading of cells	1/124	33/18866	0.195713	0.393012	0.328779	MTOR	1
GO:0045920	negative regulation of exocytosis	1/124	33/18866	0.195713	0.393012	0.328779	HLA-F	1
GO:0051984	positive regulation of chromosome segregation	1/124	33/18866	0.195713	0.393012	0.328779	CUL3	1
GO:0061311	cell surface receptor signaling pathway involved in heart development	1/124	33/18866	0.195713	0.393012	0.328779	SNAI1	1
GO:0090505	epiboly involved in wound healing	1/124	33/18866	0.195713	0.393012	0.328779	MTOR	1
GO:1902745	positive regulation of lamellipodium organization	1/124	33/18866	0.195713	0.393012	0.328779	MTOR	1
GO:1903318	negative regulation of protein maturation	1/124	33/18866	0.195713	0.393012	0.328779	MDM2	1
GO:2000758	positive regulation of peptidyl-lysine acetylation	1/124	33/18866	0.195713	0.393012	0.328779	KAT7	1
GO:0001736	establishment of planar polarity	2/124	124/18866	0.196161	0.393012	0.328779	AP2A2/AP2S1	2
GO:0007164	establishment of tissue polarity	2/124	124/18866	0.196161	0.393012	0.328779	AP2A2/AP2S1	2
GO:0022612	gland morphogenesis	2/124	124/18866	0.196161	0.393012	0.328779	CFLAR/CUL3	2
GO:0051101	regulation of DNA binding	2/124	124/18866	0.196161	0.393012	0.328779	LAMTOR5/TAF1	2
GO:0009266	response to temperature stimulus	3/124	233/18866	0.197934	0.393012	0.328779	RPTOR/MTOR/CASP8	3
GO:0001952	regulation of cell-matrix adhesion	2/124	125/18866	0.198547	0.393012	0.328779	ILK/LIMS1	2
GO:0034605	cellular response to heat	2/124	125/18866	0.198547	0.393012	0.328779	RPTOR/MTOR	2
GO:0043500	muscle adaptation	2/124	125/18866	0.198547	0.393012	0.328779	CFLAR/MTOR	2
GO:0051346	negative regulation of hydrolase activity	5/124	473/18866	0.200832	0.393012	0.328779	MDM2/LAMTOR5/TP53/CFLAR/KNL1	5
GO:0001881	receptor recycling	1/124	34/18866	0.201009	0.393012	0.328779	LAMTOR1	1
GO:0002756	MyD88-independent toll-like receptor signaling pathway	1/124	34/18866	0.201009	0.393012	0.328779	CASP8	1
GO:0007094	mitotic spindle assembly checkpoint	1/124	34/18866	0.201009	0.393012	0.328779	BUB1	1
GO:0007616	long-term memory	1/124	34/18866	0.201009	0.393012	0.328779	MTOR	1
GO:0008156	negative regulation of DNA replication	1/124	34/18866	0.201009	0.393012	0.328779	TP53	1
GO:0009452	7-methylguanosine RNA capping	1/124	34/18866	0.201009	0.393012	0.328779	NCBP2	1
GO:0009649	entrainment of circadian clock	1/124	34/18866	0.201009	0.393012	0.328779	TP53	1
GO:0010922	positive regulation of phosphatase activity	1/124	34/18866	0.201009	0.393012	0.328779	MTOR	1
GO:0031577	spindle checkpoint	1/124	34/18866	0.201009	0.393012	0.328779	BUB1	1
GO:0032148	activation of protein kinase B activity	1/124	34/18866	0.201009	0.393012	0.328779	MTOR	1
GO:0032814	regulation of natural killer cell activation	1/124	34/18866	0.201009	0.393012	0.328779	HLA-F	1
GO:0033198	response to ATP	1/124	34/18866	0.201009	0.393012	0.328779	TAF1	1
GO:0036260	RNA capping	1/124	34/18866	0.201009	0.393012	0.328779	NCBP2	1
GO:0043276	anoikis	1/124	34/18866	0.201009	0.393012	0.328779	MTOR	1
GO:0045648	positive regulation of erythrocyte differentiation	1/124	34/18866	0.201009	0.393012	0.328779	KAT7	1
GO:0070232	regulation of T cell apoptotic process	1/124	34/18866	0.201009	0.393012	0.328779	TP53	1
GO:0071173	spindle assembly checkpoint	1/124	34/18866	0.201009	0.393012	0.328779	BUB1	1
GO:0071174	mitotic spindle checkpoint	1/124	34/18866	0.201009	0.393012	0.328779	BUB1	1
GO:0090504	epiboly	1/124	34/18866	0.201009	0.393012	0.328779	MTOR	1
GO:0099084	postsynaptic specialization organization	1/124	34/18866	0.201009	0.393012	0.328779	ZMYND8	1
GO:1902692	regulation of neuroblast proliferation	1/124	34/18866	0.201009	0.393012	0.328779	TP53	1
GO:2000780	negative regulation of double-strand break repair	1/124	34/18866	0.201009	0.393012	0.328779	SMCHD1	1
GO:0000302	response to reactive oxygen species	3/124	235/18866	0.201294	0.393195	0.328932	MDM2/CFLAR/PCNA	3
GO:0019079	viral genome replication	2/124	127/18866	0.20333	0.394819	0.330291	LAMTOR5/PABPC1	2
GO:0051053	negative regulation of DNA metabolic process	2/124	127/18866	0.20333	0.394819	0.330291	SMCHD1/TP53	2
GO:1900180	regulation of protein localization to nucleus	2/124	127/18866	0.20333	0.394819	0.330291	LAMTOR5/KAT7	2
GO:1903052	positive regulation of proteolysis involved in cellular protein catabolic process	2/124	127/18866	0.20333	0.394819	0.330291	MDM2/TAF1	2
GO:1905477	positive regulation of protein localization to membrane	2/124	127/18866	0.20333	0.394819	0.330291	TP53/CASP8	2
GO:0046777	protein autophosphorylation	3/124	237/18866	0.204669	0.394819	0.330291	SMG1/MTOR/TAF1	3
GO:0014013	regulation of gliogenesis	2/124	128/18866	0.205727	0.394819	0.330291	MTOR/RHEB	2
GO:0072089	stem cell proliferation	2/124	128/18866	0.205727	0.394819	0.330291	TP53/KAT7	2
GO:1903409	reactive oxygen species biosynthetic process	2/124	128/18866	0.205727	0.394819	0.330291	CFLAR/MTOR	2
GO:0002183	cytoplasmic translational initiation	1/124	35/18866	0.20627	0.394819	0.330291	MTOR	1
GO:0006739	NADP metabolic process	1/124	35/18866	0.20627	0.394819	0.330291	TP53	1
GO:0009112	nucleobase metabolic process	1/124	35/18866	0.20627	0.394819	0.330291	MTOR	1
GO:0010259	multicellular organism aging	1/124	35/18866	0.20627	0.394819	0.330291	TP53	1
GO:0030513	positive regulation of BMP signaling pathway	1/124	35/18866	0.20627	0.394819	0.330291	ILK	1
GO:0031297	replication fork processing	1/124	35/18866	0.20627	0.394819	0.330291	PCNA	1
GO:0032509	endosome transport via multivesicular body sorting pathway	1/124	35/18866	0.20627	0.394819	0.330291	MVB12A	1
GO:0050779	RNA destabilization	1/124	35/18866	0.20627	0.394819	0.330291	UPF1	1
GO:0060251	regulation of glial cell proliferation	1/124	35/18866	0.20627	0.394819	0.330291	MTOR	1
GO:0070884	regulation of calcineurin-NFAT signaling cascade	1/124	35/18866	0.20627	0.394819	0.330291	MTOR	1
GO:0071312	cellular response to alkaloid	1/124	35/18866	0.20627	0.394819	0.330291	MDM2	1
GO:0016072	rRNA metabolic process	3/124	238/18866	0.206361	0.394819	0.330291	EIF4A3/SART1/LSM6	3
GO:0034249	negative regulation of cellular amide metabolic process	3/124	238/18866	0.206361	0.394819	0.330291	EIF4A3/EIF4E2/UPF1	3
GO:0002237	response to molecule of bacterial origin	4/124	356/18866	0.207036	0.395741	0.331062	PRPF8/CASP8/B2M/UPF1	4
GO:0034101	erythrocyte homeostasis	2/124	129/18866	0.208126	0.397085	0.332186	B2M/KAT7	2
GO:1903844	regulation of cellular response to transforming growth factor beta stimulus	2/124	129/18866	0.208126	0.397085	0.332186	TP53/CFLAR	2
GO:0006323	DNA packaging	3/124	240/18866	0.209755	0.399061	0.333839	SMCHD1/TP53/KNL1	3
GO:0032386	regulation of intracellular transport	4/124	358/18866	0.209766	0.399061	0.333839	MDM2/TP53/NCBP2/CASP8	4
GO:0000289	nuclear-transcribed mRNA poly(A) tail shortening	1/124	36/18866	0.211496	0.399061	0.333839	PABPC1	1
GO:0002701	negative regulation of production of molecular mediator of immune response	1/124	36/18866	0.211496	0.399061	0.333839	HLA-F	1
GO:0006007	glucose catabolic process	1/124	36/18866	0.211496	0.399061	0.333839	TP53	1
GO:0043368	positive T cell selection	1/124	36/18866	0.211496	0.399061	0.333839	MTOR	1
GO:0045738	negative regulation of DNA repair	1/124	36/18866	0.211496	0.399061	0.333839	SMCHD1	1
GO:0045841	negative regulation of mitotic metaphase/anaphase transition	1/124	36/18866	0.211496	0.399061	0.333839	BUB1	1
GO:0070873	regulation of glycogen metabolic process	1/124	36/18866	0.211496	0.399061	0.333839	MTOR	1
GO:0106056	regulation of calcineurin-mediated signaling	1/124	36/18866	0.211496	0.399061	0.333839	MTOR	1
GO:1905332	positive regulation of morphogenesis of an epithelium	1/124	36/18866	0.211496	0.399061	0.333839	MTOR	1
GO:2000781	positive regulation of double-strand break repair	1/124	36/18866	0.211496	0.399061	0.333839	SMCHD1	1
GO:0042110	T cell activation	5/124	483/18866	0.21246	0.399934	0.33457	TP53/SART1/MTOR/CASP8/B2M	5
GO:0062197	cellular response to chemical stress	4/124	360/18866	0.212506	0.399934	0.33457	MDM2/TP53/CFLAR/PCNA	4
GO:0003231	cardiac ventricle development	2/124	131/18866	0.212934	0.399934	0.33457	MDM2/MDM4	2
GO:0019218	regulation of steroid metabolic process	2/124	131/18866	0.212934	0.399934	0.33457	SNAI1/LAMTOR1	2
GO:0032434	regulation of proteasomal ubiquitin-dependent protein catabolic process	2/124	131/18866	0.212934	0.399934	0.33457	MDM2/TAF1	2
GO:1903320	regulation of protein modification by small protein conjugation or removal	3/124	242/18866	0.213161	0.399995	0.334621	MTOR/CUL3/TAF1	3
GO:0033120	positive regulation of RNA splicing	1/124	37/18866	0.216689	0.403293	0.33738	SNRNP70	1
GO:0033363	secretory granule organization	1/124	37/18866	0.216689	0.403293	0.33738	KNL1	1
GO:0045070	positive regulation of viral genome replication	1/124	37/18866	0.216689	0.403293	0.33738	PABPC1	1
GO:0060260	regulation of transcription initiation from RNA polymerase II promoter	1/124	37/18866	0.216689	0.403293	0.33738	TP53	1
GO:0060969	negative regulation of gene silencing	1/124	37/18866	0.216689	0.403293	0.33738	TP53	1
GO:0070423	nucleotide-binding oligomerization domain containing signaling pathway	1/124	37/18866	0.216689	0.403293	0.33738	CASP8	1
GO:1902100	negative regulation of metaphase/anaphase transition of cell cycle	1/124	37/18866	0.216689	0.403293	0.33738	BUB1	1
GO:1905314	semi-lunar valve development	1/124	37/18866	0.216689	0.403293	0.33738	SNAI1	1
GO:2000785	regulation of autophagosome assembly	1/124	37/18866	0.216689	0.403293	0.33738	PIKFYVE	1
GO:0006469	negative regulation of protein kinase activity	3/124	246/18866	0.220011	0.405896	0.339557	RPTOR/ILK/TAF7	3
GO:0071216	cellular response to biotic stimulus	3/124	246/18866	0.220011	0.405896	0.339557	TP53/PRPF8/UPF1	3
GO:0010038	response to metal ion	4/124	366/18866	0.220788	0.405896	0.339557	MDM2/CASP8/B2M/PCNA	4
GO:0016358	dendrite development	3/124	247/18866	0.22173	0.405896	0.339557	ILK/ZMYND8/MTOR	3
GO:0003298	physiological muscle hypertrophy	1/124	38/18866	0.221847	0.405896	0.339557	MTOR	1
GO:0003301	physiological cardiac muscle hypertrophy	1/124	38/18866	0.221847	0.405896	0.339557	MTOR	1
GO:0010591	regulation of lamellipodium assembly	1/124	38/18866	0.221847	0.405896	0.339557	MTOR	1
GO:0010661	positive regulation of muscle cell apoptotic process	1/124	38/18866	0.221847	0.405896	0.339557	TP53	1
GO:0014912	negative regulation of smooth muscle cell migration	1/124	38/18866	0.221847	0.405896	0.339557	ILK	1
GO:0032094	response to food	1/124	38/18866	0.221847	0.405896	0.339557	MTOR	1
GO:0032885	regulation of polysaccharide biosynthetic process	1/124	38/18866	0.221847	0.405896	0.339557	MTOR	1
GO:0035872	nucleotide-binding domain, leucine rich repeat containing receptor signaling pathway	1/124	38/18866	0.221847	0.405896	0.339557	CASP8	1
GO:0048009	insulin-like growth factor receptor signaling pathway	1/124	38/18866	0.221847	0.405896	0.339557	GIGYF1	1
GO:0051930	regulation of sensory perception of pain	1/124	38/18866	0.221847	0.405896	0.339557	MTOR	1
GO:0061049	cell growth involved in cardiac muscle cell development	1/124	38/18866	0.221847	0.405896	0.339557	MTOR	1
GO:0071392	cellular response to estradiol stimulus	1/124	38/18866	0.221847	0.405896	0.339557	CFLAR	1
GO:0097064	ncRNA export from nucleus	1/124	38/18866	0.221847	0.405896	0.339557	NCBP2	1
GO:1900026	positive regulation of substrate adhesion-dependent cell spreading	1/124	38/18866	0.221847	0.405896	0.339557	LIMS1	1
GO:2000144	positive regulation of DNA-templated transcription, initiation	1/124	38/18866	0.221847	0.405896	0.339557	TP53	1
GO:0051098	regulation of binding	4/124	367/18866	0.222176	0.406135	0.339757	LAMTOR5/EIF4A3/B2M/TAF1	4
GO:0001825	blastocyst formation	1/124	39/18866	0.226972	0.411601	0.34433	CUL3	1
GO:0010831	positive regulation of myotube differentiation	1/124	39/18866	0.226972	0.411601	0.34433	MTOR	1
GO:0010837	regulation of keratinocyte proliferation	1/124	39/18866	0.226972	0.411601	0.34433	EPPK1	1
GO:0014037	Schwann cell differentiation	1/124	39/18866	0.226972	0.411601	0.34433	ILK	1
GO:0050775	positive regulation of dendrite morphogenesis	1/124	39/18866	0.226972	0.411601	0.34433	ILK	1
GO:0051931	regulation of sensory perception	1/124	39/18866	0.226972	0.411601	0.34433	MTOR	1
GO:1902229	regulation of intrinsic apoptotic signaling pathway in response to DNA damage	1/124	39/18866	0.226972	0.411601	0.34433	SNAI1	1
GO:2000279	negative regulation of DNA biosynthetic process	1/124	39/18866	0.226972	0.411601	0.34433	TP53	1
GO:2000816	negative regulation of mitotic sister chromatid separation	1/124	39/18866	0.226972	0.411601	0.34433	BUB1	1
GO:0032259	methylation	4/124	371/18866	0.227755	0.412655	0.345212	SNRPD3/ETF1/GSPT1/SNRPB	4
GO:0002705	positive regulation of leukocyte mediated immunity	2/124	138/18866	0.22984	0.416051	0.348053	HLA-F/B2M	2
GO:1903706	regulation of hemopoiesis	5/124	498/18866	0.230297	0.416051	0.348053	SART1/MTOR/CASP8/B2M/KAT7	5
GO:0071560	cellular response to transforming growth factor beta stimulus	3/124	252/18866	0.230368	0.416051	0.348053	TP53/CFLAR/LIMS1	3
GO:0006284	base-excision repair	1/124	40/18866	0.232064	0.416051	0.348053	PCNA	1
GO:0010613	positive regulation of cardiac muscle hypertrophy	1/124	40/18866	0.232064	0.416051	0.348053	MTOR	1
GO:0019068	virion assembly	1/124	40/18866	0.232064	0.416051	0.348053	MVB12A	1
GO:0032467	positive regulation of cytokinesis	1/124	40/18866	0.232064	0.416051	0.348053	CUL3	1
GO:0043403	skeletal muscle tissue regeneration	1/124	40/18866	0.232064	0.416051	0.348053	CFLAR	1
GO:0090184	positive regulation of kidney development	1/124	40/18866	0.232064	0.416051	0.348053	CFLAR	1
GO:1902895	positive regulation of pri-miRNA transcription by RNA polymerase II	1/124	40/18866	0.232064	0.416051	0.348053	TP53	1
GO:1903427	negative regulation of reactive oxygen species biosynthetic process	1/124	40/18866	0.232064	0.416051	0.348053	CFLAR	1
GO:1905819	negative regulation of chromosome separation	1/124	40/18866	0.232064	0.416051	0.348053	BUB1	1
GO:2000027	regulation of animal organ morphogenesis	3/124	254/18866	0.233841	0.418872	0.350413	AP2A2/CFLAR/AP2S1	3
GO:0007266	Rho protein signal transduction	2/124	140/18866	0.234689	0.419657	0.351069	ARHGEF1/CUL3	2
GO:0072655	establishment of protein localization to mitochondrion	2/124	140/18866	0.234689	0.419657	0.351069	TP53/CASP8	2
GO:0001941	postsynaptic membrane organization	1/124	41/18866	0.237122	0.41998	0.35134	ZMYND8	1
GO:0006734	NADH metabolic process	1/124	41/18866	0.237122	0.41998	0.35134	TP53	1
GO:0014742	positive regulation of muscle hypertrophy	1/124	41/18866	0.237122	0.41998	0.35134	MTOR	1
GO:0021532	neural tube patterning	1/124	41/18866	0.237122	0.41998	0.35134	TBC1D32	1
GO:0033574	response to testosterone	1/124	41/18866	0.237122	0.41998	0.35134	CFLAR	1
GO:0042269	regulation of natural killer cell mediated cytotoxicity	1/124	41/18866	0.237122	0.41998	0.35134	HLA-F	1
GO:0050434	positive regulation of viral transcription	1/124	41/18866	0.237122	0.41998	0.35134	TAF11	1
GO:0071985	multivesicular body sorting pathway	1/124	41/18866	0.237122	0.41998	0.35134	MVB12A	1
GO:0072528	pyrimidine-containing compound biosynthetic process	1/124	41/18866	0.237122	0.41998	0.35134	MTOR	1
GO:1900117	regulation of execution phase of apoptosis	1/124	41/18866	0.237122	0.41998	0.35134	TP53	1
GO:1905209	positive regulation of cardiocyte differentiation	1/124	41/18866	0.237122	0.41998	0.35134	MTOR	1
GO:0007006	mitochondrial membrane organization	2/124	142/18866	0.239543	0.423537	0.354315	TP53/CASP8	2
GO:0072073	kidney epithelium development	2/124	142/18866	0.239543	0.423537	0.354315	KLHL3/ILK	2
GO:0010951	negative regulation of endopeptidase activity	3/124	258/18866	0.240816	0.425055	0.355585	MDM2/LAMTOR5/CFLAR	3
GO:0071559	response to transforming growth factor beta	3/124	258/18866	0.240816	0.425055	0.355585	TP53/CFLAR/LIMS1	3
GO:0045598	regulation of fat cell differentiation	2/124	143/18866	0.241973	0.425938	0.356323	MTOR/TAF8	2
GO:0002707	negative regulation of lymphocyte mediated immunity	1/124	42/18866	0.242147	0.425938	0.356323	HLA-F	1
GO:0033048	negative regulation of mitotic sister chromatid segregation	1/124	42/18866	0.242147	0.425938	0.356323	BUB1	1
GO:0072595	maintenance of protein localization in organelle	1/124	42/18866	0.242147	0.425938	0.356323	TAF8	1
GO:0007611	learning or memory	3/124	260/18866	0.244317	0.428436	0.358414	EIF4A3/MTOR/B2M	3
GO:0002700	regulation of production of molecular mediator of immune response	2/124	144/18866	0.244403	0.428436	0.358414	HLA-F/B2M	2
GO:0060078	regulation of postsynaptic membrane potential	2/124	144/18866	0.244403	0.428436	0.358414	ZMYND8/EIF4A3	2
GO:0070585	protein localization to mitochondrion	2/124	144/18866	0.244403	0.428436	0.358414	TP53/CASP8	2
GO:0001738	morphogenesis of a polarized epithelium	2/124	145/18866	0.246834	0.429561	0.359355	AP2A2/AP2S1	2
GO:0007612	learning	2/124	145/18866	0.246834	0.429561	0.359355	EIF4A3/MTOR	2
GO:0002823	negative regulation of adaptive immune response based on somatic recombination of immune receptors built from immunoglobulin superfamily domains	1/124	43/18866	0.247139	0.429561	0.359355	HLA-F	1
GO:0034080	CENP-A containing nucleosome assembly	1/124	43/18866	0.247139	0.429561	0.359355	KNL1	1
GO:0045773	positive regulation of axon extension	1/124	43/18866	0.247139	0.429561	0.359355	ILK	1
GO:0051154	negative regulation of striated muscle cell differentiation	1/124	43/18866	0.247139	0.429561	0.359355	CFLAR	1
GO:0061641	CENP-A containing chromatin organization	1/124	43/18866	0.247139	0.429561	0.359355	KNL1	1
GO:0071364	cellular response to epidermal growth factor stimulus	1/124	43/18866	0.247139	0.429561	0.359355	CFLAR	1
GO:1903146	regulation of autophagy of mitochondrion	1/124	43/18866	0.247139	0.429561	0.359355	TP53	1
GO:2000648	positive regulation of stem cell proliferation	1/124	43/18866	0.247139	0.429561	0.359355	KAT7	1
GO:0006302	double-strand break repair	3/124	262/18866	0.247826	0.430391	0.360049	SMCHD1/TP53/POLA1	3
GO:0042542	response to hydrogen peroxide	2/124	146/18866	0.249267	0.431959	0.36136	MDM2/PCNA	2
GO:0044344	cellular response to fibroblast growth factor stimulus	2/124	146/18866	0.249267	0.431959	0.36136	NCBP2/CDC5L	2
GO:0033157	regulation of intracellular protein transport	3/124	264/18866	0.251343	0.431959	0.36136	MDM2/TP53/CASP8	3
GO:0043406	positive regulation of MAP kinase activity	3/124	264/18866	0.251343	0.431959	0.36136	ILK/LAMTOR2/LAMTOR3	3
GO:0017145	stem cell division	1/124	44/18866	0.252099	0.431959	0.36136	CUL3	1
GO:0031670	cellular response to nutrient	1/124	44/18866	0.252099	0.431959	0.36136	MDM2	1
GO:0032881	regulation of polysaccharide metabolic process	1/124	44/18866	0.252099	0.431959	0.36136	MTOR	1
GO:0033046	negative regulation of sister chromatid segregation	1/124	44/18866	0.252099	0.431959	0.36136	BUB1	1
GO:0033173	calcineurin-NFAT signaling cascade	1/124	44/18866	0.252099	0.431959	0.36136	MTOR	1
GO:0035307	positive regulation of protein dephosphorylation	1/124	44/18866	0.252099	0.431959	0.36136	MTOR	1
GO:0042088	T-helper 1 type immune response	1/124	44/18866	0.252099	0.431959	0.36136	MTOR	1
GO:0045005	DNA-dependent DNA replication maintenance of fidelity	1/124	44/18866	0.252099	0.431959	0.36136	PCNA	1
GO:0045197	establishment or maintenance of epithelial cell apical/basal polarity	1/124	44/18866	0.252099	0.431959	0.36136	ILK	1
GO:0045910	negative regulation of DNA recombination	1/124	44/18866	0.252099	0.431959	0.36136	SMCHD1	1
GO:1901985	positive regulation of protein acetylation	1/124	44/18866	0.252099	0.431959	0.36136	KAT7	1
GO:1903053	regulation of extracellular matrix organization	1/124	44/18866	0.252099	0.431959	0.36136	CFLAR	1
GO:0010675	regulation of cellular carbohydrate metabolic process	2/124	148/18866	0.254134	0.434592	0.363563	TP53/MTOR	2
GO:2001251	negative regulation of chromosome organization	2/124	148/18866	0.254134	0.434592	0.363563	BUB1/TAF7	2
GO:0031331	positive regulation of cellular catabolic process	4/124	390/18866	0.254715	0.434592	0.363563	MDM2/PABPC1/TAF1/UPF1	4
GO:1903364	positive regulation of cellular protein catabolic process	2/124	149/18866	0.256568	0.434592	0.363563	MDM2/TAF1	2
GO:0001974	blood vessel remodeling	1/124	45/18866	0.257026	0.434592	0.363563	MDM2	1
GO:0002715	regulation of natural killer cell mediated immunity	1/124	45/18866	0.257026	0.434592	0.363563	HLA-F	1
GO:0006775	fat-soluble vitamin metabolic process	1/124	45/18866	0.257026	0.434592	0.363563	SNAI1	1
GO:0007520	myoblast fusion	1/124	45/18866	0.257026	0.434592	0.363563	CFLAR	1
GO:0031018	endocrine pancreas development	1/124	45/18866	0.257026	0.434592	0.363563	RHEB	1
GO:0031057	negative regulation of histone modification	1/124	45/18866	0.257026	0.434592	0.363563	TAF7	1
GO:0035094	response to nicotine	1/124	45/18866	0.257026	0.434592	0.363563	B2M	1
GO:0042771	intrinsic apoptotic signaling pathway in response to DNA damage by p53 class mediator	1/124	45/18866	0.257026	0.434592	0.363563	TP53	1
GO:0045429	positive regulation of nitric oxide biosynthetic process	1/124	45/18866	0.257026	0.434592	0.363563	MTOR	1
GO:0046839	phospholipid dephosphorylation	1/124	45/18866	0.257026	0.434592	0.363563	FIG4	1
GO:0051985	negative regulation of chromosome segregation	1/124	45/18866	0.257026	0.434592	0.363563	BUB1	1
GO:0090311	regulation of protein deacetylation	1/124	45/18866	0.257026	0.434592	0.363563	TP53	1
GO:0033673	negative regulation of kinase activity	3/124	268/18866	0.2584	0.436555	0.365206	RPTOR/ILK/TAF7	3
GO:0035264	multicellular organism growth	2/124	150/18866	0.259003	0.437215	0.365758	TP53/MTOR	2
GO:0035567	non-canonical Wnt signaling pathway	2/124	151/18866	0.261439	0.438889	0.367158	AP2A2/AP2S1	2
GO:0061041	regulation of wound healing	2/124	151/18866	0.261439	0.438889	0.367158	EPPK1/MTOR	2
GO:0005978	glycogen biosynthetic process	1/124	46/18866	0.261921	0.438889	0.367158	MTOR	1
GO:0009250	glucan biosynthetic process	1/124	46/18866	0.261921	0.438889	0.367158	MTOR	1
GO:0010874	regulation of cholesterol efflux	1/124	46/18866	0.261921	0.438889	0.367158	LAMTOR1	1
GO:0044275	cellular carbohydrate catabolic process	1/124	46/18866	0.261921	0.438889	0.367158	TP53	1
GO:0051489	regulation of filopodium assembly	1/124	46/18866	0.261921	0.438889	0.367158	ZMYND8	1
GO:1904407	positive regulation of nitric oxide metabolic process	1/124	46/18866	0.261921	0.438889	0.367158	MTOR	1
GO:2000142	regulation of DNA-templated transcription, initiation	1/124	46/18866	0.261921	0.438889	0.367158	TP53	1
GO:0001837	epithelial to mesenchymal transition	2/124	152/18866	0.263874	0.43985	0.367962	SNAI1/MTOR	2
GO:0042176	regulation of protein catabolic process	4/124	397/18866	0.264815	0.43985	0.367962	MDM2/SNRNP70/MDM4/TAF1	4
GO:0042493	response to drug	4/124	397/18866	0.264815	0.43985	0.367962	MDM2/TP53/EFTUD2/B2M	4
GO:0010466	negative regulation of peptidase activity	3/124	272/18866	0.265484	0.43985	0.367962	MDM2/LAMTOR5/CFLAR	3
GO:1901653	cellular response to peptide	4/124	398/18866	0.266264	0.43985	0.367962	MDM2/TP53/CFLAR/CDC5L	4
GO:0002822	regulation of adaptive immune response based on somatic recombination of immune receptors built from immunoglobulin superfamily domains	2/124	153/18866	0.26631	0.43985	0.367962	HLA-F/B2M	2
GO:0071774	response to fibroblast growth factor	2/124	153/18866	0.26631	0.43985	0.367962	NCBP2/CDC5L	2
GO:0006378	mRNA polyadenylation	1/124	47/18866	0.266784	0.43985	0.367962	PABPC1	1
GO:0008542	visual learning	1/124	47/18866	0.266784	0.43985	0.367962	MTOR	1
GO:0010569	regulation of double-strand break repair via homologous recombination	1/124	47/18866	0.266784	0.43985	0.367962	SMCHD1	1
GO:0030225	macrophage differentiation	1/124	47/18866	0.266784	0.43985	0.367962	CASP8	1
GO:0031055	chromatin remodeling at centromere	1/124	47/18866	0.266784	0.43985	0.367962	KNL1	1
GO:0035722	interleukin-12-mediated signaling pathway	1/124	47/18866	0.266784	0.43985	0.367962	SNRPA1	1
GO:0042551	neuron maturation	1/124	47/18866	0.266784	0.43985	0.367962	MTOR	1
GO:0043300	regulation of leukocyte degranulation	1/124	47/18866	0.266784	0.43985	0.367962	HLA-F	1
GO:0044088	regulation of vacuole organization	1/124	47/18866	0.266784	0.43985	0.367962	PIKFYVE	1
GO:0070849	response to epidermal growth factor	1/124	47/18866	0.266784	0.43985	0.367962	CFLAR	1
GO:0120163	negative regulation of cold-induced thermogenesis	1/124	47/18866	0.266784	0.43985	0.367962	RHEB	1
GO:1904738	vascular associated smooth muscle cell migration	1/124	47/18866	0.266784	0.43985	0.367962	MDM2	1
GO:1904752	regulation of vascular associated smooth muscle cell migration	1/124	47/18866	0.266784	0.43985	0.367962	MDM2	1
GO:0002262	myeloid cell homeostasis	2/124	154/18866	0.268746	0.441665	0.36948	B2M/KAT7	2
GO:0002706	regulation of lymphocyte mediated immunity	2/124	154/18866	0.268746	0.441665	0.36948	HLA-F/B2M	2
GO:0010977	negative regulation of neuron projection development	2/124	154/18866	0.268746	0.441665	0.36948	MDM2/B2M	2
GO:0061351	neural precursor cell proliferation	2/124	154/18866	0.268746	0.441665	0.36948	ILK/TP53	2
GO:0045927	positive regulation of growth	3/124	274/18866	0.269035	0.441779	0.369575	RPTOR/ILK/MTOR	3
GO:0002820	negative regulation of adaptive immune response	1/124	48/18866	0.271615	0.441779	0.369575	HLA-F	1
GO:0009409	response to cold	1/124	48/18866	0.271615	0.441779	0.369575	CASP8	1
GO:0010799	regulation of peptidyl-threonine phosphorylation	1/124	48/18866	0.271615	0.441779	0.369575	RPTOR	1
GO:0014911	positive regulation of smooth muscle cell migration	1/124	48/18866	0.271615	0.441779	0.369575	MDM2	1
GO:0032784	regulation of DNA-templated transcription, elongation	1/124	48/18866	0.271615	0.441779	0.369575	KAT7	1
GO:0035088	establishment or maintenance of apical/basal cell polarity	1/124	48/18866	0.271615	0.441779	0.369575	ILK	1
GO:0043631	RNA polyadenylation	1/124	48/18866	0.271615	0.441779	0.369575	PABPC1	1
GO:0048701	embryonic cranial skeleton morphogenesis	1/124	48/18866	0.271615	0.441779	0.369575	EIF4A3	1
GO:0051972	regulation of telomerase activity	1/124	48/18866	0.271615	0.441779	0.369575	TP53	1
GO:0055023	positive regulation of cardiac muscle tissue growth	1/124	48/18866	0.271615	0.441779	0.369575	MTOR	1
GO:0061245	establishment or maintenance of bipolar cell polarity	1/124	48/18866	0.271615	0.441779	0.369575	ILK	1
GO:0090382	phagosome maturation	1/124	48/18866	0.271615	0.441779	0.369575	PIKFYVE	1
GO:0001890	placenta development	2/124	156/18866	0.273617	0.44433	0.37171	SNAI1/CASP8	2
GO:0008360	regulation of cell shape	2/124	156/18866	0.273617	0.44433	0.37171	PARVA/PARVB	2
GO:0010770	positive regulation of cell morphogenesis involved in differentiation	2/124	157/18866	0.276052	0.444998	0.372268	ILK/LIMS1	2
GO:0051017	actin filament bundle assembly	2/124	157/18866	0.276052	0.444998	0.372268	MTOR/CUL3	2
GO:0002067	glandular epithelial cell differentiation	1/124	49/18866	0.276415	0.444998	0.372268	RHEB	1
GO:0035196	production of miRNAs involved in gene silencing by miRNA	1/124	49/18866	0.276415	0.444998	0.372268	TP53	1
GO:0042149	cellular response to glucose starvation	1/124	49/18866	0.276415	0.444998	0.372268	TP53	1
GO:0045058	T cell selection	1/124	49/18866	0.276415	0.444998	0.372268	MTOR	1
GO:0060711	labyrinthine layer development	1/124	49/18866	0.276415	0.444998	0.372268	CASP8	1
GO:0070231	T cell apoptotic process	1/124	49/18866	0.276415	0.444998	0.372268	TP53	1
GO:0071349	cellular response to interleukin-12	1/124	49/18866	0.276415	0.444998	0.372268	SNRPA1	1
GO:0097720	calcineurin-mediated signaling	1/124	49/18866	0.276415	0.444998	0.372268	MTOR	1
GO:2000059	negative regulation of ubiquitin-dependent protein catabolic process	1/124	49/18866	0.276415	0.444998	0.372268	TAF1	1
GO:0051092	positive regulation of NF-kappaB transcription factor activity	2/124	159/18866	0.280922	0.44845	0.375156	LAMTOR5/CFLAR	2
GO:1902107	positive regulation of leukocyte differentiation	2/124	159/18866	0.280922	0.44845	0.375156	SART1/CASP8	2
GO:2000058	regulation of ubiquitin-dependent protein catabolic process	2/124	159/18866	0.280922	0.44845	0.375156	MDM2/TAF1	2
GO:0014009	glial cell proliferation	1/124	50/18866	0.281183	0.44845	0.375156	MTOR	1
GO:0019674	NAD metabolic process	1/124	50/18866	0.281183	0.44845	0.375156	TP53	1
GO:0043616	keratinocyte proliferation	1/124	50/18866	0.281183	0.44845	0.375156	EPPK1	1
GO:0045104	intermediate filament cytoskeleton organization	1/124	50/18866	0.281183	0.44845	0.375156	EPPK1	1
GO:0050873	brown fat cell differentiation	1/124	50/18866	0.281183	0.44845	0.375156	MTOR	1
GO:0070671	response to interleukin-12	1/124	50/18866	0.281183	0.44845	0.375156	SNRPA1	1
GO:1902743	regulation of lamellipodium organization	1/124	50/18866	0.281183	0.44845	0.375156	MTOR	1
GO:1904707	positive regulation of vascular associated smooth muscle cell proliferation	1/124	50/18866	0.281183	0.44845	0.375156	MDM2	1
GO:2000725	regulation of cardiac muscle cell differentiation	1/124	50/18866	0.281183	0.44845	0.375156	MTOR	1
GO:0001822	kidney development	3/124	283/18866	0.28508	0.452138	0.378241	KLHL3/ILK/CFLAR	3
GO:0016579	protein deubiquitination	3/124	283/18866	0.28508	0.452138	0.378241	MDM2/TP53/MDM4	3
GO:0032868	response to insulin	3/124	283/18866	0.28508	0.452138	0.378241	CFLAR/MTOR/TNFSF10	3
GO:0061572	actin filament bundle organization	2/124	161/18866	0.285789	0.452138	0.378241	MTOR/CUL3	2
GO:0006984	ER-nucleus signaling pathway	1/124	51/18866	0.28592	0.452138	0.378241	TP53	1
GO:0021879	forebrain neuron differentiation	1/124	51/18866	0.28592	0.452138	0.378241	B2M	1
GO:0030490	maturation of SSU-rRNA	1/124	51/18866	0.28592	0.452138	0.378241	LSM6	1
GO:0035176	social behavior	1/124	51/18866	0.28592	0.452138	0.378241	MTOR	1
GO:0045103	intermediate filament-based process	1/124	51/18866	0.28592	0.452138	0.378241	EPPK1	1
GO:0045912	negative regulation of carbohydrate metabolic process	1/124	51/18866	0.28592	0.452138	0.378241	TP53	1
GO:1902893	regulation of pri-miRNA transcription by RNA polymerase II	1/124	51/18866	0.28592	0.452138	0.378241	TP53	1
GO:0043467	regulation of generation of precursor metabolites and energy	2/124	162/18866	0.288221	0.455425	0.380992	TP53/MTOR	2
GO:0002704	negative regulation of leukocyte mediated immunity	1/124	52/18866	0.290626	0.456105	0.38156	HLA-F	1
GO:0033059	cellular pigmentation	1/124	52/18866	0.290626	0.456105	0.38156	PIKFYVE	1
GO:0045839	negative regulation of mitotic nuclear division	1/124	52/18866	0.290626	0.456105	0.38156	BUB1	1
GO:0046580	negative regulation of Ras protein signal transduction	1/124	52/18866	0.290626	0.456105	0.38156	CUL3	1
GO:0048260	positive regulation of receptor-mediated endocytosis	1/124	52/18866	0.290626	0.456105	0.38156	B2M	1
GO:0051496	positive regulation of stress fiber assembly	1/124	52/18866	0.290626	0.456105	0.38156	MTOR	1
GO:0060421	positive regulation of heart growth	1/124	52/18866	0.290626	0.456105	0.38156	MTOR	1
GO:2001238	positive regulation of extrinsic apoptotic signaling pathway	1/124	52/18866	0.290626	0.456105	0.38156	TNFSF10	1
GO:0007088	regulation of mitotic nuclear division	2/124	163/18866	0.290653	0.456105	0.38156	BUB1/CUL3	2
GO:0072593	reactive oxygen species metabolic process	3/124	288/18866	0.294031	0.459532	0.384428	TP53/CFLAR/MTOR	3
GO:0006336	DNA replication-independent nucleosome assembly	1/124	53/18866	0.295302	0.459532	0.384428	KNL1	1
GO:0007632	visual behavior	1/124	53/18866	0.295302	0.459532	0.384428	MTOR	1
GO:0008333	endosome to lysosome transport	1/124	53/18866	0.295302	0.459532	0.384428	MVB12A	1
GO:0032731	positive regulation of interleukin-1 beta production	1/124	53/18866	0.295302	0.459532	0.384428	CASP8	1
GO:0043124	negative regulation of I-kappaB kinase/NF-kappaB signaling	1/124	53/18866	0.295302	0.459532	0.384428	CASP8	1
GO:0043392	negative regulation of DNA binding	1/124	53/18866	0.295302	0.459532	0.384428	TAF1	1
GO:0045661	regulation of myoblast differentiation	1/124	53/18866	0.295302	0.459532	0.384428	ILK	1
GO:0051703	intraspecies interaction between organisms	1/124	53/18866	0.295302	0.459532	0.384428	MTOR	1
GO:0061614	pri-miRNA transcription by RNA polymerase II	1/124	53/18866	0.295302	0.459532	0.384428	TP53	1
GO:1900024	regulation of substrate adhesion-dependent cell spreading	1/124	53/18866	0.295302	0.459532	0.384428	LIMS1	1
GO:1902105	regulation of leukocyte differentiation	3/124	290/18866	0.297618	0.462785	0.387149	SART1/MTOR/CASP8	3
GO:0009408	response to heat	2/124	166/18866	0.297942	0.462938	0.387277	RPTOR/MTOR	2
GO:0006376	mRNA splice site selection	1/124	54/18866	0.299947	0.464295	0.388411	SF3A2	1
GO:0031050	dsRNA processing	1/124	54/18866	0.299947	0.464295	0.388411	TP53	1
GO:0032757	positive regulation of interleukin-8 production	1/124	54/18866	0.299947	0.464295	0.388411	LAMTOR5	1
GO:0034724	DNA replication-independent nucleosome organization	1/124	54/18866	0.299947	0.464295	0.388411	KNL1	1
GO:0070918	production of small RNA involved in gene silencing by RNA	1/124	54/18866	0.299947	0.464295	0.388411	TP53	1
GO:0072001	renal system development	3/124	292/18866	0.301207	0.465894	0.389749	KLHL3/ILK/CFLAR	3
GO:0002819	regulation of adaptive immune response	2/124	168/18866	0.302795	0.467997	0.391509	HLA-F/B2M	2
GO:0002931	response to ischemia	1/124	55/18866	0.304561	0.469665	0.392904	TP53	1
GO:0050879	multicellular organismal movement	1/124	55/18866	0.304561	0.469665	0.392904	MTOR	1
GO:0050881	musculoskeletal movement	1/124	55/18866	0.304561	0.469665	0.392904	MTOR	1
GO:0055002	striated muscle cell development	2/124	169/18866	0.305219	0.470327	0.393458	CFLAR/MTOR	2
GO:0050768	negative regulation of neurogenesis	3/124	295/18866	0.306595	0.472091	0.394934	MDM2/TP53/B2M	3
GO:0019320	hexose catabolic process	1/124	56/18866	0.309145	0.473884	0.396434	TP53	1
GO:0031529	ruffle organization	1/124	56/18866	0.309145	0.473884	0.396434	MTOR	1
GO:0070228	regulation of lymphocyte apoptotic process	1/124	56/18866	0.309145	0.473884	0.396434	TP53	1
GO:0090183	regulation of kidney development	1/124	56/18866	0.309145	0.473884	0.396434	CFLAR	1
GO:1903307	positive regulation of regulated secretory pathway	1/124	56/18866	0.309145	0.473884	0.396434	HLA-F	1
GO:1905515	non-motile cilium assembly	1/124	56/18866	0.309145	0.473884	0.396434	TBC1D32	1
GO:0007584	response to nutrient	2/124	171/18866	0.310064	0.474937	0.397315	MDM2/MTOR	2
GO:0045785	positive regulation of cell adhesion	4/124	428/18866	0.310332	0.474993	0.397361	ILK/SART1/RSU1/LIMS1	4
GO:0001906	cell killing	2/124	172/18866	0.312484	0.477652	0.399586	HLA-F/B2M	2
GO:0001541	ovarian follicle development	1/124	57/18866	0.313699	0.477652	0.399586	TAF4	1
GO:0030520	intracellular estrogen receptor signaling pathway	1/124	57/18866	0.313699	0.477652	0.399586	TAF7	1
GO:0045840	positive regulation of mitotic nuclear division	1/124	57/18866	0.313699	0.477652	0.399586	CUL3	1
GO:0048016	inositol phosphate-mediated signaling	1/124	57/18866	0.313699	0.477652	0.399586	MTOR	1
GO:0070936	protein K48-linked ubiquitination	1/124	57/18866	0.313699	0.477652	0.399586	KLHL3	1
GO:0075733	intracellular transport of virus	1/124	57/18866	0.313699	0.477652	0.399586	MVB12A	1
GO:0030099	myeloid cell differentiation	4/124	431/18866	0.314787	0.478952	0.400673	MTOR/CASP8/B2M/KAT7	4
GO:0070646	protein modification by small protein removal	3/124	300/18866	0.315584	0.479809	0.40139	MDM2/TP53/MDM4	3
GO:0000768	syncytium formation by plasma membrane fusion	1/124	58/18866	0.318224	0.481325	0.402659	CFLAR	1
GO:0002011	morphogenesis of an epithelial sheet	1/124	58/18866	0.318224	0.481325	0.402659	MTOR	1
GO:0002763	positive regulation of myeloid leukocyte differentiation	1/124	58/18866	0.318224	0.481325	0.402659	CASP8	1
GO:0031638	zymogen activation	1/124	58/18866	0.318224	0.481325	0.402659	CASP8	1
GO:0035306	positive regulation of dephosphorylation	1/124	58/18866	0.318224	0.481325	0.402659	MTOR	1
GO:0051055	negative regulation of lipid biosynthetic process	1/124	58/18866	0.318224	0.481325	0.402659	SNAI1	1
GO:0140253	cell-cell fusion	1/124	58/18866	0.318224	0.481325	0.402659	CFLAR	1
GO:0050890	cognition	3/124	302/18866	0.319181	0.482418	0.403572	EIF4A3/MTOR/B2M	3
GO:0010921	regulation of phosphatase activity	2/124	175/18866	0.319732	0.48254	0.403674	KNL1/MTOR	2
GO:0050680	negative regulation of epithelial cell proliferation	2/124	175/18866	0.319732	0.48254	0.403674	EPPK1/B2M	2
GO:0001658	branching involved in ureteric bud morphogenesis	1/124	59/18866	0.322719	0.485261	0.405951	ILK	1
GO:0043525	positive regulation of neuron apoptotic process	1/124	59/18866	0.322719	0.485261	0.405951	TP53	1
GO:0051058	negative regulation of small GTPase mediated signal transduction	1/124	59/18866	0.322719	0.485261	0.405951	CUL3	1
GO:0051289	protein homotetramerization	1/124	59/18866	0.322719	0.485261	0.405951	B2M	1
GO:0071385	cellular response to glucocorticoid stimulus	1/124	59/18866	0.322719	0.485261	0.405951	CFLAR	1
GO:0048511	rhythmic process	3/124	305/18866	0.324579	0.487685	0.407979	TP53/MTOR/PCNA	3
GO:0048771	tissue remodeling	2/124	178/18866	0.326963	0.487685	0.407979	MDM2/TP53	2
GO:0051897	positive regulation of protein kinase B signaling	2/124	178/18866	0.326963	0.487685	0.407979	ILK/MTOR	2
GO:0006949	syncytium formation	1/124	60/18866	0.327184	0.487685	0.407979	CFLAR	1
GO:0010823	negative regulation of mitochondrion organization	1/124	60/18866	0.327184	0.487685	0.407979	TP53	1
GO:0032732	positive regulation of interleukin-1 production	1/124	60/18866	0.327184	0.487685	0.407979	CASP8	1
GO:0042093	T-helper cell differentiation	1/124	60/18866	0.327184	0.487685	0.407979	MTOR	1
GO:0043388	positive regulation of DNA binding	1/124	60/18866	0.327184	0.487685	0.407979	LAMTOR5	1
GO:0050994	regulation of lipid catabolic process	1/124	60/18866	0.327184	0.487685	0.407979	MTOR	1
GO:0051784	negative regulation of nuclear division	1/124	60/18866	0.327184	0.487685	0.407979	BUB1	1
GO:1903428	positive regulation of reactive oxygen species biosynthetic process	1/124	60/18866	0.327184	0.487685	0.407979	MTOR	1
GO:2000242	negative regulation of reproductive process	1/124	60/18866	0.327184	0.487685	0.407979	SNAI1	1
GO:0042063	gliogenesis	3/124	307/18866	0.328178	0.488811	0.408921	ILK/MTOR/RHEB	3
GO:0021872	forebrain generation of neurons	1/124	61/18866	0.331621	0.491086	0.410824	B2M	1
GO:0042267	natural killer cell mediated cytotoxicity	1/124	61/18866	0.331621	0.491086	0.410824	HLA-F	1
GO:0042733	embryonic digit morphogenesis	1/124	61/18866	0.331621	0.491086	0.410824	TBC1D32	1
GO:0043954	cellular component maintenance	1/124	61/18866	0.331621	0.491086	0.410824	ZMYND8	1
GO:0046847	filopodium assembly	1/124	61/18866	0.331621	0.491086	0.410824	ZMYND8	1
GO:0061512	protein localization to cilium	1/124	61/18866	0.331621	0.491086	0.410824	TBC1D32	1
GO:0090303	positive regulation of wound healing	1/124	61/18866	0.331621	0.491086	0.410824	MTOR	1
GO:1903902	positive regulation of viral life cycle	1/124	61/18866	0.331621	0.491086	0.410824	PABPC1	1
GO:0048608	reproductive structure development	4/124	443/18866	0.332661	0.491916	0.411519	SNAI1/TAF4/CASP8/TNFSF10	4
GO:0048732	gland development	4/124	443/18866	0.332661	0.491916	0.411519	CFLAR/UPF2/PCNA/CUL3	4
GO:0042254	ribosome biogenesis	3/124	310/18866	0.333577	0.49193	0.41153	EIF4A3/SART1/LSM6	3
GO:0090287	regulation of cellular response to growth factor stimulus	3/124	310/18866	0.333577	0.49193	0.41153	ILK/TP53/CFLAR	3
GO:0001933	negative regulation of protein phosphorylation	4/124	444/18866	0.334154	0.49193	0.41153	RPTOR/ILK/TAF7/MTOR	4
GO:0002294	CD4-positive, alpha-beta T cell differentiation involved in immune response	1/124	62/18866	0.336028	0.49193	0.41153	MTOR	1
GO:0007405	neuroblast proliferation	1/124	62/18866	0.336028	0.49193	0.41153	TP53	1
GO:0010803	regulation of tumor necrosis factor-mediated signaling pathway	1/124	62/18866	0.336028	0.49193	0.41153	CASP8	1
GO:0032233	positive regulation of actin filament bundle assembly	1/124	62/18866	0.336028	0.49193	0.41153	MTOR	1
GO:0034113	heterotypic cell-cell adhesion	1/124	62/18866	0.336028	0.49193	0.41153	PARVA	1
GO:0045824	negative regulation of innate immune response	1/124	62/18866	0.336028	0.49193	0.41153	HLA-F	1
GO:0051851	modulation by host of symbiont process	1/124	62/18866	0.336028	0.49193	0.41153	TAF11	1
GO:0055025	positive regulation of cardiac muscle tissue development	1/124	62/18866	0.336028	0.49193	0.41153	MTOR	1
GO:0070527	platelet aggregation	1/124	62/18866	0.336028	0.49193	0.41153	ILK	1
GO:0071384	cellular response to corticosteroid stimulus	1/124	62/18866	0.336028	0.49193	0.41153	CFLAR	1
GO:2001244	positive regulation of intrinsic apoptotic signaling pathway	1/124	62/18866	0.336028	0.49193	0.41153	TP53	1
GO:0090288	negative regulation of cellular response to growth factor stimulus	2/124	182/18866	0.336574	0.492377	0.411904	TP53/CFLAR	2
GO:0061458	reproductive system development	4/124	447/18866	0.338634	0.494107	0.413352	SNAI1/TAF4/CASP8/TNFSF10	4
GO:0055001	muscle cell development	2/124	183/18866	0.33897	0.494107	0.413352	CFLAR/MTOR	2
GO:0120032	regulation of plasma membrane bounded cell projection assembly	2/124	183/18866	0.33897	0.494107	0.413352	ZMYND8/MTOR	2
GO:1903034	regulation of response to wounding	2/124	183/18866	0.33897	0.494107	0.413352	EPPK1/MTOR	2
GO:0002287	alpha-beta T cell activation involved in immune response	1/124	63/18866	0.340406	0.494107	0.413352	MTOR	1
GO:0002293	alpha-beta T cell differentiation involved in immune response	1/124	63/18866	0.340406	0.494107	0.413352	MTOR	1
GO:0007062	sister chromatid cohesion	1/124	63/18866	0.340406	0.494107	0.413352	BUB1	1
GO:0046622	positive regulation of organ growth	1/124	63/18866	0.340406	0.494107	0.413352	MTOR	1
GO:0051893	regulation of focal adhesion assembly	1/124	63/18866	0.340406	0.494107	0.413352	LIMS1	1
GO:0070059	intrinsic apoptotic signaling pathway in response to endoplasmic reticulum stress	1/124	63/18866	0.340406	0.494107	0.413352	TP53	1
GO:0090109	regulation of cell-substrate junction assembly	1/124	63/18866	0.340406	0.494107	0.413352	LIMS1	1
GO:0001936	regulation of endothelial cell proliferation	2/124	184/18866	0.341364	0.495147	0.414221	RPTOR/MTOR	2
GO:0060491	regulation of cell projection assembly	2/124	185/18866	0.343755	0.497254	0.415984	ZMYND8/MTOR	2
GO:0048568	embryonic organ development	4/124	451/18866	0.344611	0.497254	0.415984	SNAI1/TP53/EIF4A3/CASP8	4
GO:0002066	columnar/cuboidal epithelial cell development	1/124	64/18866	0.344756	0.497254	0.415984	RHEB	1
GO:0032507	maintenance of protein location in cell	1/124	64/18866	0.344756	0.497254	0.415984	TAF8	1
GO:0032835	glomerulus development	1/124	64/18866	0.344756	0.497254	0.415984	CFLAR	1
GO:0033344	cholesterol efflux	1/124	64/18866	0.344756	0.497254	0.415984	LAMTOR1	1
GO:0060135	maternal process involved in female pregnancy	1/124	64/18866	0.344756	0.497254	0.415984	MTOR	1
GO:1905268	negative regulation of chromatin organization	1/124	64/18866	0.344756	0.497254	0.415984	TAF7	1
GO:0048639	positive regulation of developmental growth	2/124	187/18866	0.34853	0.501749	0.419744	ILK/MTOR	2
GO:0031646	positive regulation of nervous system process	1/124	65/18866	0.349078	0.501749	0.419744	MTOR	1
GO:0046782	regulation of viral transcription	1/124	65/18866	0.349078	0.501749	0.419744	TAF11	1
GO:0060675	ureteric bud morphogenesis	1/124	65/18866	0.349078	0.501749	0.419744	ILK	1
GO:0009896	positive regulation of catabolic process	4/124	454/18866	0.349096	0.501749	0.419744	MDM2/PABPC1/TAF1/UPF1	4
GO:0051090	regulation of DNA-binding transcription factor activity	4/124	455/18866	0.350591	0.503302	0.421043	LAMTOR5/TAF12/CFLAR/TAF1	4
GO:0031345	negative regulation of cell projection organization	2/124	188/18866	0.350913	0.503302	0.421043	MDM2/B2M	2
GO:0051783	regulation of nuclear division	2/124	188/18866	0.350913	0.503302	0.421043	BUB1/CUL3	2
GO:0002228	natural killer cell mediated immunity	1/124	66/18866	0.353371	0.504008	0.421634	HLA-F	1
GO:0045669	positive regulation of osteoblast differentiation	1/124	66/18866	0.353371	0.504008	0.421634	ILK	1
GO:0046365	monosaccharide catabolic process	1/124	66/18866	0.353371	0.504008	0.421634	TP53	1
GO:0048207	vesicle targeting, rough ER to cis-Golgi	1/124	66/18866	0.353371	0.504008	0.421634	CUL3	1
GO:0048208	COPII vesicle coating	1/124	66/18866	0.353371	0.504008	0.421634	CUL3	1
GO:0072171	mesonephric tubule morphogenesis	1/124	66/18866	0.353371	0.504008	0.421634	ILK	1
GO:0150116	regulation of cell-substrate junction organization	1/124	66/18866	0.353371	0.504008	0.421634	LIMS1	1
GO:1905207	regulation of cardiocyte differentiation	1/124	66/18866	0.353371	0.504008	0.421634	MTOR	1
GO:0006979	response to oxidative stress	4/124	458/18866	0.355078	0.506091	0.423377	MDM2/TP53/CFLAR/PCNA	4
GO:0030239	myofibril assembly	1/124	67/18866	0.357636	0.508676	0.425539	CFLAR	1
GO:0045670	regulation of osteoclast differentiation	1/124	67/18866	0.357636	0.508676	0.425539	MTOR	1
GO:0070613	regulation of protein processing	1/124	67/18866	0.357636	0.508676	0.425539	MDM2	1
GO:0002753	cytoplasmic pattern recognition receptor signaling pathway	1/124	68/18866	0.361873	0.513279	0.42939	CASP8	1
GO:0045428	regulation of nitric oxide biosynthetic process	1/124	68/18866	0.361873	0.513279	0.42939	MTOR	1
GO:0051148	negative regulation of muscle cell differentiation	1/124	68/18866	0.361873	0.513279	0.42939	CFLAR	1
GO:1904888	cranial skeletal system development	1/124	68/18866	0.361873	0.513279	0.42939	EIF4A3	1
GO:0061136	regulation of proteasomal protein catabolic process	2/124	193/18866	0.362782	0.514213	0.430172	MDM2/TAF1	2
GO:0006513	protein monoubiquitination	1/124	69/18866	0.366082	0.517104	0.432589	CUL3	1
GO:0042698	ovulation cycle	1/124	69/18866	0.366082	0.517104	0.432589	PCNA	1
GO:0048662	negative regulation of smooth muscle cell proliferation	1/124	69/18866	0.366082	0.517104	0.432589	ILK	1
GO:1903317	regulation of protein maturation	1/124	69/18866	0.366082	0.517104	0.432589	MDM2	1
GO:2000573	positive regulation of DNA biosynthetic process	1/124	69/18866	0.366082	0.517104	0.432589	PCNA	1
GO:0050731	positive regulation of peptidyl-tyrosine phosphorylation	2/124	195/18866	0.367508	0.518761	0.433976	TP53/MTOR	2
GO:0001655	urogenital system development	3/124	330/18866	0.369489	0.519433	0.434538	KLHL3/ILK/CFLAR	3
GO:0071375	cellular response to peptide hormone stimulus	3/124	330/18866	0.369489	0.519433	0.434538	MDM2/CFLAR/CDC5L	3
GO:0007565	female pregnancy	2/124	196/18866	0.369866	0.519433	0.434538	MTOR/PAPPA	2
GO:0010256	endomembrane system organization	4/124	468/18866	0.370033	0.519433	0.434538	LAMTOR1/VPS51/KNL1/MVB12A	4
GO:0001756	somitogenesis	1/124	70/18866	0.370264	0.519433	0.434538	TP53	1
GO:0006901	vesicle coating	1/124	70/18866	0.370264	0.519433	0.434538	CUL3	1
GO:0032374	regulation of cholesterol transport	1/124	70/18866	0.370264	0.519433	0.434538	LAMTOR1	1
GO:0050795	regulation of behavior	1/124	70/18866	0.370264	0.519433	0.434538	MTOR	1
GO:0070192	chromosome organization involved in meiotic cell cycle	1/124	70/18866	0.370264	0.519433	0.434538	BUB1	1
GO:0002292	T cell differentiation involved in immune response	1/124	71/18866	0.374418	0.523329	0.437797	MTOR	1
GO:0014823	response to activity	1/124	71/18866	0.374418	0.523329	0.437797	MTOR	1
GO:0032371	regulation of sterol transport	1/124	71/18866	0.374418	0.523329	0.437797	LAMTOR1	1
GO:0033692	cellular polysaccharide biosynthetic process	1/124	71/18866	0.374418	0.523329	0.437797	MTOR	1
GO:0051785	positive regulation of nuclear division	1/124	71/18866	0.374418	0.523329	0.437797	CUL3	1
GO:0007626	locomotory behavior	2/124	198/18866	0.374572	0.523329	0.437797	MTOR/FIG4	2
GO:0032496	response to lipopolysaccharide	3/124	334/18866	0.376639	0.525859	0.439914	PRPF8/CASP8/UPF1	3
GO:0001935	endothelial cell proliferation	2/124	199/18866	0.37692	0.525893	0.439942	RPTOR/MTOR	2
GO:0031507	heterochromatin assembly	1/124	72/18866	0.378546	0.527802	0.44154	SMCHD1	1
GO:0051054	positive regulation of DNA metabolic process	2/124	200/18866	0.379264	0.528085	0.441776	SMCHD1/PCNA	2
GO:1901888	regulation of cell junction assembly	2/124	200/18866	0.379264	0.528085	0.441776	SNAI1/LIMS1	2
GO:0005977	glycogen metabolic process	1/124	73/18866	0.382646	0.530993	0.444208	MTOR	1
GO:0010611	regulation of cardiac muscle hypertrophy	1/124	73/18866	0.382646	0.530993	0.444208	MTOR	1
GO:0051155	positive regulation of striated muscle cell differentiation	1/124	73/18866	0.382646	0.530993	0.444208	MTOR	1
GO:0070227	lymphocyte apoptotic process	1/124	73/18866	0.382646	0.530993	0.444208	TP53	1
GO:0090114	COPII-coated vesicle budding	1/124	73/18866	0.382646	0.530993	0.444208	CUL3	1
GO:0006073	cellular glucan metabolic process	1/124	74/18866	0.386719	0.534475	0.447122	MTOR	1
GO:0006635	fatty acid beta-oxidation	1/124	74/18866	0.386719	0.534475	0.447122	MTOR	1
GO:0044042	glucan metabolic process	1/124	74/18866	0.386719	0.534475	0.447122	MTOR	1
GO:0048199	vesicle targeting, to, from or within Golgi	1/124	74/18866	0.386719	0.534475	0.447122	CUL3	1
GO:1903036	positive regulation of response to wounding	1/124	74/18866	0.386719	0.534475	0.447122	MTOR	1
GO:1903051	negative regulation of proteolysis involved in cellular protein catabolic process	1/124	74/18866	0.386719	0.534475	0.447122	TAF1	1
GO:0001667	ameboidal-type cell migration	4/124	481/18866	0.389447	0.536986	0.449223	ILK/EPPK1/MTOR/LAMTOR2	4
GO:0043087	regulation of GTPase activity	4/124	481/18866	0.389447	0.536986	0.449223	ARHGEF1/MTOR/RSU1/LIMS1	4
GO:0001707	mesoderm formation	1/124	75/18866	0.390766	0.536986	0.449223	SNAI1	1
GO:0032418	lysosome localization	1/124	75/18866	0.390766	0.536986	0.449223	LAMTOR1	1
GO:0035019	somatic stem cell population maintenance	1/124	75/18866	0.390766	0.536986	0.449223	VPS72	1
GO:0042274	ribosomal small subunit biogenesis	1/124	75/18866	0.390766	0.536986	0.449223	LSM6	1
GO:0043627	response to estrogen	1/124	75/18866	0.390766	0.536986	0.449223	MDM2	1
GO:0050805	negative regulation of synaptic transmission	1/124	75/18866	0.390766	0.536986	0.449223	EIF4A3	1
GO:0043405	regulation of MAP kinase activity	3/124	342/18866	0.390893	0.536986	0.449223	ILK/LAMTOR2/LAMTOR3	3
GO:0006650	glycerophospholipid metabolic process	3/124	343/18866	0.392669	0.538705	0.45066	PIKFYVE/SMG1/FIG4	3
GO:0010721	negative regulation of cell development	3/124	343/18866	0.392669	0.538705	0.45066	MDM2/TP53/B2M	3
GO:0006888	endoplasmic reticulum to Golgi vesicle-mediated transport	2/124	206/18866	0.39325	0.538781	0.450724	DYNC1LI2/CUL3	2
GO:0071383	cellular response to steroid hormone stimulus	2/124	206/18866	0.39325	0.538781	0.450724	CFLAR/TAF7	2
GO:0042326	negative regulation of phosphorylation	4/124	484/18866	0.393918	0.539336	0.451189	RPTOR/ILK/TAF7/MTOR	4
GO:0014743	regulation of muscle hypertrophy	1/124	76/18866	0.394786	0.540165	0.451882	MTOR	1
GO:0046890	regulation of lipid biosynthetic process	2/124	207/18866	0.395568	0.540873	0.452474	SNAI1/MTOR	2
GO:0071222	cellular response to lipopolysaccharide	2/124	208/18866	0.397881	0.542733	0.45403	PRPF8/UPF1	2
GO:0007265	Ras protein signal transduction	3/124	346/18866	0.397991	0.542733	0.45403	ARHGEF1/TP53/CUL3	3
GO:0006342	chromatin silencing	1/124	77/18866	0.39878	0.542733	0.45403	SMCHD1	1
GO:0007422	peripheral nervous system development	1/124	77/18866	0.39878	0.542733	0.45403	ILK	1
GO:0048332	mesoderm morphogenesis	1/124	77/18866	0.39878	0.542733	0.45403	SNAI1	1
GO:0061418	regulation of transcription from RNA polymerase II promoter in response to hypoxia	1/124	77/18866	0.39878	0.542733	0.45403	TP53	1
GO:0070830	bicellular tight junction assembly	1/124	77/18866	0.39878	0.542733	0.45403	SNAI1	1
GO:0009612	response to mechanical stimulus	2/124	209/18866	0.400191	0.544291	0.455334	TNFRSF10A/CASP8	2
GO:0002573	myeloid leukocyte differentiation	2/124	210/18866	0.402496	0.544879	0.455825	MTOR/CASP8	2
GO:0006109	regulation of carbohydrate metabolic process	2/124	210/18866	0.402496	0.544879	0.455825	TP53/MTOR	2
GO:0030100	regulation of endocytosis	2/124	210/18866	0.402496	0.544879	0.455825	B2M/AP2S1	2
GO:0045216	cell-cell junction organization	2/124	210/18866	0.402496	0.544879	0.455825	SNAI1/LIMS1	2
GO:0000271	polysaccharide biosynthetic process	1/124	78/18866	0.402748	0.544879	0.455825	MTOR	1
GO:0001895	retina homeostasis	1/124	78/18866	0.402748	0.544879	0.455825	B2M	1
GO:0043367	CD4-positive, alpha-beta T cell differentiation	1/124	78/18866	0.402748	0.544879	0.455825	MTOR	1
GO:0061045	negative regulation of wound healing	1/124	78/18866	0.402748	0.544879	0.455825	EPPK1	1
GO:0002703	regulation of leukocyte mediated immunity	2/124	211/18866	0.404798	0.546248	0.456971	HLA-F/B2M	2
GO:0043393	regulation of protein binding	2/124	211/18866	0.404798	0.546248	0.456971	B2M/TAF1	2
GO:0030336	negative regulation of cell migration	3/124	350/18866	0.405067	0.546248	0.456971	ILK/ZMYND8/EPPK1	3
GO:0016311	dephosphorylation	4/124	492/18866	0.405818	0.546248	0.456971	KNL1/MTOR/SMG7/FIG4	4
GO:0000422	autophagy of mitochondrion	1/124	79/18866	0.40669	0.546248	0.456971	TP53	1
GO:0006809	nitric oxide biosynthetic process	1/124	79/18866	0.40669	0.546248	0.456971	MTOR	1
GO:0006826	iron ion transport	1/124	79/18866	0.40669	0.546248	0.456971	B2M	1
GO:0021675	nerve development	1/124	79/18866	0.40669	0.546248	0.456971	ILK	1
GO:0031016	pancreas development	1/124	79/18866	0.40669	0.546248	0.456971	RHEB	1
GO:0061726	mitochondrion disassembly	1/124	79/18866	0.40669	0.546248	0.456971	TP53	1
GO:0120192	tight junction assembly	1/124	79/18866	0.40669	0.546248	0.456971	SNAI1	1
GO:1901215	negative regulation of neuron death	2/124	212/18866	0.407095	0.546435	0.457127	HLA-F/ILK	2
GO:0048638	regulation of developmental growth	3/124	353/18866	0.41036	0.550427	0.460466	ILK/EPPK1/MTOR	3
GO:0055021	regulation of cardiac muscle tissue growth	1/124	80/18866	0.410606	0.550427	0.460466	MTOR	1
GO:0006006	glucose metabolic process	2/124	214/18866	0.411677	0.551142	0.461065	TP53/MTOR	2
GO:0043523	regulation of neuron apoptotic process	2/124	214/18866	0.411677	0.551142	0.461065	ILK/TP53	2
GO:0051222	positive regulation of protein transport	3/124	354/18866	0.412121	0.551376	0.461261	MDM2/TP53/CASP8	3
GO:0003002	regionalization	3/124	355/18866	0.41388	0.553009	0.462626	SNAI1/TBC1D32/TP53	3
GO:0071103	DNA conformation change	3/124	355/18866	0.41388	0.553009	0.462626	SMCHD1/TP53/KNL1	3
GO:0048194	Golgi vesicle budding	1/124	81/18866	0.414496	0.553472	0.463013	CUL3	1
GO:0022604	regulation of cell morphogenesis	4/124	499/18866	0.416197	0.555381	0.464611	ILK/PARVA/LIMS1/PARVB	4
GO:0016925	protein sumoylation	1/124	82/18866	0.418361	0.557389	0.466291	MDM2	1
GO:0120193	tight junction organization	1/124	82/18866	0.418361	0.557389	0.466291	SNAI1	1
GO:0050792	regulation of viral process	2/124	217/18866	0.418517	0.557389	0.466291	PABPC1/TAF11	2
GO:0007623	circadian rhythm	2/124	218/18866	0.420789	0.559751	0.468266	TP53/MTOR	2
GO:0002088	lens development in camera-type eye	1/124	83/18866	0.422201	0.559751	0.468266	TBC1D32	1
GO:0014855	striated muscle cell proliferation	1/124	83/18866	0.422201	0.559751	0.468266	CFLAR	1
GO:0031145	anaphase-promoting complex-dependent catabolic process	1/124	83/18866	0.422201	0.559751	0.468266	CUL3	1
GO:0048041	focal adhesion assembly	1/124	83/18866	0.422201	0.559751	0.468266	LIMS1	1
GO:0048145	regulation of fibroblast proliferation	1/124	83/18866	0.422201	0.559751	0.468266	TP53	1
GO:0055013	cardiac muscle cell development	1/124	83/18866	0.422201	0.559751	0.468266	MTOR	1
GO:0046209	nitric oxide metabolic process	1/124	84/18866	0.426015	0.563715	0.471582	MTOR	1
GO:0048144	fibroblast proliferation	1/124	84/18866	0.426015	0.563715	0.471582	TP53	1
GO:0097061	dendritic spine organization	1/124	84/18866	0.426015	0.563715	0.471582	ZMYND8	1
GO:0006970	response to osmotic stress	1/124	85/18866	0.429805	0.565841	0.473361	TP53	1
GO:0043297	apical junction assembly	1/124	85/18866	0.429805	0.565841	0.473361	SNAI1	1
GO:0045844	positive regulation of striated muscle tissue development	1/124	85/18866	0.429805	0.565841	0.473361	MTOR	1
GO:0048636	positive regulation of muscle organ development	1/124	85/18866	0.429805	0.565841	0.473361	MTOR	1
GO:0072527	pyrimidine-containing compound metabolic process	1/124	85/18866	0.429805	0.565841	0.473361	MTOR	1
GO:0110110	positive regulation of animal organ morphogenesis	1/124	85/18866	0.429805	0.565841	0.473361	CFLAR	1
GO:2000779	regulation of double-strand break repair	1/124	85/18866	0.429805	0.565841	0.473361	SMCHD1	1
GO:0071219	cellular response to molecule of bacterial origin	2/124	222/18866	0.429829	0.565841	0.473361	PRPF8/UPF1	2
GO:2000146	negative regulation of cell motility	3/124	365/18866	0.431383	0.565881	0.473395	ILK/ZMYND8/EPPK1	3
GO:0002699	positive regulation of immune effector process	2/124	223/18866	0.432078	0.565881	0.473395	HLA-F/B2M	2
GO:0008406	gonad development	2/124	223/18866	0.432078	0.565881	0.473395	TAF4/TNFSF10	2
GO:0016485	protein processing	2/124	223/18866	0.432078	0.565881	0.473395	MDM2/CASP8	2
GO:0006112	energy reserve metabolic process	1/124	86/18866	0.43357	0.565881	0.473395	MTOR	1
GO:0009791	post-embryonic development	1/124	86/18866	0.43357	0.565881	0.473395	MTOR	1
GO:0034109	homotypic cell-cell adhesion	1/124	86/18866	0.43357	0.565881	0.473395	ILK	1
GO:0034637	cellular carbohydrate biosynthetic process	1/124	86/18866	0.43357	0.565881	0.473395	MTOR	1
GO:0035023	regulation of Rho protein signal transduction	1/124	86/18866	0.43357	0.565881	0.473395	CUL3	1
GO:0045445	myoblast differentiation	1/124	86/18866	0.43357	0.565881	0.473395	ILK	1
GO:0050772	positive regulation of axonogenesis	1/124	86/18866	0.43357	0.565881	0.473395	ILK	1
GO:1901863	positive regulation of muscle tissue development	1/124	86/18866	0.43357	0.565881	0.473395	MTOR	1
GO:2000106	regulation of leukocyte apoptotic process	1/124	86/18866	0.43357	0.565881	0.473395	TP53	1
GO:0045665	negative regulation of neuron differentiation	2/124	225/18866	0.436561	0.565881	0.473395	MDM2/B2M	2
GO:0045732	positive regulation of protein catabolic process	2/124	225/18866	0.436561	0.565881	0.473395	MDM2/TAF1	2
GO:1903050	regulation of proteolysis involved in cellular protein catabolic process	2/124	225/18866	0.436561	0.565881	0.473395	MDM2/TAF1	2
GO:0001942	hair follicle development	1/124	87/18866	0.43731	0.565881	0.473395	SNAI1	1
GO:0006368	transcription elongation from RNA polymerase II promoter	1/124	87/18866	0.43731	0.565881	0.473395	NCBP2	1
GO:0030512	negative regulation of transforming growth factor beta receptor signaling pathway	1/124	87/18866	0.43731	0.565881	0.473395	TP53	1
GO:0051781	positive regulation of cell division	1/124	87/18866	0.43731	0.565881	0.473395	CUL3	1
GO:0055072	iron ion homeostasis	1/124	87/18866	0.43731	0.565881	0.473395	B2M	1
GO:0060218	hematopoietic stem cell differentiation	1/124	87/18866	0.43731	0.565881	0.473395	TP53	1
GO:0060420	regulation of heart growth	1/124	87/18866	0.43731	0.565881	0.473395	MTOR	1
GO:1903363	negative regulation of cellular protein catabolic process	1/124	87/18866	0.43731	0.565881	0.473395	TAF1	1
GO:1904705	regulation of vascular associated smooth muscle cell proliferation	1/124	87/18866	0.43731	0.565881	0.473395	MDM2	1
GO:1990874	vascular associated smooth muscle cell proliferation	1/124	87/18866	0.43731	0.565881	0.473395	MDM2	1
GO:2001057	reactive nitrogen species metabolic process	1/124	87/18866	0.43731	0.565881	0.473395	MTOR	1
GO:0044706	multi-multicellular organism process	2/124	226/18866	0.438796	0.567447	0.474704	MTOR/PAPPA	2
GO:0002460	adaptive immune response based on somatic recombination of immune receptors built from immunoglobulin superfamily domains	3/124	370/18866	0.440066	0.568372	0.475479	HLA-F/MTOR/B2M	3
GO:1904951	positive regulation of establishment of protein localization	3/124	370/18866	0.440066	0.568372	0.475479	MDM2/TP53/CASP8	3
GO:0046889	positive regulation of lipid biosynthetic process	1/124	88/18866	0.441025	0.569253	0.476215	MTOR	1
GO:0022404	molting cycle process	1/124	89/18866	0.444716	0.572576	0.478995	SNAI1	1
GO:0022405	hair cycle process	1/124	89/18866	0.444716	0.572576	0.478995	SNAI1	1
GO:0055006	cardiac cell development	1/124	89/18866	0.444716	0.572576	0.478995	MTOR	1
GO:0061053	somite development	1/124	89/18866	0.444716	0.572576	0.478995	TP53	1
GO:0045137	development of primary sexual characteristics	2/124	229/18866	0.445471	0.572828	0.479206	TAF4/TNFSF10	2
GO:0048762	mesenchymal cell differentiation	2/124	229/18866	0.445471	0.572828	0.479206	SNAI1/MTOR	2
GO:0048193	Golgi vesicle transport	3/124	374/18866	0.446977	0.573696	0.479932	DYNC1LI2/VPS51/CUL3	3
GO:0006457	protein folding	2/124	230/18866	0.447686	0.573696	0.479932	SNRNP70/B2M	2
GO:0007160	cell-matrix adhesion	2/124	230/18866	0.447686	0.573696	0.479932	ILK/LIMS1	2
GO:0046474	glycerophospholipid biosynthetic process	2/124	230/18866	0.447686	0.573696	0.479932	PIKFYVE/FIG4	2
GO:0032465	regulation of cytokinesis	1/124	90/18866	0.448383	0.573696	0.479932	CUL3	1
GO:0042058	regulation of epidermal growth factor receptor signaling pathway	1/124	90/18866	0.448383	0.573696	0.479932	MVB12A	1
GO:0043470	regulation of carbohydrate catabolic process	1/124	90/18866	0.448383	0.573696	0.479932	TP53	1
GO:0098773	skin epidermis development	1/124	90/18866	0.448383	0.573696	0.479932	SNAI1	1
GO:0043903	regulation of symbiotic process	2/124	231/18866	0.449897	0.574915	0.480952	PABPC1/TAF11	2
GO:0051259	protein complex oligomerization	2/124	231/18866	0.449897	0.574915	0.480952	TP53/B2M	2
GO:0030901	midbrain development	1/124	91/18866	0.452026	0.575485	0.481429	TAF1	1
GO:0033273	response to vitamin	1/124	91/18866	0.452026	0.575485	0.481429	MDM2	1
GO:0034103	regulation of tissue remodeling	1/124	91/18866	0.452026	0.575485	0.481429	TP53	1
GO:0045921	positive regulation of exocytosis	1/124	91/18866	0.452026	0.575485	0.481429	HLA-F	1
GO:0051492	regulation of stress fiber assembly	1/124	91/18866	0.452026	0.575485	0.481429	MTOR	1
GO:0060021	roof of mouth development	1/124	91/18866	0.452026	0.575485	0.481429	SNAI1	1
GO:0009953	dorsal/ventral pattern formation	1/124	92/18866	0.455645	0.579014	0.484381	TBC1D32	1
GO:0045582	positive regulation of T cell differentiation	1/124	92/18866	0.455645	0.579014	0.484381	SART1	1
GO:0106027	neuron projection organization	1/124	92/18866	0.455645	0.579014	0.484381	ZMYND8	1
GO:0045444	fat cell differentiation	2/124	235/18866	0.458689	0.581063	0.486095	MTOR/TAF8	2
GO:0030510	regulation of BMP signaling pathway	1/124	93/18866	0.459241	0.581063	0.486095	ILK	1
GO:0032677	regulation of interleukin-8 production	1/124	93/18866	0.459241	0.581063	0.486095	LAMTOR5	1
GO:0045132	meiotic chromosome segregation	1/124	93/18866	0.459241	0.581063	0.486095	BUB1	1
GO:0045185	maintenance of protein location	1/124	93/18866	0.459241	0.581063	0.486095	TAF8	1
GO:0051702	interaction with symbiont	1/124	93/18866	0.459241	0.581063	0.486095	TAF11	1
GO:1903035	negative regulation of response to wounding	1/124	93/18866	0.459241	0.581063	0.486095	EPPK1	1
GO:0045778	positive regulation of ossification	1/124	94/18866	0.462813	0.585167	0.489529	ILK	1
GO:0048588	developmental cell growth	2/124	237/18866	0.463055	0.585167	0.489529	ILK/MTOR	2
GO:0006903	vesicle targeting	1/124	95/18866	0.466361	0.587896	0.491812	CUL3	1
GO:0048814	regulation of dendrite morphogenesis	1/124	95/18866	0.466361	0.587896	0.491812	ILK	1
GO:0060337	type I interferon signaling pathway	1/124	95/18866	0.466361	0.587896	0.491812	HLA-F	1
GO:0071357	cellular response to type I interferon	1/124	95/18866	0.466361	0.587896	0.491812	HLA-F	1
GO:0000045	autophagosome assembly	1/124	96/18866	0.469886	0.591976	0.495225	PIKFYVE	1
GO:0030516	regulation of axon extension	1/124	97/18866	0.473388	0.594562	0.497388	ILK	1
GO:0032651	regulation of interleukin-1 beta production	1/124	97/18866	0.473388	0.594562	0.497388	CASP8	1
GO:0035710	CD4-positive, alpha-beta T cell activation	1/124	97/18866	0.473388	0.594562	0.497388	MTOR	1
GO:0048704	embryonic skeletal system morphogenesis	1/124	97/18866	0.473388	0.594562	0.497388	EIF4A3	1
GO:1901184	regulation of ERBB signaling pathway	1/124	97/18866	0.473388	0.594562	0.497388	MVB12A	1
GO:0042692	muscle cell differentiation	3/124	390/18866	0.474276	0.595312	0.498015	MDM2/CFLAR/MTOR	3
GO:0001657	ureteric bud development	1/124	98/18866	0.476867	0.596739	0.499209	ILK	1
GO:0002832	negative regulation of response to biotic stimulus	1/124	98/18866	0.476867	0.596739	0.499209	HLA-F	1
GO:0030316	osteoclast differentiation	1/124	98/18866	0.476867	0.596739	0.499209	MTOR	1
GO:0045833	negative regulation of lipid metabolic process	1/124	98/18866	0.476867	0.596739	0.499209	SNAI1	1
GO:0050810	regulation of steroid biosynthetic process	1/124	98/18866	0.476867	0.596739	0.499209	SNAI1	1
GO:0051402	neuron apoptotic process	2/124	245/18866	0.480313	0.598508	0.500689	ILK/TP53	2
GO:0007044	cell-substrate junction assembly	1/124	99/18866	0.480324	0.598508	0.500689	LIMS1	1
GO:0034340	response to type I interferon	1/124	99/18866	0.480324	0.598508	0.500689	HLA-F	1
GO:0043255	regulation of carbohydrate biosynthetic process	1/124	99/18866	0.480324	0.598508	0.500689	MTOR	1
GO:0072163	mesonephric epithelium development	1/124	99/18866	0.480324	0.598508	0.500689	ILK	1
GO:0072164	mesonephric tubule development	1/124	99/18866	0.480324	0.598508	0.500689	ILK	1
GO:1905037	autophagosome organization	1/124	99/18866	0.480324	0.598508	0.500689	PIKFYVE	1
GO:0008585	female gonad development	1/124	100/18866	0.483757	0.600961	0.502741	TAF4	1
GO:0035282	segmentation	1/124	100/18866	0.483757	0.600961	0.502741	TP53	1
GO:0045069	regulation of viral genome replication	1/124	100/18866	0.483757	0.600961	0.502741	PABPC1	1
GO:0045807	positive regulation of endocytosis	1/124	100/18866	0.483757	0.600961	0.502741	B2M	1
GO:0050848	regulation of calcium-mediated signaling	1/124	100/18866	0.483757	0.600961	0.502741	MTOR	1
GO:0040013	negative regulation of locomotion	3/124	397/18866	0.486029	0.603007	0.504453	ILK/ZMYND8/EPPK1	3
GO:0019217	regulation of fatty acid metabolic process	1/124	101/18866	0.487169	0.603007	0.504453	MTOR	1
GO:0030838	positive regulation of actin filament polymerization	1/124	101/18866	0.487169	0.603007	0.504453	MTOR	1
GO:0032637	interleukin-8 production	1/124	101/18866	0.487169	0.603007	0.504453	LAMTOR5	1
GO:0042632	cholesterol homeostasis	1/124	101/18866	0.487169	0.603007	0.504453	LAMTOR1	1
GO:0044264	cellular polysaccharide metabolic process	1/124	101/18866	0.487169	0.603007	0.504453	MTOR	1
GO:0043502	regulation of muscle adaptation	1/124	102/18866	0.490557	0.605375	0.506434	MTOR	1
GO:0055024	regulation of cardiac muscle tissue development	1/124	102/18866	0.490557	0.605375	0.506434	MTOR	1
GO:0055092	sterol homeostasis	1/124	102/18866	0.490557	0.605375	0.506434	LAMTOR1	1
GO:0110020	regulation of actomyosin structure organization	1/124	102/18866	0.490557	0.605375	0.506434	MTOR	1
GO:0150115	cell-substrate junction organization	1/124	102/18866	0.490557	0.605375	0.506434	LIMS1	1
GO:0051271	negative regulation of cellular component movement	3/124	400/18866	0.491029	0.605593	0.506616	ILK/ZMYND8/EPPK1	3
GO:0001823	mesonephros development	1/124	103/18866	0.493924	0.608066	0.508685	ILK	1
GO:0034766	negative regulation of ion transmembrane transport	1/124	103/18866	0.493924	0.608066	0.508685	MTOR	1
GO:1901890	positive regulation of cell junction assembly	1/124	103/18866	0.493924	0.608066	0.508685	LIMS1	1
GO:0051896	regulation of protein kinase B signaling	2/124	253/18866	0.497232	0.610352	0.510597	ILK/MTOR	2
GO:0002027	regulation of heart rate	1/124	104/18866	0.497269	0.610352	0.510597	MDM2	1
GO:0003300	cardiac muscle hypertrophy	1/124	104/18866	0.497269	0.610352	0.510597	MTOR	1
GO:0010923	negative regulation of phosphatase activity	1/124	104/18866	0.497269	0.610352	0.510597	KNL1	1
GO:0032231	regulation of actin filament bundle assembly	1/124	104/18866	0.497269	0.610352	0.510597	MTOR	1
GO:0019318	hexose metabolic process	2/124	254/18866	0.499322	0.610775	0.510951	TP53/MTOR	2
GO:0045926	negative regulation of growth	2/124	254/18866	0.499322	0.610775	0.510951	ING5/TP53	2
GO:0090092	regulation of transmembrane receptor protein serine/threonine kinase signaling pathway	2/124	254/18866	0.499322	0.610775	0.510951	ILK/TP53	2
GO:0007631	feeding behavior	1/124	105/18866	0.500591	0.610775	0.510951	MTOR	1
GO:0021549	cerebellum development	1/124	105/18866	0.500591	0.610775	0.510951	TP53	1
GO:0030301	cholesterol transport	1/124	105/18866	0.500591	0.610775	0.510951	LAMTOR1	1
GO:0044070	regulation of anion transport	1/124	105/18866	0.500591	0.610775	0.510951	MTOR	1
GO:0045621	positive regulation of lymphocyte differentiation	1/124	105/18866	0.500591	0.610775	0.510951	SART1	1
GO:0046545	development of primary female sexual characteristics	1/124	105/18866	0.500591	0.610775	0.510951	TAF4	1
GO:0048259	regulation of receptor-mediated endocytosis	1/124	105/18866	0.500591	0.610775	0.510951	B2M	1
GO:0043547	positive regulation of GTPase activity	3/124	406/18866	0.500958	0.610859	0.511021	ARHGEF1/RSU1/LIMS1	3
GO:0048872	homeostasis of number of cells	2/124	256/18866	0.503486	0.61189	0.511884	B2M/KAT7	2
GO:0007218	neuropeptide signaling pathway	1/124	106/18866	0.503892	0.61189	0.511884	CRCP	1
GO:0019233	sensory perception of pain	1/124	106/18866	0.503892	0.61189	0.511884	MTOR	1
GO:0019395	fatty acid oxidation	1/124	106/18866	0.503892	0.61189	0.511884	MTOR	1
GO:0032091	negative regulation of protein binding	1/124	106/18866	0.503892	0.61189	0.511884	B2M	1
GO:0032611	interleukin-1 beta production	1/124	106/18866	0.503892	0.61189	0.511884	CASP8	1
GO:0046632	alpha-beta T cell differentiation	1/124	106/18866	0.503892	0.61189	0.511884	MTOR	1
GO:0031334	positive regulation of protein-containing complex assembly	2/124	257/18866	0.50556	0.613553	0.513275	TP53/MTOR	2
GO:0000018	regulation of DNA recombination	1/124	107/18866	0.507171	0.614054	0.513695	SMCHD1	1
GO:0014897	striated muscle hypertrophy	1/124	107/18866	0.507171	0.614054	0.513695	MTOR	1
GO:0055017	cardiac muscle tissue growth	1/124	107/18866	0.507171	0.614054	0.513695	MTOR	1
GO:0099175	regulation of postsynapse organization	1/124	107/18866	0.507171	0.614054	0.513695	ZMYND8	1
GO:0071887	leukocyte apoptotic process	1/124	108/18866	0.510429	0.617634	0.516689	TP53	1
GO:0001503	ossification	3/124	412/18866	0.510789	0.617706	0.516749	SNAI1/ILK/SNRNP200	3
GO:1903362	regulation of cellular protein catabolic process	2/124	260/18866	0.511748	0.618501	0.517415	MDM2/TAF1	2
GO:0014896	muscle hypertrophy	1/124	109/18866	0.513665	0.619358	0.518131	MTOR	1
GO:0021510	spinal cord development	1/124	109/18866	0.513665	0.619358	0.518131	MTOR	1
GO:0033138	positive regulation of peptidyl-serine phosphorylation	1/124	109/18866	0.513665	0.619358	0.518131	RPTOR	1
GO:0043618	regulation of transcription from RNA polymerase II promoter in response to stress	1/124	109/18866	0.513665	0.619358	0.518131	TP53	1
GO:0061448	connective tissue development	2/124	262/18866	0.515846	0.621622	0.520025	SNAI1/CFLAR	2
GO:0006900	vesicle budding from membrane	1/124	110/18866	0.51688	0.622137	0.520456	CUL3	1
GO:0090100	positive regulation of transmembrane receptor protein serine/threonine kinase signaling pathway	1/124	110/18866	0.51688	0.622137	0.520456	ILK	1
GO:0010639	negative regulation of organelle organization	3/124	416/18866	0.517288	0.622263	0.520561	TP53/BUB1/TAF7	3
GO:0050730	regulation of peptidyl-tyrosine phosphorylation	2/124	263/18866	0.517886	0.622617	0.520858	TP53/MTOR	2
GO:0032652	regulation of interleukin-1 production	1/124	111/18866	0.520074	0.62342	0.52153	CASP8	1
GO:0034440	lipid oxidation	1/124	111/18866	0.520074	0.62342	0.52153	MTOR	1
GO:0035305	negative regulation of dephosphorylation	1/124	111/18866	0.520074	0.62342	0.52153	KNL1	1
GO:0061387	regulation of extent of cell growth	1/124	111/18866	0.520074	0.62342	0.52153	ILK	1
GO:1903008	organelle disassembly	1/124	111/18866	0.520074	0.62342	0.52153	TP53	1
GO:0030522	intracellular receptor signaling pathway	2/124	265/18866	0.52195	0.625303	0.523105	TAF7/CASP8	2
GO:0005976	polysaccharide metabolic process	1/124	112/18866	0.523247	0.626492	0.524099	MTOR	1
GO:0009062	fatty acid catabolic process	1/124	114/18866	0.529531	0.633276	0.529775	MTOR	1
GO:0022037	metencephalon development	1/124	114/18866	0.529531	0.633276	0.529775	TP53	1
GO:0043161	proteasome-mediated ubiquitin-dependent protein catabolic process	3/124	424/18866	0.530148	0.633644	0.530083	MDM2/CUL3/TAF1	3
GO:0045017	glycerolipid biosynthetic process	2/124	270/18866	0.53201	0.635499	0.531635	PIKFYVE/FIG4	2
GO:0043620	regulation of DNA-templated transcription in response to stress	1/124	115/18866	0.532642	0.635514	0.531647	TP53	1
GO:0060419	heart growth	1/124	115/18866	0.532642	0.635514	0.531647	MTOR	1
GO:0006839	mitochondrial transport	2/124	271/18866	0.534005	0.636399	0.532388	TP53/CASP8	2
GO:0008654	phospholipid biosynthetic process	2/124	271/18866	0.534005	0.636399	0.532388	PIKFYVE/FIG4	2
GO:0030518	intracellular steroid hormone receptor signaling pathway	1/124	116/18866	0.535733	0.636979	0.532872	TAF7	1
GO:0032392	DNA geometric change	1/124	116/18866	0.535733	0.636979	0.532872	TP53	1
GO:0046620	regulation of organ growth	1/124	116/18866	0.535733	0.636979	0.532872	MTOR	1
GO:0060964	regulation of gene silencing by miRNA	1/124	116/18866	0.535733	0.636979	0.532872	TP53	1
GO:0044839	cell cycle G2/M phase transition	2/124	273/18866	0.537977	0.639276	0.534794	TAF2/TP53	2
GO:0043666	regulation of phosphoprotein phosphatase activity	1/124	117/18866	0.538803	0.639887	0.535306	MTOR	1
GO:0019216	regulation of lipid metabolic process	3/124	431/18866	0.541245	0.642109	0.537164	SNAI1/LAMTOR1/MTOR	3
GO:0008543	fibroblast growth factor receptor signaling pathway	1/124	118/18866	0.541853	0.642109	0.537164	NCBP2	1
GO:0015918	sterol transport	1/124	118/18866	0.541853	0.642109	0.537164	LAMTOR1	1
GO:0007281	germ cell development	2/124	275/18866	0.541926	0.642109	0.537164	KNL1/MTOR	2
GO:0046660	female sex differentiation	1/124	119/18866	0.544884	0.64524	0.539784	TAF4	1
GO:0034329	cell junction assembly	3/124	434/18866	0.545955	0.645764	0.540222	SNAI1/ILK/LIMS1	3
GO:0046486	glycerolipid metabolic process	3/124	434/18866	0.545955	0.645764	0.540222	PIKFYVE/SMG1/FIG4	3
GO:0015980	energy derivation by oxidation of organic compounds	2/124	278/18866	0.547807	0.646193	0.540581	TP53/MTOR	2
GO:0043491	protein kinase B signaling	2/124	278/18866	0.547807	0.646193	0.540581	ILK/MTOR	2
GO:0045165	cell fate commitment	2/124	278/18866	0.547807	0.646193	0.540581	TP53/MTOR	2
GO:0060147	regulation of posttranscriptional gene silencing	1/124	120/18866	0.547894	0.646193	0.540581	TP53	1
GO:0060966	regulation of gene silencing by RNA	1/124	120/18866	0.547894	0.646193	0.540581	TP53	1
GO:0002065	columnar/cuboidal epithelial cell differentiation	1/124	121/18866	0.550884	0.647858	0.541974	RHEB	1
GO:0007613	memory	1/124	121/18866	0.550884	0.647858	0.541974	MTOR	1
GO:0031398	positive regulation of protein ubiquitination	1/124	121/18866	0.550884	0.647858	0.541974	CUL3	1
GO:0032612	interleukin-1 production	1/124	121/18866	0.550884	0.647858	0.541974	CASP8	1
GO:0098661	inorganic anion transmembrane transport	1/124	121/18866	0.550884	0.647858	0.541974	MTOR	1
GO:0007548	sex differentiation	2/124	280/18866	0.551698	0.648442	0.542463	TAF4/TNFSF10	2
GO:0021782	glial cell development	1/124	122/18866	0.553855	0.650233	0.543961	ILK	1
GO:0045471	response to ethanol	1/124	122/18866	0.553855	0.650233	0.543961	CASP8	1
GO:0007173	epidermal growth factor receptor signaling pathway	1/124	123/18866	0.556807	0.652205	0.54561	MVB12A	1
GO:0048675	axon extension	1/124	123/18866	0.556807	0.652205	0.54561	ILK	1
GO:0070252	actin-mediated cell contraction	1/124	123/18866	0.556807	0.652205	0.54561	PARVA	1
GO:0071466	cellular response to xenobiotic stimulus	1/124	123/18866	0.556807	0.652205	0.54561	PCNA	1
GO:0002698	negative regulation of immune effector process	1/124	124/18866	0.559739	0.654891	0.547858	HLA-F	1
GO:0010633	negative regulation of epithelial cell migration	1/124	124/18866	0.559739	0.654891	0.547858	EPPK1	1
GO:0003014	renal system process	1/124	125/18866	0.562652	0.656801	0.549455	KLHL3	1
GO:0007368	determination of left/right symmetry	1/124	125/18866	0.562652	0.656801	0.549455	TBC1D32	1
GO:0035270	endocrine system development	1/124	125/18866	0.562652	0.656801	0.549455	RHEB	1
GO:1903578	regulation of ATP metabolic process	1/124	125/18866	0.562652	0.656801	0.549455	TP53	1
GO:0060047	heart contraction	2/124	287/18866	0.565133	0.659053	0.551339	MDM2/MTOR	2
GO:0045814	negative regulation of gene expression, epigenetic	1/124	126/18866	0.565546	0.659053	0.551339	SMCHD1	1
GO:0055007	cardiac muscle cell differentiation	1/124	126/18866	0.565546	0.659053	0.551339	MTOR	1
GO:0001704	formation of primary germ layer	1/124	127/18866	0.56842	0.660901	0.552885	SNAI1	1
GO:0017015	regulation of transforming growth factor beta receptor signaling pathway	1/124	127/18866	0.56842	0.660901	0.552885	TP53	1
GO:0030326	embryonic limb morphogenesis	1/124	127/18866	0.56842	0.660901	0.552885	TBC1D32	1
GO:0035113	embryonic appendage morphogenesis	1/124	127/18866	0.56842	0.660901	0.552885	TBC1D32	1
GO:0034763	negative regulation of transmembrane transport	1/124	128/18866	0.571276	0.663845	0.555348	MTOR	1
GO:0000041	transition metal ion transport	1/124	129/18866	0.574113	0.666765	0.55779	B2M	1
GO:0051604	protein maturation	2/124	293/18866	0.576419	0.668146	0.558946	MDM2/CASP8	2
GO:0050804	modulation of chemical synaptic transmission	3/124	454/18866	0.576637	0.668146	0.558946	ZMYND8/EIF4A3/MTOR	3
GO:0008033	tRNA processing	1/124	130/18866	0.576932	0.668146	0.558946	LSM6	1
GO:0009410	response to xenobiotic stimulus	1/124	130/18866	0.576932	0.668146	0.558946	PCNA	1
GO:0048706	embryonic skeletal system development	1/124	130/18866	0.576932	0.668146	0.558946	EIF4A3	1
GO:0006644	phospholipid metabolic process	3/124	455/18866	0.578137	0.668198	0.558989	PIKFYVE/SMG1/FIG4	3
GO:0007389	pattern specification process	3/124	455/18866	0.578137	0.668198	0.558989	SNAI1/TBC1D32/TP53	3
GO:0099177	regulation of trans-synaptic signaling	3/124	455/18866	0.578137	0.668198	0.558989	ZMYND8/EIF4A3/MTOR	3
GO:0044262	cellular carbohydrate metabolic process	2/124	294/18866	0.57828	0.668198	0.558989	TP53/MTOR	2
GO:0062012	regulation of small molecule metabolic process	3/124	456/18866	0.579634	0.668458	0.559207	SNAI1/TP53/MTOR	3
GO:0006766	vitamin metabolic process	1/124	131/18866	0.579732	0.668458	0.559207	SNAI1	1
GO:0045667	regulation of osteoblast differentiation	1/124	131/18866	0.579732	0.668458	0.559207	ILK	1
GO:0051146	striated muscle cell differentiation	2/124	295/18866	0.580134	0.668458	0.559207	CFLAR/MTOR	2
GO:0060828	regulation of canonical Wnt signaling pathway	2/124	295/18866	0.580134	0.668458	0.559207	ILK/CUL3	2
GO:0005996	monosaccharide metabolic process	2/124	296/18866	0.581983	0.670211	0.560674	TP53/MTOR	2
GO:0003015	heart process	2/124	297/18866	0.583825	0.671956	0.562133	MDM2/MTOR	2
GO:0090101	negative regulation of transmembrane receptor protein serine/threonine kinase signaling pathway	1/124	133/18866	0.585277	0.673249	0.563215	TP53	1
GO:0007498	mesoderm development	1/124	134/18866	0.588022	0.674515	0.564274	SNAI1	1
GO:0009855	determination of bilateral symmetry	1/124	134/18866	0.588022	0.674515	0.564274	TBC1D32	1
GO:0045995	regulation of embryonic development	1/124	134/18866	0.588022	0.674515	0.564274	SNAI1	1
GO:0046683	response to organophosphorus	1/124	134/18866	0.588022	0.674515	0.564274	TAF1	1
GO:0046718	viral entry into host cell	1/124	134/18866	0.588022	0.674515	0.564274	PIKFYVE	1
GO:0006414	translational elongation	1/124	135/18866	0.590749	0.676508	0.565941	EIF4A3	1
GO:0009799	specification of symmetry	1/124	135/18866	0.590749	0.676508	0.565941	TBC1D32	1
GO:0032368	regulation of lipid transport	1/124	135/18866	0.590749	0.676508	0.565941	LAMTOR1	1
GO:0010632	regulation of epithelial cell migration	2/124	301/18866	0.591137	0.676575	0.565997	EPPK1/MTOR	2
GO:0030183	B cell differentiation	1/124	137/18866	0.59615	0.681551	0.57016	TP53	1
GO:0032273	positive regulation of protein polymerization	1/124	137/18866	0.59615	0.681551	0.57016	MTOR	1
GO:0000724	double-strand break repair via homologous recombination	1/124	138/18866	0.598823	0.683465	0.571761	SMCHD1	1
GO:0055076	transition metal ion homeostasis	1/124	138/18866	0.598823	0.683465	0.571761	B2M	1
GO:0072329	monocarboxylic acid catabolic process	1/124	138/18866	0.598823	0.683465	0.571761	MTOR	1
GO:0002440	production of molecular mediator of immune response	2/124	306/18866	0.600143	0.68459	0.572702	HLA-F/B2M	2
GO:0035304	regulation of protein dephosphorylation	1/124	139/18866	0.60148	0.685353	0.57334	MTOR	1
GO:0043401	steroid hormone mediated signaling pathway	1/124	139/18866	0.60148	0.685353	0.57334	TAF7	1
GO:0000725	recombinational repair	1/124	140/18866	0.604119	0.687214	0.574897	SMCHD1	1
GO:0060048	cardiac muscle contraction	1/124	140/18866	0.604119	0.687214	0.574897	MTOR	1
GO:0060968	regulation of gene silencing	1/124	140/18866	0.604119	0.687214	0.574897	TP53	1
GO:0008584	male gonad development	1/124	141/18866	0.60674	0.689431	0.576752	TNFSF10	1
GO:1903322	positive regulation of protein modification by small protein conjugation or removal	1/124	141/18866	0.60674	0.689431	0.576752	CUL3	1
GO:0010769	regulation of cell morphogenesis involved in differentiation	2/124	310/18866	0.607241	0.689618	0.576909	ILK/LIMS1	2
GO:0007224	smoothened signaling pathway	1/124	142/18866	0.609344	0.691242	0.578267	TBC1D32	1
GO:0046546	development of primary male sexual characteristics	1/124	142/18866	0.609344	0.691242	0.578267	TNFSF10	1
GO:0097549	chromatin organization involved in negative regulation of transcription	1/124	143/18866	0.611931	0.693793	0.580401	SMCHD1	1
GO:0106106	cold-induced thermogenesis	1/124	144/18866	0.614501	0.695937	0.582195	RHEB	1
GO:0120161	regulation of cold-induced thermogenesis	1/124	144/18866	0.614501	0.695937	0.582195	RHEB	1
GO:0006334	nucleosome assembly	1/124	145/18866	0.617055	0.697673	0.583647	KNL1	1
GO:0033135	regulation of peptidyl-serine phosphorylation	1/124	145/18866	0.617055	0.697673	0.583647	RPTOR	1
GO:0038127	ERBB signaling pathway	1/124	145/18866	0.617055	0.697673	0.583647	MVB12A	1
GO:0010498	proteasomal protein catabolic process	3/124	483/18866	0.618789	0.699248	0.584965	MDM2/CUL3/TAF1	3
GO:0046631	alpha-beta T cell activation	1/124	146/18866	0.619591	0.699384	0.585079	MTOR	1
GO:0048813	dendrite morphogenesis	1/124	146/18866	0.619591	0.699384	0.585079	ILK	1
GO:0007043	cell-cell junction assembly	1/124	147/18866	0.622111	0.701457	0.586812	SNAI1	1
GO:0044409	entry into host	1/124	147/18866	0.622111	0.701457	0.586812	PIKFYVE	1
GO:0071901	negative regulation of protein serine/threonine kinase activity	1/124	148/18866	0.624614	0.703892	0.58885	RPTOR	1
GO:0014074	response to purine-containing compound	1/124	149/18866	0.627101	0.705919	0.590545	TAF1	1
GO:0043524	negative regulation of neuron apoptotic process	1/124	149/18866	0.627101	0.705919	0.590545	ILK	1
GO:0006606	protein import into nucleus	1/124	150/18866	0.629571	0.70608	0.59068	TP53	1
GO:0035107	appendage morphogenesis	1/124	150/18866	0.629571	0.70608	0.59068	TBC1D32	1
GO:0035108	limb morphogenesis	1/124	150/18866	0.629571	0.70608	0.59068	TBC1D32	1
GO:0045580	regulation of T cell differentiation	1/124	150/18866	0.629571	0.70608	0.59068	SART1	1
GO:0060041	retina development in camera-type eye	1/124	150/18866	0.629571	0.70608	0.59068	TBC1D32	1
GO:0090263	positive regulation of canonical Wnt signaling pathway	1/124	150/18866	0.629571	0.70608	0.59068	ILK	1
GO:0051056	regulation of small GTPase mediated signal transduction	2/124	323/18866	0.629654	0.70608	0.59068	ARHGEF1/CUL3	2
GO:0007030	Golgi organization	1/124	151/18866	0.632026	0.708352	0.592581	VPS51	1
GO:0002224	toll-like receptor signaling pathway	1/124	152/18866	0.634464	0.710696	0.594542	CASP8	1
GO:0016202	regulation of striated muscle tissue development	1/124	153/18866	0.636886	0.712243	0.595835	MTOR	1
GO:0030048	actin filament-based movement	1/124	153/18866	0.636886	0.712243	0.595835	PARVA	1
GO:0045834	positive regulation of lipid metabolic process	1/124	153/18866	0.636886	0.712243	0.595835	MTOR	1
GO:0042113	B cell activation	2/124	328/18866	0.638009	0.713109	0.59656	TP53/CASP8	2
GO:0051250	negative regulation of lymphocyte activation	1/124	154/18866	0.639292	0.714155	0.597435	HLA-F	1
GO:0030509	BMP signaling pathway	1/124	155/18866	0.641682	0.715655	0.59869	ILK	1
GO:0048754	branching morphogenesis of an epithelial tube	1/124	155/18866	0.641682	0.715655	0.59869	ILK	1
GO:1990845	adaptive thermogenesis	1/124	155/18866	0.641682	0.715655	0.59869	RHEB	1
GO:0060562	epithelial tube morphogenesis	2/124	331/18866	0.642951	0.71668	0.599548	KLHL3/ILK	2
GO:0030902	hindbrain development	1/124	156/18866	0.644057	0.716745	0.599602	TP53	1
GO:0034401	chromatin organization involved in regulation of transcription	1/124	156/18866	0.644057	0.716745	0.599602	SMCHD1	1
GO:1901861	regulation of muscle tissue development	1/124	156/18866	0.644057	0.716745	0.599602	MTOR	1
GO:0008202	steroid metabolic process	2/124	332/18866	0.644586	0.716945	0.599769	SNAI1/LAMTOR1	2
GO:0043271	negative regulation of ion transport	1/124	157/18866	0.646416	0.717812	0.600495	MTOR	1
GO:0048634	regulation of muscle organ development	1/124	157/18866	0.646416	0.717812	0.600495	MTOR	1
GO:1903900	regulation of viral life cycle	1/124	157/18866	0.646416	0.717812	0.600495	PABPC1	1
GO:0007519	skeletal muscle tissue development	1/124	158/18866	0.648759	0.719246	0.601694	CFLAR	1
GO:0030168	platelet activation	1/124	158/18866	0.648759	0.719246	0.601694	ILK	1
GO:0035051	cardiocyte differentiation	1/124	158/18866	0.648759	0.719246	0.601694	MTOR	1
GO:0050777	negative regulation of immune response	1/124	159/18866	0.651087	0.721437	0.603527	HLA-F	1
GO:0007286	spermatid development	1/124	160/18866	0.6534	0.723609	0.605344	KNL1	1
GO:0060070	canonical Wnt signaling pathway	2/124	339/18866	0.655872	0.725955	0.607306	ILK/CUL3	2
GO:0019827	stem cell population maintenance	1/124	162/18866	0.65798	0.727503	0.608601	VPS72	1
GO:1903305	regulation of regulated secretory pathway	1/124	162/18866	0.65798	0.727503	0.608601	HLA-F	1
GO:0021915	neural tube development	1/124	163/18866	0.660248	0.729224	0.610041	TBC1D32	1
GO:0055088	lipid homeostasis	1/124	163/18866	0.660248	0.729224	0.610041	LAMTOR1	1
GO:0090150	establishment of protein localization to membrane	2/124	342/18866	0.660622	0.729244	0.610058	TP53/CASP8	2
GO:0007596	blood coagulation	2/124	343/18866	0.662193	0.730139	0.610807	ILK/RCOR1	2
GO:0046661	male sex differentiation	1/124	164/18866	0.6625	0.730139	0.610807	TNFSF10	1
GO:0098727	maintenance of cell number	1/124	164/18866	0.6625	0.730139	0.610807	VPS72	1
GO:0090501	RNA phosphodiester bond hydrolysis	1/124	165/18866	0.664738	0.732211	0.612541	NCBP2	1
GO:0035967	cellular response to topologically incorrect protein	1/124	166/18866	0.666961	0.733478	0.6136	CUL3	1
GO:0048515	spermatid differentiation	1/124	166/18866	0.666961	0.733478	0.6136	KNL1	1
GO:1903531	negative regulation of secretion by cell	1/124	166/18866	0.666961	0.733478	0.6136	HLA-F	1
GO:0007599	hemostasis	2/124	348/18866	0.669965	0.736387	0.616033	ILK/RCOR1	2
GO:0060538	skeletal muscle organ development	1/124	168/18866	0.671363	0.736497	0.616126	CFLAR	1
GO:0071772	response to BMP	1/124	168/18866	0.671363	0.736497	0.616126	ILK	1
GO:0071773	cellular response to BMP stimulus	1/124	168/18866	0.671363	0.736497	0.616126	ILK	1
GO:0050817	coagulation	2/124	349/18866	0.671502	0.736497	0.616126	ILK/RCOR1	2
GO:0052126	movement in host environment	1/124	169/18866	0.673543	0.738341	0.617668	PIKFYVE	1
GO:2000241	regulation of reproductive process	1/124	170/18866	0.675708	0.740319	0.619323	SNAI1	1
GO:0030856	regulation of epithelial cell differentiation	1/124	171/18866	0.677859	0.741487	0.6203	RHEB	1
GO:0051302	regulation of cell division	1/124	171/18866	0.677859	0.741487	0.6203	CUL3	1
GO:1905952	regulation of lipid localization	1/124	171/18866	0.677859	0.741487	0.6203	LAMTOR1	1
GO:0000910	cytokinesis	1/124	172/18866	0.679995	0.742241	0.620931	CUL3	1
GO:0002244	hematopoietic progenitor cell differentiation	1/124	172/18866	0.679995	0.742241	0.620931	TP53	1
GO:0015698	inorganic anion transport	1/124	172/18866	0.679995	0.742241	0.620931	MTOR	1
GO:1990138	neuron projection extension	1/124	172/18866	0.679995	0.742241	0.620931	ILK	1
GO:0099173	postsynapse organization	1/124	173/18866	0.682118	0.744162	0.622538	ZMYND8	1
GO:0051251	positive regulation of lymphocyte activation	2/124	357/18866	0.683592	0.745273	0.623467	HLA-F/SART1	2
GO:0001659	temperature homeostasis	1/124	174/18866	0.684227	0.745273	0.623467	RHEB	1
GO:0030833	regulation of actin filament polymerization	1/124	174/18866	0.684227	0.745273	0.623467	MTOR	1
GO:0007178	transmembrane receptor protein serine/threonine kinase signaling pathway	2/124	359/18866	0.686557	0.747414	0.625259	ILK/TP53	2
GO:0032956	regulation of actin cytoskeleton organization	2/124	360/18866	0.688031	0.748622	0.626269	ILK/MTOR	2
GO:0010634	positive regulation of epithelial cell migration	1/124	176/18866	0.688402	0.748629	0.626274	MTOR	1
GO:0140013	meiotic nuclear division	1/124	177/18866	0.69047	0.750479	0.627822	BUB1	1
GO:0043687	post-translational protein modification	2/124	363/18866	0.692421	0.751119	0.628358	KLHL3/CUL3	2
GO:0006941	striated muscle contraction	1/124	178/18866	0.692523	0.751119	0.628358	MTOR	1
GO:0019083	viral transcription	1/124	178/18866	0.692523	0.751119	0.628358	TAF11	1
GO:0051260	protein homooligomerization	1/124	178/18866	0.692523	0.751119	0.628358	B2M	1
GO:0048469	cell maturation	1/124	179/18866	0.694564	0.752933	0.629876	MTOR	1
GO:0010631	epithelial cell migration	2/124	365/18866	0.695319	0.753354	0.630227	EPPK1/MTOR	2
GO:0002449	lymphocyte mediated immunity	2/124	366/18866	0.696759	0.754516	0.6312	HLA-F/B2M	2
GO:0045619	regulation of lymphocyte differentiation	1/124	181/18866	0.698604	0.755317	0.63187	SART1	1
GO:0048736	appendage development	1/124	181/18866	0.698604	0.755317	0.63187	TBC1D32	1
GO:0060173	limb development	1/124	181/18866	0.698604	0.755317	0.63187	TBC1D32	1
GO:0090132	epithelium migration	2/124	368/18866	0.699624	0.756021	0.632459	EPPK1/MTOR	2
GO:0001959	regulation of cytokine-mediated signaling pathway	1/124	183/18866	0.702591	0.757631	0.633806	CASP8	1
GO:0030177	positive regulation of Wnt signaling pathway	1/124	183/18866	0.702591	0.757631	0.633806	ILK	1
GO:0043433	negative regulation of DNA-binding transcription factor activity	1/124	183/18866	0.702591	0.757631	0.633806	TAF1	1
GO:0071347	cellular response to interleukin-1	1/124	183/18866	0.702591	0.757631	0.633806	UPF1	1
GO:0002695	negative regulation of leukocyte activation	1/124	184/18866	0.704565	0.758961	0.634919	HLA-F	1
GO:0090090	negative regulation of canonical Wnt signaling pathway	1/124	184/18866	0.704565	0.758961	0.634919	CUL3	1
GO:0018108	peptidyl-tyrosine phosphorylation	2/124	374/18866	0.708084	0.761572	0.637103	TP53/MTOR	2
GO:0090130	tissue migration	2/124	374/18866	0.708084	0.761572	0.637103	EPPK1/MTOR	2
GO:0006399	tRNA metabolic process	1/124	186/18866	0.708474	0.761572	0.637103	LSM6	1
GO:0050770	regulation of axonogenesis	1/124	186/18866	0.708474	0.761572	0.637103	ILK	1
GO:0022412	cellular process involved in reproduction in multicellular organism	2/124	375/18866	0.709475	0.76185	0.637335	KNL1/MTOR	2
GO:0030111	regulation of Wnt signaling pathway	2/124	375/18866	0.709475	0.76185	0.637335	ILK/CUL3	2
GO:0061138	morphogenesis of a branching epithelium	1/124	187/18866	0.710409	0.762454	0.63784	ILK	1
GO:0018212	peptidyl-tyrosine modification	2/124	377/18866	0.71224	0.76362	0.638816	TP53/MTOR	2
GO:0060271	cilium assembly	2/124	377/18866	0.71224	0.76362	0.638816	TBC1D32/PARVA	2
GO:0010565	regulation of cellular ketone metabolic process	1/124	189/18866	0.714241	0.765365	0.640276	MTOR	1
GO:0008064	regulation of actin polymerization or depolymerization	1/124	190/18866	0.716138	0.766197	0.640972	MTOR	1
GO:0030308	negative regulation of cell growth	1/124	190/18866	0.716138	0.766197	0.640972	TP53	1
GO:0051048	negative regulation of secretion	1/124	190/18866	0.716138	0.766197	0.640972	HLA-F	1
GO:0030832	regulation of actin filament length	1/124	191/18866	0.718023	0.767413	0.641989	MTOR	1
GO:0035265	organ growth	1/124	191/18866	0.718023	0.767413	0.641989	MTOR	1
GO:0021953	central nervous system neuron differentiation	1/124	192/18866	0.719895	0.769013	0.643328	B2M	1
GO:0030041	actin filament polymerization	1/124	193/18866	0.721755	0.769797	0.643984	MTOR	1
GO:0071248	cellular response to metal ion	1/124	193/18866	0.721755	0.769797	0.643984	B2M	1
GO:1903046	meiotic cell cycle process	1/124	193/18866	0.721755	0.769797	0.643984	BUB1	1
GO:0046578	regulation of Ras protein signal transduction	1/124	194/18866	0.723603	0.770966	0.644961	CUL3	1
GO:1902115	regulation of organelle assembly	1/124	194/18866	0.723603	0.770966	0.644961	PIKFYVE	1
GO:0007219	Notch signaling pathway	1/124	195/18866	0.725439	0.771719	0.645591	SNAI1	1
GO:0019080	viral gene expression	1/124	195/18866	0.725439	0.771719	0.645591	TAF11	1
GO:0042098	T cell proliferation	1/124	195/18866	0.725439	0.771719	0.645591	TP53	1
GO:0002040	sprouting angiogenesis	1/124	196/18866	0.727262	0.772857	0.646543	PARVA	1
GO:0060759	regulation of response to cytokine stimulus	1/124	196/18866	0.727262	0.772857	0.646543	CASP8	1
GO:0014706	striated muscle tissue development	2/124	389/18866	0.728376	0.77358	0.647148	CFLAR/MTOR	2
GO:0006694	steroid biosynthetic process	1/124	197/18866	0.729074	0.77358	0.647148	SNAI1	1
GO:0051216	cartilage development	1/124	197/18866	0.729074	0.77358	0.647148	SNAI1	1
GO:0006869	lipid transport	2/124	393/18866	0.733584	0.777661	0.650562	LAMTOR1/VPS51	2
GO:0009755	hormone-mediated signaling pathway	1/124	200/18866	0.734437	0.777661	0.650562	TAF7	1
GO:0016052	carbohydrate catabolic process	1/124	200/18866	0.734437	0.777661	0.650562	TP53	1
GO:0017038	protein import	1/124	200/18866	0.734437	0.777661	0.650562	TP53	1
GO:0001763	morphogenesis of a branching structure	1/124	201/18866	0.736201	0.778725	0.651452	ILK	1
GO:0002221	pattern recognition receptor signaling pathway	1/124	201/18866	0.736201	0.778725	0.651452	CASP8	1
GO:0007179	transforming growth factor beta receptor signaling pathway	1/124	202/18866	0.737953	0.780176	0.652666	TP53	1
GO:0044782	cilium organization	2/124	397/18866	0.738707	0.780571	0.652996	TBC1D32/PARVA	2
GO:0060348	bone development	1/124	204/18866	0.741424	0.782635	0.654723	TP53	1
GO:0060541	respiratory system development	1/124	204/18866	0.741424	0.782635	0.654723	SMCHD1	1
GO:0035966	response to topologically incorrect protein	1/124	205/18866	0.743142	0.784045	0.655903	CUL3	1
GO:0050866	negative regulation of cell activation	1/124	207/18866	0.746544	0.78723	0.658567	HLA-F	1
GO:1902905	positive regulation of supramolecular fiber organization	1/124	208/18866	0.748229	0.788601	0.659714	MTOR	1
GO:0032970	regulation of actin filament-based process	2/124	405/18866	0.748703	0.788696	0.659793	ILK/MTOR	2
GO:0002696	positive regulation of leukocyte activation	2/124	406/18866	0.74993	0.789582	0.660535	HLA-F/SART1	2
GO:0007517	muscle organ development	2/124	407/18866	0.751151	0.790462	0.661271	CFLAR/MTOR	2
GO:0070555	response to interleukin-1	1/124	211/18866	0.753215	0.792204	0.662728	UPF1	1
GO:0060537	muscle tissue development	2/124	409/18866	0.753579	0.792204	0.662728	CFLAR/MTOR	2
GO:0030278	regulation of ossification	1/124	212/18866	0.754856	0.792734	0.663171	ILK	1
GO:0051650	establishment of vesicle localization	1/124	212/18866	0.754856	0.792734	0.663171	CUL3	1
GO:0016051	carbohydrate biosynthetic process	1/124	213/18866	0.756485	0.794039	0.664263	MTOR	1
GO:0050870	positive regulation of T cell activation	1/124	214/18866	0.758104	0.795331	0.665344	SART1	1
GO:0070374	positive regulation of ERK1 and ERK2 cascade	1/124	215/18866	0.759712	0.79661	0.666414	CFLAR	1
GO:0051651	maintenance of location in cell	1/124	216/18866	0.76131	0.797878	0.667474	TAF8	1
GO:1902749	regulation of cell cycle G2/M phase transition	1/124	217/18866	0.762897	0.799132	0.668524	TP53	1
GO:0009952	anterior/posterior pattern specification	1/124	219/18866	0.766039	0.801606	0.670593	TP53	1
GO:0030178	negative regulation of Wnt signaling pathway	1/124	219/18866	0.766039	0.801606	0.670593	CUL3	1
GO:0050867	positive regulation of cell activation	2/124	421/18866	0.767723	0.802957	0.671724	HLA-F/SART1	2
GO:0002064	epithelial cell development	1/124	221/18866	0.769141	0.803621	0.672279	RHEB	1
GO:0008154	actin polymerization or depolymerization	1/124	221/18866	0.769141	0.803621	0.672279	MTOR	1
GO:0017157	regulation of exocytosis	1/124	222/18866	0.770676	0.804406	0.672935	HLA-F	1
GO:0019722	calcium-mediated signaling	1/124	222/18866	0.770676	0.804406	0.672935	MTOR	1
GO:0032869	cellular response to insulin stimulus	1/124	226/18866	0.776717	0.810298	0.677865	CFLAR	1
GO:0048705	skeletal system morphogenesis	1/124	228/18866	0.779678	0.812869	0.680015	EIF4A3	1
GO:0051656	establishment of organelle localization	2/124	432/18866	0.780069	0.812869	0.680015	CUL3/MIS12	2
GO:0050807	regulation of synapse organization	1/124	229/18866	0.781144	0.812869	0.680015	ZMYND8	1
GO:0051648	vesicle localization	1/124	229/18866	0.781144	0.812869	0.680015	CUL3	1
GO:0032102	negative regulation of response to external stimulus	2/124	433/18866	0.781162	0.812869	0.680015	HLA-F/EPPK1	2
GO:0007015	actin filament organization	2/124	434/18866	0.782251	0.813539	0.680576	MTOR/CUL3	2
GO:0051495	positive regulation of cytoskeleton organization	1/124	230/18866	0.7826	0.813539	0.680576	MTOR	1
GO:0032271	regulation of protein polymerization	1/124	231/18866	0.784046	0.814217	0.681144	MTOR	1
GO:0048738	cardiac muscle tissue development	1/124	231/18866	0.784046	0.814217	0.681144	MTOR	1
GO:0009743	response to carbohydrate	1/124	233/18866	0.786911	0.816778	0.683286	KAT7	1
GO:0097305	response to alcohol	1/124	234/18866	0.788329	0.817644	0.68401	CASP8	1
GO:0010876	lipid localization	2/124	440/18866	0.788686	0.817644	0.68401	LAMTOR1/VPS51	2
GO:0071695	anatomical structure maturation	1/124	235/18866	0.789738	0.817644	0.68401	MTOR	1
GO:1903039	positive regulation of leukocyte cell-cell adhesion	1/124	235/18866	0.789738	0.817644	0.68401	SART1	1
GO:1904018	positive regulation of vasculature development	1/124	235/18866	0.789738	0.817644	0.68401	CFLAR	1
GO:0044242	cellular lipid catabolic process	1/124	236/18866	0.791137	0.818266	0.684531	MTOR	1
GO:0060560	developmental growth involved in morphogenesis	1/124	236/18866	0.791137	0.818266	0.684531	ILK	1
GO:0042391	regulation of membrane potential	2/124	443/18866	0.791841	0.818582	0.684795	ZMYND8/EIF4A3	2
GO:0050803	regulation of synapse structure or activity	1/124	240/18866	0.796643	0.823131	0.6886	ZMYND8	1
GO:0006814	sodium ion transport	1/124	241/18866	0.797997	0.823732	0.689103	KLHL3	1
GO:0043254	regulation of protein-containing complex assembly	2/124	449/18866	0.798028	0.823732	0.689103	TP53/MTOR	2
GO:0044282	small molecule catabolic process	2/124	452/18866	0.80106	0.826446	0.691374	TP53/MTOR	2
GO:0009636	response to toxic substance	1/124	250/18866	0.809786	0.835028	0.698553	MDM2	1
GO:0000086	G2/M transition of mitotic cell cycle	1/124	254/18866	0.814804	0.839358	0.702176	TAF2	1
GO:0051321	meiotic cell cycle	1/124	254/18866	0.814804	0.839358	0.702176	BUB1	1
GO:0003012	muscle system process	2/124	467/18866	0.81563	0.839787	0.702534	CFLAR/MTOR	2
GO:0008016	regulation of heart contraction	1/124	256/18866	0.817263	0.840625	0.703236	MDM2	1
GO:0090257	regulation of muscle system process	1/124	256/18866	0.817263	0.840625	0.703236	MTOR	1
GO:0002697	regulation of immune effector process	2/124	470/18866	0.818427	0.841401	0.703884	HLA-F/B2M	2
GO:1901617	organic hydroxy compound biosynthetic process	1/124	258/18866	0.81969	0.842277	0.704617	SNAI1	1
GO:0042180	cellular ketone metabolic process	1/124	260/18866	0.822086	0.844315	0.706322	MTOR	1
GO:0001894	tissue homeostasis	1/124	261/18866	0.823271	0.84511	0.706987	B2M	1
GO:0048863	stem cell differentiation	1/124	264/18866	0.826782	0.848289	0.709646	TP53	1
[truncated: 52 more rows]

## Sheet: Classical_GOMF
ID	Description	GeneRatio	BgRatio	pvalue	p.adjust	qvalue	geneID	Count
GO:0016251	RNA polymerase II general transcription initiation factor activity	10/122	37/18352	3.46758e-14	5.7226e-12	3.75436e-12	TAF2/TAF4/TAF12/TAF7/TAF11/TAF5/TAF8/TBP/TAF6/TAF1	10
GO:0017069	snRNA binding	11/122	54/18352	5.32335e-14	5.7226e-12	3.75436e-12	SNRPD3/LSM8/LSM7/SNRPA1/LSM3/NCBP2/LSM2/EFTUD2/PRPF8/SNRNP70/LSM4	11
GO:0140223	general transcription initiation factor activity	10/122	43/18352	1.84598e-13	1.32295e-11	8.67935e-12	TAF2/TAF4/TAF12/TAF7/TAF11/TAF5/TAF8/TBP/TAF6/TAF1	10
GO:0140296	general transcription initiation factor binding	8/122	44/18352	4.38796e-10	2.35853e-08	1.54733e-08	RPTOR/TAF12/TP53/TAF7/MTOR/TAF11/TBP/TAF1	8
GO:0017070	U6 snRNA binding	6/122	16/18352	5.78264e-10	2.48653e-08	1.63131e-08	LSM8/LSM7/LSM3/LSM2/PRPF8/LSM4	6
GO:0003899	DNA-directed 5'-3' RNA polymerase activity	6/122	40/18352	2.43326e-07	8.7192e-06	5.72031e-06	POLR3H/POLR3B/POLR3F/POLR3D/POLR3G/CRCP	6
GO:0034062	5'-3' RNA polymerase activity	6/122	44/18352	4.37895e-07	1.17684e-05	7.72078e-06	POLR3H/POLR3B/POLR3F/POLR3D/POLR3G/CRCP	6
GO:0097747	RNA polymerase activity	6/122	44/18352	4.37895e-07	1.17684e-05	7.72078e-06	POLR3H/POLR3B/POLR3F/POLR3D/POLR3G/CRCP	6
GO:0046982	protein heterodimerization activity	12/122	321/18352	1.55462e-06	3.71382e-05	2.43648e-05	TAF4/TAF12/TP53/TAF7/TAF11/TAF8/RRAGC/RRAGA/TAF6/LSM5/LSM6/TAF1	12
GO:0016779	nucleotidyltransferase activity	8/122	133/18352	2.9656e-06	5.7964e-05	3.80278e-05	POLD3/POLR3H/POLR3B/POLR3F/POLA1/POLR3D/POLR3G/CRCP	8
GO:0043021	ribonucleoprotein complex binding	8/122	133/18352	2.9656e-06	5.7964e-05	3.80278e-05	SNRPD3/MDM2/PRPF6/EIF4A3/SNRPD1/ETF1/MTOR/SNRPB	8
GO:0042162	telomeric DNA binding	5/122	36/18352	3.82197e-06	6.84769e-05	4.49249e-05	SMG1/UPF2/UPF3A/SMG7/UPF1	5
GO:0097199	cysteine-type endopeptidase activity involved in apoptotic signaling pathway	3/122	10/18352	3.32444e-05	0.000549811	0.000360708	CASP10/CFLAR/CASP8	3
GO:0045182	translation regulator activity	7/122	139/18352	3.98766e-05	0.000612391	0.000401764	EIF4A3/PABPC1/GSPT2/ETF1/MTOR/GSPT1/EIF4E2	7
GO:0061629	RNA polymerase II-specific DNA-binding transcription factor binding	9/122	267/18352	7.43635e-05	0.00106588	0.000699278	BRD8/TAF4/PRPF6/TAF7/TAF11/TBP/TAF6/PCNA/TAF1	9
GO:0140297	DNA-binding transcription factor binding	10/122	347/18352	0.000108535	0.00145844	0.000956825	BRD8/ZMYND8/TAF4/PRPF6/TAF7/TAF11/TBP/TAF6/PCNA/TAF1	10
GO:0097153	cysteine-type endopeptidase activity involved in apoptotic process	3/122	15/18352	0.000123023	0.00155588	0.00102075	CASP10/CFLAR/CASP8	3
GO:0042393	histone binding	8/122	238/18352	0.000192362	0.00229766	0.0015074	ING5/ZMYND8/ANP32E/TAF7/VPS72/KAT7/TAF1/ANP32A	8
GO:0001046	core promoter sequence-specific DNA binding	4/122	46/18352	0.000244461	0.00270171	0.00177248	TAF4/TP53/TBP/TAF1	4
GO:0001091	RNA polymerase II general transcription initiation factor binding	3/122	19/18352	0.000256958	0.00270171	0.00177248	TP53/TAF7/TBP	3
GO:0060090	molecular adaptor activity	9/122	316/18352	0.000263888	0.00270171	0.00177248	POLD3/RPTOR/AP2A2/LAMTOR5/LAMTOR1/LAMTOR4/LAMTOR2/LAMTOR3/AP2S1	9
GO:0070034	telomerase RNA binding	3/122	22/18352	0.000402474	0.00376571	0.00247053	SNRPD3/SNRPB/SMG7	3
GO:0035257	nuclear hormone receptor binding	6/122	144/18352	0.000402843	0.00376571	0.00247053	BRD8/PRPF6/TAF7/TAF11/PCNA/TAF1	6
GO:0017025	TBP-class protein binding	3/122	26/18352	0.000666453	0.00597031	0.00391687	TAF12/TAF11/TAF1	3
GO:0047485	protein N-terminus binding	5/122	107/18352	0.000740377	0.00636724	0.00417729	MDM2/ZMYND8/TP53/TAF11/ZWINT	5
GO:0090079	translation regulator activity, nucleic acid binding	5/122	109/18352	0.000805118	0.00662229	0.00434461	PABPC1/GSPT2/ETF1/GSPT1/EIF4E2	5
GO:0035035	histone acetyltransferase binding	3/122	28/18352	0.000831637	0.00662229	0.00434461	TP53/TAF7/PCNA	3
GO:0046966	thyroid hormone receptor binding	3/122	30/18352	0.00102073	0.00783776	0.00514203	BRD8/TAF7/TAF11	3
GO:0035064	methylated histone binding	4/122	69/18352	0.00115148	0.00799991	0.00524841	ING5/ZMYND8/TAF7/TAF1	4
GO:0140034	methylation-dependent protein binding	4/122	69/18352	0.00115148	0.00799991	0.00524841	ING5/ZMYND8/TAF7/TAF1	4
GO:0051427	hormone receptor binding	6/122	177/18352	0.00118708	0.00799991	0.00524841	BRD8/PRPF6/TAF7/TAF11/PCNA/TAF1	6
GO:0140098	catalytic activity, acting on RNA	9/122	390/18352	0.00119068	0.00799991	0.00524841	POLR3H/POLR3B/EIF4A3/SNRNP200/POLR3F/POLR3D/POLR3G/CRCP/UPF1	9
GO:0097718	disordered domain specific binding	3/122	36/18352	0.00174376	0.0113609	0.00745339	MDM2/AP2A2/TP53	3
GO:0008135	translation factor activity, RNA binding	4/122	84/18352	0.00238107	0.0150567	0.00987811	GSPT2/ETF1/GSPT1/EIF4E2	4
GO:0000340	RNA 7-methylguanosine cap binding	2/122	12/18352	0.00276958	0.0165406	0.0108516	NCBP2/EIF4E2	2
GO:0034595	phosphatidylinositol phosphate 5-phosphatase activity	2/122	12/18352	0.00276958	0.0165406	0.0108516	PIKFYVE/FIG4	2
GO:0005085	guanyl-nucleotide exchange factor activity	6/122	215/18352	0.00315923	0.0183577	0.0120437	ARHGEF1/LAMTOR5/LAMTOR1/LAMTOR4/LAMTOR2/LAMTOR3	6
GO:0140030	modification-dependent protein binding	5/122	153/18352	0.00357786	0.0202432	0.0132807	ING5/ZMYND8/TAF7/PRPF8/TAF1	5
GO:0031625	ubiquitin protein ligase binding	7/122	297/18352	0.00372653	0.0205437	0.0134779	MDM2/TP53/CASP10/RRAGA/CASP8/EIF4E2/CUL3	7
GO:0032813	tumor necrosis factor receptor superfamily binding	3/122	48/18352	0.00398665	0.0214282	0.0140582	CFLAR/CASP8/TNFSF10	3
GO:0042809	vitamin D receptor binding	2/122	15/18352	0.0043491	0.0228062	0.0149622	TAF7/TAF11	2
GO:0035615	clathrin adaptor activity	2/122	16/18352	0.00494887	0.0253335	0.0166203	AP2A2/AP2S1	2
GO:0044389	ubiquitin-like protein ligase binding	7/122	316/18352	0.0052128	0.026064	0.0170995	MDM2/TP53/CASP10/RRAGA/CASP8/EIF4E2/CUL3	7
GO:0140312	cargo adaptor activity	2/122	17/18352	0.00558444	0.0272876	0.0179023	AP2A2/AP2S1	2
GO:0004402	histone acetyltransferase activity	3/122	55/18352	0.00584694	0.0279354	0.0183273	TAF12/KAT7/TAF1	3
GO:0003712	transcription coregulator activity	9/122	498/18352	0.00605042	0.0282791	0.0185528	BRD8/ZMYND8/RCOR1/TAF12/PRPF6/TAF11/TAF5/TAF6/KAT7	9
GO:0061733	peptide-lysine-N-acetyltransferase activity	3/122	57/18352	0.00645881	0.0295456	0.0193837	TAF12/KAT7/TAF1	3
GO:0000339	RNA cap binding	2/122	19/18352	0.00696101	0.0311795	0.0204556	NCBP2/EIF4E2	2
GO:0005123	death receptor binding	2/122	20/18352	0.00770103	0.0337902	0.0221684	CFLAR/CASP8	2
GO:0003713	transcription coactivator activity	6/122	267/18352	0.0089064	0.0376539	0.0247032	BRD8/TAF12/PRPF6/TAF11/TAF5/TAF6	6
GO:0034212	peptide N-acetyltransferase activity	3/122	65/18352	0.00927913	0.0376539	0.0247032	TAF12/KAT7/TAF1	3
GO:0070577	lysine-acetylated histone binding	2/122	22/18352	0.00928214	0.0376539	0.0247032	ZMYND8/TAF1	2
GO:0140033	acetylation-dependent protein binding	2/122	22/18352	0.00928214	0.0376539	0.0247032	ZMYND8/TAF1	2
GO:0002039	p53 binding	3/122	66/18352	0.00967458	0.0381805	0.0250487	MDM2/TP53/TAF1	3
GO:0003688	DNA replication origin binding	2/122	23/18352	0.0101223	0.0381805	0.0250487	POLA1/KAT7	2
GO:0008143	poly(A) binding	2/122	23/18352	0.0101223	0.0381805	0.0250487	EIF4A3/PABPC1	2
GO:0034593	phosphatidylinositol bisphosphate phosphatase activity	2/122	23/18352	0.0101223	0.0381805	0.0250487	PIKFYVE/FIG4	2
GO:0000979	RNA polymerase II core promoter sequence-specific DNA binding	2/122	24/18352	0.0109949	0.0407568	0.0267389	TBP/TAF1	2
GO:0003887	DNA-directed DNA polymerase activity	2/122	25/18352	0.0118994	0.0431851	0.028332	POLD3/POLA1	2
GO:0001098	basal transcription machinery binding	3/122	72/18352	0.0122525	0.0431851	0.028332	TP53/TAF7/TBP	3
GO:0001099	basal RNA polymerase II transcription machinery binding	3/122	72/18352	0.0122525	0.0431851	0.028332	TP53/TAF7/TBP	3
GO:0032549	ribonucleoside binding	7/122	383/18352	0.0141242	0.048979	0.0321331	POLR3B/GSPT2/RRAGC/RRAGA/EFTUD2/GSPT1/RHEB	7
GO:0003724	RNA helicase activity	3/122	77/18352	0.0146736	0.0497202	0.0326194	EIF4A3/SNRNP200/UPF1	3
GO:0017056	structural constituent of nuclear pore	2/122	28/18352	0.0148004	0.0497202	0.0326194	UPF3B/UPF3A	2
GO:0001882	nucleoside binding	7/122	389/18352	0.0152613	0.0504797	0.0331177	POLR3B/GSPT2/RRAGC/RRAGA/EFTUD2/GSPT1/RHEB	7
GO:0070717	poly-purine tract binding	2/122	29/18352	0.0158284	0.0515621	0.0338278	EIF4A3/PABPC1	2
GO:0005164	tumor necrosis factor receptor binding	2/122	31/18352	0.0179731	0.0576747	0.037838	CASP8/TNFSF10	2
GO:0008080	N-acetyltransferase activity	3/122	84/18352	0.0184868	0.058451	0.0383473	TAF12/KAT7/TAF1	3
GO:0051721	protein phosphatase 2A binding	2/122	32/18352	0.0190889	0.0586303	0.0384649	TP53/SMG7	2
GO:0071889	14-3-3 protein binding	2/122	32/18352	0.0190889	0.0586303	0.0384649	HLA-F/RPTOR	2
GO:0052866	phosphatidylinositol phosphate phosphatase activity	2/122	33/18352	0.0202333	0.0612697	0.0401965	PIKFYVE/FIG4	2
GO:0003924	GTPase activity	6/122	326/18352	0.0218146	0.0651409	0.0427363	GSPT2/RRAGC/RRAGA/EFTUD2/GSPT1/RHEB	6
GO:0034061	DNA polymerase activity	2/122	36/18352	0.0238327	0.0701923	0.0460503	POLD3/POLA1	2
GO:0016407	acetyltransferase activity	3/122	105/18352	0.0329234	0.0956558	0.0627558	TAF12/KAT7/TAF1	3
GO:0016410	N-acyltransferase activity	3/122	107/18352	0.0345319	0.0989915	0.0649442	TAF12/KAT7/TAF1	3
GO:0005525	GTP binding	6/122	376/18352	0.0397238	0.112377	0.0737256	GSPT2/RRAGC/RRAGA/EFTUD2/GSPT1/RHEB	6
GO:0004197	cysteine-type endopeptidase activity	3/122	114/18352	0.0404767	0.113019	0.0741473	CASP10/CFLAR/CASP8	3
GO:0032550	purine ribonucleoside binding	6/122	380/18352	0.0414673	0.114301	0.074988	GSPT2/RRAGC/RRAGA/EFTUD2/GSPT1/RHEB	6
GO:0001883	purine nucleoside binding	6/122	383/18352	0.0428062	0.116498	0.0764295	GSPT2/RRAGC/RRAGA/EFTUD2/GSPT1/RHEB	6
GO:0019001	guanyl nucleotide binding	6/122	397/18352	0.0494141	0.131161	0.0860492	GSPT2/RRAGC/RRAGA/EFTUD2/GSPT1/RHEB	6
GO:0032561	guanyl ribonucleotide binding	6/122	397/18352	0.0494141	0.131161	0.0860492	GSPT2/RRAGC/RRAGA/EFTUD2/GSPT1/RHEB	6
GO:0043022	ribosome binding	2/122	57/18352	0.0551989	0.144729	0.0949506	ETF1/MTOR	2
GO:0097110	scaffold protein binding	2/122	60/18352	0.0604428	0.156569	0.102718	MDM2/CASP8	2
GO:0002020	protease binding	3/122	137/18352	0.0633472	0.162139	0.106373	TNFRSF10A/TP53/CFLAR	3
GO:0001094	TFIID-class transcription factor complex binding	1/122	10/18352	0.0645393	0.163246	0.107099	TP53	1
GO:0008234	cysteine-type peptidase activity	3/122	139/18352	0.0655679	0.16392	0.107541	CASP10/CFLAR/CASP8	3
GO:0008097	5S rRNA binding	1/122	11/18352	0.0707614	0.17094	0.112147	MDM2	1
GO:0032404	mismatch repair complex binding	1/122	11/18352	0.0707614	0.17094	0.112147	PCNA	1
GO:0043522	leucine zipper domain binding	1/122	11/18352	0.0707614	0.17094	0.112147	CDC5L	1
GO:0030276	clathrin binding	2/122	67/18352	0.0732998	0.175105	0.114879	AP2A2/AP2S1	2
GO:0005035	death receptor activity	1/122	12/18352	0.0769425	0.176566	0.115838	TNFRSF10A	1
GO:0042975	peroxisome proliferator activated receptor binding	1/122	12/18352	0.0769425	0.176566	0.115838	MDM2	1
GO:0097157	pre-mRNA intronic binding	1/122	12/18352	0.0769425	0.176566	0.115838	PRPF8	1
GO:0019903	protein phosphatase binding	3/122	149/18352	0.0771963	0.176566	0.115838	TP53/CDC5L/SMG7	3
GO:0030674	protein-macromolecule adaptor activity	4/122	244/18352	0.0799349	0.180905	0.118685	POLD3/RPTOR/AP2A2/AP2S1	4
GO:0030971	receptor tyrosine kinase binding	2/122	72/18352	0.0829701	0.182273	0.119582	TP53/PCNA	2
GO:0019104	DNA N-glycosylase activity	1/122	13/18352	0.0830828	0.182273	0.119582	PCNA	1
GO:1990825	sequence-specific mRNA binding	1/122	13/18352	0.0830828	0.182273	0.119582	ETF1	1
GO:0019003	GDP binding	2/122	74/18352	0.0869424	0.184368	0.120956	RRAGC/RHEB	2
GO:0070491	repressing transcription factor binding	2/122	74/18352	0.0869424	0.184368	0.120956	ZMYND8/TBP	2
GO:0001222	transcription corepressor binding	1/122	14/18352	0.0891826	0.184368	0.120956	CDC5L	1
GO:0008494	translation activator activity	1/122	14/18352	0.0891826	0.184368	0.120956	PABPC1	1
GO:0030983	mismatched DNA binding	1/122	14/18352	0.0891826	0.184368	0.120956	PCNA	1
GO:0045504	dynein heavy chain binding	1/122	14/18352	0.0891826	0.184368	0.120956	DYNC1LI2	1
GO:0004386	helicase activity	3/122	160/18352	0.0909536	0.184516	0.121054	EIF4A3/SNRNP200/UPF1	3
GO:0043130	ubiquitin binding	2/122	76/18352	0.0909708	0.184516	0.121054	MDM2/MVB12A	2
GO:0017160	Ral GTPase binding	1/122	15/18352	0.0952421	0.189602	0.12439	LSM2	1
GO:0019215	intermediate filament binding	1/122	15/18352	0.0952421	0.189602	0.12439	EPPK1	1
GO:0016307	phosphatidylinositol phosphate kinase activity	1/122	16/18352	0.101262	0.197944	0.129863	PIKFYVE	1
GO:0035258	steroid hormone receptor binding	2/122	81/18352	0.101274	0.197944	0.129863	PRPF6/PCNA	2
GO:0004438	phosphatidylinositol-3-phosphatase activity	1/122	17/18352	0.107241	0.204044	0.133865	FIG4	1
GO:0030275	LRR domain binding	1/122	17/18352	0.107241	0.204044	0.133865	CDC5L	1
GO:0070122	isopeptidase activity	1/122	17/18352	0.107241	0.204044	0.133865	PRPF8	1
GO:0051219	phosphoprotein binding	2/122	85/18352	0.109737	0.20696	0.135778	MTOR/RRAGA	2
GO:0035613	RNA stem-loop binding	1/122	18/18352	0.113182	0.209777	0.137626	EIF4A3	1
GO:0052744	phosphatidylinositol monophosphate phosphatase activity	1/122	18/18352	0.113182	0.209777	0.137626	FIG4	1
GO:0019209	kinase activator activity	2/122	89/18352	0.11838	0.216973	0.142347	RPTOR/LAMTOR3	2
GO:0019789	SUMO transferase activity	1/122	19/18352	0.119083	0.216973	0.142347	MDM2	1
GO:0003727	single-stranded RNA binding	2/122	90/18352	0.120567	0.217831	0.14291	EIF4A3/PABPC1	2
GO:0070182	DNA polymerase binding	1/122	20/18352	0.124945	0.22386	0.146865	PCNA	1
GO:0032182	ubiquitin-like protein binding	2/122	94/18352	0.129413	0.229949	0.15086	MDM2/MVB12A	2
GO:0070530	K63-linked polyubiquitin modification-dependent protein binding	1/122	21/18352	0.130769	0.230453	0.151191	PRPF8	1
GO:1990782	protein tyrosine kinase binding	2/122	98/18352	0.138405	0.241169	0.158221	TP53/PCNA	2
GO:0019902	phosphatase binding	3/122	194/18352	0.139093	0.241169	0.158221	TP53/CDC5L/SMG7	3
GO:0016922	nuclear receptor binding	2/122	101/18352	0.145238	0.249809	0.163889	PRPF6/PCNA	2
GO:0097602	cullin family protein binding	1/122	25/18352	0.153681	0.262233	0.17204	KLHL3	1
GO:0005112	Notch binding	1/122	26/18352	0.159315	0.267599	0.175561	CUL3	1
GO:0008266	poly(U) RNA binding	1/122	26/18352	0.159315	0.267599	0.175561	PABPC1	1
GO:0140097	catalytic activity, acting on DNA	3/122	209/18352	0.162594	0.27099	0.177785	POLD3/POLA1/PCNA	3
GO:0004674	protein serine/threonine kinase activity	5/122	435/18352	0.164111	0.271415	0.178064	ILK/SMG1/BUB1/MTOR/TAF1	5
GO:0050681	androgen receptor binding	1/122	28/18352	0.170471	0.279781	0.183553	PRPF6	1
GO:0008187	poly-pyrimidine tract binding	1/122	29/18352	0.175994	0.284501	0.18665	PABPC1	1
GO:0033612	receptor serine/threonine kinase binding	1/122	29/18352	0.175994	0.284501	0.18665	MDM2	1
GO:0008157	protein phosphatase 1 binding	1/122	30/18352	0.18148	0.288853	0.189505	CDC5L	1
GO:0030332	cyclin binding	1/122	30/18352	0.18148	0.288853	0.189505	CUL3	1
GO:0003730	mRNA 3'-UTR binding	2/122	117/18352	0.182716	0.288853	0.189505	TP53/PABPC1	2
GO:0030291	protein serine/threonine kinase inhibitor activity	1/122	31/18352	0.186931	0.291233	0.191066	RPTOR	1
GO:0042605	peptide antigen binding	1/122	31/18352	0.186931	0.291233	0.191066	HLA-F	1
GO:0016747	transferase activity, transferring acyl groups other than amino-acyl groups	3/122	229/18352	0.1956	0.302547	0.198489	TAF12/KAT7/TAF1	3
GO:0016799	hydrolase activity, hydrolyzing N-glycosyl compounds	1/122	34/18352	0.203066	0.311852	0.204593	PCNA	1
GO:0001103	RNA polymerase II repressing transcription factor binding	1/122	35/18352	0.208374	0.317733	0.208452	TBP	1
GO:0017124	SH3 domain binding	2/122	131/18352	0.216535	0.327852	0.21509	ILK/MVB12A	2
GO:0003774	motor activity	2/122	132/18352	0.218975	0.329228	0.215993	DYNLT3/DYNC1LI2	2
GO:0016504	peptidase activator activity	1/122	40/18352	0.234391	0.349959	0.229594	CFLAR	1
GO:0030331	estrogen receptor binding	1/122	42/18352	0.244559	0.357688	0.234664	PCNA	1
GO:0051539	4 iron, 4 sulfur cluster binding	1/122	42/18352	0.244559	0.357688	0.234664	POLA1	1
GO:0061631	ubiquitin conjugating enzyme activity	1/122	42/18352	0.244559	0.357688	0.234664	TAF1	1
GO:0016746	transferase activity, transferring acyl groups	3/122	259/18352	0.247743	0.359897	0.236114	TAF12/KAT7/TAF1	3
GO:0061650	ubiquitin-like protein conjugating enzyme activity	1/122	44/18352	0.254593	0.367365	0.241013	TAF1	1
GO:0005126	cytokine receptor binding	3/122	271/18352	0.269198	0.383577	0.251649	CFLAR/CASP8/TNFSF10	3
GO:0019212	phosphatase inhibitor activity	1/122	47/18352	0.269396	0.383577	0.251649	ANP32E	1
GO:0070888	E-box binding	1/122	50/18352	0.283908	0.400429	0.262705	SNAI1	1
GO:0001221	transcription cofactor binding	1/122	51/18352	0.288681	0.400429	0.262705	CDC5L	1
GO:0003743	translation initiation factor activity	1/122	51/18352	0.288681	0.400429	0.262705	EIF4E2	1
GO:0031593	polyubiquitin modification-dependent protein binding	1/122	51/18352	0.288681	0.400429	0.262705	PRPF8	1
GO:0030374	nuclear receptor transcription coactivator activity	1/122	54/18352	0.302813	0.417338	0.273798	BRD8	1
GO:0016887	ATPase activity	4/122	423/18352	0.310074	0.424624	0.278578	SMCHD1/EIF4A3/SNRNP200/UPF1	4
GO:0001085	RNA polymerase II transcription factor binding	1/122	56/18352	0.312079	0.424664	0.278605	TP53	1
GO:0043621	protein self-association	1/122	57/18352	0.316666	0.428196	0.280922	TP53	1
GO:1990841	promoter-specific chromatin binding	1/122	58/18352	0.321223	0.431643	0.283183	TP53	1
GO:0005089	Rho guanyl-nucleotide exchange factor activity	1/122	60/18352	0.330246	0.43829	0.287544	ARHGEF1	1
GO:0005507	copper ion binding	1/122	60/18352	0.330246	0.43829	0.287544	TP53	1
GO:0004175	endopeptidase activity	4/122	440/18352	0.335683	0.442772	0.290485	CASP10/CFLAR/CASP8/PAPPA	4
GO:0019843	rRNA binding	1/122	64/18352	0.347938	0.453544	0.297551	MDM2	1
GO:0003684	damaged DNA binding	1/122	65/18352	0.352288	0.453544	0.297551	PCNA	1
GO:0004860	protein kinase inhibitor activity	1/122	65/18352	0.352288	0.453544	0.297551	RPTOR	1
GO:0036002	pre-mRNA binding	1/122	65/18352	0.352288	0.453544	0.297551	PRPF8	1
GO:0008022	protein C-terminus binding	2/122	189/18352	0.358433	0.453765	0.297696	PABPC1/PCNA	2
GO:0008237	metallopeptidase activity	2/122	189/18352	0.358433	0.453765	0.297696	PRPF8/PAPPA	2
GO:0051536	iron-sulfur cluster binding	1/122	67/18352	0.360901	0.453765	0.297696	POLA1	1
GO:0051540	metal cluster binding	1/122	67/18352	0.360901	0.453765	0.297696	POLA1	1
GO:0019210	kinase inhibitor activity	1/122	69/18352	0.369401	0.460311	0.301991	RPTOR	1
GO:0003714	transcription corepressor activity	2/122	194/18352	0.37039	0.460311	0.301991	ZMYND8/RCOR1	2
GO:0003777	microtubule motor activity	1/122	77/18352	0.402295	0.497089	0.326119	DYNC1LI2	1
GO:0019207	kinase regulator activity	2/122	216/18352	0.42187	0.515224	0.338017	RPTOR/LAMTOR3	2
GO:0030295	protein kinase activator activity	1/122	82/18352	0.421983	0.515224	0.338017	RPTOR	1
GO:0000287	magnesium ion binding	2/122	217/18352	0.424161	0.515224	0.338017	RRAGC/RHEB	2
GO:0019208	phosphatase regulator activity	1/122	99/18352	0.484234	0.58489	0.383722	ANP32E	1
GO:0051087	chaperone binding	1/122	104/18352	0.501244	0.602052	0.394982	TP53	1
GO:0004222	metalloendopeptidase activity	1/122	108/18352	0.51445	0.614482	0.403136	PAPPA	1
GO:0003697	single-stranded DNA binding	1/122	114/18352	0.533611	0.627158	0.411453	POLA1	1
GO:0000149	SNARE binding	1/122	115/18352	0.536731	0.627158	0.411453	VPS50	1
GO:0005088	Ras guanyl-nucleotide exchange factor activity	1/122	115/18352	0.536731	0.627158	0.411453	ARHGEF1	1
GO:0042826	histone deacetylase binding	1/122	115/18352	0.536731	0.627158	0.411453	TP53	1
GO:0016791	phosphatase activity	2/122	277/18352	0.552058	0.641581	0.420915	PIKFYVE/FIG4	2
GO:0004842	ubiquitin-protein transferase activity	3/122	435/18352	0.555296	0.641874	0.421107	MDM2/CUL3/TAF1	3
GO:0003779	actin binding	3/122	437/18352	0.55842	0.642033	0.421211	KLHL3/PARVA/PARVB	3
GO:0061630	ubiquitin protein ligase activity	2/122	292/18352	0.580801	0.664214	0.435763	MDM2/CUL3	2
GO:0019787	ubiquitin-like protein transferase activity	3/122	457/18352	0.588931	0.66704	0.437617	MDM2/CUL3/TAF1	3
GO:0016798	hydrolase activity, acting on glycosyl bonds	1/122	133/18352	0.589477	0.66704	0.437617	PCNA	1
GO:0061659	ubiquitin-like protein ligase activity	2/122	301/18352	0.597394	0.67246	0.441173	MDM2/CUL3	2
GO:0005178	integrin binding	1/122	144/18352	0.618731	0.69285	0.45455	ILK	1
GO:0008528	G protein-coupled peptide receptor activity	1/122	148/18352	0.628848	0.70053	0.459589	CRCP	1
GO:0001653	peptide receptor activity	1/122	152/18352	0.638699	0.707836	0.464382	CRCP	1
GO:0017048	Rho GTPase binding	1/122	162/18352	0.662206	0.730125	0.479005	ARHGEF1	1
GO:0016874	ligase activity	1/122	165/18352	0.668958	0.733806	0.48142	MDM2	1
GO:0003823	antigen binding	1/122	168/18352	0.675575	0.737303	0.483714	HLA-F	1
GO:0042578	phosphoric ester hydrolase activity	2/122	369/18352	0.707053	0.76776	0.503695	PIKFYVE/FIG4	2
GO:0019887	protein kinase regulator activity	1/122	185/18352	0.710672	0.767811	0.503729	RPTOR	1
GO:0004857	enzyme inhibitor activity	2/122	383/18352	0.726303	0.780775	0.512235	RPTOR/ANP32E	2
GO:0017016	Ras GTPase binding	2/122	415/18352	0.766342	0.819719	0.537784	ARHGEF1/LSM2	2
GO:0031267	small GTPase binding	2/122	428/18352	0.781113	0.831382	0.545436	ARHGEF1/LSM2	2
GO:0061134	peptidase regulator activity	1/122	229/18352	0.78498	0.831383	0.545436	CFLAR	1
GO:0005125	cytokine activity	1/122	235/18352	0.793521	0.836309	0.548668	TNFSF10	1
GO:0005096	GTPase activator activity	1/122	275/18352	0.842467	0.883563	0.579669	ARHGEF1	1
GO:0001664	G protein-coupled receptor binding	1/122	293/18352	0.860553	0.89815	0.589239	ARHGEF1	1
GO:0030695	GTPase regulator activity	1/122	307/18352	0.873182	0.903454	0.592719	ARHGEF1	1
GO:0042277	peptide binding	1/122	308/18352	0.87404	0.903454	0.592719	HLA-F	1
GO:0045296	cadherin binding	1/122	332/18352	0.892977	0.912829	0.59887	PARVA	1
GO:0001227	DNA-binding transcription repressor activity, RNA polymerase II-specific	1/122	335/18352	0.895136	0.912829	0.59887	SNAI1	1
GO:0001217	DNA-binding transcription repressor activity	1/122	336/18352	0.895846	0.912829	0.59887	SNAI1	1
GO:0060589	nucleoside-triphosphatase regulator activity	1/122	348/18352	0.904004	0.916797	0.601472	ARHGEF1	1
GO:0033218	amide binding	1/122	381/18352	0.923313	0.931983	0.611436	HLA-F	1
GO:0048018	receptor ligand activity	1/122	487/18352	0.962828	0.964081	0.632494	TNFSF10	1
GO:0030546	signaling receptor activator activity	1/122	492/18352	0.964081	0.964081	0.632494	TNFSF10	1

## Sheet: Classical_GOCC
ID	Description	GeneRatio	BgRatio	pvalue	p.adjust	qvalue	geneID	Count
GO:0071005	U2-type precatalytic spliceosome	24/124	50/19559	1.78143e-40	4.4892e-38	2.60651e-38	SNRPD3/LSM8/SF3A2/LSM7/SNRPA1/PRPF6/SNRPF/SNRPG/SNRPD1/LSM3/SART1/PRPF3/SNRNP200/SF3B1/SNRPD2/LSM2/SMU1/EFTUD2/SNRPE/LSM5/SNRPB/LSM6/PRPF8/LSM4	24
GO:0005684	U2-type spliceosomal complex	28/124	93/19559	3.63485e-40	4.57991e-38	2.65918e-38	SNRPD3/LSM8/SF3A2/LSM7/SNRPA1/PRPF6/SNRPF/EIF4A3/SNRPG/SNRPD1/LSM3/SART1/PRPF3/SNRNP200/SF3B1/SNRPD2/CDC5L/LSM2/SMU1/EFTUD2/SNRPE/LSM5/SNRPB/LSM6/RBM8A/PRPF8/SNRNP70/LSM4	28
GO:0071011	precatalytic spliceosome	24/124	53/19559	1.12531e-39	9.4526e-38	5.48835e-38	SNRPD3/LSM8/SF3A2/LSM7/SNRPA1/PRPF6/SNRPF/SNRPG/SNRPD1/LSM3/SART1/PRPF3/SNRNP200/SF3B1/SNRPD2/LSM2/SMU1/EFTUD2/SNRPE/LSM5/SNRPB/LSM6/PRPF8/LSM4	24
GO:0005681	spliceosomal complex	32/124	192/19559	8.09612e-37	5.10056e-35	2.96148e-35	SNRPD3/LSM8/SF3A2/LSM7/SNRPA1/PRPF6/SNRPF/EIF4A3/SNRPG/SNRPD1/LSM3/SART1/PABPC1/PRPF3/SNRNP200/SF3B1/SNRPD2/MAGOH/CDC5L/LSM2/SMU1/EFTUD2/SNRPE/LSM5/SNRPB/LSM6/RBM8A/PRPF8/SNRNP70/LSM4/RHEB/UPF1	32
GO:0046540	U4/U6 x U5 tri-snRNP complex	20/124	43/19559	1.87975e-33	9.47394e-32	5.50074e-32	SNRPD3/LSM8/LSM7/PRPF6/SNRPF/SNRPG/SNRPD1/LSM3/SART1/PRPF3/SNRNP200/SNRPD2/LSM2/EFTUD2/SNRPE/LSM5/SNRPB/LSM6/PRPF8/LSM4	20
GO:0097526	spliceosomal tri-snRNP complex	20/124	44/19559	3.42872e-33	1.44006e-31	8.36127e-32	SNRPD3/LSM8/LSM7/PRPF6/SNRPF/SNRPG/SNRPD1/LSM3/SART1/PRPF3/SNRNP200/SNRPD2/LSM2/EFTUD2/SNRPE/LSM5/SNRPB/LSM6/PRPF8/LSM4	20
GO:0097525	spliceosomal snRNP complex	24/124	96/19559	3.0484e-32	1.09743e-30	6.37185e-31	SNRPD3/LSM8/SF3A2/LSM7/SNRPA1/PRPF6/SNRPF/SNRPG/SNRPD1/LSM3/SART1/PRPF3/SNRNP200/SF3B1/SNRPD2/LSM2/EFTUD2/SNRPE/LSM5/SNRPB/LSM6/PRPF8/SNRNP70/LSM4	24
GO:0071013	catalytic step 2 spliceosome	23/124	87/19559	1.50615e-31	4.34404e-30	2.52223e-30	SNRPD3/SF3A2/LSM7/SNRPA1/PRPF6/SNRPF/EIF4A3/SNRPG/SNRPD1/LSM3/SART1/PABPC1/SNRNP200/SF3B1/SNRPD2/MAGOH/CDC5L/LSM2/EFTUD2/SNRPE/SNRPB/RBM8A/PRPF8	23
GO:0030532	small nuclear ribonucleoprotein complex	24/124	102/19559	1.55144e-31	4.34404e-30	2.52223e-30	SNRPD3/LSM8/SF3A2/LSM7/SNRPA1/PRPF6/SNRPF/SNRPG/SNRPD1/LSM3/SART1/PRPF3/SNRNP200/SF3B1/SNRPD2/LSM2/EFTUD2/SNRPE/LSM5/SNRPB/LSM6/PRPF8/SNRNP70/LSM4	24
GO:0120114	Sm-like protein family complex	24/124	114/19559	2.94825e-30	7.4296e-29	4.31376e-29	SNRPD3/LSM8/SF3A2/LSM7/SNRPA1/PRPF6/SNRPF/SNRPG/SNRPD1/LSM3/SART1/PRPF3/SNRNP200/SF3B1/SNRPD2/LSM2/EFTUD2/SNRPE/LSM5/SNRPB/LSM6/PRPF8/SNRNP70/LSM4	24
GO:0055029	nuclear DNA-directed RNA polymerase complex	18/124	103/19559	2.67229e-21	6.12198e-20	3.55453e-20	POLR3H/TAF2/POLR3B/TAF4/TAF12/TP53/TAF7/TAF11/TAF5/TAF8/POLR3F/TBP/TAF6/POLA1/POLR3D/POLR3G/CRCP/TAF1	18
GO:0000428	DNA-directed RNA polymerase complex	18/124	104/19559	3.21495e-21	6.7514e-20	3.91999e-20	POLR3H/TAF2/POLR3B/TAF4/TAF12/TP53/TAF7/TAF11/TAF5/TAF8/POLR3F/TBP/TAF6/POLA1/POLR3D/POLR3G/CRCP/TAF1	18
GO:0030880	RNA polymerase complex	18/124	108/19559	6.60489e-21	1.28033e-19	7.43385e-20	POLR3H/TAF2/POLR3B/TAF4/TAF12/TP53/TAF7/TAF11/TAF5/TAF8/POLR3F/TBP/TAF6/POLA1/POLR3D/POLR3G/CRCP/TAF1	18
GO:0061695	transferase complex, transferring phosphorus-containing groups	21/124	253/19559	8.80013e-18	1.58402e-16	9.19713e-17	POLD3/POLR3H/TAF2/POLR3B/TAF4/TAF12/TP53/TAF7/TAF11/TAF5/TAF8/POLR3F/TBP/TAF6/POLA1/POLD2/PCNA/POLR3D/POLR3G/CRCP/TAF1	21
GO:0071007	U2-type catalytic step 2 spliceosome	11/124	30/19559	2.08594e-17	3.50438e-16	2.03471e-16	SNRPD3/SNRPA1/SNRPF/SNRPG/SNRPD1/SNRPD2/CDC5L/EFTUD2/SNRPE/SNRPB/PRPF8	11
GO:0005669	transcription factor TFIID complex	11/124	34/19559	1.06949e-16	1.68444e-15	9.78017e-16	TAF2/TAF4/TAF12/TP53/TAF7/TAF11/TAF5/TAF8/TBP/TAF6/TAF1	11
GO:0005682	U5 snRNP	9/124	22/19559	5.71691e-15	8.47448e-14	4.92044e-14	SNRPD3/PRPF6/SNRPG/SNRPD1/SNRNP200/SNRPD2/SNRPE/SNRPB/PRPF8	9
GO:0005686	U2 snRNP	9/124	24/19559	1.48686e-14	2.08161e-13	1.20862e-13	SNRPD3/SF3A2/SNRPA1/SNRPG/SNRPD1/SF3B1/SNRPD2/SNRPE/SNRPB	9
GO:0005689	U12-type spliceosomal complex	9/124	29/19559	1.10906e-13	1.47096e-12	8.54066e-13	SNRPD3/LSM7/SNRPF/SNRPG/SNRPD1/SF3B1/SNRPD2/SNRPE/SNRPB	9
GO:0034709	methylosome	7/124	12/19559	2.67577e-13	3.37147e-12	1.95753e-12	SNRPD3/SNRPF/SNRPG/SNRPD1/SNRPD2/SNRPE/SNRPB	7
GO:0005687	U4 snRNP	7/124	13/19559	5.76715e-13	6.606e-12	3.83557e-12	SNRPD3/SNRPF/SNRPG/SNRPD1/SNRPD2/SNRPE/SNRPB	7
GO:0005688	U6 snRNP	7/124	13/19559	5.76715e-13	6.606e-12	3.83557e-12	LSM8/LSM7/LSM3/LSM2/LSM5/LSM6/LSM4	7
GO:0016591	RNA polymerase II, holoenzyme	11/124	79/19559	2.65955e-12	2.91394e-11	1.69189e-11	TAF2/TAF4/TAF12/TP53/TAF7/TAF11/TAF5/TAF8/TBP/TAF6/TAF1	11
GO:0034719	SMN-Sm protein complex	7/124	19/19559	1.64095e-11	1.723e-10	1.0004e-10	SNRPD3/SNRPF/SNRPG/SNRPD1/SNRPD2/SNRPE/SNRPB	7
GO:0035145	exon-exon junction complex	7/124	20/19559	2.51133e-11	2.53142e-10	1.46979e-10	EIF4A3/UPF3B/UPF2/MAGOH/UPF3A/RBM8A/UPF1	7
GO:0034708	methyltransferase complex	11/124	105/19559	6.38562e-11	6.18914e-10	3.59353e-10	SNRPD3/TAF4/SNRPF/SNRPG/SNRPD1/TAF7/SNRPD2/TAF6/SNRPE/SNRPB/TAF1	11
GO:0005685	U1 snRNP	8/124	37/19559	6.87409e-11	6.41581e-10	3.72514e-10	SNRPD3/SNRPF/SNRPG/SNRPD1/SNRPD2/SNRPE/SNRPB/SNRNP70	8
GO:0033276	transcription factor TFTC complex	6/124	14/19559	1.65575e-10	1.49017e-09	8.65222e-10	TAF2/TAF4/TAF12/TAF7/TAF5/TAF6	6
GO:0016607	nuclear speck	17/124	401/19559	6.64545e-10	5.46141e-09	3.17099e-09	NSL1/SF3A2/SNRPA1/PRPF6/EIF4A3/SART1/PRPF3/SF3B1/VPS72/MAGOH/CDC5L/SMU1/EFTUD2/RBM8A/PRPF8/SNRNP70/POLR3D	17
GO:0071004	U2-type prespliceosome	6/124	17/19559	6.7184e-10	5.46141e-09	3.17099e-09	SF3A2/LSM7/SNRPG/SF3B1/SNRPB/SNRNP70	6
GO:0071010	prespliceosome	6/124	17/19559	6.7184e-10	5.46141e-09	3.17099e-09	SF3A2/LSM7/SNRPG/SF3B1/SNRPB/SNRNP70	6
GO:0005666	RNA polymerase III complex	6/124	18/19559	1.00255e-09	7.89509e-09	4.58403e-09	POLR3H/POLR3B/POLR3F/POLR3D/POLR3G/CRCP	6
GO:0000123	histone acetyltransferase complex	9/124	83/19559	2.73311e-09	2.0871e-08	1.21181e-08	BRD8/ING5/TAF2/TAF4/TAF12/TAF7/TAF5/TAF6/KAT7	9
GO:0090575	RNA polymerase II transcription regulator complex	11/124	161/19559	6.33348e-09	4.69423e-08	2.72555e-08	TAF2/TAF4/TAF12/TP53/TAF7/TAF11/TAF5/TAF8/TBP/TAF6/TAF1	11
GO:0031248	protein acetyltransferase complex	9/124	93/19559	7.58457e-09	5.3092e-08	3.08262e-08	BRD8/ING5/TAF2/TAF4/TAF12/TAF7/TAF5/TAF6/KAT7	9
GO:1902493	acetyltransferase complex	9/124	93/19559	7.58457e-09	5.3092e-08	3.08262e-08	BRD8/ING5/TAF2/TAF4/TAF12/TAF7/TAF5/TAF6/KAT7	9
GO:0070461	SAGA-type complex	6/124	28/19559	1.93187e-08	1.31576e-07	7.63954e-08	TAF2/TAF4/TAF12/TAF7/TAF5/TAF6	6
GO:0098687	chromosomal region	13/124	350/19559	3.55063e-07	2.35463e-06	1.36714e-06	SNAI1/SMCHD1/NSL1/DYNLT3/DYNC1LI2/BUB1/KNL1/ZWINT/DSN1/PCNA/KAT7/MIS12/UPF1	13
GO:0000775	chromosome, centromeric region	10/124	196/19559	4.92064e-07	3.17949e-06	1.84607e-06	SNAI1/NSL1/DYNLT3/DYNC1LI2/BUB1/KNL1/ZWINT/DSN1/KAT7/MIS12	10
GO:0030894	replisome	5/124	26/19559	5.58359e-07	3.51766e-06	2.04242e-06	POLD3/CDC5L/POLA1/POLD2/PCNA	5
GO:0071006	U2-type catalytic step 1 spliceosome	4/124	12/19559	7.32378e-07	4.39427e-06	2.55139e-06	EIF4A3/SNRNP200/RBM8A/PRPF8	4
GO:0071012	catalytic step 1 spliceosome	4/124	12/19559	7.32378e-07	4.39427e-06	2.55139e-06	EIF4A3/SNRNP200/RBM8A/PRPF8	4
GO:0000776	kinetochore	8/124	137/19559	2.62499e-06	1.53836e-05	8.93202e-06	NSL1/DYNLT3/DYNC1LI2/BUB1/KNL1/ZWINT/DSN1/MIS12	8
GO:0031902	late endosome membrane	8/124	140/19559	3.08669e-06	1.76783e-05	1.02644e-05	PIKFYVE/LAMTOR5/LAMTOR1/LAMTOR4/LAMTOR2/FIG4/LAMTOR3/MVB12A	8
GO:0005774	vacuolar membrane	13/124	427/19559	3.25785e-06	1.8244e-05	1.05928e-05	HLA-F/RPTOR/AP2A2/LAMTOR5/LAMTOR1/LAMTOR4/MTOR/LAMTOR2/RRAGC/RRAGA/LAMTOR3/RHEB/AP2S1	13
GO:0005765	lysosomal membrane	12/124	375/19559	4.79286e-06	2.56979e-05	1.49207e-05	HLA-F/RPTOR/AP2A2/LAMTOR5/LAMTOR1/LAMTOR4/MTOR/LAMTOR2/RRAGA/LAMTOR3/RHEB/AP2S1	12
GO:0098852	lytic vacuole membrane	12/124	375/19559	4.79286e-06	2.56979e-05	1.49207e-05	HLA-F/RPTOR/AP2A2/LAMTOR5/LAMTOR1/LAMTOR4/MTOR/LAMTOR2/RRAGA/LAMTOR3/RHEB/AP2S1	12
GO:0000777	condensed chromosome kinetochore	7/124	106/19559	5.03176e-06	2.64167e-05	1.5338e-05	NSL1/DYNLT3/BUB1/KNL1/ZWINT/DSN1/MIS12	7
GO:0005657	replication fork	6/124	71/19559	5.87982e-06	2.97125e-05	1.72516e-05	POLD3/TP53/CDC5L/POLA1/POLD2/PCNA	6
GO:0043596	nuclear replication fork	5/124	41/19559	5.89533e-06	2.97125e-05	1.72516e-05	POLD3/CDC5L/POLA1/POLD2/PCNA	5
GO:0005697	telomerase holoenzyme complex	4/124	21/19559	8.47221e-06	4.18627e-05	2.43062e-05	SNRPD3/SNRPE/SNRPB/SMG7	4
GO:0042575	DNA polymerase complex	4/124	22/19559	1.03042e-05	4.99359e-05	2.89937e-05	POLD3/POLA1/POLD2/CRCP	4
GO:0005667	transcription regulator complex	12/124	413/19559	1.26744e-05	5.93646e-05	3.44681e-05	TAF2/TAF4/RCOR1/TAF12/TP53/TAF7/TAF11/TAF5/TAF8/TBP/TAF6/TAF1	12
GO:0000779	condensed chromosome, centromeric region	7/124	122/19559	1.2721e-05	5.93646e-05	3.44681e-05	NSL1/DYNLT3/BUB1/KNL1/ZWINT/DSN1/MIS12	7
GO:0043601	nuclear replisome	4/124	24/19559	1.48221e-05	6.79121e-05	3.9431e-05	POLD3/CDC5L/POLA1/POLD2	4
GO:0036464	cytoplasmic ribonucleoprotein granule	9/124	233/19559	1.79135e-05	8.06107e-05	4.68041e-05	RPTOR/SNRPG/LSM3/PABPC1/UPF2/LSM2/LSM6/LSM4/UPF1	9
GO:0035770	ribonucleoprotein granule	9/124	243/19559	2.49622e-05	0.000110359	6.40764e-05	RPTOR/SNRPG/LSM3/PABPC1/UPF2/LSM2/LSM6/LSM4/UPF1	9
GO:0032039	integrator complex	4/124	29/19559	3.23276e-05	0.000135776	7.88341e-05	INTS6/INTS3/INTS5/INTS1	4
GO:0044665	MLL1/2 complex	4/124	29/19559	3.23276e-05	0.000135776	7.88341e-05	TAF4/TAF7/TAF6/TAF1	4
GO:0071339	MLL1 complex	4/124	29/19559	3.23276e-05	0.000135776	7.88341e-05	TAF4/TAF7/TAF6/TAF1	4
GO:0005770	late endosome	9/124	278/19559	7.09771e-05	0.000293217	0.000170247	PIKFYVE/LAMTOR5/DYNC1LI2/LAMTOR1/LAMTOR4/LAMTOR2/FIG4/LAMTOR3/MVB12A	9
GO:0038201	TOR complex	3/124	15/19559	0.000107034	0.00043504	0.000252592	RPTOR/SMG1/MTOR	3
GO:0000778	condensed nuclear chromosome kinetochore	3/124	17/19559	0.000158486	0.000633945	0.00036808	BUB1/DSN1/MIS12	3
GO:0000932	P-body	5/124	88/19559	0.000243048	0.000957001	0.000555652	LSM3/LSM2/LSM6/LSM4/UPF1	5
GO:0045121	membrane raft	9/124	329/19559	0.000251966	0.000976853	0.000567179	TNFRSF10A/PIKFYVE/LAMTOR5/LAMTOR1/CFLAR/LAMTOR4/LAMTOR2/CASP8/LAMTOR3	9
GO:0098857	membrane microdomain	9/124	330/19559	0.000257667	0.000983818	0.000571222	TNFRSF10A/PIKFYVE/LAMTOR5/LAMTOR1/CFLAR/LAMTOR4/LAMTOR2/CASP8/LAMTOR3	9
GO:0098589	membrane region	9/124	343/19559	0.000342061	0.00128656	0.000746998	TNFRSF10A/PIKFYVE/LAMTOR5/LAMTOR1/CFLAR/LAMTOR4/LAMTOR2/CASP8/LAMTOR3	9
GO:0000793	condensed chromosome	7/124	222/19559	0.000540571	0.00200329	0.00116315	NSL1/DYNLT3/BUB1/KNL1/ZWINT/DSN1/MIS12	7
GO:0030666	endocytic vesicle membrane	6/124	164/19559	0.000626781	0.00228911	0.0013291	MDM2/HLA-F/PIKFYVE/AP2A2/B2M/AP2S1	6
GO:0000780	condensed nuclear chromosome, centromeric region	3/124	32/19559	0.00107855	0.00388276	0.0022544	BUB1/DSN1/MIS12	3
GO:0055037	recycling endosome	6/124	190/19559	0.00134375	0.00476935	0.00276917	HLA-F/VPS50/VPS51/B2M/FIG4/VPS53	6
GO:0035097	histone methyltransferase complex	4/124	77/19559	0.00145725	0.00510038	0.00296137	TAF4/TAF7/TAF6/TAF1	4
GO:0030055	cell-substrate junction	9/124	423/19559	0.00151053	0.00521442	0.00302759	ILK/EPPK1/PABPC1/PARVA/RSU1/B2M/LAMTOR3/LIMS1/PARVB	9
GO:0032993	protein-DNA complex	6/124	205/19559	0.00197508	0.00672595	0.00390521	POLD3/CDC5L/TBP/POLA1/POLD2/PCNA	6
GO:0030122	AP-2 adaptor complex	2/124	11/19559	0.00211233	0.00709742	0.00412089	AP2A2/AP2S1	2
GO:0000812	Swr1 complex	2/124	12/19559	0.0025243	0.00805218	0.00467524	BRD8/ANP32E	2
GO:0005845	mRNA cap binding complex	2/124	12/19559	0.0025243	0.00805218	0.00467524	NCBP2/EIF4E2	2
GO:0030128	clathrin coat of endocytic vesicle	2/124	12/19559	0.0025243	0.00805218	0.00467524	AP2A2/AP2S1	2
GO:0031932	TORC2 complex	2/124	12/19559	0.0025243	0.00805218	0.00467524	SMG1/MTOR	2
GO:0034518	RNA cap binding complex	2/124	14/19559	0.00345173	0.0107387	0.00623509	NCBP2/EIF4E2	2
GO:0036020	endolysosome membrane	2/124	14/19559	0.00345173	0.0107387	0.00623509	AP2A2/AP2S1	2
GO:0030139	endocytic vesicle	7/124	313/19559	0.00384278	0.0118095	0.00685683	MDM2/HLA-F/PIKFYVE/AP2A2/MTOR/B2M/AP2S1	7
GO:0070820	tertiary granule	5/124	164/19559	0.00393974	0.0119616	0.00694514	AP2A2/LAMTOR1/LAMTOR2/B2M/LAMTOR3	5
GO:0030132	clathrin coat of coated pit	2/124	16/19559	0.00451418	0.0135425	0.00786304	AP2A2/AP2S1	2
GO:0005925	focal adhesion	8/124	415/19559	0.00498495	0.0147789	0.00858091	ILK/PABPC1/PARVA/RSU1/B2M/LAMTOR3/LIMS1/PARVB	8
GO:0099524	postsynaptic cytosol	2/124	18/19559	0.00570814	0.0167262	0.00971152	EIF4A3/MTOR	2
GO:0036019	endolysosome	2/124	20/19559	0.00703017	0.0203633	0.0118233	AP2A2/AP2S1	2
GO:0005868	cytoplasmic dynein complex	2/124	21/19559	0.00773816	0.0221593	0.0128661	DYNLT3/DYNC1LI2	2
GO:0030131	clathrin adaptor complex	2/124	25/19559	0.0108736	0.0297842	0.0172932	AP2A2/AP2S1	2
GO:0042611	MHC protein complex	2/124	25/19559	0.0108736	0.0297842	0.0172932	HLA-F/B2M	2
GO:0097346	INO80-type complex	2/124	25/19559	0.0108736	0.0297842	0.0172932	BRD8/ANP32E	2
GO:0099522	region of cytosol	2/124	25/19559	0.0108736	0.0297842	0.0172932	EIF4A3/MTOR	2
GO:0045335	phagocytic vesicle	4/124	140/19559	0.0121763	0.0329939	0.0191569	HLA-F/PIKFYVE/MTOR/B2M	4
GO:0000118	histone deacetylase complex	3/124	77/19559	0.0129411	0.034328	0.0199314	BRD8/ANP32E/RCOR1	3
GO:0030670	phagocytic vesicle membrane	3/124	77/19559	0.0129411	0.034328	0.0199314	HLA-F/PIKFYVE/B2M	3
GO:0015030	Cajal body	3/124	78/19559	0.0133976	0.0351687	0.0204196	SART1/PRPF3/EFTUD2	3
GO:0030125	clathrin vesicle coat	2/124	29/19559	0.0144752	0.0376057	0.0218346	AP2A2/AP2S1	2
GO:0090734	site of DNA damage	3/124	82/19559	0.0153149	0.0393159	0.0228275	SMCHD1/TP53/KAT7	3
GO:0005732	small nucleolar ribonucleoprotein complex	2/124	30/19559	0.0154455	0.0393159	0.0228275	SNRPF/LSM6	2
GO:0042581	specific granule	4/124	160/19559	0.0189775	0.0478233	0.0277671	LAMTOR1/LAMTOR2/B2M/LAMTOR3	4
GO:0031901	early endosome membrane	4/124	161/19559	0.0193682	0.0483246	0.0280582	HLA-F/PIKFYVE/B2M/FIG4	4
GO:0035579	specific granule membrane	3/124	91/19559	0.0201674	0.0498253	0.0289295	LAMTOR1/LAMTOR2/LAMTOR3	3
GO:0031463	Cul3-RING ubiquitin ligase complex	2/124	36/19559	0.0218252	0.0533975	0.0310035	KLHL3/CUL3	2
GO:0043198	dendritic shaft	2/124	38/19559	0.0241554	0.0585304	0.0339838	ILK/ZMYND8	2
GO:0030669	clathrin-coated endocytic vesicle membrane	2/124	40/19559	0.0265827	0.0637984	0.0370425	AP2A2/AP2S1	2
GO:0000794	condensed nuclear chromosome	3/124	103/19559	0.0278066	0.0655479	0.0380583	BUB1/DSN1/MIS12	3
GO:0030119	AP-type membrane coat adaptor complex	2/124	41/19559	0.0278319	0.0655479	0.0380583	AP2A2/AP2S1	2
GO:0030662	coated vesicle membrane	4/124	183/19559	0.029242	0.0682313	0.0396163	HLA-F/AP2A2/B2M/AP2S1	4
GO:0030118	clathrin coat	2/124	46/19559	0.0344194	0.079575	0.0462027	AP2A2/AP2S1	2
GO:0030027	lamellipodium	4/124	201/19559	0.0391893	0.0897792	0.0521274	ILK/PABPC1/PARVA/PARVB	4
GO:0000784	nuclear chromosome, telomeric region	3/124	124/19559	0.0443625	0.100212	0.058185	SMCHD1/PCNA/UPF1	3
GO:0030286	dynein complex	2/124	53/19559	0.0445388	0.100212	0.058185	DYNLT3/DYNC1LI2	2
GO:0030120	vesicle coat	2/124	56/19559	0.0491723	0.109659	0.0636698	AP2A2/AP2S1	2
GO:0034399	nuclear periphery	3/124	131/19559	0.0507586	0.112203	0.0651472	TP53/POLA1/PCNA	3
GO:0045334	clathrin-coated endocytic vesicle	2/124	59/19559	0.0539721	0.118269	0.0686693	AP2A2/AP2S1	2
GO:0035861	site of double-strand break	2/124	61/19559	0.0572604	0.12333	0.0716077	SMCHD1/TP53	2
GO:0101003	ficolin-1-rich granule membrane	2/124	61/19559	0.0572604	0.12333	0.0716077	AP2A2/LAMTOR1	2
GO:0012507	ER to Golgi transport vesicle membrane	2/124	62/19559	0.0589302	0.125851	0.0730714	HLA-F/B2M	2
GO:0000805	X chromosome	1/124	10/19559	0.0616333	0.12943	0.0751493	SMCHD1	1
GO:0000813	ESCRT I complex	1/124	10/19559	0.0616333	0.12943	0.0751493	MVB12A	1
GO:0005876	spindle microtubule	2/124	66/19559	0.0657744	0.136985	0.0795358	DYNLT3/CUL3	2
GO:0000235	astral microtubule	1/124	11/19559	0.0675854	0.137351	0.0797484	DYNLT3	1
GO:0005652	nuclear lamina	1/124	11/19559	0.0675854	0.137351	0.0797484	PCNA	1
GO:0005818	aster	1/124	11/19559	0.0675854	0.137351	0.0797484	DYNLT3	1
GO:0099023	vesicle tethering complex	2/124	70/19559	0.0728694	0.145843	0.0846788	VPS51/VPS53	2
GO:0000124	SAGA complex	1/124	12/19559	0.0735	0.145843	0.0846788	TAF12	1
GO:0030914	STAGA complex	1/124	12/19559	0.0735	0.145843	0.0846788	TAF12	1
GO:0005905	clathrin-coated pit	2/124	71/19559	0.0746803	0.147027	0.0853665	AP2A2/AP2S1	2
GO:0070821	tertiary granule membrane	2/124	73/19559	0.0783451	0.151955	0.0882277	LAMTOR2/LAMTOR3	2
GO:0000974	Prp19 complex	1/124	13/19559	0.0793774	0.151955	0.0882277	CDC5L	1
GO:0016281	eukaryotic translation initiation factor 4F complex	1/124	13/19559	0.0793774	0.151955	0.0882277	EIF4E2	1
GO:0010494	cytoplasmic stress granule	2/124	74/19559	0.0801984	0.151955	0.0882277	RPTOR/PABPC1	2
GO:0070603	SWI/SNF superfamily-type complex	2/124	74/19559	0.0801984	0.151955	0.0882277	BRD8/ANP32E	2
GO:0000940	condensed chromosome outer kinetochore	1/124	14/19559	0.0852179	0.16026	0.0930501	BUB1	1
GO:0000781	chromosome, telomeric region	3/124	164/19559	0.0863882	0.161258	0.0936293	SMCHD1/PCNA/UPF1	3
GO:1904949	ATPase complex	2/124	78/19559	0.0877454	0.162587	0.094401	BRD8/ANP32E	2
GO:0005662	DNA replication factor A complex	1/124	15/19559	0.0910215	0.167426	0.0972109	CDC5L	1
GO:0045120	pronucleus	1/124	16/19559	0.0967887	0.176745	0.102621	TBP	1
GO:0055038	recycling endosome membrane	2/124	85/19559	0.101432	0.18389	0.10677	HLA-F/B2M	2
GO:0035859	Seh1-associated complex	1/124	17/19559	0.10252	0.184535	0.107145	RRAGA	1
GO:0016327	apicolateral plasma membrane	1/124	19/19559	0.113873	0.202085	0.117334	EPPK1	1
GO:0043034	costamere	1/124	19/19559	0.113873	0.202085	0.117334	ILK	1
GO:0005721	pericentric heterochromatin	1/124	20/19559	0.119497	0.204011	0.118452	SNAI1	1
GO:0043186	P granule	1/124	20/19559	0.119497	0.204011	0.118452	SNRPG	1
GO:0060293	germ plasm	1/124	20/19559	0.119497	0.204011	0.118452	SNRPG	1
GO:0030117	membrane coat	2/124	94/19559	0.119816	0.204011	0.118452	AP2A2/AP2S1	2
GO:0032588	trans-Golgi network membrane	2/124	94/19559	0.119816	0.204011	0.118452	VPS51/VPS53	2
GO:0048475	coated membrane	2/124	94/19559	0.119816	0.204011	0.118452	AP2A2/AP2S1	2
GO:0030135	coated vesicle	4/124	298/19559	0.121401	0.204804	0.118913	HLA-F/AP2A2/B2M/AP2S1	4
GO:0030134	COPII-coated ER to Golgi transport vesicle	2/124	95/19559	0.121907	0.204804	0.118913	HLA-F/B2M	2
GO:0035267	NuA4 histone acetyltransferase complex	1/124	21/19559	0.125085	0.206022	0.11962	BRD8	1
GO:0043189	H4/H2A histone acetyltransferase complex	1/124	21/19559	0.125085	0.206022	0.11962	BRD8	1
GO:0045495	pole plasm	1/124	21/19559	0.125085	0.206022	0.11962	SNRPG	1
GO:0030667	secretory granule membrane	4/124	306/19559	0.130142	0.212959	0.123648	AP2A2/LAMTOR1/LAMTOR2/LAMTOR3	4
GO:0016605	PML body	2/124	102/19559	0.136788	0.222392	0.129125	TP53/MTOR	2
GO:0030017	sarcomere	3/124	207/19559	0.144368	0.23321	0.135406	ILK/PARVA/PARVB	3
GO:0016363	nuclear matrix	2/124	109/19559	0.152046	0.244048	0.141699	TP53/POLA1	2
GO:0036452	ESCRT complex	1/124	27/19559	0.157881	0.251501	0.146026	MVB12A	1
GO:0030660	Golgi-associated vesicle membrane	2/124	112/19559	0.158685	0.251501	0.146026	HLA-F/B2M	2
GO:0001669	acrosomal vesicle	2/124	115/19559	0.165378	0.26047	0.151233	KNL1/CRCP	2
GO:0071556	integral component of lumenal side of endoplasmic reticulum membrane	1/124	29/19559	0.16854	0.262173	0.152222	HLA-F	1
GO:0098553	lumenal side of endoplasmic reticulum membrane	1/124	29/19559	0.16854	0.262173	0.152222	HLA-F	1
GO:0030665	clathrin-coated vesicle membrane	2/124	118/19559	0.172119	0.266099	0.154502	AP2A2/AP2S1	2
GO:0000803	sex chromosome	1/124	30/19559	0.173819	0.266932	0.154986	SMCHD1	1
GO:0030016	myofibril	3/124	227/19559	0.174777	0.266932	0.154986	ILK/PARVA/PARVB	3
GO:0005635	nuclear envelope	5/124	473/19559	0.181891	0.276124	0.160323	TP53/INTS5/MTOR/POLA1/INTS1	5
GO:0043292	contractile fiber	3/124	238/19559	0.192214	0.290047	0.168407	ILK/PARVA/PARVB	3
GO:0005719	nuclear euchromatin	1/124	34/19559	0.194605	0.290611	0.168734	TBP	1
GO:0030018	Z disc	2/124	128/19559	0.194894	0.290611	0.168734	PARVA/PARVB	2
GO:0031904	endosome lumen	1/124	35/19559	0.19972	0.296055	0.171895	B2M	1
GO:0098576	lumenal side of membrane	1/124	36/19559	0.204803	0.301814	0.175239	HLA-F	1
GO:0072686	mitotic spindle	2/124	133/19559	0.206424	0.302434	0.175599	DYNLT3/CUL3	2
GO:0005769	early endosome	4/124	377/19559	0.217538	0.316877	0.183984	HLA-F/PIKFYVE/B2M/FIG4	4
GO:0031674	I band	2/124	140/19559	0.222682	0.322506	0.187253	PARVA/PARVB	2
GO:1990391	DNA repair complex	1/124	40/19559	0.224815	0.323734	0.187966	RCOR1	1
GO:0000791	euchromatin	1/124	42/19559	0.234633	0.335952	0.19506	TBP	1
GO:0000307	cyclin-dependent protein kinase holoenzyme complex	1/124	43/19559	0.239496	0.340977	0.197978	PCNA	1
GO:1902562	H4 histone acetyltransferase complex	1/124	46/19559	0.253901	0.359455	0.208706	BRD8	1
GO:0005766	primary lysosome	2/124	155/19559	0.257807	0.36093	0.209562	LAMTOR1/DSN1	2
GO:0042582	azurophil granule	2/124	155/19559	0.257807	0.36093	0.209562	LAMTOR1/DSN1	2
GO:0030176	integral component of endoplasmic reticulum membrane	2/124	158/19559	0.264854	0.368746	0.214101	HLA-F/B2M	2
GO:0005875	microtubule associated complex	2/124	159/19559	0.267203	0.369973	0.214813	DYNLT3/DYNC1LI2	2
GO:0031461	cullin-RING ubiquitin ligase complex	2/124	162/19559	0.27425	0.377656	0.219274	KLHL3/CUL3	2
GO:0031252	cell leading edge	4/124	421/19559	0.278042	0.380797	0.221098	ILK/PABPC1/PARVA/PARVB	4
GO:0000922	spindle pole	2/124	165/19559	0.281295	0.383169	0.222475	DSN1/CUL3	2
GO:0031227	intrinsic component of endoplasmic reticulum membrane	2/124	166/19559	0.283642	0.384289	0.223125	HLA-F/B2M	2
GO:1904724	tertiary granule lumen	1/124	55/19559	0.295512	0.39823	0.23122	B2M	1
GO:0031965	nuclear membrane	3/124	301/19559	0.298223	0.399745	0.232099	TP53/INTS5/INTS1	3
GO:0043195	terminal bouton	1/124	56/19559	0.299991	0.399988	0.23224	ILK	1
GO:0035577	azurophil granule membrane	1/124	58/19559	0.308864	0.409651	0.237851	LAMTOR1	1
GO:0005798	Golgi-associated vesicle	2/124	181/19559	0.31873	0.420523	0.244163	HLA-F/B2M	2
GO:0035580	specific granule lumen	1/124	62/19559	0.326277	0.428239	0.248643	B2M	1
GO:0018995	host cellular component	1/124	65/19559	0.339051	0.440417	0.255714	MVB12A	1
GO:0043657	host cell	1/124	65/19559	0.339051	0.440417	0.255714	MVB12A	1
GO:0005741	mitochondrial outer membrane	2/124	192/19559	0.344218	0.444835	0.258279	MTOR/CASP8	2
GO:0030136	clathrin-coated vesicle	2/124	194/19559	0.348822	0.447471	0.25981	AP2A2/AP2S1	2
GO:0001725	stress fiber	1/124	68/19559	0.351584	0.447471	0.25981	ILK	1
GO:0097517	contractile actin filament bundle	1/124	68/19559	0.351584	0.447471	0.25981	ILK	1
GO:0005844	polysome	1/124	69/19559	0.355709	0.450446	0.261537	UPF2	1
GO:0005911	cell-cell junction	4/124	493/19559	0.381286	0.476523	0.276678	PIKFYVE/ILK/EPPK1/LIMS1	4
GO:0030658	transport vesicle membrane	2/124	209/19559	0.382982	0.476523	0.276678	HLA-F/B2M	2
GO:0017053	transcription repressor complex	1/124	76/19559	0.383866	0.476523	0.276678	RCOR1	1
GO:0032432	actin filament bundle	1/124	76/19559	0.383866	0.476523	0.276678	ILK	1
GO:0000792	heterochromatin	1/124	78/19559	0.391684	0.481484	0.279559	SNAI1	1
GO:0005881	cytoplasmic microtubule	1/124	78/19559	0.391684	0.481484	0.279559	DYNLT3	1
GO:0042641	actomyosin	1/124	79/19559	0.395556	0.483884	0.280952	ILK	1
GO:0031968	organelle outer membrane	2/124	218/19559	0.403117	0.490751	0.284939	MTOR/CASP8	2
GO:0019867	outer membrane	2/124	220/19559	0.40755	0.493763	0.286688	MTOR/CASP8	2
GO:0005819	spindle	3/124	367/19559	0.412105	0.496893	0.288505	DYNLT3/DSN1/CUL3	3
GO:1902554	serine/threonine protein kinase complex	1/124	89/19559	0.432956	0.519548	0.301659	PCNA	1
GO:0035578	azurophil granule lumen	1/124	91/19559	0.440156	0.525684	0.305222	DSN1	1
GO:1905368	peptidase complex	1/124	92/19559	0.443722	0.527443	0.306243	TAF12	1
GO:0005811	lipid droplet	1/124	93/19559	0.447266	0.529159	0.307239	FIG4	1
GO:0034451	centriolar satellite	1/124	95/19559	0.454285	0.532465	0.309159	UPF3B	1
GO:0045095	keratin filament	1/124	95/19559	0.454285	0.532465	0.309159	EPPK1	1
GO:0005802	trans-Golgi network	2/124	245/19559	0.461551	0.538476	0.312649	VPS51/VPS53	2
GO:0045111	intermediate filament cytoskeleton	2/124	251/19559	0.474088	0.550554	0.319662	EPPK1/SMG7	2
GO:1902911	protein kinase complex	1/124	104/19559	0.484795	0.560405	0.325382	PCNA	1
GO:0005874	microtubule	3/124	431/19559	0.516829	0.594707	0.345298	DYNLT3/DYNC1LI2/CUL3	3
GO:0036126	sperm flagellum	1/124	115/19559	0.519796	0.595402	0.345701	CUL3	1
GO:0097729	9+2 motile cilium	1/124	120/19559	0.534915	0.609949	0.354147	CUL3	1
GO:0005923	bicellular tight junction	1/124	122/19559	0.54083	0.613915	0.35645	EPPK1	1
GO:0000151	ubiquitin ligase complex	2/124	287/19559	0.545494	0.616432	0.357912	KLHL3/CUL3	2
GO:0001650	fibrillar center	1/124	129/19559	0.56095	0.628264	0.364781	DSN1	1
GO:0070160	tight junction	1/124	129/19559	0.56095	0.628264	0.364781	EPPK1	1
GO:0043679	axon terminus	1/124	130/19559	0.563752	0.628608	0.364981	ILK	1
GO:0043296	apical junction complex	1/124	143/19559	0.598603	0.664529	0.385837	EPPK1	1
GO:0034774	secretory granule lumen	2/124	322/19559	0.608249	0.672276	0.390336	DSN1/B2M	2
GO:0044306	neuron projection terminus	1/124	149/19559	0.613743	0.673817	0.391231	ILK	1
GO:0060205	cytoplasmic vesicle lumen	2/124	326/19559	0.614992	0.673817	0.391231	DSN1/B2M	2
GO:0031983	vesicle lumen	2/124	328/19559	0.61833	0.674542	0.391651	DSN1/B2M	2
GO:0005775	vacuolar lumen	1/124	173/19559	0.668841	0.72358	0.420124	DSN1	1
GO:0098978	glutamatergic synapse	2/124	361/19559	0.670252	0.72358	0.420124	EIF4A3/MTOR	2
GO:0043197	dendritic spine	1/124	175/19559	0.673064	0.72358	0.420124	ZMYND8	1
GO:0044309	neuron spine	1/124	177/19559	0.677234	0.72358	0.420124	ZMYND8	1
GO:0031301	integral component of organelle membrane	2/124	367/19559	0.679061	0.72358	0.420124	HLA-F/B2M	2
GO:0098791	Golgi apparatus subcompartment	2/124	368/19559	0.68051	0.72358	0.420124	VPS51/VPS53	2
GO:0031984	organelle subcompartment	2/124	392/19559	0.713731	0.755715	0.438782	VPS51/VPS53	2
GO:0031514	motile cilium	1/124	199/19559	0.719759	0.757654	0.439908	CUL3	1
GO:0031300	intrinsic component of organelle membrane	2/124	398/19559	0.721575	0.757654	0.439908	HLA-F/B2M	2
GO:0030133	transport vesicle	2/124	410/19559	0.736725	0.770352	0.44728	HLA-F/B2M	2
GO:0009897	external side of plasma membrane	2/124	417/19559	0.745238	0.774821	0.449875	HLA-F/B2M	2
GO:0005882	intermediate filament	1/124	215/19559	0.747149	0.774821	0.449875	EPPK1	1
GO:0016323	basolateral plasma membrane	1/124	246/19559	0.792882	0.818878	0.475456	EPPK1	1
GO:0098802	plasma membrane signaling receptor complex	1/124	307/19559	0.860263	0.879508	0.510659	B2M	1
GO:0005788	endoplasmic reticulum lumen	1/124	308/19559	0.861164	0.879508	0.510659	B2M	1
GO:0150034	distal axon	1/124	309/19559	0.862058	0.879508	0.510659	ILK	1
GO:0014069	postsynaptic density	1/124	337/19559	0.884905	0.899177	0.522079	RHEB	1
GO:0032279	asymmetric synapse	1/124	343/19559	0.889289	0.900003	0.522558	RHEB	1
GO:0099572	postsynaptic specialization	1/124	361/19559	0.901472	0.908684	0.527598	RHEB	1
GO:0098984	neuron to neuron synapse	1/124	368/19559	0.905842	0.909451	0.528044	RHEB	1
GO:0005759	mitochondrial matrix	1/124	473/19559	0.952417	0.952417	0.552991	TP53	1
