# Supplementary material for: Genome-Wide RNAi Screening Identifies Novel Pathways/Genes Involved in Oxidative Stress and Repurposable Drugs to Preserve Cystic Fibrosis Airway Epithelial Cell Integrity
Source: Antioxidants (Basel). 2021 Dec 2;10(12):1936. doi: 10.3390/antiox10121936 (PMC8750174; doi:10.3390/antiox10121936)
Supplement: Supplementary file 1 [file antioxidants-10-01936-s001.zip › Suppl. Info 4/(Suppl Info 4c)_ORA_PPI_LCC_1stShell_th700.xlsx]

## Sheet: Classical_KEGG
ID	Description	GeneRatio	BgRatio	pvalue	p.adjust	qvalue	geneID	Count
hsa03040	Spliceosome	64/250	149/8031	9.85694e-59	2.02067e-56	1.42147e-56	AQR/RBM22/SNRPD3/PHF5A/SF3A2/PRPF19/SRSF9/SYF2/SNRPA/SNRPC/SNRPB2/LSM8/LSM7/SNRPA1/PRPF38A/SNW1/DHX8/SNRNP40/PRPF6/SNRPF/EIF4A3/TXNL4A/SNRPG/ZMAT2/SLU7/SNRPD1/LSM3/SF3B3/PPIH/SART1/DDX23/USP39/PRPF3/SNRNP200/MAGOHB/PRPF31/HNRNPM/NCBP2/SF3B1/SNRPD2/XAB2/SF3B5/CDC40/BCAS2/MAGOH/CDC5L/PPIL1/PRPF4/LSM2/CRNKL1/SNU13/BUD31/EFTUD2/SNRPE/LSM5/SNRPB/LSM6/PLRG1/PRPF8/RBM8A/LSM4/SNRNP70/CWC15/SRSF8	64
hsa03022	Basal transcription factors	17/250	45/8031	7.13704e-15	7.31547e-13	5.14618e-13	TAF4/TAF5L/TAF12/TAF10/TAF7/TAF9B/TAF11/TAF5/TAF7L/TAF8/TAF2/TAF9/TBP/GTF2A2/TAF6/TAF1/GTF2A1	17
hsa03015	mRNA surveillance pathway	21/250	91/8031	3.11967e-13	2.13177e-11	1.49963e-11	CASC3/EIF4A3/UPF3B/PPP2R1B/PABPC1/MAGOHB/PPP2R1A/PPP2R2A/NCBP2/PPP2R2C/GSPT2/UPF2/ETF1/MAGOH/UPF3A/GSPT1/SMG1/PPP2CA/SMG7/RBM8A/UPF1	21
hsa03020	RNA polymerase	13/250	31/8031	2.36873e-12	1.21398e-10	8.5399e-11	POLR3B/POLR3E/POLR1D/POLR3C/POLR3H/POLR3GL/POLR3A/POLR1C/POLR3F/POLR3D/POLR3G/POLR2H/POLR2E	13
hsa04623	Cytosolic DNA-sensing pathway	17/250	63/8031	3.96873e-12	1.62718e-10	1.14467e-10	POLR3B/POLR3E/POLR1D/POLR3C/POLR3H/POLR3GL/CHUK/POLR3A/POLR1C/POLR3F/IRF7/POLR3D/POLR3G/POLR2H/IKBKB/POLR2E/IKBKG	17
hsa04150	mTOR signaling pathway	25/250	155/8031	8.53266e-12	2.91533e-10	2.05083e-10	ATP6V1D/RPS6KB1/ATP6V1B1/ATP6V1E1/LAMTOR5/RHEB/RRAGB/LAMTOR1/RICTOR/RPTOR/EIF4EBP1/LAMTOR4/PDPK1/MTOR/LAMTOR2/RRAGD/CHUK/RRAGC/RPS6/RRAGA/TNF/LAMTOR3/IKBKB/AKT1/MLST8	25
hsa05131	Shigellosis	25/250	242/8031	1.12609e-07	3.29783e-06	2.31991e-06	VCL/RBX1/RPS6KB1/ACTN4/MDM2/RRAGB/PXN/TP53/RPTOR/TLN1/RAC1/MTOR/RRAGD/CHUK/RRAGC/RRAGA/ACTN1/ILK/UBE2D2/CDC42/TNF/IKBKB/ARF1/AKT1/IKBKG	25
hsa04721	Synaptic vesicle cycle	12/250	78/8031	4.45138e-06	0.000114067	8.0242e-05	ATP6V1D/ATP6V1B1/ATP6V1E1/AP2S1/TCIRG1/ATP6V0D2/AP2M1/AP2A2/DNM3/DNM1/DNM2/AP2B1	12
hsa05165	Human papillomavirus infection	26/250	330/8031	1.10939e-05	0.00023581	0.000165884	ATP6V1D/RPS6KB1/ATP6V1B1/ATP6V1E1/MDM2/RHEB/CREBBP/TCIRG1/PXN/TP53/ATP6V0D2/TADA3/PPP2R1B/PPP2R1A/PPP2R2A/PPP2R2C/EIF4EBP1/MTOR/CHUK/TBP/CDC42/TNF/PPP2CA/IKBKB/AKT1/IKBKG	26
hsa03420	Nucleotide excision repair	9/250	47/8031	1.15029e-05	0.00023581	0.000165884	RBX1/DDB2/POLD3/DDB1/POLD4/CUL4A/PCNA/POLD1/POLD2	9
hsa05120	Epithelial cell signaling in Helicobacter pylori infection	10/250	70/8031	5.46787e-05	0.00101901	0.00071684	ATP6V1D/ATP6V1B1/ATP6V1E1/TCIRG1/ATP6V0D2/RAC1/CHUK/CDC42/IKBKB/IKBKG	10
hsa04152	AMPK signaling pathway	13/250	120/8031	8.51627e-05	0.00145486	0.00102345	PCK2/RPS6KB1/RHEB/RPTOR/PPP2R1B/PPP2R1A/PPP2R2A/PPP2R2C/EIF4EBP1/PDPK1/MTOR/PPP2CA/AKT1	13
hsa03030	DNA replication	7/250	36/8031	0.000100346	0.00158237	0.00111314	POLD3/POLD4/POLA1/PCNA/POLD1/POLD2/MCM3	7
hsa05212	Pancreatic cancer	10/250	76/8031	0.000111681	0.00163533	0.0011504	RPS6KB1/DDB2/TP53/RAC1/MTOR/CHUK/CDC42/IKBKB/AKT1/IKBKG	10
hsa05203	Viral carcinogenesis	17/250	204/8031	0.000200062	0.00273417	0.0019234	ACTN4/MDM2/SNW1/VAC14/CREBBP/PXN/TP53/ATP6V0D2/DDB1/RAC1/TBP/ACTN1/GTF2A2/IRF7/CDC42/GTF2A1/IKBKG	17
hsa04392	Hippo signaling pathway - multiple species	6/250	29/8031	0.000222795	0.00285456	0.00200808	FRMD6/MOB1A/MOB1B/CSNK1E/STK3/LATS1	6
hsa05142	Chagas disease (American trypanosomiasis)	11/250	102/8031	0.000310847	0.00374845	0.0026369	PPP2R1B/PPP2R1A/PPP2R2A/PPP2R2C/IRAK1/CHUK/TNF/PPP2CA/IKBKB/AKT1/IKBKG	11
hsa04390	Hippo signaling pathway	14/250	157/8031	0.000367543	0.0041859	0.00294464	CTNNA1/PPP2R1B/PPP2R1A/PPP2R2A/PPP2R2C/TP53BP2/FRMD6/TP73/MOB1A/MOB1B/CSNK1E/PPP2CA/STK3/LATS1	14
hsa05100	Bacterial invasion of epithelial cells	9/250	73/8031	0.000404841	0.00436802	0.00307275	VCL/PXN/CTNNA1/RAC1/DNM3/DNM1/DNM2/ILK/CDC42	9
hsa03430	Mismatch repair	5/250	23/8031	0.000596495	0.00611407	0.00430104	POLD3/POLD4/PCNA/POLD1/POLD2	5
hsa05132	Salmonella infection	16/250	206/8031	0.000672933	0.00656911	0.00462115	DYNC1LI2/DYNC1LI1/RAC1/DYNC1H1/IRAK1/CHUK/DYNLT3/DNM2/DYNLL1/DYNC1I2/CDC42/TNF/IKBKB/ARF1/AKT1/IKBKG	16
hsa05170	Human immunodeficiency virus 1 infection	16/250	212/8031	0.0009177	0.0085513	0.00601555	RBX1/RPS6KB1/AP1M2/PXN/DDB1/RAC1/AP1B1/MTOR/IRAK1/CHUK/CUL4A/TNFRSF1B/TNF/IKBKB/AKT1/IKBKG	16
hsa05221	Acute myeloid leukemia	8/250	67/8031	0.0010501	0.00935961	0.00658417	RPS6KB1/PER2/EIF4EBP1/MTOR/CHUK/IKBKB/AKT1/IKBKG	8
hsa04140	Autophagy - animal	12/250	137/8031	0.00112217	0.0095852	0.00674286	RPS6KB1/RHEB/RRAGB/RPTOR/PDPK1/MTOR/RRAGD/RRAGC/RRAGA/PPP2CA/AKT1/MLST8	12
hsa04961	Endocrine and other factor-regulated calcium reabsorption	7/250	53/8031	0.00118113	0.00968523	0.00681323	AP2S1/AP2M1/AP2A2/DNM3/DNM1/DNM2/AP2B1	7
hsa04920	Adipocytokine signaling pathway	8/250	69/8031	0.00127618	0.00981518	0.00690465	PCK2/MTOR/CHUK/TNFRSF1B/TNF/IKBKB/AKT1/IKBKG	8
hsa04966	Collecting duct acid secretion	5/250	27/8031	0.00129273	0.00981518	0.00690465	ATP6V1D/ATP6V1B1/ATP6V1E1/TCIRG1/ATP6V0D2	5
hsa03013	RNA transport	14/250	180/8031	0.00142748	0.0104512	0.00735205	CASC3/EIF4A3/UPF3B/KPNB1/PABPC1/MAGOHB/NCBP2/EIF4EBP1/UPF2/MAGOH/UPF3A/CLNS1A/RBM8A/UPF1	14
hsa04520	Adherens junction	8/250	71/8031	0.00153941	0.0108821	0.00765516	VCL/SNAI1/ACTN4/CREBBP/CTNNA1/RAC1/ACTN1/CDC42	8
hsa04710	Circadian rhythm	5/250	31/8031	0.00245848	0.0167996	0.011818	CRY1/RBX1/BHLHE41/PER2/CSNK1E	5
hsa03018	RNA degradation	8/250	79/8031	0.00305039	0.0195452	0.0137494	LSM8/LSM7/LSM3/PABPC1/LSM2/LSM5/LSM6/LSM4	8
hsa05215	Prostate cancer	9/250	97/8031	0.00312186	0.0195452	0.0137494	MDM2/CREBBP/TP53/PDPK1/MTOR/CHUK/IKBKB/AKT1/IKBKG	9
hsa05160	Hepatitis C	12/250	155/8031	0.00319921	0.0195452	0.0137494	TP53/PPP2R1B/PPP2R1A/PPP2R2A/PPP2R2C/CHUK/IRF7/TNF/PPP2CA/IKBKB/AKT1/IKBKG	12
hsa03410	Base excision repair	5/250	33/8031	0.00326472	0.0195452	0.0137494	POLD3/POLD4/PCNA/POLD1/POLD2	5
hsa04151	PI3K-Akt signaling pathway	21/250	354/8031	0.00333699	0.0195452	0.0137494	PCK2/RPS6KB1/MDM2/RHEB/TP53/RPTOR/PPP2R1B/PPP2R1A/PPP2R2A/PPP2R2C/EIF4EBP1/PDPK1/RAC1/MTOR/CHUK/RPS6/PPP2CA/IKBKB/AKT1/MLST8/IKBKG	21
hsa03010	Ribosome	12/250	158/8031	0.00374148	0.0213056	0.0149878	RPL18A/RPL15/RPS7/RPL7/RPL11/RPS6/RPS29/RPS14/RPS18/RPL37A/RPL23/RPS5	12
hsa04071	Sphingolipid signaling pathway	10/250	119/8031	0.00387166	0.021393	0.0150492	TP53/PPP2R1B/PPP2R1A/PPP2R2A/PPP2R2C/PDPK1/RAC1/TNF/PPP2CA/AKT1	10
hsa04510	Focal adhesion	14/250	201/8031	0.00396553	0.021393	0.0150492	VCL/RAP1B/ACTN4/PXN/TLN1/PARVA/PDPK1/RAC1/ACTN1/ILK/CDC42/PARVB/PARVG/AKT1	14
hsa05110	Vibrio cholerae infection	6/250	50/8031	0.0043206	0.0223555	0.0157263	ATP6V1D/ATP6V1B1/ATP6V1E1/TCIRG1/ATP6V0D2/ARF1	6
hsa04919	Thyroid hormone signaling pathway	10/250	121/8031	0.00436204	0.0223555	0.0157263	MDM2/RHEB/CREBBP/TP53/MED1/PDPK1/MTOR/NCOA3/MED12L/AKT1	10
hsa05161	Hepatitis B	12/250	162/8031	0.00457734	0.0228867	0.0161	DDB2/CREBBP/TP53/DDB1/IRAK1/CHUK/PCNA/IRF7/TNF/IKBKB/AKT1/IKBKG	12
hsa04622	RIG-I-like receptor signaling pathway	7/250	70/8031	0.00587539	0.0286775	0.0201736	TRIM25/SIKE1/CHUK/IRF7/TNF/IKBKB/IKBKG	7
hsa05135	Yersinia infection	10/250	130/8031	0.00720528	0.0343507	0.0241646	PXN/ARHGEF1/RAC1/IRAK1/CHUK/CDC42/TNF/IKBKB/AKT1/IKBKG	10
hsa04145	Phagosome	11/250	152/8031	0.00773389	0.0360329	0.0253479	ATP6V1D/ATP6V1B1/ATP6V1E1/DYNC1LI2/PIKFYVE/TCIRG1/DYNC1LI1/ATP6V0D2/RAC1/DYNC1H1/DYNC1I2	11
hsa05213	Endometrial cancer	6/250	58/8031	0.00895707	0.0408044	0.0287045	DDB2/TP53/CTNNA1/PDPK1/ILK/AKT1	6
hsa05220	Chronic myeloid leukemia	7/250	76/8031	0.00915961	0.04082	0.0287155	DDB2/MDM2/TP53/CHUK/IKBKB/AKT1/IKBKG	7
hsa04910	Insulin signaling pathway	10/250	137/8031	0.0102732	0.0446983	0.0314438	PCK2/RPS6KB1/RHEB/RPTOR/EIF4EBP1/PDPK1/MTOR/RPS6/IKBKB/AKT1	10
hsa05163	Human cytomegalovirus infection	14/250	225/8031	0.010466	0.0446983	0.0314438	RPS6KB1/MDM2/RHEB/PXN/TP53/ARHGEF1/EIF4EBP1/RAC1/MTOR/CHUK/TNF/IKBKB/AKT1/IKBKG	14
hsa05231	Choline metabolism in cancer	8/250	98/8031	0.0111222	0.046249	0.0325346	RPS6KB1/RHEB/LYPLA1/EIF4EBP1/PDPK1/RAC1/MTOR/AKT1	8
hsa04962	Vasopressin-regulated water reabsorption	5/250	44/8031	0.0113278	0.046249	0.0325346	DYNC1LI2/DYNC1LI1/DYNC1H1/DYNLL1/DYNC1I2	5
hsa05205	Proteoglycans in cancer	13/250	205/8031	0.0115603	0.046249	0.0325346	RPS6KB1/MDM2/ANK1/PXN/TP53/ARHGEF1/PDPK1/RAC1/MTOR/RPS6/CDC42/TNF/AKT1	13
hsa04722	Neurotrophin signaling pathway	9/250	119/8031	0.0117314	0.046249	0.0325346	RAP1B/TP53/PDPK1/RAC1/IRAK1/TP73/CDC42/IKBKB/AKT1	9
hsa01523	Antifolate resistance	4/250	31/8031	0.0148973	0.0576215	0.0405348	CHUK/TNF/IKBKB/IKBKG	4
hsa04620	Toll-like receptor signaling pathway	8/250	104/8031	0.0155422	0.0590028	0.0415065	RAC1/IRAK1/CHUK/IRF7/TNF/IKBKB/AKT1/IKBKG	8
hsa04136	Autophagy - other	4/250	32/8031	0.0166196	0.0619458	0.0435767	RPTOR/MTOR/PPP2CA/MLST8	4
hsa05166	Human T-cell leukemia virus 1 infection	13/250	219/8031	0.0191094	0.0699542	0.0492104	VAC14/CREBBP/TP53/TLN1/KAT5/TRRAP/BUB3/CHUK/TBP/TNF/IKBKB/AKT1/IKBKG	13
hsa05211	Renal cell carcinoma	6/250	69/8031	0.0200224	0.0710449	0.0499777	RBX1/RAP1B/CREBBP/RAC1/CDC42/AKT1	6
hsa04066	HIF-1 signaling pathway	8/250	109/8031	0.0201005	0.0710449	0.0499777	RBX1/RPS6KB1/CREBBP/EIF4EBP1/MTOR/RPS6/PDK1/AKT1	8
hsa04211	Longevity regulating pathway	7/250	89/8031	0.0205874	0.0715323	0.0503206	RPS6KB1/RHEB/TP53/RPTOR/EIF4EBP1/MTOR/AKT1	7
hsa04144	Endocytosis	14/250	248/8031	0.0226614	0.0770557	0.0542061	TSG101/MDM2/AP2S1/AP2M1/MVB12A/AP2A2/DNM3/DNM1/VPS28/DNM2/CDC42/ARF1/IQSEC1/AP2B1	14
hsa05169	Epstein-Barr virus infection	12/250	201/8031	0.0229288	0.0770557	0.0542061	DDB2/MDM2/SNW1/TP53/RAC1/IRAK1/CHUK/IRF7/TNF/IKBKB/AKT1/IKBKG	12
hsa04670	Leukocyte transendothelial migration	8/250	113/8031	0.0243777	0.0806035	0.0567018	VCL/RAP1B/ACTN4/PXN/CTNNA1/RAC1/ACTN1/CDC42	8
hsa04350	TGF-beta signaling pathway	7/250	94/8031	0.0268722	0.0874413	0.061512	RBX1/RPS6KB1/CREBBP/PPP2R1B/PPP2R1A/TNF/PPP2CA	7
hsa04530	Tight junction	10/250	161/8031	0.0285743	0.0915269	0.0643861	ACTN4/PPP2R1B/PPP2R1A/PPP2R2A/PPP2R2C/RAC1/PCNA/ACTN1/CDC42/PPP2CA	10
hsa01522	Endocrine resistance	7/250	98/8031	0.0327574	0.103312	0.0726764	RPS6KB1/MDM2/TP53/MED1/MTOR/NCOA3/AKT1	7
hsa03440	Homologous recombination	4/250	41/8031	0.0377169	0.117151	0.0824116	POLD3/POLD4/POLD1/POLD2	4
hsa04110	Cell cycle	8/250	124/8031	0.0393425	0.120376	0.0846807	RBX1/MDM2/CREBBP/TP53/BUB1/BUB3/PCNA/MCM3	8
hsa04660	T cell receptor signaling pathway	7/250	104/8031	0.0431055	0.129951	0.0914158	PDPK1/CHUK/CDC42/TNF/IKBKB/AKT1/IKBKG	7
hsa05210	Colorectal cancer	6/250	86/8031	0.0510554	0.148776	0.104659	RPS6KB1/DDB2/TP53/RAC1/MTOR/AKT1	6
hsa04931	Insulin resistance	7/250	108/8031	0.0510624	0.148776	0.104659	PCK2/RPS6KB1/PDPK1/MTOR/TNF/IKBKB/AKT1	7
hsa04068	FoxO signaling pathway	8/250	131/8031	0.0515273	0.148776	0.104659	PCK2/MDM2/CREBBP/PDPK1/CHUK/CSNK1E/IKBKB/AKT1	8
hsa05235	PD-L1 expression and PD-1 checkpoint pathway in cancer	6/250	89/8031	0.058521	0.166622	0.117213	RPS6KB1/MTOR/CHUK/IKBKB/AKT1/IKBKG	6
hsa05145	Toxoplasmosis	7/250	112/8031	0.0598914	0.168188	0.118315	PDPK1/IRAK1/CHUK/TNF/IKBKB/AKT1/IKBKG	7
hsa05162	Measles	8/250	138/8031	0.0659199	0.182059	0.128072	TP53/IRAK1/CHUK/TP73/IRF7/IKBKB/AKT1/IKBKG	8
hsa05222	Small cell lung cancer	6/250	92/8031	0.066607	0.182059	0.128072	DDB2/TP53/CHUK/IKBKB/AKT1/IKBKG	6
hsa05323	Rheumatoid arthritis	6/250	93/8031	0.0694405	0.187307	0.131764	ATP6V1D/ATP6V1B1/ATP6V1E1/TCIRG1/ATP6V0D2/TNF	6
hsa04120	Ubiquitin mediated proteolysis	8/250	140/8031	0.0704473	0.187555	0.131938	RBX1/PRPF19/DDB2/MDM2/DDB1/CUL4A/UBE2D2/UBE2L3	8
hsa04115	p53 signaling pathway	5/250	73/8031	0.0765153	0.201098	0.141466	DDB2/MDM2/TP53/MDM4/TP73	5
hsa05214	Glioma	5/250	75/8031	0.0837436	0.217309	0.15287	DDB2/MDM2/TP53/MTOR/AKT1	5
hsa01521	EGFR tyrosine kinase inhibitor resistance	5/250	79/8031	0.0992385	0.254299	0.178891	RPS6KB1/EIF4EBP1/MTOR/RPS6/AKT1	5
hsa05014	Amyotrophic lateral sclerosis (ALS)	4/250	57/8031	0.100833	0.255196	0.179521	TP53/RAC1/TNFRSF1B/TNF	4
hsa04064	NF-kappa B signaling pathway	6/250	104/8031	0.105107	0.259601	0.182621	TRIM25/IRAK1/CHUK/TNF/IKBKB/IKBKG	6
hsa04625	C-type lectin receptor signaling pathway	6/250	104/8031	0.105107	0.259601	0.182621	MDM2/CHUK/TNF/IKBKB/AKT1/IKBKG	6
hsa04370	VEGF signaling pathway	4/250	59/8031	0.110883	0.26949	0.189577	PXN/RAC1/CDC42/AKT1	4
hsa04662	B cell receptor signaling pathway	5/250	82/8031	0.11174	0.26949	0.189577	RAC1/CHUK/IKBKB/AKT1/IKBKG	5
hsa04213	Longevity regulating pathway - multiple species	4/250	62/8031	0.126754	0.302147	0.21255	RPS6KB1/RPTOR/MTOR/AKT1	4
hsa04210	Apoptosis	7/250	136/8031	0.13136	0.309528	0.217742	TP53/PDPK1/CHUK/TNF/IKBKB/AKT1/IKBKG	7
hsa05167	Kaposi sarcoma-associated herpesvirus infection	9/250	189/8031	0.135085	0.309792	0.217928	CREBBP/TP53/RAC1/MTOR/CHUK/IRF7/IKBKB/AKT1/IKBKG	9
hsa03008	Ribosome biogenesis in eukaryotes	6/250	112/8031	0.136006	0.309792	0.217928	FBL/NOP58/EIF6/NOP56/SNU13/GNL3	6
hsa04668	TNF signaling pathway	6/250	112/8031	0.136006	0.309792	0.217928	CHUK/TNFRSF1B/TNF/IKBKB/AKT1/IKBKG	6
hsa05418	Fluid shear stress and atherosclerosis	7/250	139/8031	0.142434	0.320868	0.22572	TP53/RAC1/CHUK/TNF/IKBKB/AKT1/IKBKG	7
hsa05130	Pathogenic Escherichia coli infection	9/250	192/8031	0.144524	0.322036	0.226542	ARHGEF1/RAC1/IRAK1/CHUK/CDC42/TNF/IKBKB/ARF1/IKBKG	9
hsa05164	Influenza A	8/250	170/8031	0.160259	0.34764	0.244553	CREBBP/TRIM25/CHUK/IRF7/TNF/IKBKB/AKT1/IKBKG	8
hsa04664	Fc epsilon RI signaling pathway	4/250	68/8031	0.161101	0.34764	0.244553	PDPK1/RAC1/TNF/AKT1	4
hsa05223	Non-small cell lung cancer	4/250	68/8031	0.161101	0.34764	0.244553	DDB2/TP53/PDPK1/AKT1	4
hsa04666	Fc gamma R-mediated phagocytosis	5/250	93/8031	0.163478	0.349093	0.245575	RPS6KB1/RAC1/DNM2/CDC42/AKT1	5
hsa04930	Type II diabetes mellitus	3/250	46/8031	0.171606	0.362389	0.254928	MTOR/TNF/IKBKB	3
hsa05230	Central carbon metabolism in cancer	4/250	70/8031	0.173239	0.362389	0.254928	TP53/MTOR/PDK1/AKT1	4
hsa04072	Phospholipase D signaling pathway	7/250	148/8031	0.178195	0.36899	0.259572	RHEB/MTOR/DNM3/DNM1/DNM2/ARF1/AKT1	7
hsa05218	Melanoma	4/250	72/8031	0.185683	0.38065	0.267774	DDB2/MDM2/TP53/AKT1	4
hsa01524	Platinum drug resistance	4/250	73/8031	0.192011	0.389726	0.274159	MDM2/TP53/PDPK1/AKT1	4
hsa04010	MAPK signaling pathway	12/250	294/8031	0.205463	0.412941	0.29049	RAP1B/TP53/RAC1/IRAK1/CHUK/CDC42/TNF/LAMTOR3/STK3/IKBKB/AKT1/IKBKG	12
hsa04380	Osteoclast differentiation	6/250	128/8031	0.208602	0.415178	0.292064	RAC1/CHUK/TNF/IKBKB/AKT1/IKBKG	6
hsa04728	Dopaminergic synapse	6/250	132/8031	0.228606	0.450618	0.316995	PPP2R1B/PPP2R1A/PPP2R2A/PPP2R2C/PPP2CA/AKT1	6
hsa04062	Chemokine signaling pathway	8/250	189/8031	0.235849	0.460468	0.323924	RAP1B/PXN/RAC1/CHUK/CDC42/IKBKB/AKT1/IKBKG	8
hsa05016	Huntington disease	12/250	306/8031	0.245021	0.473861	0.333345	TAF4/RCOR1/CREBBP/AP2S1/TP53/AP2M1/AP2A2/MTOR/TBP/POLR2H/POLR2E/AP2B1	12
hsa05322	Systemic lupus erythematosus	6/250	136/8031	0.249199	0.477437	0.33586	SNRPD3/ACTN4/SNRPD1/ACTN1/TNF/SNRPB	6
hsa04012	ErbB signaling pathway	4/250	85/8031	0.272326	0.516914	0.363632	RPS6KB1/EIF4EBP1/MTOR/AKT1	4
hsa04730	Long-term depression	3/250	60/8031	0.286824	0.539439	0.379477	PPP2R1B/PPP2R1A/PPP2CA	3
hsa05224	Breast cancer	6/250	147/8031	0.308186	0.574347	0.404034	RPS6KB1/DDB2/TP53/MTOR/NCOA3/AKT1	6
hsa04261	Adrenergic signaling in cardiomyocytes	6/250	149/8031	0.319188	0.582052	0.409454	PPP2R1B/PPP2R1A/PPP2R2A/PPP2R2C/PPP2CA/AKT1	6
hsa05226	Gastric cancer	6/250	149/8031	0.319188	0.582052	0.409454	RPS6KB1/DDB2/TP53/CTNNA1/MTOR/AKT1	6
hsa05216	Thyroid cancer	2/250	37/8031	0.320838	0.582052	0.409454	DDB2/TP53	2
hsa04657	IL-17 signaling pathway	4/250	94/8031	0.335804	0.603858	0.424794	CHUK/TNF/IKBKB/IKBKG	4
hsa04810	Regulation of actin cytoskeleton	8/250	214/8031	0.349445	0.622924	0.438206	VCL/ACTN4/PIKFYVE/PXN/ARHGEF1/RAC1/ACTN1/CDC42	8
hsa04218	Cellular senescence	6/250	156/8031	0.358093	0.632837	0.445179	MDM2/RHEB/TP53/EIF4EBP1/MTOR/AKT1	6
hsa05219	Bladder cancer	2/250	41/8031	0.36653	0.639328	0.449746	MDM2/TP53	2
hsa04114	Oocyte meiosis	5/250	128/8031	0.368004	0.639328	0.449746	RBX1/BUB1/PPP2R1B/PPP2R1A/PPP2CA	5
hsa04933	AGE-RAGE signaling pathway in diabetic complications	4/250	100/8031	0.378552	0.65	0.457253	RAC1/CDC42/TNF/AKT1	4
hsa04310	Wnt signaling pathway	6/250	160/8031	0.380488	0.65	0.457253	RBX1/CREBBP/TP53/RUVBL1/RAC1/CSNK1E	6
hsa05146	Amoebiasis	4/250	102/8031	0.392766	0.665216	0.467957	VCL/ACTN4/ACTN1/TNF	4
hsa00190	Oxidative phosphorylation	5/250	133/8031	0.39913	0.665216	0.467957	ATP6V1D/ATP6V1B1/ATP6V1E1/TCIRG1/ATP6V0D2	5
hsa05017	Spinocerebellar ataxia	5/250	133/8031	0.39913	0.665216	0.467957	KAT5/MTOR/NOP56/TBP/AKT1	5
hsa04659	Th17 cell differentiation	4/250	107/8031	0.428059	0.707678	0.497827	MTOR/CHUK/IKBKB/IKBKG	4
hsa03320	PPAR signaling pathway	3/250	77/8031	0.431599	0.707823	0.497929	PCK2/PDPK1/ILK	3
hsa00770	Pantothenate and CoA biosynthesis	1/250	19/8031	0.452035	0.735455	0.517367	DPYS	1
hsa05152	Tuberculosis	6/250	180/8031	0.491432	0.783552	0.551202	CREBBP/TCIRG1/ATP6V0D2/IRAK1/TNF/AKT1	6
hsa04330	Notch signaling pathway	2/250	53/8031	0.494939	0.783552	0.551202	SNW1/CREBBP	2
hsa04360	Axon guidance	6/250	181/8031	0.496846	0.783552	0.551202	DPYSL5/DPYSL2/RAC1/PDK1/ILK/CDC42	6
hsa04932	Non-alcoholic fatty liver disease (NAFLD)	5/250	149/8031	0.496887	0.783552	0.551202	RAC1/CDC42/TNF/IKBKB/AKT1	5
hsa04614	Renin-angiotensin system	1/250	23/8031	0.517305	0.80339	0.565158	ATP6AP2	1
hsa04964	Proximal tubule bicarbonate reclamation	1/250	23/8031	0.517305	0.80339	0.565158	PCK2	1
hsa00240	Pyrimidine metabolism	2/250	57/8031	0.533991	0.816927	0.57468	DPYS/CDA	2
hsa05134	Legionellosis	2/250	57/8031	0.533991	0.816927	0.57468	TNF/ARF1	2
hsa04611	Platelet activation	4/250	124/8031	0.542794	0.824243	0.579827	RAP1B/TLN1/ARHGEF1/AKT1	4
hsa04658	Th1 and Th2 cell differentiation	3/250	92/8031	0.549978	0.829011	0.583181	CHUK/IKBKB/IKBKG	3
hsa04142	Lysosome	4/250	128/8031	0.568092	0.850065	0.597992	AP1M2/TCIRG1/ATP6V0D2/AP1B1	4
hsa04014	Ras signaling pathway	7/250	232/8031	0.588162	0.868075	0.610661	RAP1B/RAC1/CHUK/CDC42/IKBKB/AKT1/IKBKG	7
hsa05217	Basal cell carcinoma	2/250	63/8031	0.588597	0.868075	0.610661	DDB2/TP53	2
hsa05225	Hepatocellular carcinoma	5/250	168/8031	0.604252	0.884355	0.622114	RPS6KB1/DDB2/TP53/MTOR/AKT1	5
hsa00020	Citrate cycle (TCA cycle)	1/250	30/8031	0.613441	0.884355	0.622114	PCK2	1
hsa04371	Apelin signaling pathway	4/250	137/8031	0.622066	0.884355	0.622114	RPS6KB1/MTOR/RPS6/AKT1	4
hsa04720	Long-term potentiation	2/250	67/8031	0.622294	0.884355	0.622114	RAP1B/CREBBP	2
hsa00410	beta-Alanine metabolism	1/250	31/8031	0.625519	0.884355	0.622114	DPYS	1
hsa05310	Asthma	1/250	31/8031	0.625519	0.884355	0.622114	TNF	1
hsa04922	Glucagon signaling pathway	3/250	106/8031	0.646362	0.907563	0.63844	PCK2/CREBBP/AKT1	3
hsa00562	Inositol phosphate metabolism	2/250	72/8031	0.661377	0.922328	0.648827	FIG4/PIKFYVE	2
hsa04621	NOD-like receptor signaling pathway	5/250	181/8031	0.669701	0.927626	0.652553	CHUK/IRF7/TNF/IKBKB/IKBKG	5
hsa05133	Pertussis	2/250	76/8031	0.690261	0.932045	0.655662	IRAK1/TNF	2
hsa04960	Aldosterone-regulated sodium reabsorption	1/250	37/8031	0.690491	0.932045	0.655662	PDPK1	1
hsa05143	African trypanosomiasis	1/250	37/8031	0.690491	0.932045	0.655662	TNF	1
hsa05140	Leishmaniasis	2/250	77/8031	0.697158	0.932045	0.655662	IRAK1/TNF	2
hsa05330	Allograft rejection	1/250	38/8031	0.70017	0.932045	0.655662	TNF	1
hsa05340	Primary immunodeficiency	1/250	38/8031	0.70017	0.932045	0.655662	IKBKG	1
hsa00620	Pyruvate metabolism	1/250	39/8031	0.709548	0.933766	0.656873	PCK2	1
hsa00983	Drug metabolism - other enzymes	2/250	79/8031	0.710573	0.933766	0.656873	DPYS/CDA	2
hsa05202	Transcriptional misregulation in cancer	5/250	192/8031	0.719257	0.936632	0.658889	PER2/DDB2/MDM2/TP53/SUPT3H	5
hsa04935	Growth hormone synthesis, secretion and action	3/250	119/8031	0.721987	0.936632	0.658889	CREBBP/MTOR/AKT1	3
hsa04216	Ferroptosis	1/250	41/8031	0.727436	0.936632	0.658889	TP53	1
hsa04714	Thermogenesis	6/250	231/8031	0.73103	0.936632	0.658889	RPS6KB1/RHEB/RPTOR/MTOR/RPS6/MLST8	6
hsa05332	Graft-versus-host disease	1/250	42/8031	0.735965	0.937098	0.659217	TNF	1
hsa04940	Type I diabetes mellitus	1/250	43/8031	0.744227	0.941769	0.662502	TNF	1
hsa05168	Herpes simplex virus 1 infection	13/250	491/8031	0.767435	0.965179	0.67897	SRSF9/RHEB/TP53/EIF4EBP1/MTOR/IRAK1/CHUK/IRF7/TNF/IKBKB/AKT1/SRSF8/IKBKG	13
hsa04973	Carbohydrate digestion and absorption	1/250	47/8031	0.77478	0.968475	0.681289	AKT1	1
hsa04015	Rap1 signaling pathway	5/250	210/8031	0.788543	0.976247	0.686756	RAP1B/TLN1/RAC1/CDC42/AKT1	5
hsa04340	Hedgehog signaling pathway	1/250	50/8031	0.795284	0.976247	0.686756	CSNK1E	1
hsa05144	Malaria	1/250	50/8031	0.795284	0.976247	0.686756	TNF	1
hsa04914	Progesterone-mediated oocyte maturation	2/250	99/8031	0.81917	0.991494	0.697483	BUB1/AKT1	2
hsa03460	Fanconi anemia pathway	1/250	54/8031	0.819758	0.991494	0.697483	REV1	1
hsa04061	Viral protein interaction with cytokine and cytokine receptor	2/250	100/8031	0.823502	0.991494	0.697483	TNFRSF1B/TNF	2
hsa04923	Regulation of lipolysis in adipocytes	1/250	56/8031	0.83088	0.991494	0.697483	AKT1	1
hsa04972	Pancreatic secretion	2/250	102/8031	0.831888	0.991494	0.697483	RAP1B/RAC1	2
hsa05416	Viral myocarditis	1/250	60/8031	0.851113	0.999169	0.702882	RAC1	1
hsa05206	MicroRNAs in cancer	7/250	310/8031	0.85547	0.999169	0.702882	MDM2/CREBBP/TP53/RPTOR/MTOR/MDM4/IKBKB	7
hsa04929	GnRH secretion	1/250	64/8031	0.868934	0.999169	0.702882	AKT1	1
hsa05321	Inflammatory bowel disease (IBD)	1/250	65/8031	0.873047	0.999169	0.702882	TNF	1
hsa00010	Glycolysis / Gluconeogenesis	1/250	68/8031	0.88463	0.999169	0.702882	PCK2	1
hsa04137	Mitophagy - animal	1/250	68/8031	0.88463	0.999169	0.702882	TP53	1
hsa04630	JAK-STAT signaling pathway	3/250	162/8031	0.885328	0.999169	0.702882	CREBBP/MTOR/AKT1	3
hsa04917	Prolactin signaling pathway	1/250	70/8031	0.891761	0.999169	0.702882	AKT1	1
hsa04024	cAMP signaling pathway	4/250	216/8031	0.909219	0.999169	0.702882	RAP1B/CREBBP/RAC1/AKT1	4
hsa05412	Arrhythmogenic right ventricular cardiomyopathy (ARVC)	1/250	77/8031	0.913434	0.999169	0.702882	CTNNA1	1
hsa04612	Antigen processing and presentation	1/250	78/8031	0.916155	0.999169	0.702882	TNF	1
hsa04650	Natural killer cell mediated cytotoxicity	2/250	131/8031	0.918991	0.999169	0.702882	RAC1/TNF	2
hsa04915	Estrogen signaling pathway	2/250	138/8031	0.932473	0.999169	0.702882	NCOA3/AKT1	2
hsa05410	Hypertrophic cardiomyopathy (HCM)	1/250	90/8031	0.942864	0.999169	0.702882	TNF	1
hsa04912	GnRH signaling pathway	1/250	93/8031	0.948093	0.999169	0.702882	CDC42	1
hsa05414	Dilated cardiomyopathy (DCM)	1/250	96/8031	0.952845	0.999169	0.702882	TNF	1
hsa04070	Phosphatidylinositol signaling system	1/250	97/8031	0.954331	0.999169	0.702882	PIKFYVE	1
hsa04713	Circadian entrainment	1/250	97/8031	0.954331	0.999169	0.702882	PER2	1
hsa00564	Glycerophospholipid metabolism	1/250	98/8031	0.95577	0.999169	0.702882	LYPLA1	1
hsa04640	Hematopoietic cell lineage	1/250	99/8031	0.957164	0.999169	0.702882	TNF	1
hsa04916	Melanogenesis	1/250	101/8031	0.959821	0.999169	0.702882	CREBBP	1
hsa04217	Necroptosis	2/250	159/8031	0.961315	0.999169	0.702882	TNF/PPIA	2
hsa04928	Parathyroid hormone synthesis, secretion and action	1/250	106/8031	0.965769	0.999169	0.702882	ARHGEF1	1
hsa04141	Protein processing in endoplasmic reticulum	2/250	167/8031	0.968832	0.999169	0.702882	RBX1/UBE2D2	2
hsa04725	Cholinergic synapse	1/250	113/8031	0.972651	0.999169	0.702882	AKT1	1
hsa05010	Alzheimer disease	6/250	369/8031	0.976187	0.999169	0.702882	MTOR/CHUK/CSNK1E/TNF/IKBKB/AKT1	6
hsa04926	Relaxin signaling pathway	1/250	129/8031	0.98364	0.999169	0.702882	AKT1	1
hsa04270	Vascular smooth muscle contraction	1/250	135/8031	0.986511	0.999169	0.702882	ARHGEF1	1
hsa04550	Signaling pathways regulating pluripotency of stem cells	1/250	143/8031	0.989573	0.999169	0.702882	AKT1	1
hsa04934	Cushing syndrome	1/250	155/8031	0.992918	0.999169	0.702882	RAP1B	1
hsa04022	cGMP-PKG signaling pathway	1/250	167/8031	0.995192	0.999169	0.702882	AKT1	1
hsa05012	Parkinson disease	2/250	249/8031	0.996894	0.999169	0.702882	TP53/UBE2L3	2
hsa04060	Cytokine-cytokine receptor interaction	2/250	294/8031	0.999169	0.999169	0.702882	TNFRSF1B/TNF	2

## Sheet: Classical_Reactome
ID	Description	GeneRatio	BgRatio	pvalue	p.adjust	qvalue	geneID	Count
R-HSA-72163	mRNA Splicing - Major Pathway	69/330	183/10654	7.38802e-58	5.49669e-55	3.3285e-55	AQR/RBM22/SNRPD3/PHF5A/SF3A2/PRPF19/SRSF9/SYF2/SNRPA/SNRPC/SNRPB2/LSM8/LSM7/SNRPA1/PRPF38A/SNW1/SNRNP40/CASC3/PRPF6/SNRPF/EIF4A3/TXNL4A/SNRPG/UPF3B/SLU7/SNRPD1/SRRM2/LSM3/SF3B3/PPIH/SART1/DDX23/USP39/PRPF3/SNRNP200/MAGOHB/PRPF31/HNRNPM/NCBP2/SF3B1/SNRPD2/RBM5/XAB2/SF3B5/CDC40/BCAS2/MAGOH/CDC5L/PPIL1/PRPF4/LSM2/CRNKL1/WBP4/SNU13/BUD31/CWC22/EFTUD2/SNRPE/LSM5/SNRPB/POLR2H/LSM6/PLRG1/PRPF8/RBM8A/LSM…	69
R-HSA-72172	mRNA Splicing	69/330	191/10654	2.38118e-56	8.85798e-54	5.36391e-54	AQR/RBM22/SNRPD3/PHF5A/SF3A2/PRPF19/SRSF9/SYF2/SNRPA/SNRPC/SNRPB2/LSM8/LSM7/SNRPA1/PRPF38A/SNW1/SNRNP40/CASC3/PRPF6/SNRPF/EIF4A3/TXNL4A/SNRPG/UPF3B/SLU7/SNRPD1/SRRM2/LSM3/SF3B3/PPIH/SART1/DDX23/USP39/PRPF3/SNRNP200/MAGOHB/PRPF31/HNRNPM/NCBP2/SF3B1/SNRPD2/RBM5/XAB2/SF3B5/CDC40/BCAS2/MAGOH/CDC5L/PPIL1/PRPF4/LSM2/CRNKL1/WBP4/SNU13/BUD31/CWC22/EFTUD2/SNRPE/LSM5/SNRPB/POLR2H/LSM6/PLRG1/PRPF8/RBM8A/LSM…	69
R-HSA-72203	Processing of Capped Intron-Containing Pre-mRNA	69/330	244/10654	4.24389e-48	1.05249e-45	6.37328e-46	AQR/RBM22/SNRPD3/PHF5A/SF3A2/PRPF19/SRSF9/SYF2/SNRPA/SNRPC/SNRPB2/LSM8/LSM7/SNRPA1/PRPF38A/SNW1/SNRNP40/CASC3/PRPF6/SNRPF/EIF4A3/TXNL4A/SNRPG/UPF3B/SLU7/SNRPD1/SRRM2/LSM3/SF3B3/PPIH/SART1/DDX23/USP39/PRPF3/SNRNP200/MAGOHB/PRPF31/HNRNPM/NCBP2/SF3B1/SNRPD2/RBM5/XAB2/SF3B5/CDC40/BCAS2/MAGOH/CDC5L/PPIL1/PRPF4/LSM2/CRNKL1/WBP4/SNU13/BUD31/CWC22/EFTUD2/SNRPE/LSM5/SNRPB/POLR2H/LSM6/PLRG1/PRPF8/RBM8A/LSM…	69
R-HSA-927802	Nonsense-Mediated Decay (NMD)	33/330	115/10654	2.36353e-23	3.51693e-21	2.12966e-21	RPL18A/CASC3/EIF4A3/SMG9/UPF3B/RPL15/PABPC1/MAGOHB/PPP2R1A/PPP2R2A/NCBP2/RPS7/RPL7/GSPT2/UPF2/ETF1/MAGOH/RPL11/UPF3A/RPS6/RPS29/RPS14/RPS18/GSPT1/SMG1/RPL37A/PPP2CA/RPL23/SMG7/SMG8/RBM8A/UPF1/RPS5	33
R-HSA-975957	Nonsense Mediated Decay (NMD) enhanced by the Exon Junction Complex (EJC)	33/330	115/10654	2.36353e-23	3.51693e-21	2.12966e-21	RPL18A/CASC3/EIF4A3/SMG9/UPF3B/RPL15/PABPC1/MAGOHB/PPP2R1A/PPP2R2A/NCBP2/RPS7/RPL7/GSPT2/UPF2/ETF1/MAGOH/RPL11/UPF3A/RPS6/RPS29/RPS14/RPS18/GSPT1/SMG1/RPL37A/PPP2CA/RPL23/SMG7/SMG8/RBM8A/UPF1/RPS5	33
R-HSA-72165	mRNA Splicing - Minor Pathway	22/330	52/10654	3.6858e-20	4.5704e-18	2.76759e-18	SNRPD3/SNRNP40/PRPF6/SNRPF/TXNL4A/SNRPG/SNRPD1/SF3B3/DDX23/SNRNP200/NCBP2/SF3B1/SNRPD2/SF3B5/LSM2/SNU13/EFTUD2/SNRPE/SNRPB/POLR2H/PRPF8/POLR2E	22
R-HSA-166208	mTORC1-mediated signalling	16/330	23/10654	1.00984e-19	1.07332e-17	6.49944e-18	RPS6KB1/LAMTOR5/RHEB/RRAGB/LAMTOR1/RPTOR/EIF4EBP1/LAMTOR4/MTOR/LAMTOR2/RRAGD/RRAGC/RPS6/RRAGA/LAMTOR3/MLST8	16
R-HSA-73780	RNA Polymerase III Chain Elongation	14/330	18/10654	1.56024e-18	1.45103e-16	8.78663e-17	POLR3B/POLR3E/POLR1D/POLR3C/POLR3H/POLR3GL/POLR3A/POLR1C/POLR3F/CRCP/POLR3D/POLR3G/POLR2H/POLR2E	14
R-HSA-76066	RNA Polymerase III Transcription Initiation From Type 2 Promoter	15/330	27/10654	2.1014e-16	1.73716e-14	1.05193e-14	POLR3B/POLR3E/POLR1D/POLR3C/POLR3H/POLR3GL/POLR3A/POLR1C/POLR3F/TBP/CRCP/POLR3D/POLR3G/POLR2H/POLR2E	15
R-HSA-73980	RNA Polymerase III Transcription Termination	14/330	23/10654	3.62049e-16	2.69364e-14	1.63113e-14	POLR3B/POLR3E/POLR1D/POLR3C/POLR3H/POLR3GL/POLR3A/POLR1C/POLR3F/CRCP/POLR3D/POLR3G/POLR2H/POLR2E	14
R-HSA-76061	RNA Polymerase III Transcription Initiation From Type 1 Promoter	15/330	28/10654	4.40049e-16	2.72831e-14	1.65212e-14	POLR3B/POLR3E/POLR1D/POLR3C/POLR3H/POLR3GL/POLR3A/POLR1C/POLR3F/TBP/CRCP/POLR3D/POLR3G/POLR2H/POLR2E	15
R-HSA-76071	RNA Polymerase III Transcription Initiation From Type 3 Promoter	15/330	28/10654	4.40049e-16	2.72831e-14	1.65212e-14	POLR3B/POLR3E/POLR1D/POLR3C/POLR3H/POLR3GL/POLR3A/POLR1C/POLR3F/TBP/CRCP/POLR3D/POLR3G/POLR2H/POLR2E	15
R-HSA-165159	mTOR signalling	17/330	40/10654	6.87205e-16	3.93293e-14	2.38157e-14	RPS6KB1/LAMTOR5/RHEB/RRAGB/LAMTOR1/RPTOR/EIF4EBP1/LAMTOR4/MTOR/LAMTOR2/RRAGD/RRAGC/RPS6/RRAGA/LAMTOR3/AKT1/MLST8	17
R-HSA-3700989	Transcriptional Regulation by TP53	45/330	365/10654	1.04224e-15	5.53875e-14	3.35397e-14	TAF4/LAMTOR5/DDB2/MDM2/RHEB/CREBBP/RRAGB/TAF12/TP53/LAMTOR1/RICTOR/TAF10/RPTOR/PPP2R1B/TAF7/PPP2R1A/TAF9B/KAT5/TP53BP2/LAMTOR4/PDPK1/MTOR/TAF11/MDM4/LAMTOR2/RRAGD/TAF5/TAF7L/RRAGC/MEAF6/TAF2/TP73/PCNA/RBBP7/RRAGA/TAF9/TBP/TAF6/TAF1/POLR2H/PPP2CA/LAMTOR3/AKT1/MLST8/POLR2E	45
R-HSA-5633007	Regulation of TP53 Activity	29/330	160/10654	8.28843e-15	4.11106e-13	2.48944e-13	TAF4/MDM2/TAF12/TP53/RICTOR/TAF10/PPP2R1B/TAF7/PPP2R1A/TAF9B/KAT5/TP53BP2/PDPK1/MTOR/TAF11/MDM4/TAF5/TAF7L/MEAF6/TAF2/TP73/RBBP7/TAF9/TBP/TAF6/TAF1/PPP2CA/AKT1/MLST8	29
R-HSA-167161	HIV Transcription Initiation	17/330	47/10654	1.74288e-14	6.17478e-13	3.73912e-13	TAF4/TAF12/TAF10/TAF7/TAF9B/TAF11/TAF5/TAF7L/TAF2/TAF9/TBP/GTF2A2/TAF6/TAF1/POLR2H/GTF2A1/POLR2E	17
R-HSA-167162	RNA Polymerase II HIV Promoter Escape	17/330	47/10654	1.74288e-14	6.17478e-13	3.73912e-13	TAF4/TAF12/TAF10/TAF7/TAF9B/TAF11/TAF5/TAF7L/TAF2/TAF9/TBP/GTF2A2/TAF6/TAF1/POLR2H/GTF2A1/POLR2E	17
R-HSA-73776	RNA Polymerase II Promoter Escape	17/330	47/10654	1.74288e-14	6.17478e-13	3.73912e-13	TAF4/TAF12/TAF10/TAF7/TAF9B/TAF11/TAF5/TAF7L/TAF2/TAF9/TBP/GTF2A2/TAF6/TAF1/POLR2H/GTF2A1/POLR2E	17
R-HSA-73779	RNA Polymerase II Transcription Pre-Initiation And Promoter Opening	17/330	47/10654	1.74288e-14	6.17478e-13	3.73912e-13	TAF4/TAF12/TAF10/TAF7/TAF9B/TAF11/TAF5/TAF7L/TAF2/TAF9/TBP/GTF2A2/TAF6/TAF1/POLR2H/GTF2A1/POLR2E	17
R-HSA-75953	RNA Polymerase II Transcription Initiation	17/330	47/10654	1.74288e-14	6.17478e-13	3.73912e-13	TAF4/TAF12/TAF10/TAF7/TAF9B/TAF11/TAF5/TAF7L/TAF2/TAF9/TBP/GTF2A2/TAF6/TAF1/POLR2H/GTF2A1/POLR2E	17
R-HSA-76042	RNA Polymerase II Transcription Initiation And Promoter Clearance	17/330	47/10654	1.74288e-14	6.17478e-13	3.73912e-13	TAF4/TAF12/TAF10/TAF7/TAF9B/TAF11/TAF5/TAF7L/TAF2/TAF9/TBP/GTF2A2/TAF6/TAF1/POLR2H/GTF2A1/POLR2E	17
R-HSA-9639288	Amino acids regulate mTORC1	18/330	55/10654	2.21265e-14	7.33606e-13	4.44232e-13	ATP6V1D/ATP6V1B1/ATP6V1E1/LAMTOR5/RHEB/RRAGB/TCIRG1/LAMTOR1/ATP6V0D2/RPTOR/LAMTOR4/MTOR/LAMTOR2/RRAGD/RRAGC/RRAGA/LAMTOR3/MLST8	18
R-HSA-1834949	Cytosolic sensors of pathogen-associated DNA	19/330	63/10654	2.26787e-14	7.33606e-13	4.44232e-13	POLR3B/CREBBP/POLR3E/POLR1D/POLR3C/POLR3H/POLR3GL/CHUK/POLR3A/POLR1C/POLR3F/CRCP/IRF7/POLR3D/POLR3G/POLR2H/IKBKB/POLR2E/IKBKG	19
R-HSA-5663205	Infectious disease	44/330	383/10654	2.98292e-14	9.24706e-13	5.59952e-13	RBX1/RPL18A/AP1M2/TSG101/TAF4/AP2S1/TAF12/KPNB1/AP2M1/TAF10/RPL15/TAF7/MVB12A/NCBP2/AP2A2/RPS7/RPL7/TAF9B/RAC1/AP1B1/TAF11/TAF5/TAF7L/RPL11/VPS28/TAF2/RPS6/TAF9/TBP/RPS29/GTF2A2/RPS14/RPS18/TAF6/TAF1/POLR2H/RPL37A/PPIA/RPL23/ARF1/GTF2A1/RPS5/POLR2E/AP2B1	44
R-HSA-76046	RNA Polymerase III Transcription Initiation	15/330	36/10654	5.22483e-14	1.55491e-12	9.4157e-13	POLR3B/POLR3E/POLR1D/POLR3C/POLR3H/POLR3GL/POLR3A/POLR1C/POLR3F/TBP/CRCP/POLR3D/POLR3G/POLR2H/POLR2E	15
R-HSA-3214847	HATs acetylate histones	26/330	142/10654	1.67277e-13	4.689e-12	2.8394e-12	YEATS4/BRD8/TAF5L/CREBBP/EPC1/TAF12/TAF10/TADA3/TADA2B/RUVBL1/ING3/MORF4L1/KAT5/VPS72/TRRAP/TADA1/MRGBP/SUPT3H/DMAP1/MEAF6/RBBP7/TAF9/EP400/MORF4L2/ATXN7L3/RUVBL2	26
R-HSA-8943724	Regulation of PTEN gene transcription	18/330	61/10654	1.70165e-13	4.689e-12	2.8394e-12	SNAI1/LAMTOR5/RHEB/RCOR1/RRAGB/TP53/LAMTOR1/RPTOR/MTA1/LAMTOR4/MTOR/LAMTOR2/RRAGD/RRAGC/RBBP7/RRAGA/LAMTOR3/MLST8	18
R-HSA-74158	RNA Polymerase III Transcription	15/330	41/10654	5.17135e-13	1.32672e-11	8.03389e-12	POLR3B/POLR3E/POLR1D/POLR3C/POLR3H/POLR3GL/POLR3A/POLR1C/POLR3F/TBP/CRCP/POLR3D/POLR3G/POLR2H/POLR2E	15
R-HSA-749476	RNA Polymerase III Abortive And Retractive Initiation	15/330	41/10654	5.17135e-13	1.32672e-11	8.03389e-12	POLR3B/POLR3E/POLR1D/POLR3C/POLR3H/POLR3GL/POLR3A/POLR1C/POLR3F/TBP/CRCP/POLR3D/POLR3G/POLR2H/POLR2E	15
R-HSA-380972	Energy dependent regulation of mTOR by LKB1-AMPK	13/330	29/10654	8.299e-13	2.05815e-11	1.24631e-11	LAMTOR5/RHEB/RRAGB/LAMTOR1/RPTOR/LAMTOR4/MTOR/LAMTOR2/RRAGD/RRAGC/RRAGA/LAMTOR3/MLST8	13
R-HSA-162906	HIV Infection	32/330	233/10654	1.00159e-12	2.32574e-11	1.40834e-11	RBX1/AP1M2/TSG101/TAF4/AP2S1/TAF12/KPNB1/AP2M1/TAF10/TAF7/MVB12A/NCBP2/AP2A2/TAF9B/RAC1/AP1B1/TAF11/TAF5/TAF7L/VPS28/TAF2/TAF9/TBP/GTF2A2/TAF6/TAF1/POLR2H/PPIA/ARF1/GTF2A1/POLR2E/AP2B1	32
R-HSA-141424	Amplification of signal from the kinetochores	21/330	96/10654	1.03158e-12	2.32574e-11	1.40834e-11	DYNC1LI2/NDC80/NUF2/DYNC1LI1/CENPC/SPC25/BUB1/PPP2R1B/PPP2R1A/KNL1/DYNC1H1/NSL1/PMF1/BUB3/ZWINT/DYNLL1/DYNC1I2/DSN1/PPP2CA/SPC24/MIS12	21
R-HSA-141444	Amplification of signal from unattached kinetochores via a MAD2 inhibitory signal	21/330	96/10654	1.03158e-12	2.32574e-11	1.40834e-11	DYNC1LI2/NDC80/NUF2/DYNC1LI1/CENPC/SPC25/BUB1/PPP2R1B/PPP2R1A/KNL1/DYNC1H1/NSL1/PMF1/BUB3/ZWINT/DYNLL1/DYNC1I2/DSN1/PPP2CA/SPC24/MIS12	21
R-HSA-167172	Transcription of the HIV genome	18/330	73/10654	5.08441e-12	1.11259e-10	6.73724e-11	TAF4/TAF12/TAF10/TAF7/NCBP2/TAF9B/TAF11/TAF5/TAF7L/TAF2/TAF9/TBP/GTF2A2/TAF6/TAF1/POLR2H/GTF2A1/POLR2E	18
R-HSA-5663220	RHO GTPases Activate Formins	24/330	140/10654	6.51303e-12	1.38448e-10	8.38369e-11	DYNC1LI2/NDC80/NUF2/DYNC1LI1/CENPC/SPC25/RHOC/BUB1/PPP2R1B/PPP2R1A/KNL1/RAC1/DYNC1H1/NSL1/PMF1/BUB3/ZWINT/DYNLL1/DYNC1I2/CDC42/DSN1/PPP2CA/SPC24/MIS12	24
R-HSA-9010553	Regulation of expression of SLITs and ROBOs	26/330	171/10654	1.43751e-11	2.97084e-10	1.79898e-10	RBX1/RPL18A/CASC3/EIF4A3/UPF3B/RPL15/PABPC1/MAGOHB/NCBP2/RPS7/RPL7/GSPT2/UPF2/ETF1/MAGOH/RPL11/UPF3A/RPS6/RPS29/RPS14/RPS18/GSPT1/RPL37A/RPL23/RBM8A/RPS5	26
R-HSA-6781827	Transcription-Coupled Nucleotide Excision Repair (TC-NER)	18/330	79/10654	2.14923e-11	4.3217e-10	2.61699e-10	AQR/RBX1/PRPF19/POLD3/COPS3/COPS2/DDB1/COPS6/POLD4/COPS5/XAB2/COPS7B/CUL4A/PCNA/POLD1/POLR2H/POLR2E/POLD2	18
R-HSA-69618	Mitotic Spindle Checkpoint	21/330	112/10654	2.40079e-11	4.70049e-10	2.84636e-10	DYNC1LI2/NDC80/NUF2/DYNC1LI1/CENPC/SPC25/BUB1/PPP2R1B/PPP2R1A/KNL1/DYNC1H1/NSL1/PMF1/BUB3/ZWINT/DYNLL1/DYNC1I2/DSN1/PPP2CA/SPC24/MIS12	21
R-HSA-376176	Signaling by ROBO receptors	29/330	218/10654	2.72934e-11	5.20674e-10	3.15292e-10	RBX1/RPL18A/CASC3/EIF4A3/UPF3B/RPL15/PABPC1/MAGOHB/NCBP2/RPS7/RPL7/GSPT2/RAC1/UPF2/ETF1/MAGOH/CAP1/RPL11/UPF3A/RPS6/RPS29/CDC42/RPS14/RPS18/GSPT1/RPL37A/RPL23/RBM8A/RPS5	29
R-HSA-674695	RNA Polymerase II Pre-transcription Events	18/330	84/10654	6.44839e-11	1.1994e-09	7.26293e-10	TAF4/TAF12/TAF10/TAF7/NCBP2/TAF9B/TAF11/TAF5/TAF7L/TAF2/TAF9/TBP/GTF2A2/TAF6/TAF1/POLR2H/GTF2A1/POLR2E	18
R-HSA-5696398	Nucleotide Excision Repair	20/330	111/10654	1.54189e-10	2.79797e-09	1.6943e-09	AQR/RBX1/PRPF19/DDB2/POLD3/COPS3/COPS2/DDB1/COPS6/POLD4/RUVBL1/COPS5/XAB2/COPS7B/CUL4A/PCNA/POLD1/POLR2H/POLR2E/POLD2	20
R-HSA-2500257	Resolution of Sister Chromatid Cohesion	21/330	126/10654	2.43001e-10	4.30458e-09	2.60662e-09	DYNC1LI2/NDC80/NUF2/DYNC1LI1/CENPC/SPC25/BUB1/PPP2R1B/PPP2R1A/KNL1/DYNC1H1/NSL1/PMF1/BUB3/ZWINT/DYNLL1/DYNC1I2/DSN1/PPP2CA/SPC24/MIS12	21
R-HSA-162599	Late Phase of HIV Life Cycle	22/330	139/10654	2.5329e-10	4.3825e-09	2.65381e-09	TSG101/TAF4/TAF12/TAF10/TAF7/MVB12A/NCBP2/TAF9B/TAF11/TAF5/TAF7L/VPS28/TAF2/TAF9/TBP/GTF2A2/TAF6/TAF1/POLR2H/PPIA/GTF2A1/POLR2E	22
R-HSA-975956	Nonsense Mediated Decay (NMD) independent of the Exon Junction Complex (EJC)	18/330	95/10654	5.52681e-10	9.34534e-09	5.65903e-09	RPL18A/RPL15/PABPC1/NCBP2/RPS7/RPL7/GSPT2/ETF1/RPL11/RPS6/RPS29/RPS14/RPS18/GSPT1/RPL37A/RPL23/UPF1/RPS5	18
R-HSA-446353	Cell-extracellular matrix interactions	9/330	18/10654	8.95461e-10	1.4805e-08	8.96508e-09	PXN/LIMS2/PARVA/FERMT2/RSU1/ACTN1/ILK/PARVB/LIMS1	9
R-HSA-73856	RNA Polymerase II Transcription Termination	15/330	67/10654	1.35713e-09	2.19502e-08	1.32918e-08	SNRPD3/SRSF9/CASC3/SNRPF/EIF4A3/SNRPG/UPF3B/SLU7/MAGOHB/NCBP2/CDC40/MAGOH/SNRPE/SNRPB/RBM8A	15
R-HSA-162587	HIV Life Cycle	22/330	152/10654	1.4698e-09	2.32666e-08	1.4089e-08	TSG101/TAF4/TAF12/TAF10/TAF7/MVB12A/NCBP2/TAF9B/TAF11/TAF5/TAF7L/VPS28/TAF2/TAF9/TBP/GTF2A2/TAF6/TAF1/POLR2H/PPIA/GTF2A1/POLR2E	22
R-HSA-6804756	Regulation of TP53 Activity through Phosphorylation	17/330	92/10654	2.52242e-09	3.90974e-08	2.36753e-08	TAF4/MDM2/TAF12/TP53/TAF10/TAF7/TAF9B/KAT5/TAF11/MDM4/TAF5/TAF7L/TAF2/TAF9/TBP/TAF6/TAF1	17
R-HSA-1257604	PIP3 activates AKT signaling	29/330	264/10654	2.75198e-09	4.17851e-08	2.53028e-08	SNAI1/LAMTOR5/MDM2/RHEB/RCOR1/RRAGB/STRN/TP53/LAMTOR1/RICTOR/RPTOR/PPP2R1B/PPP2R1A/MTA1/LAMTOR4/PDPK1/RAC1/MTOR/LAMTOR2/RRAGD/IRAK1/CHUK/RRAGC/RBBP7/RRAGA/PPP2CA/LAMTOR3/AKT1/MLST8	29
R-HSA-6807505	RNA polymerase II transcribes snRNA genes	15/330	74/10654	5.88079e-09	8.75062e-08	5.2989e-08	INTS6/INTS3/NCBP2/INTS5/TAF11/TAF5/TAF8/TAF9/TBP/GTF2A2/INTS1/TAF6/POLR2H/GTF2A1/POLR2E	15
R-HSA-6804757	Regulation of TP53 Degradation	11/330	36/10654	6.40883e-09	9.10655e-08	5.51444e-08	MDM2/TP53/RICTOR/PPP2R1B/PPP2R1A/PDPK1/MTOR/MDM4/PPP2CA/AKT1/MLST8	11
R-HSA-3247509	Chromatin modifying enzymes	29/330	274/10654	6.48719e-09	9.10655e-08	5.51444e-08	YEATS4/BRD8/TAF5L/RCOR1/CREBBP/EPC1/TAF12/TAF10/TADA3/TADA2B/RUVBL1/ING3/HMG20B/MORF4L1/MTA1/KAT5/VPS72/TRRAP/TADA1/MRGBP/SUPT3H/DMAP1/MEAF6/RBBP7/TAF9/EP400/MORF4L2/ATXN7L3/RUVBL2	29
R-HSA-4839726	Chromatin organization	29/330	274/10654	6.48719e-09	9.10655e-08	5.51444e-08	YEATS4/BRD8/TAF5L/RCOR1/CREBBP/EPC1/TAF12/TAF10/TADA3/TADA2B/RUVBL1/ING3/HMG20B/MORF4L1/MTA1/KAT5/VPS72/TRRAP/TADA1/MRGBP/SUPT3H/DMAP1/MEAF6/RBBP7/TAF9/EP400/MORF4L2/ATXN7L3/RUVBL2	29
R-HSA-6781823	Formation of TC-NER Pre-Incision Complex	13/330	54/10654	6.7297e-09	9.27204e-08	5.61465e-08	AQR/RBX1/PRPF19/COPS3/COPS2/DDB1/COPS6/COPS5/XAB2/COPS7B/CUL4A/POLR2H/POLR2E	13
R-HSA-8868773	rRNA processing in the nucleus and cytosol	24/330	195/10654	7.28127e-09	9.84958e-08	5.96437e-08	FBL/RPL18A/KRR1/NOP58/RPL15/RPS7/RPL7/PES1/RPL11/RPS6/NOP56/NOP2/RPS29/CSNK1E/SNU13/RPS14/RPS18/GNL3/FTSJ3/EBNA1BP2/RPL37A/RPL23/BOP1/RPS5	24
R-HSA-6806003	Regulation of TP53 Expression and Degradation	11/330	37/10654	8.87044e-09	1.1785e-07	7.13637e-08	MDM2/TP53/RICTOR/PPP2R1B/PPP2R1A/PDPK1/MTOR/MDM4/PPP2CA/AKT1/MLST8	11
R-HSA-6791226	Major pathway of rRNA processing in the nucleolus and cytosol	23/330	185/10654	1.24591e-08	1.62624e-07	9.84762e-08	FBL/RPL18A/KRR1/NOP58/RPL15/RPS7/RPL7/PES1/RPL11/RPS6/NOP56/RPS29/CSNK1E/SNU13/RPS14/RPS18/GNL3/FTSJ3/EBNA1BP2/RPL37A/RPL23/BOP1/RPS5	23
R-HSA-72312	rRNA processing	24/330	205/10654	1.96603e-08	2.52195e-07	1.52716e-07	FBL/RPL18A/KRR1/NOP58/RPL15/RPS7/RPL7/PES1/RPL11/RPS6/NOP56/NOP2/RPS29/CSNK1E/SNU13/RPS14/RPS18/GNL3/FTSJ3/EBNA1BP2/RPL37A/RPL23/BOP1/RPS5	24
R-HSA-5696399	Global Genome Nucleotide Excision Repair (GG-NER)	15/330	84/10654	3.60594e-08	4.54715e-07	2.75351e-07	RBX1/DDB2/POLD3/COPS3/COPS2/DDB1/COPS6/POLD4/RUVBL1/COPS5/COPS7B/CUL4A/PCNA/POLD1/POLD2	15
R-HSA-5628897	TP53 Regulates Metabolic Genes	15/330	86/10654	5.01411e-08	6.2175e-07	3.76498e-07	LAMTOR5/RHEB/RRAGB/TP53/LAMTOR1/RPTOR/LAMTOR4/MTOR/LAMTOR2/RRAGD/RRAGC/RRAGA/LAMTOR3/AKT1/MLST8	15
R-HSA-68877	Mitotic Prometaphase	23/330	200/10654	5.48093e-08	6.68494e-07	4.04804e-07	DYNC1LI2/NDC80/NUF2/DYNC1LI1/CENPC/SPC25/BUB1/PPP2R1B/PPP2R1A/KNL1/DYNC1H1/FGFR1OP/NSL1/PMF1/BUB3/ZWINT/DYNLL1/CSNK1E/DYNC1I2/DSN1/PPP2CA/SPC24/MIS12	23
R-HSA-6807070	PTEN Regulation	19/330	140/10654	5.76921e-08	6.92305e-07	4.19223e-07	SNAI1/LAMTOR5/RHEB/RCOR1/RRAGB/TP53/LAMTOR1/RPTOR/MTA1/LAMTOR4/MTOR/LAMTOR2/RRAGD/RRAGC/RBBP7/RRAGA/LAMTOR3/AKT1/MLST8	19
R-HSA-9006925	Intracellular signaling by second messengers	29/330	305/10654	7.13303e-08	8.39231e-07	5.08193e-07	SNAI1/LAMTOR5/MDM2/RHEB/RCOR1/RRAGB/STRN/TP53/LAMTOR1/RICTOR/RPTOR/PPP2R1B/PPP2R1A/MTA1/LAMTOR4/PDPK1/RAC1/MTOR/LAMTOR2/RRAGD/IRAK1/CHUK/RRAGC/RBBP7/RRAGA/PPP2CA/LAMTOR3/AKT1/MLST8	29
R-HSA-177504	Retrograde neurotrophin signalling	7/330	14/10654	7.30956e-08	8.39231e-07	5.08193e-07	AP2S1/AP2M1/AP2A2/DNM3/DNM1/DNM2/AP2B1	7
R-HSA-6782210	Gap-filling DNA repair synthesis and ligation in TC-NER	13/330	65/10654	7.33199e-08	8.39231e-07	5.08193e-07	AQR/RBX1/PRPF19/POLD3/DDB1/POLD4/XAB2/CUL4A/PCNA/POLD1/POLR2H/POLR2E/POLD2	13
R-HSA-6782135	Dual incision in TC-NER	13/330	66/10654	8.87879e-08	1.00088e-06	6.0608e-07	AQR/RBX1/PRPF19/POLD3/DDB1/POLD4/XAB2/CUL4A/PCNA/POLD1/POLR2H/POLR2E/POLD2	13
R-HSA-9612973	Autophagy	17/330	119/10654	1.36409e-07	1.51475e-06	9.1725e-07	TSG101/LAMTOR5/RHEB/RRAGB/LAMTOR1/RPTOR/MVB12A/LAMTOR4/MTOR/LAMTOR2/RRAGD/RRAGC/VPS28/RRAGA/DYNLL1/LAMTOR3/MLST8	17
R-HSA-72764	Eukaryotic Translation Termination	15/330	93/10654	1.47729e-07	1.61632e-06	9.78759e-07	RPL18A/RPL15/RPS7/RPL7/GSPT2/ETF1/RPL11/RPS6/RPS29/RPS14/RPS18/GSPT1/RPL37A/RPL23/RPS5	15
R-HSA-5696394	DNA Damage Recognition in GG-NER	10/330	38/10654	1.5503e-07	1.67163e-06	1.01225e-06	RBX1/DDB2/COPS3/COPS2/DDB1/COPS6/RUVBL1/COPS5/COPS7B/CUL4A	10
R-HSA-111367	SLBP independent Processing of Histone Pre-mRNAs	6/330	10/10654	1.59629e-07	1.69663e-06	1.02739e-06	SNRPD3/SNRPF/SNRPG/NCBP2/SNRPE/SNRPB	6
R-HSA-68882	Mitotic Anaphase	22/330	201/10654	2.58465e-07	2.70842e-06	1.64008e-06	DYNC1LI2/NDC80/NUF2/DYNC1LI1/CENPC/SPC25/BUB1/PPP2R1B/PPP2R1A/PPP2R2A/KNL1/DYNC1H1/NSL1/PMF1/BUB3/ZWINT/DYNLL1/DYNC1I2/DSN1/PPP2CA/SPC24/MIS12	22
R-HSA-2555396	Mitotic Metaphase and Anaphase	22/330	202/10654	2.81987e-07	2.91387e-06	1.76448e-06	DYNC1LI2/NDC80/NUF2/DYNC1LI1/CENPC/SPC25/BUB1/PPP2R1B/PPP2R1A/PPP2R2A/KNL1/DYNC1H1/NSL1/PMF1/BUB3/ZWINT/DYNLL1/DYNC1I2/DSN1/PPP2CA/SPC24/MIS12	22
R-HSA-77588	SLBP Dependent Processing of Replication-Dependent Histone Pre-mRNAs	6/330	11/10654	3.42042e-07	3.48601e-06	2.11094e-06	SNRPD3/SNRPF/SNRPG/NCBP2/SNRPE/SNRPB	6
R-HSA-2467813	Separation of Sister Chromatids	21/330	190/10654	4.13137e-07	4.1537e-06	2.51526e-06	DYNC1LI2/NDC80/NUF2/DYNC1LI1/CENPC/SPC25/BUB1/PPP2R1B/PPP2R1A/KNL1/DYNC1H1/NSL1/PMF1/BUB3/ZWINT/DYNLL1/DYNC1I2/DSN1/PPP2CA/SPC24/MIS12	21
R-HSA-73894	DNA Repair	29/330	334/10654	4.96503e-07	4.92531e-06	2.9825e-06	AQR/RBX1/PRPF19/DDB2/REV1/POLD3/COPS3/TP53/COPS2/DDB1/ALKBH3/COPS6/POLD4/RUVBL1/TRIM25/ASCC1/KAT5/COPS5/XAB2/ASCC3/COPS7B/CUL4A/PCNA/ASCC2/PARG/POLD1/POLR2H/POLR2E/POLD2	29
R-HSA-164952	The role of Nef in HIV-1 replication and disease pathogenesis	8/330	27/10654	1.0329e-06	1.01116e-05	6.12301e-06	AP1M2/AP2S1/AP2M1/AP2A2/RAC1/AP1B1/ARF1/AP2B1	8
R-HSA-1632852	Macroautophagy	14/330	95/10654	1.20225e-06	1.16166e-05	7.03437e-06	LAMTOR5/RHEB/RRAGB/LAMTOR1/RPTOR/LAMTOR4/MTOR/LAMTOR2/RRAGD/RRAGC/RRAGA/DYNLL1/LAMTOR3/MLST8	14
R-HSA-69620	Cell Cycle Checkpoints	26/330	293/10654	1.31581e-06	1.25508e-05	7.6001e-06	MDM2/DYNC1LI2/NDC80/TP53/NUF2/DYNC1LI1/CENPC/SPC25/BUB1/PPP2R1B/PPP2R1A/KNL1/KAT5/DYNC1H1/NSL1/MDM4/PMF1/BUB3/ZWINT/DYNLL1/DYNC1I2/DSN1/PPP2CA/SPC24/MCM3/MIS12	26
R-HSA-164938	Nef-mediates down modulation of cell surface receptors by recruiting them to clathrin adapters	7/330	20/10654	1.40571e-06	1.32386e-05	8.01657e-06	AP1M2/AP2S1/AP2M1/AP2A2/AP1B1/ARF1/AP2B1	7
R-HSA-73893	DNA Damage Bypass	10/330	48/10654	1.62829e-06	1.51431e-05	9.16982e-06	RBX1/REV1/POLD3/DDB1/POLD4/TRIM25/CUL4A/PCNA/POLD1/POLD2	10
R-HSA-174411	Polymerase switching on the C-strand of the telomere	6/330	14/10654	2.05429e-06	1.81951e-05	1.1018e-05	POLD3/POLD4/POLA1/PCNA/POLD1/POLD2	6
R-HSA-69091	Polymerase switching	6/330	14/10654	2.05429e-06	1.81951e-05	1.1018e-05	POLD3/POLD4/POLA1/PCNA/POLD1/POLD2	6
R-HSA-69109	Leading Strand Synthesis	6/330	14/10654	2.05429e-06	1.81951e-05	1.1018e-05	POLD3/POLD4/POLA1/PCNA/POLD1/POLD2	6
R-HSA-69166	Removal of the Flap Intermediate	6/330	14/10654	2.05429e-06	1.81951e-05	1.1018e-05	POLD3/POLD4/POLA1/PCNA/POLD1/POLD2	6
R-HSA-110314	Recognition of DNA damage by PCNA-containing replication complex	8/330	30/10654	2.51047e-06	2.17185e-05	1.31516e-05	RBX1/POLD3/DDB1/POLD4/CUL4A/PCNA/POLD1/POLD2	8
R-HSA-180786	Extension of Telomeres	8/330	30/10654	2.51047e-06	2.17185e-05	1.31516e-05	POLD3/POLD4/RUVBL1/POLA1/PCNA/POLD1/RUVBL2/POLD2	8
R-HSA-430039	mRNA decay by 5' to 3' exoribonuclease	6/330	15/10654	3.33487e-06	2.81948e-05	1.70732e-05	LSM7/LSM3/LSM2/LSM5/LSM6/LSM4	6
R-HSA-69183	Processive synthesis on the lagging strand	6/330	15/10654	3.33487e-06	2.81948e-05	1.70732e-05	POLD3/POLD4/POLA1/PCNA/POLD1/POLD2	6
R-HSA-5696400	Dual Incision in GG-NER	9/330	41/10654	3.43608e-06	2.87241e-05	1.73938e-05	RBX1/DDB2/POLD3/DDB1/POLD4/CUL4A/PCNA/POLD1/POLD2	9
R-HSA-2132295	MHC class II antigen presentation	15/330	123/10654	5.71878e-06	4.72753e-05	2.86274e-05	AP1M2/DYNC1LI2/AP2S1/DYNC1LI1/AP2M1/AP2A2/DYNC1H1/AP1B1/DNM3/DNM1/DNM2/DYNLL1/DYNC1I2/ARF1/AP2B1	15
R-HSA-174437	Removal of the Flap Intermediate from the C-strand	5/330	10/10654	6.13379e-06	5.01488e-05	3.03674e-05	POLD3/POLD4/PCNA/POLD1/POLD2	5
R-HSA-5674400	Constitutive Signaling by AKT1 E17K in Cancer	7/330	25/10654	7.62535e-06	6.16659e-05	3.73415e-05	MDM2/RICTOR/PDPK1/MTOR/CHUK/AKT1/MLST8	7
R-HSA-72187	mRNA 3'-end processing	10/330	58/10654	9.86603e-06	7.82807e-05	4.74026e-05	SRSF9/CASC3/EIF4A3/UPF3B/SLU7/MAGOHB/NCBP2/CDC40/MAGOH/RBM8A	10
R-HSA-195258	RHO GTPase Effectors	26/330	327/10654	9.8903e-06	7.82807e-05	4.74026e-05	DYNC1LI2/NDC80/NUF2/DYNC1LI1/CENPC/SPC25/RHOC/BUB1/CTNNA1/PPP2R1B/PPP2R1A/KNL1/PDPK1/RAC1/DYNC1H1/NSL1/PMF1/BUB3/ZWINT/DYNLL1/DYNC1I2/CDC42/DSN1/PPP2CA/SPC24/MIS12	26
R-HSA-174414	Processive synthesis on the C-strand of the telomere	5/330	11/10654	1.09602e-05	8.5836e-05	5.19777e-05	POLD3/POLD4/PCNA/POLD1/POLD2	5
R-HSA-72613	Eukaryotic Translation Initiation	14/330	119/10654	1.77855e-05	0.000133794	8.10182e-05	RPL18A/RPL15/PABPC1/RPS7/RPL7/EIF4EBP1/RPL11/RPS6/RPS29/RPS14/RPS18/RPL37A/RPL23/RPS5	14
R-HSA-72737	Cap-dependent Translation Initiation	14/330	119/10654	1.77855e-05	0.000133794	8.10182e-05	RPL18A/RPL15/PABPC1/RPS7/RPL7/EIF4EBP1/RPL11/RPS6/RPS29/RPS14/RPS18/RPL37A/RPL23/RPS5	14
R-HSA-156902	Peptide chain elongation	12/330	89/10654	1.78032e-05	0.000133794	8.10182e-05	RPL18A/RPL15/RPS7/RPL7/RPL11/RPS6/RPS29/RPS14/RPS18/RPL37A/RPL23/RPS5	12
R-HSA-192823	Viral mRNA Translation	12/330	89/10654	1.78032e-05	0.000133794	8.10182e-05	RPL18A/RPL15/RPS7/RPL7/RPL11/RPS6/RPS29/RPS14/RPS18/RPL37A/RPL23/RPS5	12
R-HSA-5218920	VEGFR2 mediated vascular permeability	7/330	29/10654	2.22502e-05	0.000165541	0.000100243	RICTOR/CTNNA1/PDPK1/RAC1/MTOR/AKT1/MLST8	7
R-HSA-69186	Lagging Strand Synthesis	6/330	20/10654	2.26457e-05	0.000166816	0.000101015	POLD3/POLD4/POLA1/PCNA/POLD1/POLD2	6
R-HSA-156842	Eukaryotic Translation Elongation	12/330	93/10654	2.79636e-05	0.000201989	0.000122314	RPL18A/RPL15/RPS7/RPL7/RPL11/RPS6/RPS29/RPS14/RPS18/RPL37A/RPL23/RPS5	12
R-HSA-2408557	Selenocysteine synthesis	12/330	93/10654	2.79636e-05	0.000201989	0.000122314	RPL18A/RPL15/RPS7/RPL7/RPL11/RPS6/RPS29/RPS14/RPS18/RPL37A/RPL23/RPS5	12
R-HSA-191859	snRNP Assembly	9/330	53/10654	3.1329e-05	0.000221988	0.000134424	SNRPD3/SNRPF/SNRPG/SNRPD1/NCBP2/SNRPD2/SNRPE/SNRPB/CLNS1A	9
R-HSA-194441	Metabolism of non-coding RNA	9/330	53/10654	3.1329e-05	0.000221988	0.000134424	SNRPD3/SNRPF/SNRPG/SNRPD1/NCBP2/SNRPD2/SNRPE/SNRPB/CLNS1A	9
R-HSA-2262752	Cellular responses to stress	32/330	479/10654	3.3479e-05	0.000234985	0.000142294	RBX1/ATP6V1D/ATP6V1B1/ATP6V1E1/LAMTOR5/MDM2/DYNC1LI2/RHEB/CREBBP/RRAGB/TCIRG1/TP53/DYNC1LI1/LAMTOR1/ATP6V0D2/RPTOR/KAT5/LAMTOR4/DYNC1H1/MTOR/MDM4/LAMTOR2/RRAGD/RRAGC/RBBP7/RRAGA/EP400/DYNLL1/DYNC1I2/UBE2D2/LAMTOR3/MLST8	32
R-HSA-156827	L13a-mediated translational silencing of Ceruloplasmin expression	13/330	111/10654	3.71911e-05	0.0002586	0.000156594	RPL18A/RPL15/PABPC1/RPS7/RPL7/RPL11/RPS6/RPS29/RPS14/RPS18/RPL37A/RPL23/RPS5	13
R-HSA-168255	Influenza Life Cycle	15/330	144/10654	3.8665e-05	0.000266359	0.000161293	RPL18A/KPNB1/RPL15/RPS7/RPL7/RPL11/RPS6/RPS29/RPS14/RPS18/POLR2H/RPL37A/RPL23/RPS5/POLR2E	15
R-HSA-5358565	Mismatch repair (MMR) directed by MSH2:MSH6 (MutSalpha)	5/330	14/10654	4.39784e-05	0.000294236	0.000178173	POLD3/POLD4/PCNA/POLD1/POLD2	5
R-HSA-5358606	Mismatch repair (MMR) directed by MSH2:MSH3 (MutSbeta)	5/330	14/10654	4.39784e-05	0.000294236	0.000178173	POLD3/POLD4/PCNA/POLD1/POLD2	5
R-HSA-5656169	Termination of translesion DNA synthesis	7/330	32/10654	4.42936e-05	0.000294236	0.000178173	REV1/POLD3/POLD4/TRIM25/PCNA/POLD1/POLD2	7
R-HSA-69190	DNA strand elongation	7/330	32/10654	4.42936e-05	0.000294236	0.000178173	POLD3/POLD4/POLA1/PCNA/POLD1/POLD2/MCM3	7
R-HSA-8856828	Clathrin-mediated endocytosis	15/330	146/10654	4.5451e-05	0.000299252	0.000181211	AP2S1/COPS3/AP2M1/COPS2/COPS6/AP2A2/COPS5/DNM3/DNM1/COPS7B/DNM2/PICALM/NECAP2/REPS1/AP2B1	15
R-HSA-381340	Transcriptional regulation of white adipocyte differentiation	11/330	84/10654	5.24819e-05	0.000342514	0.000207408	CREBBP/MED21/MED7/MED1/MED19/CDK19/NCOA3/MED18/CDK8/TNF/CCNC	11
R-HSA-388841	Costimulation by the CD28 family	10/330	70/10654	5.3961e-05	0.000349104	0.000211399	RICTOR/PPP2R1B/PPP2R1A/PDPK1/RAC1/MTOR/CDC42/PPP2CA/AKT1/MLST8	10
R-HSA-389356	CD28 co-stimulation	7/330	33/10654	5.47405e-05	0.000351094	0.000212604	RICTOR/PDPK1/RAC1/MTOR/CDC42/AKT1/MLST8	7
R-HSA-8953897	Cellular responses to external stimuli	32/330	493/10654	5.84657e-05	0.000371782	0.000225131	RBX1/ATP6V1D/ATP6V1B1/ATP6V1E1/LAMTOR5/MDM2/DYNC1LI2/RHEB/CREBBP/RRAGB/TCIRG1/TP53/DYNC1LI1/LAMTOR1/ATP6V0D2/RPTOR/KAT5/LAMTOR4/DYNC1H1/MTOR/MDM4/LAMTOR2/RRAGD/RRAGC/RBBP7/RRAGA/EP400/DYNLL1/DYNC1I2/UBE2D2/LAMTOR3/MLST8	32
R-HSA-72689	Formation of a pool of free 40S subunits	12/330	101/10654	6.41136e-05	0.000402011	0.000243436	RPL18A/RPL15/RPS7/RPL7/RPL11/RPS6/RPS29/RPS14/RPS18/RPL37A/RPL23/RPS5	12
R-HSA-5358508	Mismatch Repair	5/330	15/10654	6.43001e-05	0.000402011	0.000243436	POLD3/POLD4/PCNA/POLD1/POLD2	5
R-HSA-168273	Influenza Viral RNA Transcription and Replication	14/330	134/10654	6.76461e-05	0.000419406	0.00025397	RPL18A/RPL15/RPS7/RPL7/RPL11/RPS6/RPS29/RPS14/RPS18/POLR2H/RPL37A/RPL23/RPS5/POLR2E	14
R-HSA-174417	Telomere C-strand (Lagging Strand) Synthesis	6/330	24/10654	7.08083e-05	0.000435383	0.000263645	POLD3/POLD4/POLA1/PCNA/POLD1/POLD2	6
R-HSA-437239	Recycling pathway of L1	8/330	47/10654	8.52097e-05	0.00051964	0.000314666	AP2S1/AP2M1/DPYSL2/AP2A2/DNM3/DNM1/DNM2/AP2B1	8
R-HSA-168254	Influenza Infection	15/330	155/10654	9.06582e-05	0.000548372	0.000332064	RPL18A/KPNB1/RPL15/RPS7/RPL7/RPL11/RPS6/RPS29/RPS14/RPS18/POLR2H/RPL37A/RPL23/RPS5/POLR2E	15
R-HSA-159236	Transport of Mature mRNA derived from an Intron-Containing Transcript	10/330	75/10654	9.83211e-05	0.000589927	0.000357228	SRSF9/CASC3/EIF4A3/UPF3B/SLU7/MAGOHB/NCBP2/CDC40/MAGOH/RBM8A	10
R-HSA-8856825	Cargo recognition for clathrin-mediated endocytosis	12/330	106/10654	0.000103073	0.000613491	0.000371497	AP2S1/COPS3/AP2M1/COPS2/COPS6/AP2A2/COPS5/COPS7B/PICALM/NECAP2/REPS1/AP2B1	12
R-HSA-6790901	rRNA modification in the nucleus and cytosol	9/330	62/10654	0.000112266	0.000662905	0.00040142	FBL/KRR1/NOP58/RPS7/RPS6/NOP56/NOP2/SNU13/RPS14	9
R-HSA-110373	Resolution of AP sites via the multiple-nucleotide patch replacement pathway	6/330	26/10654	0.000114941	0.000673356	0.000407748	POLD3/POLD4/PCNA/PARG/POLD1/POLD2	6
R-HSA-390450	Folding of actin by CCT/TriC	4/330	10/10654	0.000163719	0.000951617	0.000576248	CCT5/CCT8/CCT3/TCP1	4
R-HSA-110313	Translesion synthesis by Y family DNA polymerases bypasses lesions on DNA template	7/330	39/10654	0.000168005	0.000968961	0.000586751	REV1/POLD3/POLD4/TRIM25/PCNA/POLD1/POLD2	7
R-HSA-187037	Signaling by NTRK1 (TRKA)	10/330	80/10654	0.000170322	0.000974769	0.000590267	AP2S1/AP2M1/PPP2R1B/PPP2R1A/AP2A2/DNM3/DNM1/DNM2/PPP2CA/AP2B1	10
R-HSA-1799339	SRP-dependent cotranslational protein targeting to membrane	12/330	112/10654	0.000175244	0.00098774	0.000598122	RPL18A/RPL15/RPS7/RPL7/RPL11/RPS6/RPS29/RPS14/RPS18/RPL37A/RPL23/RPS5	12
R-HSA-72706	GTP hydrolysis and joining of the 60S ribosomal subunit	12/330	112/10654	0.000175244	0.00098774	0.000598122	RPL18A/RPL15/RPS7/RPL7/RPL11/RPS6/RPS29/RPS14/RPS18/RPL37A/RPL23/RPS5	12
R-HSA-75067	Processing of Capped Intronless Pre-mRNA	6/330	28/10654	0.000178502	0.000998535	0.000604659	SNRPD3/SNRPF/SNRPG/NCBP2/SNRPE/SNRPB	6
R-HSA-72202	Transport of Mature Transcript to Cytoplasm	10/330	84/10654	0.000256036	0.00142157	0.000860827	SRSF9/CASC3/EIF4A3/UPF3B/SLU7/MAGOHB/NCBP2/CDC40/MAGOH/RBM8A	10
R-HSA-5663202	Diseases of signal transduction	25/330	377/10654	0.000277811	0.00153105	0.00092712	VCL/RBX1/FGFR1OP2/RAP1B/MDM2/SNW1/CREBBP/STRN/RICTOR/PPP2R1B/TLN1/PPP2R1A/NCBP2/PDPK1/RAC1/MTOR/FGFR1OP/CHUK/CDK8/POLR2H/PPP2CA/CCNC/AKT1/MLST8/POLR2E	25
R-HSA-166520	Signaling by NTRKs	11/330	101/10654	0.000281285	0.0015388	0.000931811	AP2S1/AP2M1/PPP2R1B/PPP2R1A/AP2A2/RAC1/DNM3/DNM1/DNM2/PPP2CA/AP2B1	11
R-HSA-2408522	Selenoamino acid metabolism	12/330	118/10654	0.00028681	0.00155757	0.000943178	RPL18A/RPL15/RPS7/RPL7/RPL11/RPS6/RPS29/RPS14/RPS18/RPL37A/RPL23/RPS5	12
R-HSA-429914	Deadenylation-dependent mRNA decay	8/330	56/10654	0.000302155	0.00162901	0.000986439	LSM7/EIF4A3/LSM3/PABPC1/LSM2/LSM5/LSM6/LSM4	8
R-HSA-9006934	Signaling by Receptor Tyrosine Kinases	29/330	473/10654	0.000344937	0.00184628	0.00111801	ATP6V1D/ATP6V1B1/RAP1B/ATP6V1E1/AP2S1/TCIRG1/PXN/ATP6V0D2/AP2M1/RICTOR/CTNNA1/PPP2R1B/PPP2R1A/HNRNPM/NCBP2/AP2A2/PDPK1/RAC1/MTOR/DNM3/DNM1/DNM2/CDC42/POLR2H/PPP2CA/AKT1/MLST8/POLR2E/AP2B1	29
R-HSA-8866427	VLDLR internalisation and degradation	4/330	12/10654	0.000367358	0.0019384	0.00117379	AP2S1/AP2M1/AP2A2/AP2B1	4
R-HSA-933543	NF-kB activation through FADD/RIP-1 pathway mediated by caspase-8 and -10	4/330	12/10654	0.000367358	0.0019384	0.00117379	TRIM25/CHUK/IKBKB/IKBKG	4
R-HSA-5651801	PCNA-Dependent Long Patch Base Excision Repair	5/330	21/10654	0.000373815	0.00195858	0.00118601	POLD3/POLD4/PCNA/POLD1/POLD2	5
R-HSA-194315	Signaling by Rho GTPases	28/330	455/10654	0.000411351	0.00214017	0.00129597	DYNC1LI2/NDC80/NUF2/DYNC1LI1/CENPC/DLC1/SPC25/RHOC/BUB1/CTNNA1/PPP2R1B/PPP2R1A/KNL1/ARHGEF1/PDPK1/RAC1/DYNC1H1/NSL1/PMF1/BUB3/ZWINT/DYNLL1/DYNC1I2/CDC42/DSN1/PPP2CA/SPC24/MIS12	28
R-HSA-72662	Activation of the mRNA upon binding of the cap-binding complex and eIFs, and subsequent binding to 43S	8/330	59/10654	0.000435188	0.00224847	0.00136155	PABPC1/RPS7/EIF4EBP1/RPS6/RPS29/RPS14/RPS18/RPS5	8
R-HSA-389357	CD28 dependent PI3K/Akt signaling	5/330	22/10654	0.000471595	0.00241977	0.00146528	RICTOR/PDPK1/MTOR/AKT1/MLST8	5
R-HSA-446728	Cell junction organization	10/330	91/10654	0.000492322	0.00250882	0.0015192	PXN/CTNNA1/LIMS2/PARVA/FERMT2/RSU1/ACTN1/ILK/PARVB/LIMS1	10
R-HSA-113501	Inhibition of replication initiation of damaged DNA by RB1/E2F1	4/330	13/10654	0.000517737	0.00260268	0.00157604	PPP2R1B/PPP2R1A/POLA1/PPP2CA	4
R-HSA-5140745	WNT5A-dependent internalization of FZD2, FZD5 and ROR2	4/330	13/10654	0.000517737	0.00260268	0.00157604	AP2S1/AP2M1/AP2A2/AP2B1	4
R-HSA-73762	RNA Polymerase I Transcription Initiation	7/330	47/10654	0.000555611	0.00277433	0.00167998	POLR1D/MTA1/POLR1C/RBBP7/TBP/POLR2H/POLR2E	7
R-HSA-73886	Chromosome Maintenance	11/330	110/10654	0.000589366	0.00292325	0.00177017	POLD3/CENPC/POLD4/RUVBL1/KNL1/POLA1/PCNA/RBBP7/POLD1/RUVBL2/POLD2	11
R-HSA-166016	Toll Like Receptor 4 (TLR4) Cascade	12/330	129/10654	0.000649293	0.00319916	0.00193724	PPP2R1B/PPP2R1A/DNM3/IRAK1/CHUK/DNM1/DNM2/IRF7/UBE2D2/PPP2CA/IKBKB/IKBKG	12
R-HSA-6804759	Regulation of TP53 Activity through Association with Co-factors	4/330	14/10654	0.000707241	0.00343913	0.00208255	TP53/TP53BP2/TP73/AKT1	4
R-HSA-918233	TRAF3-dependent IRF activation pathway	4/330	14/10654	0.000707241	0.00343913	0.00208255	CREBBP/TRIM25/SIKE1/IRF7	4
R-HSA-5696397	Gap-filling DNA repair synthesis and ligation in GG-NER	5/330	25/10654	0.000881571	0.00425902	0.00257903	POLD3/POLD4/PCNA/POLD1/POLD2	5
R-HSA-5099900	WNT5A-dependent internalization of FZD4	4/330	15/10654	0.000941037	0.00445944	0.00270039	AP2S1/AP2M1/AP2A2/AP2B1	4
R-HSA-937039	IRAK1 recruits IKK complex	4/330	15/10654	0.000941037	0.00445944	0.00270039	IRAK1/CHUK/IKBKB/IKBKG	4
R-HSA-975144	IRAK1 recruits IKK complex upon TLR7/8 or 9 stimulation	4/330	15/10654	0.000941037	0.00445944	0.00270039	IRAK1/CHUK/IKBKB/IKBKG	4
R-HSA-8950505	Gene and protein expression by JAK-STAT signaling after Interleukin-12 stimulation	6/330	38/10654	0.00100794	0.00474625	0.00287407	RAP1B/SNRPA1/TCP1/CDC42/PPIA/ARF1	6
R-HSA-77387	Insulin receptor recycling	5/330	26/10654	0.0010641	0.00497919	0.00301513	ATP6V1D/ATP6V1B1/ATP6V1E1/TCIRG1/ATP6V0D2	5
R-HSA-390471	Association of TriC/CCT with target proteins during biosynthesis	6/330	39/10654	0.00116065	0.00536352	0.00324786	TP53/CCT5/CCT8/CCT3/TCP1/NOP56	6
R-HSA-73933	Resolution of Abasic Sites (AP sites)	6/330	39/10654	0.00116065	0.00536352	0.00324786	POLD3/POLD4/PCNA/PARG/POLD1/POLD2	6
R-HSA-175474	Assembly Of The HIV Virion	4/330	16/10654	0.00122433	0.00558834	0.003384	TSG101/MVB12A/VPS28/PPIA	4
R-HSA-399956	CRMPs in Sema3A signaling	4/330	16/10654	0.00122433	0.00558834	0.003384	DPYSL5/DPYSL2/CRMP1/DPYSL3	4
R-HSA-68886	M Phase	24/330	395/10654	0.00126148	0.00572279	0.00346541	DYNC1LI2/NDC80/NUF2/DYNC1LI1/CENPC/SPC25/BUB1/PPP2R1B/PPP2R1A/PPP2R2A/KNL1/DYNC1H1/FGFR1OP/NSL1/PMF1/BUB3/ZWINT/DYNLL1/CSNK1E/DYNC1I2/DSN1/PPP2CA/SPC24/MIS12	24
R-HSA-416993	Trafficking of GluR2-containing AMPA receptors	4/330	17/10654	0.00156231	0.00704459	0.00426582	AP2S1/AP2M1/AP2A2/AP2B1	4
R-HSA-1660514	Synthesis of PIPs at the Golgi membrane	4/330	18/10654	0.00196014	0.00878519	0.00531984	FIG4/VAC14/PIKFYVE/ARF1	4
R-HSA-72649	Translation initiation complex formation	7/330	58/10654	0.00198658	0.00885039	0.00535932	PABPC1/RPS7/RPS6/RPS29/RPS14/RPS18/RPS5	7
R-HSA-114452	Activation of BH3-only proteins	5/330	30/10654	0.00208303	0.00922485	0.00558607	TP53/TP53BP2/TP73/DYNLL1/AKT1	5
R-HSA-1500931	Cell-Cell communication	11/330	129/10654	0.00218659	0.00956954	0.0057948	ACTN4/PXN/CTNNA1/LIMS2/PARVA/FERMT2/RSU1/ACTN1/ILK/PARVB/LIMS1	11
R-HSA-162909	Host Interactions of HIV factors	11/330	129/10654	0.00218659	0.00956954	0.0057948	RBX1/AP1M2/AP2S1/KPNB1/AP2M1/AP2A2/RAC1/AP1B1/PPIA/ARF1/AP2B1	11
R-HSA-399719	Trafficking of AMPA receptors	5/330	31/10654	0.00242158	0.01036	0.00627344	MDM2/AP2S1/AP2M1/AP2A2/AP2B1	5
R-HSA-399721	Glutamate binding, activation of AMPA receptors and synaptic plasticity	5/330	31/10654	0.00242158	0.01036	0.00627344	MDM2/AP2S1/AP2M1/AP2A2/AP2B1	5
R-HSA-917977	Transferrin endocytosis and recycling	5/330	31/10654	0.00242158	0.01036	0.00627344	ATP6V1D/ATP6V1B1/ATP6V1E1/TCIRG1/ATP6V0D2	5
R-HSA-8964038	LDL clearance	4/330	19/10654	0.0024229	0.01036	0.00627344	AP2S1/AP2M1/AP2A2/AP2B1	4
R-HSA-168164	Toll Like Receptor 3 (TLR3) Cascade	9/330	94/10654	0.00247747	0.0105328	0.00637808	PPP2R1B/PPP2R1A/IRAK1/CHUK/IRF7/UBE2D2/PPP2CA/IKBKB/IKBKG	9
R-HSA-168928	DDX58/IFIH1-mediated induction of interferon-alpha/beta	8/330	78/10654	0.0027691	0.0117057	0.00708837	CREBBP/TRIM25/SIKE1/CHUK/IRF7/UBE2D2/IKBKB/IKBKG	8
R-HSA-73863	RNA Polymerase I Transcription Termination	5/330	32/10654	0.0027984	0.0117627	0.00712289	POLR1D/POLR1C/TBP/POLR2H/POLR2E	5
R-HSA-168927	TICAM1, RIP1-mediated IKK complex recruitment	4/330	20/10654	0.00295558	0.0122164	0.00739759	CHUK/UBE2D2/IKBKB/IKBKG	4
R-HSA-2028269	Signaling by Hippo	4/330	20/10654	0.00295558	0.0122164	0.00739759	MOB1A/MOB1B/STK3/LATS1	4
R-HSA-6803204	TP53 Regulates Transcription of Genes Involved in Cytochrome C Release	4/330	20/10654	0.00295558	0.0122164	0.00739759	CREBBP/TP53/TP53BP2/TP73	4
R-HSA-2465910	MASTL Facilitates Mitotic Progression	3/330	10/10654	0.00300507	0.0123523	0.00747991	PPP2R1B/PPP2R1A/PPP2CA	3
R-HSA-9020591	Interleukin-12 signaling	6/330	47/10654	0.00310479	0.0126921	0.00768565	RAP1B/SNRPA1/TCP1/CDC42/PPIA/ARF1	6
R-HSA-168898	Toll-like Receptor Cascades	12/330	155/10654	0.00315135	0.0128121	0.00775829	PPP2R1B/PPP2R1A/DNM3/IRAK1/CHUK/DNM1/DNM2/IRF7/UBE2D2/PPP2CA/IKBKB/IKBKG	12
R-HSA-1989781	PPARA activates gene expression	10/330	117/10654	0.00337068	0.0136293	0.00825314	CREBBP/MED21/MED7/MED1/MED19/CDK19/NCOA3/MED18/CDK8/CCNC	10
R-HSA-450294	MAP kinase activation	7/330	64/10654	0.00350523	0.013949	0.00844677	PPP2R1B/PPP2R1A/IRAK1/CHUK/PPP2CA/IKBKB/IKBKG	7
R-HSA-166166	MyD88-independent TLR4 cascade	9/330	99/10654	0.00352475	0.013949	0.00844677	PPP2R1B/PPP2R1A/IRAK1/CHUK/IRF7/UBE2D2/PPP2CA/IKBKB/IKBKG	9
R-HSA-4420097	VEGFA-VEGFR2 Pathway	9/330	99/10654	0.00352475	0.013949	0.00844677	PXN/RICTOR/CTNNA1/PDPK1/RAC1/MTOR/CDC42/AKT1/MLST8	9
R-HSA-937061	TRIF(TICAM1)-mediated TLR4 signaling	9/330	99/10654	0.00352475	0.013949	0.00844677	PPP2R1B/PPP2R1A/IRAK1/CHUK/IRF7/UBE2D2/PPP2CA/IKBKB/IKBKG	9
R-HSA-389513	CTLA4 inhibitory signaling	4/330	21/10654	0.00356305	0.014026	0.00849338	PPP2R1B/PPP2R1A/PPP2CA/AKT1	4
R-HSA-157579	Telomere Maintenance	8/330	82/10654	0.00378432	0.0147508	0.00893229	POLD3/POLD4/RUVBL1/POLA1/PCNA/POLD1/RUVBL2/POLD2	8
R-HSA-373760	L1CAM interactions	10/330	119/10654	0.00380876	0.0147508	0.00893229	AP2S1/ANK1/AP2M1/DPYSL2/AP2A2/RAC1/DNM3/DNM1/DNM2/AP2B1	10
R-HSA-400206	Regulation of lipid metabolism by Peroxisome proliferator-activated receptor alpha (PPARalpha)	10/330	119/10654	0.00380876	0.0147508	0.00893229	CREBBP/MED21/MED7/MED1/MED19/CDK19/NCOA3/MED18/CDK8/CCNC	10
R-HSA-373755	Semaphorin interactions	7/330	65/10654	0.00382648	0.0147508	0.00893229	RHOC/DPYSL5/DPYSL2/TLN1/CRMP1/DPYSL3/RAC1	7
R-HSA-2219528	PI3K/AKT Signaling in Cancer	9/330	101/10654	0.00402995	0.0153273	0.00928141	MDM2/STRN/RICTOR/PDPK1/RAC1/MTOR/CHUK/AKT1/MLST8	9
R-HSA-1660517	Synthesis of PIPs at the late endosome membrane	3/330	11/10654	0.00403785	0.0153273	0.00928141	FIG4/VAC14/PIKFYVE	3
R-HSA-196025	Formation of annular gap junctions	3/330	11/10654	0.00403785	0.0153273	0.00928141	AP2M1/DNM1/DNM2	3
R-HSA-113510	E2F mediated regulation of DNA replication	4/330	22/10654	0.00425004	0.0160509	0.00971957	PPP2R1B/PPP2R1A/POLA1/PPP2CA	4
R-HSA-3928665	EPH-ephrin mediated repulsion of cells	6/330	51/10654	0.00469666	0.0175594	0.010633	AP2S1/AP2M1/AP2A2/RAC1/DNM1/AP2B1	6
R-HSA-72695	Formation of the ternary complex, and subsequently, the 43S complex	6/330	51/10654	0.00469666	0.0175594	0.010633	RPS7/RPS6/RPS29/RPS14/RPS18/RPS5	6
R-HSA-1222556	ROS and RNS production in phagocytes	5/330	36/10654	0.00473607	0.0176182	0.0106686	ATP6V1D/ATP6V1B1/ATP6V1E1/TCIRG1/ATP6V0D2	5
R-HSA-5620922	BBSome-mediated cargo-targeting to cilium	4/330	23/10654	0.00502111	0.0185856	0.0112544	CCT5/CCT8/CCT3/TCP1	4
R-HSA-190873	Gap junction degradation	3/330	12/10654	0.00526134	0.0191884	0.0116195	AP2M1/DNM1/DNM2	3
R-HSA-6803211	TP53 Regulates Transcription of Death Receptors and Ligands	3/330	12/10654	0.00526134	0.0191884	0.0116195	TP53/TP53BP2/TP73	3
R-HSA-9634600	Regulation of glycolysis by fructose 2,6-bisphosphate metabolism	3/330	12/10654	0.00526134	0.0191884	0.0116195	PPP2R1B/PPP2R1A/PPP2CA	3
R-HSA-3371571	HSF1-dependent transactivation	4/330	24/10654	0.00588066	0.0211732	0.0128213	CREBBP/RPTOR/MTOR/MLST8	4
R-HSA-933542	TRAF6 mediated NF-kB activation	4/330	24/10654	0.00588066	0.0211732	0.0128213	TRIM25/CHUK/IKBKB/IKBKG	4
R-HSA-194138	Signaling by VEGF	9/330	107/10654	0.00589092	0.0211732	0.0128213	PXN/RICTOR/CTNNA1/PDPK1/RAC1/MTOR/CDC42/AKT1/MLST8	9
R-HSA-202670	ERKs are inactivated	3/330	13/10654	0.00668442	0.023682	0.0143405	PPP2R1B/PPP2R1A/PPP2CA	3
R-HSA-2995383	Initiation of Nuclear Envelope Reformation	3/330	13/10654	0.00668442	0.023682	0.0143405	PPP2R1A/PPP2R2A/PPP2CA	3
R-HSA-2995410	Nuclear Envelope Reassembly	3/330	13/10654	0.00668442	0.023682	0.0143405	PPP2R1A/PPP2R2A/PPP2CA	3
R-HSA-448424	Interleukin-17 signaling	7/330	72/10654	0.00673993	0.0237554	0.014385	PPP2R1B/PPP2R1A/IRAK1/CHUK/PPP2CA/IKBKB/IKBKG	7
R-HSA-389960	Formation of tubulin folding intermediates by CCT/TriC	4/330	25/10654	0.00683286	0.0237554	0.014385	CCT5/CCT8/CCT3/TCP1	4
R-HSA-69273	Cyclin A/B1/B2 associated events during G2/M transition	4/330	25/10654	0.00683286	0.0237554	0.014385	PPP2R1B/PPP2R1A/PPP2R2A/PPP2CA	4
R-HSA-937041	IKK complex recruitment mediated by RIP1	4/330	25/10654	0.00683286	0.0237554	0.014385	CHUK/UBE2D2/IKBKB/IKBKG	4
R-HSA-5674135	MAP2K and MAPK activation	5/330	40/10654	0.00747559	0.025869	0.0156649	VCL/RAP1B/TLN1/LAMTOR2/LAMTOR3	5
R-HSA-6803529	FGFR2 alternative splicing	4/330	26/10654	0.00788173	0.0270133	0.0163578	HNRNPM/NCBP2/POLR2H/POLR2E	4
R-HSA-168181	Toll Like Receptor 7/8 (TLR7/8) Cascade	8/330	93/10654	0.00807711	0.0270133	0.0163578	PPP2R1B/PPP2R1A/IRAK1/CHUK/IRF7/PPP2CA/IKBKB/IKBKG	8
R-HSA-975155	MyD88 dependent cascade initiated on endosome	8/330	93/10654	0.00807711	0.0270133	0.0163578	PPP2R1B/PPP2R1A/IRAK1/CHUK/IRF7/PPP2CA/IKBKB/IKBKG	8
R-HSA-447115	Interleukin-12 family signaling	6/330	57/10654	0.00810992	0.0270133	0.0163578	RAP1B/SNRPA1/TCP1/CDC42/PPIA/ARF1	6
R-HSA-174490	Membrane binding and targetting of GAG proteins	3/330	14/10654	0.00831456	0.0270133	0.0163578	TSG101/MVB12A/VPS28	3
R-HSA-174495	Synthesis And Processing Of GAG, GAGPOL Polyproteins	3/330	14/10654	0.00831456	0.0270133	0.0163578	TSG101/MVB12A/VPS28	3
R-HSA-198323	AKT phosphorylates targets in the cytosol	3/330	14/10654	0.00831456	0.0270133	0.0163578	MDM2/CHUK/AKT1	3
R-HSA-4839735	AXIN mutants destabilize the destruction complex, activating WNT signaling	3/330	14/10654	0.00831456	0.0270133	0.0163578	PPP2R1B/PPP2R1A/PPP2CA	3
R-HSA-4839744	truncated APC mutants destabilize the destruction complex	3/330	14/10654	0.00831456	0.0270133	0.0163578	PPP2R1B/PPP2R1A/PPP2CA	3
R-HSA-4839748	AMER1 mutants destabilize the destruction complex	3/330	14/10654	0.00831456	0.0270133	0.0163578	PPP2R1B/PPP2R1A/PPP2CA	3
R-HSA-5467337	APC truncation mutants have impaired AXIN binding	3/330	14/10654	0.00831456	0.0270133	0.0163578	PPP2R1B/PPP2R1A/PPP2CA	3
R-HSA-5467340	AXIN missense mutants destabilize the destruction complex	3/330	14/10654	0.00831456	0.0270133	0.0163578	PPP2R1B/PPP2R1A/PPP2CA	3
R-HSA-5467348	Truncations of AMER1 destabilize the destruction complex	3/330	14/10654	0.00831456	0.0270133	0.0163578	PPP2R1B/PPP2R1A/PPP2CA	3
R-HSA-6803205	TP53 regulates transcription of several additional cell death genes whose specific roles in p53-dependent apoptosis remain uncertain	3/330	14/10654	0.00831456	0.0270133	0.0163578	TP53/TP53BP2/TP73	3
R-HSA-72702	Ribosomal scanning and start codon recognition	6/330	58/10654	0.00881646	0.0285193	0.0172698	RPS7/RPS6/RPS29/RPS14/RPS18/RPS5	6
R-HSA-354192	Integrin alphaIIb beta3 signaling	4/330	27/10654	0.00903103	0.0289616	0.0175376	RAP1B/TLN1/PDPK1/AKT1	4
R-HSA-9006921	Integrin signaling	4/330	27/10654	0.00903103	0.0289616	0.0175376	RAP1B/TLN1/PDPK1/AKT1	4
R-HSA-72766	Translation	17/330	291/10654	0.00912069	0.0291236	0.0176357	RPL18A/RPL15/PABPC1/RPS7/RPL7/EIF4EBP1/GSPT2/ETF1/RPL11/RPS6/RPS29/RPS14/RPS18/GSPT1/RPL37A/RPL23/RPS5	17
R-HSA-4839743	phosphorylation site mutants of CTNNB1 are not targeted to the proteasome by the destruction complex	3/330	15/10654	0.0101579	0.0316214	0.0191482	PPP2R1B/PPP2R1A/PPP2CA	3
R-HSA-5339716	Misspliced GSK3beta mutants stabilize beta-catenin	3/330	15/10654	0.0101579	0.0316214	0.0191482	PPP2R1B/PPP2R1A/PPP2CA	3
R-HSA-5358747	S33 mutants of beta-catenin aren't phosphorylated	3/330	15/10654	0.0101579	0.0316214	0.0191482	PPP2R1B/PPP2R1A/PPP2CA	3
R-HSA-5358749	S37 mutants of beta-catenin aren't phosphorylated	3/330	15/10654	0.0101579	0.0316214	0.0191482	PPP2R1B/PPP2R1A/PPP2CA	3
R-HSA-5358751	S45 mutants of beta-catenin aren't phosphorylated	3/330	15/10654	0.0101579	0.0316214	0.0191482	PPP2R1B/PPP2R1A/PPP2CA	3
R-HSA-5358752	T41 mutants of beta-catenin aren't phosphorylated	3/330	15/10654	0.0101579	0.0316214	0.0191482	PPP2R1B/PPP2R1A/PPP2CA	3
R-HSA-389957	Prefoldin mediated transfer of substrate to CCT/TriC	4/330	28/10654	0.0102843	0.0318344	0.0192772	CCT5/CCT8/CCT3/TCP1	4
R-HSA-168138	Toll Like Receptor 9 (TLR9) Cascade	8/330	97/10654	0.010312	0.0318344	0.0192772	PPP2R1B/PPP2R1A/IRAK1/CHUK/IRF7/PPP2CA/IKBKB/IKBKG	8
R-HSA-162588	Budding and maturation of HIV virion	4/330	29/10654	0.011645	0.0356537	0.02159	TSG101/MVB12A/VPS28/PPIA	4
R-HSA-933541	TRAF6 mediated IRF7 activation	4/330	29/10654	0.011645	0.0356537	0.02159	CREBBP/TRIM25/SIKE1/IRF7	4
R-HSA-1660516	Synthesis of PIPs at the early endosome membrane	3/330	16/10654	0.0122196	0.0371075	0.0224703	FIG4/VAC14/PIKFYVE	3
R-HSA-5684264	MAP3K8 (TPL2)-dependent MAPK1/3 activation	3/330	16/10654	0.0122196	0.0371075	0.0224703	CHUK/IKBKB/IKBKG	3
R-HSA-5357956	TNFR1-induced NFkappaB signaling pathway	4/330	30/10654	0.013116	0.0395074	0.0239236	CHUK/TNF/IKBKB/IKBKG	4
R-HSA-6804758	Regulation of TP53 Activity through Acetylation	4/330	30/10654	0.013116	0.0395074	0.0239236	TP53/MEAF6/RBBP7/AKT1	4
R-HSA-1810476	RIP-mediated NFkB activation via ZBP1	3/330	17/10654	0.0145032	0.0429897	0.0260322	CHUK/IKBKB/IKBKG	3
R-HSA-196299	Beta-catenin phosphorylation cascade	3/330	17/10654	0.0145032	0.0429897	0.0260322	PPP2R1B/PPP2R1A/PPP2CA	3
R-HSA-202131	Metabolism of nitric oxide: eNOS activation and regulation	3/330	17/10654	0.0145032	0.0429897	0.0260322	LYPLA1/DNM2/AKT1	3
R-HSA-432142	Platelet sensitization by LDL	3/330	17/10654	0.0145032	0.0429897	0.0260322	PPP2R1B/PPP2R1A/PPP2CA	3
R-HSA-2122947	NOTCH1 Intracellular Domain Regulates Transcription	5/330	47/10654	0.0146271	0.0431846	0.0261503	RBX1/SNW1/CREBBP/CDK8/CCNC	5
R-HSA-168142	Toll Like Receptor 10 (TLR10) Cascade	7/330	85/10654	0.0160938	0.0469562	0.0284341	PPP2R1B/PPP2R1A/IRAK1/CHUK/PPP2CA/IKBKB/IKBKG	7
R-HSA-168176	Toll Like Receptor 5 (TLR5) Cascade	7/330	85/10654	0.0160938	0.0469562	0.0284341	PPP2R1B/PPP2R1A/IRAK1/CHUK/PPP2CA/IKBKB/IKBKG	7
R-HSA-975871	MyD88 cascade initiated on plasma membrane	7/330	85/10654	0.0160938	0.0469562	0.0284341	PPP2R1B/PPP2R1A/IRAK1/CHUK/PPP2CA/IKBKB/IKBKG	7
R-HSA-389958	Cooperation of Prefoldin and TriC/CCT in actin and tubulin folding	4/330	32/10654	0.0164007	0.0476645	0.0288631	CCT5/CCT8/CCT3/TCP1	4
R-HSA-5250913	Positive epigenetic regulation of rRNA expression	8/330	106/10654	0.0169751	0.0491419	0.0297577	POLR1D/MTA1/SF3B1/POLR1C/RBBP7/TBP/POLR2H/POLR2E	8
R-HSA-5685942	HDR through Homologous Recombination (HRR)	6/330	67/10654	0.0172678	0.0497955	0.0301535	POLD3/POLD4/KAT5/PCNA/POLD1/POLD2	6
R-HSA-445989	TAK1 activates NFkB by phosphorylation and activation of IKKs complex	4/330	33/10654	0.0182193	0.0519354	0.0314493	IRAK1/CHUK/IKBKB/IKBKG	4
R-HSA-5357905	Regulation of TNFR1 signaling	4/330	33/10654	0.0182193	0.0519354	0.0314493	CHUK/TNF/IKBKB/IKBKG	4
R-HSA-8964043	Plasma lipoprotein clearance	4/330	33/10654	0.0182193	0.0519354	0.0314493	AP2S1/AP2M1/AP2A2/AP2B1	4
R-HSA-6804760	Regulation of TP53 Activity through Methylation	3/330	19/10654	0.0197473	0.0558631	0.0338277	MDM2/TP53/MDM4	3
R-HSA-8851708	Signaling by FGFR2 IIIa TM	3/330	19/10654	0.0197473	0.0558631	0.0338277	NCBP2/POLR2H/POLR2E	3
R-HSA-6811436	COPI-independent Golgi-to-ER retrograde traffic	5/330	51/10654	0.0202763	0.0571422	0.0346022	DYNC1LI2/DYNC1LI1/DYNC1H1/DYNLL1/DYNC1I2	5
R-HSA-380259	Loss of Nlp from mitotic centrosomes	6/330	70/10654	0.0210182	0.0585675	0.0354654	PPP2R1A/DYNC1H1/FGFR1OP/DYNLL1/CSNK1E/DYNC1I2	6
R-HSA-380284	Loss of proteins required for interphase microtubule organization from the centrosome	6/330	70/10654	0.0210182	0.0585675	0.0354654	PPP2R1A/DYNC1H1/FGFR1OP/DYNLL1/CSNK1E/DYNC1I2	6
R-HSA-400253	Circadian Clock	6/330	70/10654	0.0210182	0.0585675	0.0354654	CRY1/BHLHE41/PER2/CREBBP/MED1/CSNK1E	6
R-HSA-432720	Lysosome Vesicle Biogenesis	4/330	35/10654	0.0222198	0.0616847	0.0373529	AP1M2/AP1B1/DNM2/ARF1	4
R-HSA-3232118	SUMOylation of transcription factors	3/330	20/10654	0.0227105	0.0628128	0.0380361	MDM2/TP53/MTA1	3
R-HSA-109606	Intrinsic Pathway for Apoptosis	5/330	53/10654	0.02357	0.0649485	0.0393293	TP53/TP53BP2/TP73/DYNLL1/AKT1	5
R-HSA-2682334	EPH-Ephrin signaling	7/330	92/10654	0.0238267	0.0651731	0.0394653	AP2S1/AP2M1/AP2A2/RAC1/DNM1/CDC42/AP2B1	7
R-HSA-975138	TRAF6 mediated induction of NFkB and MAP kinases upon TLR7/8 or 9 activation	7/330	92/10654	0.0238267	0.0651731	0.0394653	PPP2R1B/PPP2R1A/IRAK1/CHUK/PPP2CA/IKBKB/IKBKG	7
R-HSA-168638	NOD1/2 Signaling Pathway	4/330	36/10654	0.0244052	0.066511	0.0402754	IRAK1/CHUK/IKBKB/IKBKG	4
R-HSA-5654738	Signaling by FGFR2	6/330	73/10654	0.0252851	0.0684077	0.041424	PPP2R1A/HNRNPM/NCBP2/POLR2H/PPP2CA/POLR2E	6
R-HSA-8854518	AURKA Activation by TPX2	6/330	73/10654	0.0252851	0.0684077	0.041424	PPP2R1A/DYNC1H1/FGFR1OP/DYNLL1/CSNK1E/DYNC1I2	6
R-HSA-1606322	ZBP1(DAI) mediated induction of type I IFNs	3/330	21/10654	0.0259018	0.0698222	0.0422806	CHUK/IKBKB/IKBKG	3
R-HSA-3371497	HSP90 chaperone cycle for steroid hormone receptors (SHR)	5/330	55/10654	0.0271908	0.0730322	0.0442244	DYNC1LI2/DYNC1LI1/DYNC1H1/DYNLL1/DYNC1I2	5
R-HSA-166058	MyD88:MAL(TIRAP) cascade initiated on plasma membrane	7/330	95/10654	0.0278127	0.0741673	0.0449117	PPP2R1B/PPP2R1A/IRAK1/CHUK/PPP2CA/IKBKB/IKBKG	7
R-HSA-168188	Toll Like Receptor TLR6:TLR2 Cascade	7/330	95/10654	0.0278127	0.0741673	0.0449117	PPP2R1B/PPP2R1A/IRAK1/CHUK/PPP2CA/IKBKB/IKBKG	7
R-HSA-432722	Golgi Associated Vesicle Biogenesis	5/330	56/10654	0.0291266	0.0773936	0.0468654	AP1M2/AP1B1/DNM2/PICALM/ARF1	5
R-HSA-198753	ERK/MAPK targets	3/330	22/10654	0.0293205	0.0776315	0.0470094	PPP2R1B/PPP2R1A/PPP2CA	3
R-HSA-69239	Synthesis of DNA	8/330	119/10654	0.0313969	0.0828344	0.0501601	RBX1/POLD3/POLD4/POLA1/PCNA/POLD1/POLD2/MCM3	8
R-HSA-76009	Platelet Aggregation (Plug Formation)	4/330	39/10654	0.0317191	0.0833887	0.0504957	RAP1B/TLN1/PDPK1/AKT1	4
R-HSA-168179	Toll Like Receptor TLR1:TLR2 Cascade	7/330	98/10654	0.032229	0.0841346	0.0509474	PPP2R1B/PPP2R1A/IRAK1/CHUK/PPP2CA/IKBKB/IKBKG	7
R-HSA-181438	Toll Like Receptor 2 (TLR2) Cascade	7/330	98/10654	0.032229	0.0841346	0.0509474	PPP2R1B/PPP2R1A/IRAK1/CHUK/PPP2CA/IKBKB/IKBKG	7
R-HSA-167242	Abortive elongation of HIV-1 transcript in the absence of Tat	3/330	23/10654	0.0329654	0.0847298	0.0513078	NCBP2/POLR2H/POLR2E	3
R-HSA-2644602	Signaling by NOTCH1 PEST Domain Mutants in Cancer	5/330	58/10654	0.0332542	0.0847298	0.0513078	RBX1/SNW1/CREBBP/CDK8/CCNC	5
R-HSA-2644603	Signaling by NOTCH1 in Cancer	5/330	58/10654	0.0332542	0.0847298	0.0513078	RBX1/SNW1/CREBBP/CDK8/CCNC	5
R-HSA-2644606	Constitutive Signaling by NOTCH1 PEST Domain Mutants	5/330	58/10654	0.0332542	0.0847298	0.0513078	RBX1/SNW1/CREBBP/CDK8/CCNC	5
R-HSA-2894858	Signaling by NOTCH1 HD+PEST Domain Mutants in Cancer	5/330	58/10654	0.0332542	0.0847298	0.0513078	RBX1/SNW1/CREBBP/CDK8/CCNC	5
R-HSA-2894862	Constitutive Signaling by NOTCH1 HD+PEST Domain Mutants	5/330	58/10654	0.0332542	0.0847298	0.0513078	RBX1/SNW1/CREBBP/CDK8/CCNC	5
R-HSA-917937	Iron uptake and transport	5/330	58/10654	0.0332542	0.0847298	0.0513078	ATP6V1D/ATP6V1B1/ATP6V1E1/TCIRG1/ATP6V0D2	5
R-HSA-74752	Signaling by Insulin receptor	6/330	78/10654	0.0336114	0.0853478	0.051682	ATP6V1D/ATP6V1B1/ATP6V1E1/TCIRG1/ATP6V0D2/PDPK1	6
R-HSA-5260271	Diseases of Immune System	3/330	24/10654	0.0368346	0.0928982	0.0562542	CHUK/IKBKB/IKBKG	3
R-HSA-5602358	Diseases associated with the TLR signaling cascade	3/330	24/10654	0.0368346	0.0928982	0.0562542	CHUK/IKBKB/IKBKG	3
R-HSA-6807878	COPI-mediated anterograde transport	7/330	101/10654	0.0370916	0.0932303	0.0564553	DYNC1LI2/ANK1/DYNC1LI1/DYNC1H1/DYNLL1/DYNC1I2/ARF1	7
R-HSA-6814122	Cooperation of PDCL (PhLP1) and TRiC/CCT in G-protein beta folding	4/330	42/10654	0.0401875	0.100672	0.0609614	CCT5/CCT8/CCT3/TCP1	4
R-HSA-6811558	PI5P, PP2A and IER3 Regulate PI3K/AKT Signaling	7/330	103/10654	0.0405884	0.101335	0.0613629	STRN/PPP2R1B/PPP2R1A/RAC1/IRAK1/PPP2CA/AKT1	7
R-HSA-198725	Nuclear Events (kinase and transcription factor activation)	3/330	25/10654	0.0409258	0.101835	0.0616661	PPP2R1B/PPP2R1A/PPP2CA	3
R-HSA-380270	Recruitment of mitotic centrosome proteins and complexes	6/330	82/10654	0.0414197	0.102098	0.0618248	PPP2R1A/DYNC1H1/FGFR1OP/DYNLL1/CSNK1E/DYNC1I2	6
R-HSA-380287	Centrosome maturation	6/330	82/10654	0.0414197	0.102098	0.0618248	PPP2R1A/DYNC1H1/FGFR1OP/DYNLL1/CSNK1E/DYNC1I2	6
R-HSA-69275	G2/M Transition	11/330	196/10654	0.0414428	0.102098	0.0618248	RBX1/TP53/PPP2R1B/PPP2R1A/PPP2R2A/DYNC1H1/FGFR1OP/DYNLL1/CSNK1E/DYNC1I2/PPP2CA	11
R-HSA-5696395	Formation of Incision Complex in GG-NER	4/330	43/10654	0.0432689	0.105653	0.0639777	RBX1/DDB2/DDB1/CUL4A	4
R-HSA-75893	TNF signaling	4/330	43/10654	0.0432689	0.105653	0.0639777	CHUK/TNF/IKBKB/IKBKG	4
R-HSA-9018519	Estrogen-dependent gene expression	9/330	150/10654	0.0435153	0.105653	0.0639777	CREBBP/MED1/KAT5/NCOA3/TBP/GTF2A2/POLR2H/GTF2A1/POLR2E	9
R-HSA-69306	DNA Replication	8/330	127/10654	0.0435605	0.105653	0.0639777	RBX1/POLD3/POLD4/POLA1/PCNA/POLD1/POLD2/MCM3	8
R-HSA-5625970	RHO GTPases activate KTN1	2/330	11/10654	0.0437381	0.105653	0.0639777	RAC1/CDC42	2
R-HSA-8875555	MET activates RAP1 and RAC1	2/330	11/10654	0.0437381	0.105653	0.0639777	RAP1B/RAC1	2
R-HSA-453274	Mitotic G2-G2/M phases	11/330	198/10654	0.0440551	0.106075	0.064233	RBX1/TP53/PPP2R1B/PPP2R1A/PPP2R2A/DYNC1H1/FGFR1OP/DYNLL1/CSNK1E/DYNC1I2/PPP2CA	11
R-HSA-8939211	ESR-mediated signaling	12/330	223/10654	0.0447415	0.10738	0.0650233	CREBBP/STRN/MED1/KAT5/PDPK1/NCOA3/TBP/GTF2A2/POLR2H/AKT1/GTF2A1/POLR2E	12
R-HSA-1226099	Signaling by FGFR in disease	5/330	63/10654	0.0450998	0.10787	0.0653204	FGFR1OP2/NCBP2/FGFR1OP/POLR2H/POLR2E	5
R-HSA-180024	DARPP-32 events	3/330	26/10654	0.0452359	0.10787	0.0653204	PPP2R1B/PPP2R1A/PPP2CA	3
R-HSA-5633008	TP53 Regulates Transcription of Cell Death Genes	4/330	44/10654	0.0464796	0.10978	0.0664771	CREBBP/TP53/TP53BP2/TP73	4
R-HSA-69231	Cyclin D associated events in G1	4/330	44/10654	0.0464796	0.10978	0.0664771	PPP2R1B/PPP2R1A/PPP2R2A/PPP2CA	4
R-HSA-69236	G1 Phase	4/330	44/10654	0.0464796	0.10978	0.0664771	PPP2R1B/PPP2R1A/PPP2R2A/PPP2CA	4
R-HSA-1368108	BMAL1:CLOCK,NPAS2 activates circadian gene expression	3/330	27/10654	0.0497615	0.11716	0.0709458	BHLHE41/CREBBP/MED1	3
R-HSA-389359	CD28 dependent Vav1 pathway	2/330	12/10654	0.0514334	0.119958	0.0726398	RAC1/CDC42	2
R-HSA-6803207	TP53 Regulates Transcription of Caspase Activators and Caspases	2/330	12/10654	0.0514334	0.119958	0.0726398	TP53/TP73	2
R-HSA-8866907	Activation of the TFAP2 (AP-2) family of transcription factors	2/330	12/10654	0.0514334	0.119958	0.0726398	YEATS4/CREBBP	2
R-HSA-190236	Signaling by FGFR	6/330	87/10654	0.0526714	0.122461	0.0741558	PPP2R1A/HNRNPM/NCBP2/POLR2H/PPP2CA/POLR2E	6
R-HSA-199418	Negative regulation of the PI3K/AKT network	7/330	110/10654	0.0544864	0.125894	0.0762347	STRN/PPP2R1B/PPP2R1A/RAC1/IRAK1/PPP2CA/AKT1	7
R-HSA-73854	RNA Polymerase I Promoter Clearance	7/330	110/10654	0.0544864	0.125894	0.0762347	POLR1D/MTA1/POLR1C/RBBP7/TBP/POLR2H/POLR2E	7
R-HSA-2565942	Regulation of PLK1 Activity at G2/M Transition	6/330	88/10654	0.0551242	0.126973	0.0768882	PPP2R1A/DYNC1H1/FGFR1OP/DYNLL1/CSNK1E/DYNC1I2	6
R-HSA-73864	RNA Polymerase I Transcription	7/330	112/10654	0.0589418	0.135121	0.0818221	POLR1D/MTA1/POLR1C/RBBP7/TBP/POLR2H/POLR2E	7
R-HSA-72086	mRNA Capping	3/330	29/10654	0.0594434	0.135121	0.0818221	NCBP2/POLR2H/POLR2E	3
R-HSA-203615	eNOS activation	2/330	13/10654	0.0595696	0.135121	0.0818221	LYPLA1/AKT1	2
R-HSA-209543	p75NTR recruits signalling complexes	2/330	13/10654	0.0595696	0.135121	0.0818221	IRAK1/IKBKB	2
R-HSA-209560	NF-kB is activated and signals survival	2/330	13/10654	0.0595696	0.135121	0.0818221	IRAK1/IKBKB	2
R-HSA-8951664	Neddylation	12/330	234/10654	0.0602038	0.136145	0.0824419	RBX1/DDB2/COPS3/COPS2/DDB1/COPS6/COPS5/DCAF4/COPS7B/CUL4A/RBBP7/UBE2D2	12
R-HSA-69242	S Phase	9/330	161/10654	0.0627122	0.141363	0.0856016	RBX1/POLD3/POLD4/POLA1/PCNA/POLD1/AKT1/POLD2/MCM3	9
R-HSA-5250924	B-WICH complex positively regulates rRNA expression	6/330	91/10654	0.0628912	0.141363	0.0856016	POLR1D/SF3B1/POLR1C/TBP/POLR2H/POLR2E	6
R-HSA-73884	Base Excision Repair	6/330	92/10654	0.0656166	0.147044	0.0890422	POLD3/POLD4/PCNA/PARG/POLD1/POLD2	6
R-HSA-399955	SEMA3A-Plexin repulsion signaling by inhibiting Integrin adhesion	2/330	14/10654	0.0681121	0.15082	0.0913282	TLN1/RAC1	2
R-HSA-418885	DCC mediated attractive signaling	2/330	14/10654	0.0681121	0.15082	0.0913282	RAC1/CDC42	2
R-HSA-8849471	PTK6 Regulates RHO GTPases, RAS GTPase and MAP kinases	2/330	14/10654	0.0681121	0.15082	0.0913282	PXN/RAC1	2
R-HSA-8941856	RUNX3 regulates NOTCH signaling	2/330	14/10654	0.0681121	0.15082	0.0913282	SNW1/CREBBP	2
R-HSA-450282	MAPK targets/ Nuclear events mediated by MAP kinases	3/330	31/10654	0.0699363	0.153943	0.0932194	PPP2R1B/PPP2R1A/PPP2CA	3
R-HSA-4641262	Disassembly of the destruction complex and recruitment of AXIN to the membrane	3/330	31/10654	0.0699363	0.153943	0.0932194	PPP2R1B/PPP2R1A/PPP2CA	3
R-HSA-380320	Recruitment of NuMA to mitotic centrosomes	6/330	94/10654	0.0712721	0.15642	0.0947196	PPP2R1A/DYNC1H1/FGFR1OP/DYNLL1/CSNK1E/DYNC1I2	6
R-HSA-199992	trans-Golgi Network Vesicle Budding	5/330	72/10654	0.0720355	0.157631	0.0954526	AP1M2/AP1B1/DNM2/PICALM/ARF1	5
R-HSA-5620920	Cargo trafficking to the periciliary membrane	4/330	51/10654	0.0725303	0.158248	0.0958264	CCT5/CCT8/CCT3/TCP1	4
R-HSA-390466	Chaperonin-mediated protein folding	6/330	95/10654	0.0742019	0.161359	0.0977105	TP53/CCT5/CCT8/CCT3/TCP1/NOP56	6
R-HSA-1980143	Signaling by NOTCH1	5/330	73/10654	0.075473	0.161359	0.0977105	RBX1/SNW1/CREBBP/CDK8/CCNC	5
R-HSA-2173796	SMAD2/SMAD3:SMAD4 heterotrimer regulates transcription	3/330	32/10654	0.0754745	0.161359	0.0977105	SNW1/CDK8/CCNC	3
R-HSA-397795	G-protein beta:gamma signalling	3/330	32/10654	0.0754745	0.161359	0.0977105	PDPK1/CDC42/AKT1	3
R-HSA-5626467	RHO GTPases activate IQGAPs	3/330	32/10654	0.0754745	0.161359	0.0977105	CTNNA1/RAC1/CDC42	3
R-HSA-5673000	RAF activation	3/330	32/10654	0.0754745	0.161359	0.0977105	PPP2R1B/PPP2R1A/PPP2CA	3
R-HSA-917729	Endosomal Sorting Complex Required For Transport (ESCRT)	3/330	32/10654	0.0754745	0.161359	0.0977105	TSG101/MVB12A/VPS28	3
R-HSA-354194	GRB2:SOS provides linkage to MAPK signaling for Integrins	2/330	15/10654	0.0770281	0.163273	0.0988695	RAP1B/TLN1	2
R-HSA-372708	p130Cas linkage to MAPK signaling for integrins	2/330	15/10654	0.0770281	0.163273	0.0988695	RAP1B/TLN1	2
R-HSA-975110	TRAF6 mediated IRF7 activation in TLR7/8 or 9 signaling	2/330	15/10654	0.0770281	0.163273	0.0988695	IRAK1/IRF7	2
R-HSA-5689880	Ub-specific processing proteases	11/330	220/10654	0.080439	0.169699	0.102761	DDB2/MDM2/TP53/TAF10/TADA3/TADA2B/RUVBL1/TAF9B/TRRAP/MDM4/IKBKG	11
R-HSA-113418	Formation of the Early Elongation Complex	3/330	33/10654	0.0812	0.169699	0.102761	NCBP2/POLR2H/POLR2E	3
R-HSA-167158	Formation of the HIV-1 Early Elongation Complex	3/330	33/10654	0.0812	0.169699	0.102761	NCBP2/POLR2H/POLR2E	3
R-HSA-1839126	FGFR2 mutant receptor activation	3/330	33/10654	0.0812	0.169699	0.102761	NCBP2/POLR2H/POLR2E	3
R-HSA-2559585	Oncogene Induced Senescence	3/330	33/10654	0.0812	0.169699	0.102761	MDM2/TP53/MDM4	3
R-HSA-5620912	Anchoring of the basal body to the plasma membrane	6/330	98/10654	0.0833978	0.173804	0.105246	PPP2R1A/DYNC1H1/FGFR1OP/DYNLL1/CSNK1E/DYNC1I2	6
R-HSA-110312	Translesion synthesis by REV1	2/330	16/10654	0.0862865	0.17734	0.107388	REV1/PCNA	2
R-HSA-1295596	Spry regulation of FGF signaling	2/330	16/10654	0.0862865	0.17734	0.107388	PPP2R1A/PPP2CA	2
R-HSA-193639	p75NTR signals via NF-kB	2/330	16/10654	0.0862865	0.17734	0.107388	IRAK1/IKBKB	2
R-HSA-210744	Regulation of gene expression in late stage (branching morphogenesis) pancreatic bud precursor cells	2/330	16/10654	0.0862865	0.17734	0.107388	SNW1/CREBBP	2
R-HSA-2559584	Formation of Senescence-Associated Heterochromatin Foci (SAHF)	2/330	16/10654	0.0862865	0.17734	0.107388	TP53/EP400	2
R-HSA-4791275	Signaling by WNT in cancer	3/330	34/10654	0.0871073	0.178534	0.108111	PPP2R1B/PPP2R1A/PPP2CA	3
R-HSA-168643	Nucleotide-binding domain, leucine rich repeat containing receptor (NLR) signaling pathways	4/330	55/10654	0.0901298	0.184221	0.111555	IRAK1/CHUK/IKBKB/IKBKG	4
R-HSA-195721	Signaling by WNT	15/330	331/10654	0.0905166	0.184505	0.111726	RBX1/CREBBP/AP2S1/AP2M1/PPP2R1B/RUVBL1/PPP2R1A/AP2A2/KAT5/RAC1/TRRAP/CSNK1E/PPP2CA/AKT1/AP2B1	15
R-HSA-212165	Epigenetic regulation of gene expression	8/330	149/10654	0.0916055	0.185707	0.112454	POLR1D/MTA1/SF3B1/POLR1C/RBBP7/TBP/POLR2H/POLR2E	8
R-HSA-453279	Mitotic G1-G1/S phases	8/330	149/10654	0.0916055	0.185707	0.112454	PPP2R1B/PPP2R1A/PPP2R2A/POLA1/PCNA/PPP2CA/AKT1/MCM3	8
R-HSA-114604	GPVI-mediated activation cascade	3/330	35/10654	0.0931905	0.187402	0.113481	PDPK1/RAC1/CDC42	3
R-HSA-9615710	Microautophagy	3/330	35/10654	0.0931905	0.187402	0.113481	TSG101/MVB12A/VPS28	3
R-HSA-391251	Protein folding	6/330	101/10654	0.0931973	0.187402	0.113481	TP53/CCT5/CCT8/CCT3/TCP1/NOP56	6
R-HSA-5617833	Cilium Assembly	10/330	201/10654	0.0949729	0.190458	0.115331	CCT5/CCT8/CCT3/TCP1/PPP2R1A/DYNC1H1/FGFR1OP/DYNLL1/CSNK1E/DYNC1I2	10
R-HSA-5655862	Translesion synthesis by POLK	2/330	17/10654	0.0958576	0.191201	0.115781	REV1/PCNA	2
R-HSA-5656121	Translesion synthesis by POLI	2/330	17/10654	0.0958576	0.191201	0.115781	REV1/PCNA	2
R-HSA-6802948	Signaling by high-kinase activity BRAF mutants	3/330	36/10654	0.0994437	0.197824	0.119791	VCL/RAP1B/TLN1	3
R-HSA-1368082	RORA activates gene expression	2/330	18/10654	0.105713	0.208622	0.126331	CREBBP/MED1	2
R-HSA-1839117	Signaling by cytosolic FGFR1 fusion mutants	2/330	18/10654	0.105713	0.208622	0.126331	FGFR1OP2/FGFR1OP	2
R-HSA-6804114	TP53 Regulates Transcription of Genes Involved in G2 Cell Cycle Arrest	2/330	18/10654	0.105713	0.208622	0.126331	TP53/PCNA	2
R-HSA-6798695	Neutrophil degranulation	20/330	480/10654	0.108907	0.214358	0.129803	VCL/ATP6V1D/RAP1B/TCIRG1/DYNC1LI1/LAMTOR1/CCT8/KPNB1/AP2A2/RAC1/DYNC1H1/LAMTOR2/CAP1/CDA/TNFRSF1B/ATP6AP2/DYNLL1/DSN1/PPIA/LAMTOR3	20
R-HSA-8866654	E3 ubiquitin ligases ubiquitinate target proteins	4/330	59/10654	0.10957	0.215092	0.130248	PCNA/RRAGA/UBE2D2/UBE2L3	4
R-HSA-2871837	FCERI mediated NF-kB activation	5/330	82/10654	0.110263	0.215884	0.130728	PDPK1/CHUK/UBE2D2/IKBKB/IKBKG	5
R-HSA-69206	G1/S Transition	7/330	131/10654	0.11217	0.218413	0.132259	PPP2R1B/PPP2R1A/POLA1/PCNA/PPP2CA/AKT1/MCM3	7
R-HSA-5689896	Ovarian tumor domain proteases	3/330	38/10654	0.112436	0.218413	0.132259	TP53/TRIM25/IKBKG	3
R-HSA-8864260	Transcriptional regulation by the AP-2 (TFAP2) family of transcription factors	3/330	38/10654	0.112436	0.218413	0.132259	YEATS4/CREBBP/NOP2	3
R-HSA-445355	Smooth Muscle Contraction	3/330	40/10654	0.126034	0.242565	0.146885	VCL/PXN/TLN1	3
R-HSA-5675221	Negative regulation of MAPK pathway	3/330	40/10654	0.126034	0.242565	0.146885	PPP2R1B/PPP2R1A/PPP2CA	3
R-HSA-5625900	RHO GTPases activate CIT	2/330	20/10654	0.126173	0.242565	0.146885	RHOC/RAC1	2
R-HSA-9013695	NOTCH4 Intracellular Domain Regulates Transcription	2/330	20/10654	0.126173	0.242565	0.146885	SNW1/CREBBP	2
R-HSA-9006931	Signaling by Nuclear Receptors	13/330	299/10654	0.137521	0.2637	0.159683	CREBBP/STRN/MED1/KAT5/PDPK1/NCOA3/TBP/PDK1/GTF2A2/POLR2H/AKT1/GTF2A1/POLR2E	13
R-HSA-186712	Regulation of beta-cell development	3/330	42/10654	0.140187	0.268121	0.16236	SNW1/CREBBP/AKT1	3
R-HSA-6796648	TP53 Regulates Transcription of DNA Repair Genes	4/330	65/10654	0.141866	0.270636	0.163883	DDB2/TP53/POLR2H/POLR2E	4
R-HSA-5655253	Signaling by FGFR2 in disease	3/330	43/10654	0.147456	0.28055	0.169886	NCBP2/POLR2H/POLR2E	3
R-HSA-73887	Death Receptor Signalling	7/330	141/10654	0.147816	0.28055	0.169886	ARHGEF1/RAC1/IRAK1/CHUK/TNF/IKBKB/IKBKG	7
R-HSA-73772	RNA Polymerase I Promoter Escape	5/330	91/10654	0.151472	0.286756	0.173644	POLR1D/POLR1C/TBP/POLR2H/POLR2E	5
R-HSA-2173793	Transcriptional activity of SMAD2/SMAD3:SMAD4 heterotrimer	3/330	44/10654	0.154844	0.292396	0.177059	SNW1/CDK8/CCNC	3
R-HSA-4086400	PCP/CE pathway	5/330	92/10654	0.156406	0.294597	0.178392	AP2S1/AP2M1/AP2A2/RAC1/AP2B1	5
R-HSA-373753	Nephrin family interactions	2/330	23/10654	0.158374	0.296801	0.179727	ACTN4/ACTN1	2
R-HSA-450321	JNK (c-Jun kinases) phosphorylation and activation mediated by activated human TAK1	2/330	23/10654	0.158374	0.296801	0.179727	IRAK1/IKBKG	2
R-HSA-174824	Plasma lipoprotein assembly, remodeling, and clearance	4/330	69/10654	0.165244	0.308898	0.187052	AP2S1/AP2M1/AP2A2/AP2B1	4
R-HSA-203927	MicroRNA (miRNA) biogenesis	2/330	24/10654	0.169423	0.312986	0.189527	POLR2H/POLR2E	2
R-HSA-450302	activated TAK1 mediates p38 MAPK activation	2/330	24/10654	0.169423	0.312986	0.189527	IRAK1/IKBKG	2
R-HSA-5627123	RHO GTPases activate PAKs	2/330	24/10654	0.169423	0.312986	0.189527	RAC1/CDC42	2
R-HSA-167169	HIV Transcription Elongation	3/330	46/10654	0.169955	0.312986	0.189527	NCBP2/POLR2H/POLR2E	3
R-HSA-167200	Formation of HIV-1 elongation complex containing HIV-1 Tat	3/330	46/10654	0.169955	0.312986	0.189527	NCBP2/POLR2H/POLR2E	3
R-HSA-167246	Tat-mediated elongation of the HIV-1 transcript	3/330	46/10654	0.169955	0.312986	0.189527	NCBP2/POLR2H/POLR2E	3
R-HSA-190828	Gap junction trafficking	3/330	47/10654	0.177664	0.323183	0.195703	AP2M1/DNM1/DNM2	3
R-HSA-6802946	Signaling by moderate kinase activity BRAF mutants	3/330	47/10654	0.177664	0.323183	0.195703	VCL/RAP1B/TLN1	3
R-HSA-6802949	Signaling by RAS mutants	3/330	47/10654	0.177664	0.323183	0.195703	VCL/RAP1B/TLN1	3
R-HSA-6802955	Paradoxical activation of RAF signaling by kinase inactive BRAF	3/330	47/10654	0.177664	0.323183	0.195703	VCL/RAP1B/TLN1	3
R-HSA-9649948	Signaling downstream of RAS mutants	3/330	47/10654	0.177664	0.323183	0.195703	VCL/RAP1B/TLN1	3
R-HSA-392451	G beta:gamma signalling through PI3Kgamma	2/330	25/10654	0.180597	0.325336	0.197006	PDPK1/AKT1	2
R-HSA-400685	Sema4D in semaphorin signaling	2/330	25/10654	0.180597	0.325336	0.197006	RHOC/RAC1	2
R-HSA-429947	Deadenylation of mRNA	2/330	25/10654	0.180597	0.325336	0.197006	EIF4A3/PABPC1	2
R-HSA-9013508	NOTCH3 Intracellular Domain Regulates Transcription	2/330	25/10654	0.180597	0.325336	0.197006	SNW1/CREBBP	2
R-HSA-449147	Signaling by Interleukins	18/330	461/10654	0.185382	0.332501	0.201345	RBX1/RAP1B/SNRPA1/TP53/PPP2R1B/TCP1/PPP2R1A/IRAK1/CHUK/TNFRSF1B/CDC42/TNF/PPP2CA/PPIA/IKBKB/ARF1/AKT1/IKBKG	18
R-HSA-167152	Formation of HIV elongation complex in the absence of HIV Tat	3/330	48/10654	0.185468	0.332501	0.201345	NCBP2/POLR2H/POLR2E	3
R-HSA-201681	TCF dependent signaling in response to WNT	10/330	233/10654	0.186957	0.333997	0.20225	RBX1/CREBBP/PPP2R1B/RUVBL1/PPP2R1A/KAT5/TRRAP/CSNK1E/PPP2CA/AKT1	10
R-HSA-202424	Downstream TCR signaling	5/330	98/10654	0.18733	0.333997	0.20225	PDPK1/CHUK/UBE2D2/IKBKB/IKBKG	5
R-HSA-109581	Apoptosis	8/330	178/10654	0.187649	0.333997	0.20225	TP53/KPNB1/TP53BP2/STK24/TP73/DYNLL1/STK26/AKT1	8
R-HSA-76002	Platelet activation, signaling and aggregation	11/330	262/10654	0.190205	0.337738	0.204516	VCL/RAP1B/ACTN4/TLN1/PDPK1/RAC1/CAP1/ACTN1/CDC42/PPIA/AKT1	11
R-HSA-157858	Gap junction trafficking and regulation	3/330	49/10654	0.19336	0.342523	0.207414	AP2M1/DNM1/DNM2	3
R-HSA-606279	Deposition of new CENPA-containing nucleosomes at the centromere	4/330	74/10654	0.196224	0.345949	0.209488	CENPC/RUVBL1/KNL1/RBBP7	4
R-HSA-774815	Nucleosome assembly	4/330	74/10654	0.196224	0.345949	0.209488	CENPC/RUVBL1/KNL1/RBBP7	4
R-HSA-5357801	Programmed Cell Death	8/330	181/10654	0.19945	0.350807	0.21243	TP53/KPNB1/TP53BP2/STK24/TP73/DYNLL1/STK26/AKT1	8
R-HSA-199977	ER to Golgi Anterograde Transport	7/330	154/10654	0.201019	0.352732	0.213596	DYNC1LI2/ANK1/DYNC1LI1/DYNC1H1/DYNLL1/DYNC1I2/ARF1	7
R-HSA-5683057	MAPK family signaling cascades	12/330	294/10654	0.201747	0.353177	0.213865	VCL/RBX1/RAP1B/PPP2R1B/TLN1/PPP2R1A/RAC1/LAMTOR2/NCOA3/CDC42/PPP2CA/LAMTOR3	12
R-HSA-167160	RNA Pol II CTD phosphorylation and interaction with CE during HIV infection	2/330	27/10654	0.203246	0.353858	0.214277	POLR2H/POLR2E	2
R-HSA-77075	RNA Pol II CTD phosphorylation and interaction with CE	2/330	27/10654	0.203246	0.353858	0.214277	POLR2H/POLR2E	2
R-HSA-5607764	CLEC7A (Dectin-1) signaling	5/330	101/10654	0.203564	0.353858	0.214277	PDPK1/CHUK/UBE2D2/IKBKB/IKBKG	5
R-HSA-1852241	Organelle biogenesis and maintenance	12/330	296/10654	0.208029	0.360778	0.218468	CREBBP/CCT5/CCT8/CCT3/MED1/TCP1/PPP2R1A/DYNC1H1/FGFR1OP/DYNLL1/CSNK1E/DYNC1I2	12
R-HSA-114608	Platelet degranulation	6/330	129/10654	0.210699	0.364559	0.220757	VCL/ACTN4/TLN1/CAP1/ACTN1/PPIA	6
R-HSA-5688426	Deubiquitination	12/330	297/10654	0.211202	0.364581	0.220771	DDB2/MDM2/TP53/TAF10/TADA3/TADA2B/RUVBL1/TRIM25/TAF9B/TRRAP/MDM4/IKBKG	12
R-HSA-9020702	Interleukin-1 signaling	5/330	103/10654	0.214639	0.368036	0.222863	RBX1/IRAK1/CHUK/IKBKB/IKBKG	5
R-HSA-350054	Notch-HLH transcription pathway	2/330	28/10654	0.214688	0.368036	0.222863	SNW1/CREBBP	2
R-HSA-69205	G1/S-Specific Transcription	2/330	28/10654	0.214688	0.368036	0.222863	POLA1/PCNA	2
R-HSA-75153	Apoptotic execution phase	3/330	52/10654	0.217505	0.372008	0.225268	KPNB1/STK24/STK26	3
R-HSA-5693567	HDR through Homologous Recombination (HRR) or Single Strand Annealing (SSA)	6/330	132/10654	0.225596	0.384209	0.232656	POLD3/POLD4/KAT5/PCNA/POLD1/POLD2	6
R-HSA-5601884	PIWI-interacting RNA (piRNA) biogenesis	2/330	29/10654	0.226188	0.384209	0.232656	POLR2H/POLR2E	2
R-HSA-5654732	Negative regulation of FGFR3 signaling	2/330	29/10654	0.226188	0.384209	0.232656	PPP2R1A/PPP2CA	2
R-HSA-8852135	Protein ubiquitination	4/330	79/10654	0.22881	0.387778	0.234818	PCNA/RRAGA/UBE2D2/UBE2L3	4
R-HSA-8856688	Golgi-to-ER retrograde transport	6/330	133/10654	0.230637	0.389986	0.236154	DYNC1LI2/DYNC1LI1/DYNC1H1/DYNLL1/DYNC1I2/ARF1	6
R-HSA-8848021	Signaling by PTK6	3/330	54/10654	0.233933	0.393769	0.238445	PXN/RAC1/AKT1	3
R-HSA-9006927	Signaling by Non-Receptor Tyrosine Kinases	3/330	54/10654	0.233933	0.393769	0.238445	PXN/RAC1/AKT1	3
R-HSA-2454202	Fc epsilon receptor (FCERI) signaling	6/330	134/10654	0.235713	0.394979	0.239178	PDPK1/RAC1/CHUK/UBE2D2/IKBKB/IKBKG	6
R-HSA-76005	Response to elevated platelet cytosolic Ca2+	6/330	134/10654	0.235713	0.394979	0.239178	VCL/ACTN4/TLN1/CAP1/ACTN1/PPIA	6
R-HSA-427413	NoRC negatively regulates rRNA expression	5/330	107/10654	0.237334	0.395685	0.239606	POLR1D/POLR1C/TBP/POLR2H/POLR2E	5
R-HSA-525793	Myogenesis	2/330	30/10654	0.23773	0.395685	0.239606	CTNNA1/CDC42	2
R-HSA-8866652	Synthesis of active ubiquitin: roles of E1 and E2 enzymes	2/330	30/10654	0.23773	0.395685	0.239606	UBE2D2/UBE2L3	2
R-HSA-1655829	Regulation of cholesterol biosynthesis by SREBP (SREBF)	3/330	55/10654	0.242229	0.402273	0.243595	CREBBP/KPNB1/MED1	3
R-HSA-195253	Degradation of beta-catenin by the destruction complex	4/330	82/10654	0.248977	0.410356	0.248489	RBX1/PPP2R1B/PPP2R1A/PPP2CA	4
R-HSA-9013694	Signaling by NOTCH4	4/330	82/10654	0.248977	0.410356	0.248489	RBX1/SNW1/CREBBP/AKT1	4
R-HSA-1839124	FGFR1 mutant receptor activation	2/330	31/10654	0.249302	0.410356	0.248489	FGFR1OP2/FGFR1OP	2
R-HSA-5654733	Negative regulation of FGFR4 signaling	2/330	31/10654	0.249302	0.410356	0.248489	PPP2R1A/PPP2CA	2
R-HSA-5250941	Negative epigenetic regulation of rRNA expression	5/330	110/10654	0.254773	0.418248	0.253269	POLR1D/POLR1C/TBP/POLR2H/POLR2E	5
R-HSA-5693532	DNA Double-Strand Break Repair	7/330	166/10654	0.255699	0.418248	0.253269	POLD3/TP53/POLD4/KAT5/PCNA/POLD1/POLD2	7
R-HSA-1168372	Downstream signaling events of B Cell Receptor (BCR)	4/330	83/10654	0.255784	0.418248	0.253269	CHUK/PPIA/IKBKB/IKBKG	4
R-HSA-5693538	Homology Directed Repair	6/330	138/10654	0.25635	0.418255	0.253273	POLD3/POLD4/KAT5/PCNA/POLD1/POLD2	6
R-HSA-69541	Stabilization of p53	3/330	57/10654	0.258959	0.421587	0.25529	MDM2/TP53/MDM4	3
R-HSA-1483255	PI Metabolism	4/330	84/10654	0.262628	0.426627	0.258342	FIG4/VAC14/PIKFYVE/ARF1	4
R-HSA-9617629	Regulation of FOXO transcriptional activity by acetylation	1/330	10/10654	0.270048	0.437725	0.265062	CREBBP	1
R-HSA-5654726	Negative regulation of FGFR1 signaling	2/330	33/10654	0.272484	0.439757	0.266293	PPP2R1A/PPP2CA	2
R-HSA-68962	Activation of the pre-replicative complex	2/330	33/10654	0.272484	0.439757	0.266293	POLA1/MCM3	2
R-HSA-5621481	C-type lectin receptors (CLRs)	6/330	142/10654	0.277455	0.446811	0.270565	CREBBP/PDPK1/CHUK/UBE2D2/IKBKB/IKBKG	6
R-HSA-167238	Pausing and recovery of Tat-mediated HIV elongation	2/330	34/10654	0.28407	0.453536	0.274637	POLR2H/POLR2E	2
R-HSA-167243	Tat-mediated HIV elongation arrest and recovery	2/330	34/10654	0.28407	0.453536	0.274637	POLR2H/POLR2E	2
R-HSA-5654727	Negative regulation of FGFR2 signaling	2/330	34/10654	0.28407	0.453536	0.274637	PPP2R1A/PPP2CA	2
R-HSA-936440	Negative regulators of DDX58/IFIH1 signaling	2/330	34/10654	0.28407	0.453536	0.274637	TRIM25/UBE2D2	2
R-HSA-1234158	Regulation of gene expression by Hypoxia-inducible Factor	1/330	11/10654	0.292679	0.459614	0.278317	CREBBP	1
R-HSA-2025928	Calcineurin activates NFAT	1/330	11/10654	0.292679	0.459614	0.278317	PPIA	1
R-HSA-376172	DSCAM interactions	1/330	11/10654	0.292679	0.459614	0.278317	RAC1	1
R-HSA-4755510	SUMOylation of immune response proteins	1/330	11/10654	0.292679	0.459614	0.278317	IKBKG	1
R-HSA-73614	Pyrimidine salvage	1/330	11/10654	0.292679	0.459614	0.278317	CDA	1
R-HSA-9614399	Regulation of localization of FOXO transcription factors	1/330	11/10654	0.292679	0.459614	0.278317	AKT1	1
R-HSA-112382	Formation of RNA Pol II elongation complex	3/330	61/10654	0.292818	0.459614	0.278317	NCBP2/POLR2H/POLR2E	3
R-HSA-75955	RNA Polymerase II Transcription Elongation	3/330	61/10654	0.292818	0.459614	0.278317	NCBP2/POLR2H/POLR2E	3
R-HSA-8953750	Transcriptional Regulation by E2F6	2/330	35/10654	0.295638	0.463063	0.280406	EPC1/RBBP7	2
R-HSA-3371556	Cellular response to heat stress	4/330	89/10654	0.297312	0.464706	0.281401	CREBBP/RPTOR/MTOR/MLST8	4
R-HSA-167287	HIV elongation arrest and recovery	2/330	36/10654	0.307179	0.477121	0.288919	POLR2H/POLR2E	2
R-HSA-167290	Pausing and recovery of HIV elongation	2/330	36/10654	0.307179	0.477121	0.288919	POLR2H/POLR2E	2
R-HSA-5663213	RHO GTPases Activate WASPs and WAVEs	2/330	36/10654	0.307179	0.477121	0.288919	RAC1/CDC42	2
R-HSA-202403	TCR signaling	5/330	119/10654	0.308708	0.478497	0.289752	PDPK1/CHUK/UBE2D2/IKBKB/IKBKG	5
R-HSA-201722	Formation of the beta-catenin:TCF transactivating complex	4/330	91/10654	0.311349	0.480588	0.291018	CREBBP/RUVBL1/KAT5/TRRAP	4
R-HSA-70326	Glucose metabolism	4/330	91/10654	0.311349	0.480588	0.291018	PCK2/PPP2R1B/PPP2R1A/PPP2CA	4
R-HSA-1474151	Tetrahydrobiopterin (BH4) synthesis, recycling, salvage and regulation	1/330	12/10654	0.31461	0.480704	0.291089	AKT1	1
R-HSA-176974	Unwinding of DNA	1/330	12/10654	0.31461	0.480704	0.291089	MCM3	1
R-HSA-73621	Pyrimidine catabolism	1/330	12/10654	0.31461	0.480704	0.291089	DPYS	1
R-HSA-9013973	TICAM1-dependent activation of IRF3/IRF7	1/330	12/10654	0.31461	0.480704	0.291089	IRF7	1
R-HSA-9607240	FLT3 Signaling	10/330	267/10654	0.314655	0.480704	0.291089	VCL/RBX1/RAP1B/PPP2R1B/TLN1/PPP2R1A/PDPK1/LAMTOR2/PPP2CA/LAMTOR3	10
R-HSA-5617472	Activation of anterior HOX genes in hindbrain development during early embryogenesis	5/330	122/10654	0.327064	0.497619	0.301331	CREBBP/NCOA3/RBBP7/POLR2H/POLR2E	5
R-HSA-5619507	Activation of HOX genes during differentiation	5/330	122/10654	0.327064	0.497619	0.301331	CREBBP/NCOA3/RBBP7/POLR2H/POLR2E	5
R-HSA-111465	Apoptotic cleavage of cellular proteins	2/330	38/10654	0.330141	0.500254	0.302927	STK24/STK26	2
R-HSA-5655302	Signaling by FGFR1 in disease	2/330	38/10654	0.330141	0.500254	0.302927	FGFR1OP2/FGFR1OP	2
R-HSA-3214815	HDACs deacetylate histones	4/330	94/10654	0.332513	0.500767	0.303237	RCOR1/HMG20B/MTA1/RBBP7	4
R-HSA-3108232	SUMO E3 ligases SUMOylate target proteins	7/330	182/10654	0.334181	0.500767	0.303237	MDM2/CREBBP/NOP58/TP53/MTA1/PCNA/IKBKG	7
R-HSA-69563	p53-Dependent G1 DNA Damage Response	3/330	66/10654	0.335492	0.500767	0.303237	MDM2/TP53/MDM4	3
R-HSA-69580	p53-Dependent G1/S DNA damage checkpoint	3/330	66/10654	0.335492	0.500767	0.303237	MDM2/TP53/MDM4	3
R-HSA-1358803	Downregulation of ERBB2:ERBB3 signaling	1/330	13/10654	0.335864	0.500767	0.303237	AKT1	1
R-HSA-140342	Apoptosis induced DNA fragmentation	1/330	13/10654	0.335864	0.500767	0.303237	KPNB1	1
R-HSA-2564830	Cytosolic iron-sulfur cluster assembly	1/330	13/10654	0.335864	0.500767	0.303237	POLD1	1
R-HSA-5357786	TNFR1-induced proapoptotic signaling	1/330	13/10654	0.335864	0.500767	0.303237	TNF	1
R-HSA-1169091	Activation of NF-kappaB in B cells	3/330	67/10654	0.344028	0.510892	0.309369	CHUK/IKBKB/IKBKG	3
R-HSA-6802952	Signaling by BRAF and RAF fusions	3/330	67/10654	0.344028	0.510892	0.309369	VCL/RAP1B/TLN1	3
R-HSA-8878159	Transcriptional regulation by RUNX3	4/330	96/10654	0.346665	0.513782	0.311119	MDM2/SNW1/CREBBP/TP53	4
R-HSA-948021	Transport to the Golgi and subsequent modification	7/330	185/10654	0.349328	0.5167	0.312886	DYNC1LI2/ANK1/DYNC1LI1/DYNC1H1/DYNLL1/DYNC1I2/ARF1	7
R-HSA-69615	G1/S DNA Damage Checkpoints	3/330	68/10654	0.352555	0.519898	0.314822	MDM2/TP53/MDM4	3
R-HSA-5654741	Signaling by FGFR3	2/330	40/10654	0.352888	0.519898	0.314822	PPP2R1A/PPP2CA	2
R-HSA-193704	p75 NTR receptor-mediated signalling	4/330	97/10654	0.353746	0.520012	0.314891	ARHGEF1/RAC1/IRAK1/IKBKB	4
R-HSA-162594	Early Phase of HIV Life Cycle	1/330	14/10654	0.35646	0.520012	0.314891	PPIA	1
R-HSA-3371568	Attenuation phase	1/330	14/10654	0.35646	0.520012	0.314891	CREBBP	1
R-HSA-428540	Activation of RAC1	1/330	14/10654	0.35646	0.520012	0.314891	RAC1	1
R-HSA-6804116	TP53 Regulates Transcription of Genes Involved in G1 Cell Cycle Arrest	1/330	14/10654	0.35646	0.520012	0.314891	TP53	1
R-HSA-5654743	Signaling by FGFR4	2/330	41/10654	0.364162	0.528703	0.320154	PPP2R1A/PPP2CA	2
R-HSA-8875878	MET promotes cell motility	2/330	41/10654	0.364162	0.528703	0.320154	RAP1B/RAC1	2
R-HSA-2990846	SUMOylation	7/330	188/10654	0.364549	0.528703	0.320154	MDM2/CREBBP/NOP58/TP53/MTA1/PCNA/IKBKG	7
R-HSA-5673001	RAF/MAP kinase cascade	9/330	249/10654	0.36622	0.530093	0.320996	VCL/RBX1/RAP1B/PPP2R1B/TLN1/PPP2R1A/LAMTOR2/PPP2CA/LAMTOR3	9
R-HSA-2426168	Activation of gene expression by SREBF (SREBP)	2/330	42/10654	0.375361	0.540649	0.327388	CREBBP/MED1	2
R-HSA-3928662	EPHB-mediated forward signaling	2/330	42/10654	0.375361	0.540649	0.327388	RAC1/CDC42	2
R-HSA-111447	Activation of BAD and translocation to mitochondria	1/330	15/10654	0.376419	0.540649	0.327388	AKT1	1
R-HSA-1170546	Prolactin receptor signaling	1/330	15/10654	0.376419	0.540649	0.327388	RBX1	1
R-HSA-6802957	Oncogenic MAPK signaling	3/330	71/10654	0.378044	0.540894	0.327536	VCL/RAP1B/TLN1	3
R-HSA-70171	Glycolysis	3/330	71/10654	0.378044	0.540894	0.327536	PPP2R1B/PPP2R1A/PPP2CA	3
R-HSA-168325	Viral Messenger RNA Synthesis	2/330	43/10654	0.386478	0.55087	0.333577	POLR2H/POLR2E	2
R-HSA-1169408	ISG15 antiviral mechanism	3/330	72/10654	0.386497	0.55087	0.333577	EIF4A3/KPNB1/TRIM25	3
R-HSA-5684996	MAPK1/MAPK3 signaling	9/330	255/10654	0.392808	0.55661	0.337053	VCL/RBX1/RAP1B/PPP2R1B/TLN1/PPP2R1A/LAMTOR2/PPP2CA/LAMTOR3	9
R-HSA-170834	Signaling by TGF-beta Receptor Complex	3/330	73/10654	0.394923	0.55661	0.337053	SNW1/CDK8/CCNC	3
R-HSA-204174	Regulation of pyruvate dehydrogenase (PDH) complex	1/330	16/10654	0.395762	0.55661	0.337053	PDK1	1
R-HSA-2730905	Role of LAT2/NTAL/LAB on calcium mobilization	1/330	16/10654	0.395762	0.55661	0.337053	PDPK1	1
R-HSA-392517	Rap1 signalling	1/330	16/10654	0.395762	0.55661	0.337053	RAP1B	1
R-HSA-399954	Sema3A PAK dependent Axon repulsion	1/330	16/10654	0.395762	0.55661	0.337053	RAC1	1
R-HSA-9614657	FOXO-mediated transcription of cell death genes	1/330	16/10654	0.395762	0.55661	0.337053	CREBBP	1
R-HSA-1234174	Cellular response to hypoxia	3/330	75/10654	0.411681	0.577513	0.349711	RBX1/CREBBP/UBE2D2	3
R-HSA-180292	GAB1 signalosome	1/330	17/10654	0.414506	0.577513	0.349711	PXN	1
R-HSA-435354	Zinc transporters	1/330	17/10654	0.414506	0.577513	0.349711	SLC30A5	1
R-HSA-450385	Butyrate Response Factor 1 (BRF1) binds and destabilizes mRNA	1/330	17/10654	0.414506	0.577513	0.349711	AKT1	1
R-HSA-450604	KSRP (KHSRP) binds and destabilizes mRNA	1/330	17/10654	0.414506	0.577513	0.349711	AKT1	1
R-HSA-194840	Rho GTPase cycle	5/330	138/10654	0.425758	0.592082	0.358533	DLC1/RHOC/ARHGEF1/RAC1/CDC42	5
R-HSA-9009391	Extra-nuclear estrogen signaling	3/330	77/10654	0.428294	0.594497	0.359996	STRN/PDPK1/AKT1	3
R-HSA-6783783	Interleukin-10 signaling	2/330	47/10654	0.430025	0.595789	0.360778	TNFRSF1B/TNF	2
R-HSA-6785807	Interleukin-4 and Interleukin-13 signaling	4/330	108/10654	0.431175	0.596123	0.36098	TP53/TNFRSF1B/TNF/AKT1	4
R-HSA-2022377	Metabolism of Angiotensinogen to Angiotensins	1/330	18/10654	0.43267	0.596123	0.36098	ATP6AP2	1
R-HSA-936964	Activation of IRF3/IRF7 mediated by TBK1/IKK epsilon	1/330	18/10654	0.43267	0.596123	0.36098	IRF7	1
R-HSA-446652	Interleukin-1 family signaling	5/330	140/10654	0.437996	0.602346	0.364748	RBX1/IRAK1/CHUK/IKBKB/IKBKG	5
R-HSA-110320	Translesion Synthesis by POLH	1/330	19/10654	0.450272	0.612553	0.370929	PCNA	1
R-HSA-1362277	Transcription of E2F targets under negative control by DREAM complex	1/330	19/10654	0.450272	0.612553	0.370929	PCNA	1
R-HSA-3928664	Ephrin signaling	1/330	19/10654	0.450272	0.612553	0.370929	RAC1	1
R-HSA-77595	Processing of Intronless Pre-mRNAs	1/330	19/10654	0.450272	0.612553	0.370929	NCBP2	1
R-HSA-177929	Signaling by EGFR	2/330	49/10654	0.451182	0.612553	0.370929	PXN/CDC42	2
R-HSA-6791312	TP53 Regulates Transcription of Cell Cycle Genes	2/330	49/10654	0.451182	0.612553	0.370929	TP53/PCNA	2
R-HSA-9012852	Signaling by NOTCH3	2/330	49/10654	0.451182	0.612553	0.370929	SNW1/CREBBP	2
R-HSA-1169410	Antiviral mechanism by IFN-stimulated genes	3/330	80/10654	0.452891	0.612638	0.37098	EIF4A3/KPNB1/TRIM25	3
R-HSA-2559586	DNA Damage/Telomere Stress Induced Senescence	3/330	80/10654	0.452891	0.612638	0.37098	TP53/KAT5/EP400	3
R-HSA-112314	Neurotransmitter receptors and postsynaptic signal transmission	7/330	206/10654	0.456104	0.615864	0.372934	MDM2/AP2S1/AP2M1/AP2A2/PDPK1/RAC1/AP2B1	7
R-HSA-983705	Signaling by the B Cell Receptor (BCR)	4/330	112/10654	0.458794	0.618375	0.374455	CHUK/PPIA/IKBKB/IKBKG	4
R-HSA-373752	Netrin-1 signaling	2/330	50/10654	0.461592	0.6199	0.375378	RAC1/CDC42	2
R-HSA-5654736	Signaling by FGFR1	2/330	50/10654	0.461592	0.6199	0.375378	PPP2R1A/PPP2CA	2
R-HSA-141405	Inhibition of the proteolytic activity of APC/C required for the onset of anaphase by mitotic spindle checkpoint components	1/330	20/10654	0.46733	0.621992	0.376645	BUB3	1
R-HSA-141430	Inactivation of APC/C via direct inhibition of the APC/C complex	1/330	20/10654	0.46733	0.621992	0.376645	BUB3	1
R-HSA-5627117	RHO GTPases Activate ROCKs	1/330	20/10654	0.46733	0.621992	0.376645	RHOC	1
R-HSA-8964616	G beta:gamma signalling through CDC42	1/330	20/10654	0.46733	0.621992	0.376645	CDC42	1
R-HSA-8978934	Metabolism of cofactors	1/330	20/10654	0.46733	0.621992	0.376645	AKT1	1
R-HSA-3858494	Beta-catenin independent WNT signaling	5/330	146/10654	0.474318	0.630166	0.381594	AP2S1/AP2M1/AP2A2/RAC1/AP2B1	5
R-HSA-1236974	ER-Phagosome pathway	3/330	83/10654	0.477042	0.632655	0.383102	CHUK/IKBKB/IKBKG	3
R-HSA-210745	Regulation of gene expression in beta cells	1/330	21/10654	0.48386	0.634906	0.384465	AKT1	1
R-HSA-416572	Sema4D induced cell migration and growth-cone collapse	1/330	21/10654	0.48386	0.634906	0.384465	RHOC	1
R-HSA-445144	Signal transduction by L1	1/330	21/10654	0.48386	0.634906	0.384465	RAC1	1
R-HSA-5218921	VEGFR2 mediated cell proliferation	1/330	21/10654	0.48386	0.634906	0.384465	PDPK1	1
R-HSA-5621575	CD209 (DC-SIGN) signaling	1/330	21/10654	0.48386	0.634906	0.384465	CREBBP	1
R-HSA-6804115	TP53 regulates transcription of additional cell cycle genes whose exact role in the p53 pathway remain uncertain	1/330	21/10654	0.48386	0.634906	0.384465	TP53	1
R-HSA-71291	Metabolism of amino acids and derivatives	12/330	372/10654	0.484861	0.6351	0.384582	RPL18A/RPL15/RPS7/RPL7/RPL11/RPS6/RPS29/RPS14/RPS18/RPL37A/RPL23/RPS5	12
R-HSA-9604323	Negative regulation of NOTCH4 signaling	2/330	54/10654	0.502045	0.656453	0.397512	RBX1/AKT1	2
R-HSA-8956321	Nucleotide salvage	1/330	23/10654	0.515402	0.671357	0.406538	CDA	1
R-HSA-418346	Platelet homeostasis	3/330	88/10654	0.516151	0.671357	0.406538	PPP2R1B/PPP2R1A/PPP2CA	3
R-HSA-450531	Regulation of mRNA stability by proteins that bind AU-rich elements	3/330	88/10654	0.516151	0.671357	0.406538	PABPC1/ANP32A/AKT1	3
R-HSA-2151201	Transcriptional activation of mitochondrial biogenesis	2/330	56/10654	0.521527	0.677165	0.410055	CREBBP/MED1	2
R-HSA-5687128	MAPK6/MAPK4 signaling	3/330	89/10654	0.523785	0.678913	0.411113	RAC1/NCOA3/CDC42	3
R-HSA-5668599	RHO GTPases Activate NADPH Oxidases	1/330	24/10654	0.530444	0.685157	0.414894	RAC1	1
R-HSA-9634638	Estrogen-dependent nuclear events downstream of ESR-membrane signaling	1/330	24/10654	0.530444	0.685157	0.414894	AKT1	1
R-HSA-111885	Opioid Signalling	3/330	91/10654	0.538853	0.694812	0.420741	PPP2R1B/PPP2R1A/PPP2CA	3
R-HSA-2559580	Oxidative Stress Induced Senescence	4/330	125/10654	0.54487	0.697927	0.422627	MDM2/TP53/MDM4/RBBP7	4
R-HSA-179409	APC-Cdc20 mediated degradation of Nek2A	1/330	25/10654	0.545021	0.697927	0.422627	BUB3	1
R-HSA-210991	Basigin interactions	1/330	25/10654	0.545021	0.697927	0.422627	PPIA	1
R-HSA-9006115	Signaling by NTRK2 (TRKB)	1/330	25/10654	0.545021	0.697927	0.422627	RAC1	1
R-HSA-193648	NRAGE signals death through JNK	2/330	59/10654	0.549778	0.702809	0.425583	ARHGEF1/RAC1	2
R-HSA-1912408	Pre-NOTCH Transcription and Translation	3/330	93/10654	0.553645	0.706539	0.427842	SNW1/CREBBP/TP53	3
R-HSA-425410	Metal ion SLC transporters	1/330	26/10654	0.559147	0.71112	0.430616	SLC30A5	1
R-HSA-5693554	Resolution of D-loop Structures through Synthesis-Dependent Strand Annealing (SDSA)	1/330	26/10654	0.559147	0.71112	0.430616	KAT5	1
R-HSA-2559583	Cellular Senescence	6/330	195/10654	0.564848	0.717145	0.434265	MDM2/TP53/KAT5/MDM4/RBBP7/EP400	6
R-HSA-2029482	Regulation of actin dynamics for phagocytic cup formation	2/330	61/10654	0.567953	0.718888	0.43532	RAC1/CDC42	2
R-HSA-5625740	RHO GTPases activate PKNs	3/330	95/10654	0.568153	0.718888	0.43532	RHOC/PDPK1/RAC1	3
R-HSA-1538133	G0 and Early G1	1/330	27/10654	0.572836	0.721133	0.436679	PCNA	1
R-HSA-264876	Insulin processing	1/330	27/10654	0.572836	0.721133	0.436679	SLC30A5	1
R-HSA-3000170	Syndecan interactions	1/330	27/10654	0.572836	0.721133	0.436679	ACTN1	1
R-HSA-157118	Signaling by NOTCH	7/330	235/10654	0.595865	0.747118	0.452414	RBX1/SNW1/CREBBP/TP53/CDK8/CCNC/AKT1	7
R-HSA-1236975	Antigen processing-Cross presentation	3/330	99/10654	0.596285	0.747118	0.452414	CHUK/IKBKB/IKBKG	3
R-HSA-5669034	TNFs bind their physiological receptors	1/330	29/10654	0.598954	0.747118	0.452414	TNFRSF1B	1
R-HSA-8863795	Downregulation of ERBB2 signaling	1/330	29/10654	0.598954	0.747118	0.452414	AKT1	1
R-HSA-983231	Factors involved in megakaryocyte development and platelet production	5/330	168/10654	0.599265	0.747118	0.452414	RCOR1/TP53/HMG20B/RAC1/CDC42	5
R-HSA-6811442	Intra-Golgi and retrograde Golgi-to-ER traffic	6/330	202/10654	0.599502	0.747118	0.452414	DYNC1LI2/DYNC1LI1/DYNC1H1/DYNLL1/DYNC1I2/ARF1	6
R-HSA-9614085	FOXO-mediated transcription	2/330	65/10654	0.602697	0.749843	0.454065	CREBBP/AKT1	2
R-HSA-1234176	Oxygen-dependent proline hydroxylation of Hypoxia-inducible Factor Alpha	2/330	66/10654	0.611047	0.756887	0.45833	RBX1/UBE2D2	2
R-HSA-2424491	DAP12 signaling	1/330	30/10654	0.61141	0.756887	0.45833	RAC1	1
R-HSA-442742	CREB1 phosphorylation through NMDA receptor-mediated activation of RAS signaling	1/330	30/10654	0.61141	0.756887	0.45833	PDPK1	1
R-HSA-5668541	TNFR2 non-canonical NF-kB pathway	3/330	102/10654	0.616588	0.760765	0.460679	CHUK/TNFRSF1B/TNF	3
R-HSA-9006936	Signaling by TGF-beta family members	3/330	102/10654	0.616588	0.760765	0.460679	SNW1/CDK8/CCNC	3
R-HSA-168271	Transport of Ribonucleoproteins into the Host Nucleus	1/330	31/10654	0.623481	0.7642	0.462759	KPNB1	1
R-HSA-182971	EGFR downregulation	1/330	31/10654	0.623481	0.7642	0.462759	CDC42	1
R-HSA-445095	Interaction between L1 and Ankyrins	1/330	31/10654	0.623481	0.7642	0.462759	ANK1	1
R-HSA-70268	Pyruvate metabolism	1/330	31/10654	0.623481	0.7642	0.462759	PDK1	1
R-HSA-2871796	FCERI mediated MAPK activation	1/330	32/10654	0.635177	0.777256	0.470664	RAC1	1
R-HSA-180746	Nuclear import of Rev protein	1/330	33/10654	0.646511	0.787241	0.476711	KPNB1	1
R-HSA-418990	Adherens junctions interactions	1/330	33/10654	0.646511	0.787241	0.476711	CTNNA1	1
R-HSA-5693568	Resolution of D-loop Structures through Holliday Junction Intermediates	1/330	33/10654	0.646511	0.787241	0.476711	KAT5	1
R-HSA-68949	Orc1 removal from chromatin	2/330	71/10654	0.650792	0.791159	0.479083	RBX1/MCM3	2
R-HSA-163685	Integration of energy metabolism	3/330	108/10654	0.655088	0.793853	0.480715	PPP2R1B/PPP2R1A/PPP2CA	3
R-HSA-159227	Transport of the SLBP independent Mature mRNA	1/330	34/10654	0.657494	0.793853	0.480715	NCBP2	1
R-HSA-5693537	Resolution of D-Loop Structures	1/330	34/10654	0.657494	0.793853	0.480715	KAT5	1
R-HSA-70263	Gluconeogenesis	1/330	34/10654	0.657494	0.793853	0.480715	PCK2	1
R-HSA-1445148	Translocation of SLC2A4 (GLUT4) to the plasma membrane	2/330	72/10654	0.658343	0.793853	0.480715	RAC1/AKT1	2
R-HSA-1912422	Pre-NOTCH Expression and Processing	3/330	109/10654	0.661229	0.796043	0.482041	SNW1/CREBBP/TP53	3
R-HSA-159230	Transport of the SLBP Dependant Mature mRNA	1/330	35/10654	0.668137	0.80306	0.48629	NCBP2	1
R-HSA-177243	Interactions of Rev with host cellular proteins	1/330	36/10654	0.67845	0.81414	0.492999	KPNB1	1
R-HSA-2219530	Constitutive Signaling by Aberrant PI3K in Cancer	2/330	75/10654	0.680214	0.814943	0.493485	STRN/RAC1	2
R-HSA-204998	Cell death signalling via NRAGE, NRIF and NADE	2/330	76/10654	0.687247	0.815609	0.493889	ARHGEF1/RAC1	2
R-HSA-427389	ERCC6 (CSB) and EHMT2 (G9a) positively regulate rRNA expression	2/330	76/10654	0.687247	0.815609	0.493889	MTA1/RBBP7	2
R-HSA-5693565	Recruitment and ATM-mediated phosphorylation of repair and signaling proteins at DNA double strand breaks	2/330	76/10654	0.687247	0.815609	0.493889	TP53/KAT5	2
R-HSA-983712	Ion channel transport	5/330	186/10654	0.687947	0.815609	0.493889	ATP6V1D/ATP6V1B1/ATP6V1E1/TCIRG1/ATP6V0D2	5
R-HSA-176187	Activation of ATR in response to replication stress	1/330	37/10654	0.688444	0.815609	0.493889	MCM3	1
R-HSA-5685938	HDR through Single Strand Annealing (SSA)	1/330	37/10654	0.688444	0.815609	0.493889	KAT5	1
R-HSA-8956319	Nucleobase catabolism	1/330	37/10654	0.688444	0.815609	0.493889	DPYS	1
R-HSA-5693606	DNA Double Strand Break Response	2/330	77/10654	0.694152	0.821064	0.497192	TP53/KAT5	2
R-HSA-2129379	Molecules associated with elastic fibres	1/330	38/10654	0.698128	0.823149	0.498455	MFAP1	1
R-HSA-3232142	SUMOylation of ubiquitinylation proteins	1/330	38/10654	0.698128	0.823149	0.498455	MDM2	1
R-HSA-163841	Gamma carboxylation, hypusine formation and arylsulfatase activation	1/330	39/10654	0.707511	0.830353	0.502817	DPH2	1
R-HSA-5693616	Presynaptic phase of homologous DNA pairing and strand exchange	1/330	39/10654	0.707511	0.830353	0.502817	KAT5	1
R-HSA-6806834	Signaling by MET	2/330	79/10654	0.707586	0.830353	0.502817	RAP1B/RAC1	2
R-HSA-416482	G alpha (12/13) signalling events	2/330	80/10654	0.714117	0.836697	0.506659	RHOC/ARHGEF1	2
R-HSA-168276	NS1 Mediated Effects on Host Pathways	1/330	40/10654	0.716604	0.838292	0.507624	KPNB1	1
R-HSA-438064	Post NMDA receptor activation events	2/330	81/10654	0.720525	0.841555	0.5096	PDPK1/RAC1	2
R-HSA-159231	Transport of Mature mRNA Derived from an Intronless Transcript	1/330	41/10654	0.725415	0.845939	0.512255	NCBP2	1
R-HSA-159234	Transport of Mature mRNAs Derived from Intronless Transcripts	1/330	42/10654	0.733953	0.850563	0.515055	NCBP2	1
R-HSA-168253	Host Interactions with Influenza Factors	1/330	42/10654	0.733953	0.850563	0.515055	KPNB1	1
R-HSA-3769402	Deactivation of the beta-catenin transactivating complex	1/330	42/10654	0.733953	0.850563	0.515055	AKT1	1
R-HSA-5693579	Homologous DNA Pairing and Strand Exchange	1/330	42/10654	0.733953	0.850563	0.515055	KAT5	1
R-HSA-1433557	Signaling by SCF-KIT	1/330	43/10654	0.742227	0.854738	0.517583	RAC1	1
R-HSA-2172127	DAP12 interactions	1/330	43/10654	0.742227	0.854738	0.517583	RAC1	1
R-HSA-5362517	Signaling by Retinoic Acid	1/330	43/10654	0.742227	0.854738	0.517583	PDK1	1
R-HSA-6782315	tRNA modification in the nucleus and cytosol	1/330	43/10654	0.742227	0.854738	0.517583	URM1	1
R-HSA-112315	Transmission across Chemical Synapses	7/330	272/10654	0.7433	0.854738	0.517583	MDM2/AP2S1/AP2M1/AP2A2/PDPK1/RAC1/AP2B1	7
R-HSA-69002	DNA Replication Pre-Initiation	2/330	85/10654	0.744959	0.855324	0.517938	POLA1/MCM3	2
R-HSA-109704	PI3K Cascade	1/330	44/10654	0.750243	0.858029	0.519576	PDPK1	1
R-HSA-6811438	Intra-Golgi traffic	1/330	44/10654	0.750243	0.858029	0.519576	ARF1	1
R-HSA-2029480	Fcgamma receptor (FCGR) dependent phagocytosis	2/330	86/10654	0.750775	0.858029	0.519576	RAC1/CDC42	2
R-HSA-1566948	Elastic fibre formation	1/330	45/10654	0.758011	0.862325	0.522177	MFAP1	1
R-HSA-3899300	SUMOylation of transcription cofactors	1/330	45/10654	0.758011	0.862325	0.522177	CREBBP	1
R-HSA-4615885	SUMOylation of DNA replication proteins	1/330	45/10654	0.758011	0.862325	0.522177	PCNA	1
R-HSA-4570464	SUMOylation of RNA binding proteins	1/330	47/10654	0.772832	0.875261	0.530011	NOP58	1
R-HSA-2980736	Peptide hormone metabolism	2/330	90/10654	0.772912	0.875261	0.530011	ATP6AP2/SLC30A5	2
R-HSA-69052	Switching of origins to a post-replicative state	2/330	90/10654	0.772912	0.875261	0.530011	RBX1/MCM3	2
R-HSA-112399	IRS-mediated signalling	1/330	48/10654	0.7799	0.881832	0.53399	PDPK1	1
R-HSA-877300	Interferon gamma signaling	2/330	92/10654	0.783324	0.88436	0.535521	TRIM25/IRF7	2
R-HSA-442755	Activation of NMDA receptors and postsynaptic events	2/330	93/10654	0.788372	0.888711	0.538155	PDPK1/RAC1	2
R-HSA-1227986	Signaling by ERBB2	1/330	50/10654	0.793384	0.891658	0.53994	AKT1	1
R-HSA-381038	XBP1(S) activates chaperone genes	1/330	50/10654	0.793384	0.891658	0.53994	TLN1	1
R-HSA-1592230	Mitochondrial biogenesis	2/330	95/10654	0.798159	0.894323	0.541554	CREBBP/MED1	2
R-HSA-69473	G2/M DNA damage checkpoint	2/330	95/10654	0.798159	0.894323	0.541554	TP53/KAT5	2
R-HSA-2428928	IRS-related events triggered by IGF1R	1/330	52/10654	0.806044	0.89775	0.543629	PDPK1	1
R-HSA-349425	Autodegradation of the E3 ubiquitin ligase COP1	1/330	52/10654	0.806044	0.89775	0.543629	TP53	1
R-HSA-381070	IRE1alpha activates chaperones	1/330	52/10654	0.806044	0.89775	0.543629	TLN1	1
R-HSA-383280	Nuclear Receptor transcription pathway	1/330	52/10654	0.806044	0.89775	0.543629	MED1	1
R-HSA-1660499	Synthesis of PIPs at the plasma membrane	1/330	53/10654	0.812081	0.901542	0.545925	ARF1	1
R-HSA-2428924	IGF1R signaling cascade	1/330	53/10654	0.812081	0.901542	0.545925	PDPK1	1
R-HSA-180585	Vif-mediated degradation of APOBEC3G	1/330	54/10654	0.817931	0.901542	0.545925	RBX1	1
R-HSA-2404192	Signaling by Type 1 Insulin-like Growth Factor 1 Receptor (IGF1R)	1/330	54/10654	0.817931	0.901542	0.545925	PDPK1	1
R-HSA-5620924	Intraflagellar transport	1/330	54/10654	0.817931	0.901542	0.545925	DYNLL1	1
R-HSA-74751	Insulin receptor signalling cascade	1/330	54/10654	0.817931	0.901542	0.545925	PDPK1	1
R-HSA-8854050	FBXL7 down-regulates AURKA during mitotic entry and in early mitosis	1/330	54/10654	0.817931	0.901542	0.545925	RBX1	1
R-HSA-68875	Mitotic Prophase	3/330	142/10654	0.82102	0.903607	0.547176	PPP2R1B/PPP2R1A/PPP2CA	3
R-HSA-71406	Pyruvate metabolism and Citric Acid (TCA) cycle	1/330	55/10654	0.823599	0.903773	0.547276	PDK1	1
R-HSA-8941858	Regulation of RUNX3 expression and activity	1/330	55/10654	0.823599	0.903773	0.547276	MDM2	1
R-HSA-15869	Metabolism of nucleotides	2/330	101/10654	0.825156	0.904147	0.547503	DPYS/CDA	2
R-HSA-450408	AUF1 (hnRNP D0) binds and destabilizes mRNA	1/330	56/10654	0.829092	0.907124	0.549305	PABPC1	1
R-HSA-4641258	Degradation of DVL	1/330	57/10654	0.834413	0.911606	0.552019	RBX1	1
R-HSA-446203	Asparagine N-linked glycosylation	7/330	304/10654	0.836618	0.912674	0.552666	DYNC1LI2/ANK1/DYNC1LI1/DYNC1H1/DYNLL1/DYNC1I2/ARF1	7
R-HSA-3000171	Non-integrin membrane-ECM interactions	1/330	59/10654	0.844566	0.917212	0.555414	ACTN1	1
R-HSA-5676590	NIK-->noncanonical NF-kB signaling	1/330	59/10654	0.844566	0.917212	0.555414	CHUK	1
R-HSA-5578749	Transcriptional regulation by small RNAs	2/330	106/10654	0.845132	0.917212	0.555414	POLR2H/POLR2E	2
R-HSA-5607761	Dectin-1 mediated noncanonical NF-kB signaling	1/330	60/10654	0.849408	0.917212	0.555414	CHUK	1
R-HSA-5610780	Degradation of GLI1 by the proteasome	1/330	60/10654	0.849408	0.917212	0.555414	RBX1	1
R-HSA-5610783	Degradation of GLI2 by the proteasome	1/330	60/10654	0.849408	0.917212	0.555414	RBX1	1
R-HSA-5610785	GLI3 is processed to GLI3R by the proteasome	1/330	60/10654	0.849408	0.917212	0.555414	RBX1	1
R-HSA-8957322	Metabolism of steroids	3/330	151/10654	0.851562	0.918206	0.556016	CREBBP/KPNB1/MED1	3
R-HSA-8986944	Transcriptional Regulation by MECP2	1/330	62/10654	0.858644	0.924502	0.559829	IRAK1	1
R-HSA-9033241	Peroxisomal protein import	1/330	63/10654	0.863048	0.927901	0.561887	UBE2D2	1
R-HSA-421270	Cell-cell junction organization	1/330	64/10654	0.867315	0.931143	0.56385	CTNNA1	1
R-HSA-913531	Interferon Signaling	4/330	199/10654	0.869301	0.931931	0.564327	EIF4A3/KPNB1/TRIM25/IRF7	4
R-HSA-427359	SIRT1 negatively regulates rRNA expression	1/330	68/10654	0.883099	0.942481	0.570716	TBP	1
R-HSA-5658442	Regulation of RAS by GAPs	1/330	68/10654	0.883099	0.942481	0.570716	RBX1	1
R-HSA-68867	Assembly of the pre-replicative complex	1/330	68/10654	0.883099	0.942481	0.570716	MCM3	1
R-HSA-5693571	Nonhomologous End-Joining (NHEJ)	1/330	69/10654	0.886743	0.942481	0.570716	KAT5	1
R-HSA-8948751	Regulation of PTEN stability and activity	1/330	69/10654	0.886743	0.942481	0.570716	AKT1	1
R-HSA-909733	Interferon alpha/beta signaling	1/330	69/10654	0.886743	0.942481	0.570716	IRF7	1
R-HSA-8878166	Transcriptional regulation by RUNX2	2/330	121/10654	0.893242	0.945995	0.572844	RBX1/AKT1	2
R-HSA-3214841	PKMTs methylate histone lysines	1/330	71/10654	0.893695	0.945995	0.572844	RBBP7	1
R-HSA-174184	Cdc20:Phospho-APC/C mediated degradation of Cyclin A	1/330	72/10654	0.89701	0.945995	0.572844	BUB3	1
R-HSA-69481	G2/M Checkpoints	3/330	168/10654	0.897057	0.945995	0.572844	TP53/KAT5/MCM3	3
R-HSA-1483257	Phospholipid metabolism	4/330	212/10654	0.898667	0.945995	0.572844	FIG4/VAC14/PIKFYVE/ARF1	4
R-HSA-179419	APC:Cdc20 mediated degradation of cell cycle proteins prior to satisfation of the cell cycle checkpoint	1/330	73/10654	0.900221	0.945995	0.572844	BUB3	1
R-HSA-212300	PRC2 methylates histones and DNA	1/330	73/10654	0.900221	0.945995	0.572844	RBBP7	1
R-HSA-8939902	Regulation of RUNX2 expression and activity	1/330	73/10654	0.900221	0.945995	0.572844	RBX1	1
R-HSA-176409	APC/C:Cdc20 mediated degradation of mitotic proteins	1/330	75/10654	0.906348	0.951091	0.575929	BUB3	1
R-HSA-176814	Activation of APC/C and APC/C:Cdc20 mediated degradation of mitotic proteins	1/330	76/10654	0.90927	0.952812	0.576972	BUB3	1
R-HSA-8852276	The role of GTSE1 in G2/M progression after G2 checkpoint	1/330	77/10654	0.9121	0.954434	0.577954	TP53	1
R-HSA-3214858	RMTs methylate histone arginines	1/330	79/10654	0.9175	0.958736	0.580559	RBBP7	1
R-HSA-176408	Regulation of APC/C activators between G1/S and early anaphase	1/330	80/10654	0.920074	0.960078	0.581371	BUB3	1
R-HSA-211000	Gene Silencing by RNA	2/330	136/10654	0.92717	0.964939	0.584315	POLR2H/POLR2E	2
R-HSA-69202	Cyclin E associated events during G1/S transition	1/330	83/10654	0.927327	0.964939	0.584315	AKT1	1
R-HSA-425366	Transport of bile salts and organic acids, metal ions and amine compounds	1/330	85/10654	0.931794	0.965054	0.584385	SLC30A5	1
R-HSA-5632684	Hedgehog 'on' state	1/330	85/10654	0.931794	0.965054	0.584385	RBX1	1
R-HSA-69656	Cyclin A:Cdk2-associated events at S phase entry	1/330	85/10654	0.931794	0.965054	0.584385	AKT1	1
R-HSA-174143	APC/C-mediated degradation of cell cycle proteins	1/330	86/10654	0.933923	0.965054	0.584385	BUB3	1
R-HSA-453276	Regulation of mitotic cell cycle	1/330	86/10654	0.933923	0.965054	0.584385	BUB3	1
R-HSA-8876198	RAB GEFs exchange GTP for GDP on RABs	1/330	90/10654	0.941799	0.971843	0.588496	AKT1	1
R-HSA-381119	Unfolded Protein Response (UPR)	1/330	94/10654	0.948739	0.977648	0.592011	TLN1	1
R-HSA-5693607	Processing of DNA double-strand break ends	1/330	98/10654	0.954853	0.982587	0.595002	KAT5	1
R-HSA-6811434	COPI-dependent Golgi-to-ER retrograde traffic	1/330	99/10654	0.956264	0.982681	0.595058	ARF1	1
R-HSA-397014	Muscle contraction	3/330	209/10654	0.959728	0.984048	0.595886	VCL/PXN/TLN1	3
R-HSA-5689603	UCH proteinases	1/330	102/10654	0.96024	0.984048	0.595886	RUVBL1	1
R-HSA-72306	tRNA processing	1/330	107/10654	0.966081	0.988672	0.598687	URM1	1
R-HSA-5610787	Hedgehog 'off' state	1/330	113/10654	0.971972	0.993335	0.60151	RBX1	1
R-HSA-112316	Neuronal System	7/330	413/10654	0.974682	0.994383	0.602145	MDM2/AP2S1/AP2M1/AP2A2/PDPK1/RAC1/AP2B1	7
R-HSA-983169	Class I MHC mediated antigen processing & presentation	6/330	371/10654	0.975671	0.994383	0.602145	RBX1/CHUK/UBE2D2/UBE2L3/IKBKB/IKBKG	6
R-HSA-9007101	Rab regulation of trafficking	1/330	124/10654	0.98025	0.996949	0.603699	AKT1	1
R-HSA-381426	Regulation of Insulin-like Growth Factor (IGF) transport and uptake by Insulin-like Growth Factor Binding Proteins (IGFBPs)	1/330	125/10654	0.980869	0.996949	0.603699	PAPPA	1
R-HSA-71387	Metabolism of carbohydrates	4/330	295/10654	0.983128	0.997087	0.603782	PCK2/PPP2R1B/PPP2R1A/PPP2CA	4
R-HSA-8939236	RUNX1 regulates transcription of genes involved in differentiation of HSCs	1/330	130/10654	0.983686	0.997087	0.603782	TP73	1
R-HSA-202733	Cell surface interactions at the vascular wall	1/330	137/10654	0.986948	0.999033	0.60496	PPIA	1
R-HSA-5358351	Signaling by Hedgehog	1/330	149/10654	0.991099	0.999769	0.605406	RBX1	1
R-HSA-9609507	Protein localization	1/330	163/10654	0.994308	0.999769	0.605406	UBE2D2	1
R-HSA-8878171	Transcriptional regulation by RUNX1	2/330	239/10654	0.995615	0.999769	0.605406	CREBBP/TP73	2
R-HSA-1428517	The citric acid (TCA) cycle and respiratory electron transport	1/330	174/10654	0.995996	0.999769	0.605406	PDK1	1
R-HSA-983168	Antigen processing: Ubiquitination & Proteasome degradation	3/330	309/10654	0.996753	0.999769	0.605406	RBX1/UBE2D2/UBE2L3	3
R-HSA-196854	Metabolism of vitamins and cofactors	1/330	189/10654	0.997523	0.999769	0.605406	AKT1	1
R-HSA-1474244	Extracellular matrix organization	2/330	301/10654	0.999268	0.999769	0.605406	MFAP1/ACTN1	2
R-HSA-425407	SLC-mediated transmembrane transport	1/330	251/10654	0.999662	0.999769	0.605406	SLC30A5	1
R-HSA-418594	G alpha (i) signalling events	3/330	406/10654	0.999769	0.999769	0.605406	PPP2R1B/PPP2R1A/PPP2CA	3

## Sheet: Classical_GOBP
ID	Description	GeneRatio	BgRatio	pvalue	p.adjust	qvalue	geneID	Count
GO:0000377	RNA splicing, via transesterification reactions with bulged adenosine as nucleophile	82/387	379/18670	3.55565e-60	6.06594e-57	4.90305e-57	AQR/RBM22/SNRPD3/PHF5A/SF3A2/PRPF19/SART3/SRSF9/SYF2/SNRPA/SNRPC/SNRPB2/LSM8/LSM7/SNRPA1/PRPF38A/SNW1/DHX8/SNRNP40/CASC3/PRPF6/SNRPF/MFAP1/EIF4A3/TXNL4A/SNRPG/ZMAT2/UPF3B/LUC7L/SLU7/SNRPD1/SRRM2/LSM3/SF3B3/PPIH/SART1/DDX23/USP39/PABPC1/PRPF3/SNRNP200/MAGOHB/PRPF31/HNRNPM/NCBP2/SF3B1/SNRPD2/RBM5/XAB2/SF3B5/CDC40/BCAS2/MAGOH/CDC5L/PPIL1/PRPF4/LSM2/CRNKL1/WBP4/SRPK2/SMU1/SNU13/BUD31/CWC22/EFTUD2/IK/…	82
GO:0000398	mRNA splicing, via spliceosome	82/387	379/18670	3.55565e-60	6.06594e-57	4.90305e-57	AQR/RBM22/SNRPD3/PHF5A/SF3A2/PRPF19/SART3/SRSF9/SYF2/SNRPA/SNRPC/SNRPB2/LSM8/LSM7/SNRPA1/PRPF38A/SNW1/DHX8/SNRNP40/CASC3/PRPF6/SNRPF/MFAP1/EIF4A3/TXNL4A/SNRPG/ZMAT2/UPF3B/LUC7L/SLU7/SNRPD1/SRRM2/LSM3/SF3B3/PPIH/SART1/DDX23/USP39/PABPC1/PRPF3/SNRNP200/MAGOHB/PRPF31/HNRNPM/NCBP2/SF3B1/SNRPD2/RBM5/XAB2/SF3B5/CDC40/BCAS2/MAGOH/CDC5L/PPIL1/PRPF4/LSM2/CRNKL1/WBP4/SRPK2/SMU1/SNU13/BUD31/CWC22/EFTUD2/IK/…	82
GO:0000375	RNA splicing, via transesterification reactions	82/387	382/18670	6.99938e-60	7.96063e-57	6.43452e-57	AQR/RBM22/SNRPD3/PHF5A/SF3A2/PRPF19/SART3/SRSF9/SYF2/SNRPA/SNRPC/SNRPB2/LSM8/LSM7/SNRPA1/PRPF38A/SNW1/DHX8/SNRNP40/CASC3/PRPF6/SNRPF/MFAP1/EIF4A3/TXNL4A/SNRPG/ZMAT2/UPF3B/LUC7L/SLU7/SNRPD1/SRRM2/LSM3/SF3B3/PPIH/SART1/DDX23/USP39/PABPC1/PRPF3/SNRNP200/MAGOHB/PRPF31/HNRNPM/NCBP2/SF3B1/SNRPD2/RBM5/XAB2/SF3B5/CDC40/BCAS2/MAGOH/CDC5L/PPIL1/PRPF4/LSM2/CRNKL1/WBP4/SRPK2/SMU1/SNU13/BUD31/CWC22/EFTUD2/IK/…	82
GO:0008380	RNA splicing	88/387	469/18670	4.08818e-59	3.48722e-56	2.81869e-56	AQR/RBM22/SNRPD3/PHF5A/SF3A2/PRPF19/SART3/SRSF9/SYF2/SNRPA/SNRPC/SNRPB2/LSM8/LSM7/SNRPA1/PRPF38A/SNW1/DHX8/SNRNP40/CASC3/PRPF6/SNRPF/MFAP1/EIF4A3/TXNL4A/SNRPG/ZMAT2/UPF3B/LUC7L/SLU7/SNRPD1/SRRM2/LSM3/SF3B3/PPIH/SART1/DDX23/USP39/PABPC1/PRPF3/SNRNP200/MAGOHB/PRPF31/PPP2R1A/HNRNPM/NCBP2/SF3B1/SNRPD2/RBM5/XAB2/SF3B5/CLK2/CDC40/BCAS2/MAGOH/CDC5L/RRAGC/PPIL1/PRPF4/LSM2/CRNKL1/WBP4/SRPK2/CLK3/SMU1/SNU1…	88
GO:0000184	nuclear-transcribed mRNA catabolic process, nonsense-mediated decay	33/387	120/18670	5.10362e-28	3.48271e-25	2.81505e-25	RPL18A/CASC3/EIF4A3/SMG9/UPF3B/RPL15/PABPC1/MAGOHB/PPP2R1A/PPP2R2A/NCBP2/RPS7/RPL7/GSPT2/UPF2/ETF1/MAGOH/RPL11/UPF3A/RPS6/RPS29/RPS14/RPS18/GSPT1/SMG1/RPL37A/PPP2CA/RPL23/SMG7/SMG8/RBM8A/UPF1/RPS5	33
GO:0071826	ribonucleoprotein complex subunit organization	46/387	291/18670	2.55986e-27	1.43125e-24	1.15687e-24	SNRPD3/SF3A2/PRPF19/SART3/SRSF9/SNRPC/DHX8/PRPF6/SNRPF/TXNL4A/SNRPG/LUC7L/SLU7/SNRPD1/LSM3/SART1/DDX23/USP39/PRPF3/SNRNP200/RUVBL1/RRS1/PRPF31/SF3B1/SNRPD2/RBM5/DYNC1H1/XAB2/EIF6/RPL11/CRNKL1/TAF9/NOP2/SRPK2/SNU13/RPS14/SNRPE/SNRPB/SRSF12/CLNS1A/LUC7L2/BOP1/PRPF8/LSM4/RPS5/RUVBL2	46
GO:0022618	ribonucleoprotein complex assembly	45/387	277/18670	2.93632e-27	1.43125e-24	1.15687e-24	SNRPD3/SF3A2/PRPF19/SART3/SRSF9/SNRPC/PRPF6/SNRPF/TXNL4A/SNRPG/LUC7L/SLU7/SNRPD1/LSM3/SART1/DDX23/USP39/PRPF3/SNRNP200/RUVBL1/RRS1/PRPF31/SF3B1/SNRPD2/RBM5/DYNC1H1/XAB2/EIF6/RPL11/CRNKL1/TAF9/NOP2/SRPK2/SNU13/RPS14/SNRPE/SNRPB/SRSF12/CLNS1A/LUC7L2/BOP1/PRPF8/LSM4/RPS5/RUVBL2	45
GO:0000956	nuclear-transcribed mRNA catabolic process	39/387	207/18670	3.23102e-26	1.37803e-23	1.11385e-23	RPL18A/LSM7/CASC3/EIF4A3/SMG9/UPF3B/LSM3/RPL15/PABPC1/MAGOHB/PPP2R1A/PPP2R2A/NCBP2/RPS7/RPL7/GSPT2/UPF2/ETF1/MAGOH/RPL11/UPF3A/LSM2/RPS6/RPS29/RPS14/RPS18/GSPT1/SMG1/LSM5/RPL37A/PPP2CA/RPL23/LSM6/SMG7/SMG8/RBM8A/LSM4/UPF1/RPS5	39
GO:0006402	mRNA catabolic process	43/387	364/18670	1.77265e-20	6.72031e-18	5.43198e-18	RPL18A/LSM7/CASC3/EIF4A3/SMG9/UPF3B/LSM3/RPL15/PABPC1/MAGOHB/PPP2R1A/PPP2R2A/HNRNPM/NCBP2/RPS7/RPL7/GSPT2/UPF2/ETF1/MTOR/MAGOH/RPL11/UPF3A/LSM2/RPS6/RPS29/RPS14/RPS18/GSPT1/SMG1/LSM5/ANP32A/RPL37A/PPP2CA/RPL23/LSM6/SMG7/SMG8/AKT1/RBM8A/LSM4/UPF1/RPS5	43
GO:0006401	RNA catabolic process	44/387	397/18670	7.7219e-20	2.63471e-17	2.12962e-17	RPL18A/LSM7/CASC3/EIF4A3/SMG9/UPF3B/LSM3/RPL15/PABPC1/MAGOHB/PPP2R1A/PPP2R2A/HNRNPM/NCBP2/RPS7/RPL7/GSPT2/UPF2/ETF1/MTOR/MAGOH/RPL11/UPF3A/LSM2/TNFRSF1B/RPS6/RPS29/RPS14/RPS18/GSPT1/SMG1/LSM5/ANP32A/RPL37A/PPP2CA/RPL23/LSM6/SMG7/SMG8/AKT1/RBM8A/LSM4/UPF1/RPS5	44
GO:0016573	histone acetylation	29/387	156/18670	1.36463e-19	4.23285e-17	3.42138e-17	YEATS4/BRD8/TAF5L/EPC2/CREBBP/EPC1/TAF12/TAF10/TADA3/TADA2B/TAF7/RUVBL1/ING3/MORF4L1/TAF9B/KAT5/TRRAP/TADA1/TAF5/MRGBP/SUPT3H/NCOA3/DMAP1/MEAF6/TAF9/EP400/MORF4L2/TAF1/RUVBL2	29
GO:0018393	internal peptidyl-lysine acetylation	29/387	161/18670	3.40002e-19	9.66739e-17	7.81408e-17	YEATS4/BRD8/TAF5L/EPC2/CREBBP/EPC1/TAF12/TAF10/TADA3/TADA2B/TAF7/RUVBL1/ING3/MORF4L1/TAF9B/KAT5/TRRAP/TADA1/TAF5/MRGBP/SUPT3H/NCOA3/DMAP1/MEAF6/TAF9/EP400/MORF4L2/TAF1/RUVBL2	29
GO:0006475	internal protein amino acid acetylation	29/387	166/18670	8.18877e-19	2.14924e-16	1.73721e-16	YEATS4/BRD8/TAF5L/EPC2/CREBBP/EPC1/TAF12/TAF10/TADA3/TADA2B/TAF7/RUVBL1/ING3/MORF4L1/TAF9B/KAT5/TRRAP/TADA1/TAF5/MRGBP/SUPT3H/NCOA3/DMAP1/MEAF6/TAF9/EP400/MORF4L2/TAF1/RUVBL2	29
GO:0018394	peptidyl-lysine acetylation	29/387	169/18670	1.36646e-18	3.33025e-16	2.69182e-16	YEATS4/BRD8/TAF5L/EPC2/CREBBP/EPC1/TAF12/TAF10/TADA3/TADA2B/TAF7/RUVBL1/ING3/MORF4L1/TAF9B/KAT5/TRRAP/TADA1/TAF5/MRGBP/SUPT3H/NCOA3/DMAP1/MEAF6/TAF9/EP400/MORF4L2/TAF1/RUVBL2	29
GO:0000387	spliceosomal snRNP assembly	18/387	53/18670	1.12251e-17	2.55334e-15	2.06384e-15	SNRPD3/PRPF19/SART3/SNRPC/PRPF6/SNRPF/SNRPG/SNRPD1/SART1/PRPF3/PRPF31/SNRPD2/SNRPE/SNRPB/SRSF12/CLNS1A/PRPF8/LSM4	18
GO:0000245	spliceosomal complex assembly	21/387	84/18670	2.57075e-17	5.48212e-15	4.43115e-15	SF3A2/PRPF19/SRSF9/SNRPC/PRPF6/TXNL4A/SNRPG/LUC7L/SLU7/SNRPD1/DDX23/USP39/SNRNP200/SF3B1/SNRPD2/RBM5/CRNKL1/SRPK2/SNRPE/SRSF12/LUC7L2	21
GO:0043968	histone H2A acetylation	12/387	17/18670	2.99513e-17	6.0114e-15	4.85897e-15	YEATS4/BRD8/EPC1/RUVBL1/ING3/MORF4L1/TRRAP/DMAP1/MEAF6/EP400/MORF4L2/RUVBL2	12
GO:1901796	regulation of signal transduction by p53 class mediator	28/387	180/18670	7.89915e-17	1.49733e-14	1.21028e-14	SNAI1/TAF4/MDM2/TAF12/TP53/TAF10/TAF7/RRS1/RPS7/TAF9B/KAT5/TP53BP2/TAF11/MDM4/TAF5/MEAF6/RPL11/TAF2/TP73/RBBP7/TAF9/NOP2/TBP/TAF6/TAF1/RPL23/AKT1/BOP1	28
GO:0006473	protein acetylation	29/387	204/18670	2.62941e-16	4.72187e-14	3.81666e-14	YEATS4/BRD8/TAF5L/EPC2/CREBBP/EPC1/TAF12/TAF10/TADA3/TADA2B/TAF7/RUVBL1/ING3/MORF4L1/TAF9B/KAT5/TRRAP/TADA1/TAF5/MRGBP/SUPT3H/NCOA3/DMAP1/MEAF6/TAF9/EP400/MORF4L2/TAF1/RUVBL2	29
GO:0006283	transcription-coupled nucleotide-excision repair	18/387	73/18670	6.54384e-15	1.11638e-12	9.02362e-13	AQR/RBX1/PRPF19/POLD3/COPS3/COPS2/DDB1/COPS6/POLD4/COPS5/XAB2/COPS7B/CUL4A/PCNA/POLD1/POLR2H/POLR2E/POLD2	18
GO:0006383	transcription by RNA polymerase III	16/387	55/18670	1.21588e-14	1.97552e-12	1.5968e-12	POLR3B/POLR3E/RPTOR/POLR3C/POLR3H/MTOR/POLR3GL/POLR3A/POLR1C/POLR3F/TBP/CRCP/POLR3D/POLR3G/POLR2H/POLR2E	16
GO:0016569	covalent chromatin modification	40/387	474/18670	4.69276e-14	7.22172e-12	5.83726e-12	FBL/SART3/YEATS4/PER2/BRD8/DDB2/TAF5L/EPC2/SNW1/RCOR1/CREBBP/EPC1/TAF12/TP53/TAF10/DDB1/TADA3/TADA2B/TAF7/RUVBL1/ING3/MORF4L1/MTA1/TAF9B/KAT5/TRRAP/TADA1/TAF5/MRGBP/SUPT3H/NCOA3/DMAP1/MEAF6/TAF9/EP400/MORF4L2/ATXN7L3/TAF1/MBD3L1/RUVBL2	40
GO:0043543	protein acylation	29/387	248/18670	4.8681e-14	7.22172e-12	5.83726e-12	YEATS4/BRD8/TAF5L/EPC2/CREBBP/EPC1/TAF12/TAF10/TADA3/TADA2B/TAF7/RUVBL1/ING3/MORF4L1/TAF9B/KAT5/TRRAP/TADA1/TAF5/MRGBP/SUPT3H/NCOA3/DMAP1/MEAF6/TAF9/EP400/MORF4L2/TAF1/RUVBL2	29
GO:0072331	signal transduction by p53 class mediator	30/387	267/18670	5.12882e-14	7.29148e-12	5.89365e-12	SNAI1/TAF4/MDM2/SNW1/TAF12/TP53/TAF10/TAF7/RRS1/RPS7/TAF9B/KAT5/TP53BP2/TAF11/MDM4/TAF5/MEAF6/RPL11/TAF2/TP73/PCNA/RBBP7/TAF9/NOP2/TBP/TAF6/TAF1/RPL23/AKT1/BOP1	30
GO:0016570	histone modification	39/387	454/18670	5.60788e-14	7.65364e-12	6.18638e-12	FBL/SART3/YEATS4/PER2/BRD8/DDB2/TAF5L/EPC2/SNW1/RCOR1/CREBBP/EPC1/TAF12/TP53/TAF10/DDB1/TADA3/TADA2B/TAF7/RUVBL1/ING3/MORF4L1/MTA1/TAF9B/KAT5/TRRAP/TADA1/TAF5/MRGBP/SUPT3H/NCOA3/DMAP1/MEAF6/TAF9/EP400/MORF4L2/ATXN7L3/TAF1/RUVBL2	39
GO:0006289	nucleotide-excision repair	20/387	109/18670	8.7726e-14	1.15124e-11	9.30535e-12	AQR/RBX1/PRPF19/DDB2/POLD3/COPS3/TP53/COPS2/DDB1/COPS6/POLD4/COPS5/XAB2/COPS7B/CUL4A/PCNA/POLD1/POLR2H/POLR2E/POLD2	20
GO:0006913	nucleocytoplasmic transport	33/387	343/18670	2.3228e-13	2.93533e-11	2.37261e-11	RBM22/SNRPD3/SRSF9/MDM2/CASC3/SNRPF/TP53/EIF4A3/SNRPG/UPF3B/KPNB1/SLU7/SNRPD1/MED1/MAGOHB/RRS1/NCBP2/SNRPD2/UPF2/CDC40/MAGOH/DMAP1/EIF6/UPF3A/SNRPE/SMG1/SNRPB/ANP32A/RPL23/SMG7/AKT1/RBM8A/UPF1	33
GO:0032481	positive regulation of type I interferon production	17/387	77/18670	2.67915e-13	3.26474e-11	2.63886e-11	POLR3B/CREBBP/POLR3E/POLR3C/POLR3H/POLR3GL/IRAK1/CHUK/POLR3A/POLR1C/POLR3F/CRCP/IRF7/POLR3D/POLR3G/POLR2H/POLR2E	17
GO:0051169	nuclear transport	33/387	346/18670	2.96834e-13	3.4924e-11	2.82288e-11	RBM22/SNRPD3/SRSF9/MDM2/CASC3/SNRPF/TP53/EIF4A3/SNRPG/UPF3B/KPNB1/SLU7/SNRPD1/MED1/MAGOHB/RRS1/NCBP2/SNRPD2/UPF2/CDC40/MAGOH/DMAP1/EIF6/UPF3A/SNRPE/SMG1/SNRPB/ANP32A/RPL23/SMG7/AKT1/RBM8A/UPF1	33
GO:0018205	peptidyl-lysine modification	35/387	397/18670	5.55866e-13	6.32205e-11	5.11007e-11	YEATS4/BRD8/MDM2/TAF5L/EPC2/SNW1/CREBBP/EPC1/TAF12/TAF10/TADA3/TADA2B/TAF7/RUVBL1/ING3/HMG20B/MORF4L1/BCL11A/TAF9B/KAT5/TRRAP/TADA1/TAF5/MRGBP/SUPT3H/NCOA3/DMAP1/MEAF6/TAF9/HMG20A/EP400/MORF4L2/GNL3/TAF1/RUVBL2	35
GO:0032008	positive regulation of TOR signaling	13/387	40/18670	7.74264e-13	8.5219e-11	6.88819e-11	LAMTOR5/RHEB/RRAGB/LAMTOR1/RICTOR/RPTOR/LAMTOR4/LAMTOR2/RRAGD/RRAGC/RRAGA/LAMTOR3/MLST8	13
GO:0006367	transcription initiation from RNA polymerase II promoter	24/387	188/18670	1.15668e-12	1.23331e-10	9.96878e-11	TAF4/SNW1/CREBBP/TAF12/TP53/MED7/TAF10/MED1/TAF7/TAF9B/TAF11/TAF5/TAF7L/TAF2/TAF9/CDK8/TBP/GTF2A2/TAF6/TAF1/POLR2H/CCNC/GTF2A1/POLR2E	24
GO:0006403	RNA localization	26/387	230/18670	2.26701e-12	2.30044e-10	1.85943e-10	FBL/SRSF9/NOP58/CASC3/PRPF6/EIF4A3/UPF3B/CCT5/CCT8/CCT3/SLU7/TCP1/RUVBL1/MAGOHB/RRS1/NCBP2/UPF2/CDC40/MAGOH/EIF6/UPF3A/SMG1/SMG7/RBM8A/UPF1/RUVBL2	26
GO:0006352	DNA-templated transcription, initiation	27/387	249/18670	2.29235e-12	2.30044e-10	1.85943e-10	TAF4/SNW1/CREBBP/TAF12/TP53/MED7/TAF10/MED1/TAF7/TAF9B/POLR3H/TAF11/TAF5/POLR1C/TAF7L/TAF2/TAF9/CDK8/TBP/CRCP/GTF2A2/TAF6/TAF1/POLR2H/CCNC/GTF2A1/POLR2E	27
GO:0098781	ncRNA transcription	18/387	107/18670	7.25981e-12	7.07728e-10	5.72051e-10	TP53/NIFK/INTS6/INTS3/NCBP2/INTS5/MTOR/TAF11/TAF5/TAF8/TAF9/TBP/GTF2A2/INTS1/TAF6/POLR2H/GTF2A1/POLR2E	18
GO:0042795	snRNA transcription by RNA polymerase II	15/387	71/18670	1.36234e-11	1.2912e-09	1.04367e-09	INTS6/INTS3/NCBP2/INTS5/TAF11/TAF5/TAF8/TAF9/TBP/GTF2A2/INTS1/TAF6/POLR2H/GTF2A1/POLR2E	15
GO:0009301	snRNA transcription	15/387	72/18670	1.68874e-11	1.55729e-09	1.25875e-09	INTS6/INTS3/NCBP2/INTS5/TAF11/TAF5/TAF8/TAF9/TBP/GTF2A2/INTS1/TAF6/POLR2H/GTF2A1/POLR2E	15
GO:0016241	regulation of macroautophagy	21/387	171/18670	6.43683e-11	5.77959e-09	4.6716e-09	ATP6V1D/ATP6V1B1/ATP6V1E1/LAMTOR5/RHEB/RRAGB/PIKFYVE/TP53/LAMTOR1/ATP6V0D2/RPTOR/LAMTOR4/MTOR/LAMTOR2/RRAGD/RRAGC/RRAGA/LAMTOR3/AKT1/MLST8/IKBKG	21
GO:0043967	histone H4 acetylation	14/387	67/18670	7.73018e-11	6.76291e-09	5.46641e-09	YEATS4/BRD8/EPC1/TADA3/RUVBL1/ING3/MORF4L1/KAT5/TRRAP/DMAP1/MEAF6/EP400/MORF4L2/RUVBL2	14
GO:0031929	TOR signaling	18/387	125/18670	1.06721e-10	9.10332e-09	7.35815e-09	RPS6KB1/LAMTOR5/RHEB/RRAGB/LAMTOR1/RICTOR/RPTOR/EIF4EBP1/LAMTOR4/MTOR/LAMTOR2/RRAGD/RRAGC/RPS6/RRAGA/LAMTOR3/AKT1/MLST8	18
GO:0032479	regulation of type I interferon production	18/387	126/18670	1.22177e-10	1.01675e-08	8.2183e-09	POLR3B/CREBBP/POLR3E/TRIM25/POLR3C/POLR3H/POLR3GL/IRAK1/CHUK/POLR3A/POLR1C/POLR3F/CRCP/IRF7/POLR3D/POLR3G/POLR2H/POLR2E	18
GO:0032606	type I interferon production	18/387	128/18670	1.59501e-10	1.29576e-08	1.04735e-08	POLR3B/CREBBP/POLR3E/TRIM25/POLR3C/POLR3H/POLR3GL/IRAK1/CHUK/POLR3A/POLR1C/POLR3F/CRCP/IRF7/POLR3D/POLR3G/POLR2H/POLR2E	18
GO:0000715	nucleotide-excision repair, DNA damage recognition	9/387	23/18670	4.07192e-10	3.23102e-08	2.61161e-08	RBX1/DDB2/COPS3/COPS2/DDB1/COPS6/COPS5/COPS7B/CUL4A	9
GO:0016236	macroautophagy	26/387	295/18670	5.9815e-10	4.63838e-08	3.74917e-08	ATP6V1D/ATP6V1B1/TSG101/ATP6V1E1/LAMTOR5/RHEB/RRAGB/PIKFYVE/TCIRG1/TP53/LAMTOR1/ATP6V0D2/RPTOR/MVB12A/LAMTOR4/MTOR/LAMTOR2/RRAGD/RRAGC/VPS28/RRAGA/DYNLL1/LAMTOR3/AKT1/MLST8/IKBKG	26
GO:0071230	cellular response to amino acid stimulus	13/387	68/18670	1.19401e-09	9.05321e-08	7.31765e-08	LAMTOR5/RRAGB/LAMTOR1/RPTOR/BCL11A/LAMTOR4/MTOR/LAMTOR2/RRAGD/RRAGC/RRAGA/TNF/LAMTOR3	13
GO:0071166	ribonucleoprotein complex localization	17/387	128/18670	1.28174e-09	9.5072e-08	7.6846e-08	SRSF9/CASC3/EIF4A3/UPF3B/SLU7/MAGOHB/RRS1/PRPF31/NCBP2/UPF2/CDC40/MAGOH/EIF6/SMG1/SMG7/RBM8A/UPF1	17
GO:0016073	snRNA metabolic process	15/387	101/18670	2.51868e-09	1.82846e-07	1.47793e-07	INTS6/INTS3/NCBP2/INTS5/TAF11/TAF5/TAF8/TAF9/TBP/GTF2A2/INTS1/TAF6/POLR2H/GTF2A1/POLR2E	15
GO:0051123	RNA polymerase II preinitiation complex assembly	9/387	28/18670	3.13978e-09	2.23186e-07	1.804e-07	TAF12/TP53/TAF7/TAF11/TAF7L/TBP/GTF2A2/TAF6/TAF1	9
GO:0006413	translational initiation	20/387	193/18670	3.79632e-09	2.64348e-07	2.13671e-07	RPL18A/RPS6KB1/RPL15/PABPC1/NCBP2/RPS7/RPL7/EIF4EBP1/COPS5/MTOR/EIF6/RPL11/RPS6/RPS29/RPS14/RPS18/TNF/RPL37A/RPL23/RPS5	20
GO:0006611	protein export from nucleus	19/387	179/18670	6.2838e-09	4.28806e-07	3.46601e-07	RBM22/SRSF9/MDM2/CASC3/TP53/EIF4A3/UPF3B/SLU7/MAGOHB/RRS1/NCBP2/UPF2/CDC40/MAGOH/EIF6/SMG1/SMG7/RBM8A/UPF1	19
GO:0071824	protein-DNA complex subunit organization	24/387	288/18670	8.40924e-09	5.62594e-07	4.54741e-07	RBX1/SART3/DDB2/TAF12/TP53/CENPC/DDB1/TAF7/RUVBL1/KNL1/VPS72/TAF11/DMAP1/TAF7L/CUL4A/RBBP7/TBP/GTF2A2/TAF6/TAF1/RPL23/ANP32E/MCM3/MIS12	24
GO:0071426	ribonucleoprotein complex export from nucleus	16/387	127/18670	8.58228e-09	5.6313e-07	4.55174e-07	SRSF9/CASC3/EIF4A3/UPF3B/SLU7/MAGOHB/RRS1/NCBP2/UPF2/CDC40/MAGOH/EIF6/SMG1/SMG7/RBM8A/UPF1	16
GO:0043200	response to amino acid	15/387	113/18670	1.22254e-08	7.87038e-07	6.36157e-07	LAMTOR5/RRAGB/LAMTOR1/RPTOR/BCL11A/LAMTOR4/MTOR/LAMTOR2/RRAGD/CHUK/RRAGC/PCNA/RRAGA/TNF/LAMTOR3	15
GO:0016072	rRNA metabolic process	22/387	253/18670	1.64825e-08	1.04145e-06	8.41795e-07	FBL/KRR1/NOP58/TP53/EIF4A3/NIFK/SART1/RRS1/RPS7/RPL7/PES1/MTOR/RPL11/RPS6/NOP56/NOP2/SNU13/RPS14/FTSJ3/EBNA1BP2/LSM6/BOP1	22
GO:0045292	mRNA cis splicing, via spliceosome	11/387	56/18670	1.70004e-08	1.05464e-06	8.52458e-07	RBM22/SRSF9/SNRPC/SART1/DDX23/SNRNP200/NCBP2/WBP4/SRSF12/CWC15/SRSF8	11
GO:0006405	RNA export from nucleus	16/387	135/18670	2.0847e-08	1.24789e-06	1.00866e-06	SRSF9/CASC3/EIF4A3/UPF3B/SLU7/MAGOHB/RRS1/NCBP2/UPF2/CDC40/MAGOH/EIF6/SMG1/SMG7/RBM8A/UPF1	16
GO:0043484	regulation of RNA splicing	16/387	135/18670	2.0847e-08	1.24789e-06	1.00866e-06	RBM22/PRPF19/SART3/SRSF9/SNW1/RBM5/CLK2/MAGOH/SRPK2/CLK3/SMU1/CWC22/SRSF12/RBM8A/SNRNP70/SRSF8	16
GO:0051168	nuclear export	19/387	194/18670	2.36301e-08	1.3901e-06	1.12361e-06	RBM22/SRSF9/MDM2/CASC3/TP53/EIF4A3/UPF3B/SLU7/MAGOHB/RRS1/NCBP2/UPF2/CDC40/MAGOH/EIF6/SMG1/SMG7/RBM8A/UPF1	19
GO:0007050	cell cycle arrest	21/387	237/18670	2.52673e-08	1.46122e-06	1.1811e-06	TSG101/LAMTOR5/MDM2/RHEB/RRAGB/TP53/LAMTOR1/RPTOR/LAMTOR4/MTOR/MDM4/LAMTOR2/RRAGD/RRAGC/TP73/PCNA/RRAGA/ILK/RPL23/LAMTOR3/MLST8	21
GO:0006353	DNA-templated transcription, termination	12/387	75/18670	4.2785e-08	2.43304e-06	1.96661e-06	SNRPD3/SNRPF/SNRPG/SCAF4/NCBP2/POLR1C/MED18/TBP/SNRPE/SNRPB/POLR2H/POLR2E	12
GO:0006296	nucleotide-excision repair, DNA incision, 5'-to lesion	9/387	37/18670	4.79487e-08	2.68198e-06	2.16783e-06	RBX1/DDB2/POLD3/DDB1/POLD4/CUL4A/PCNA/POLD1/POLD2	9
GO:0006406	mRNA export from nucleus	14/387	111/18670	7.26881e-08	3.9367e-06	3.182e-06	SRSF9/CASC3/EIF4A3/UPF3B/SLU7/MAGOHB/NCBP2/UPF2/CDC40/MAGOH/SMG1/SMG7/RBM8A/UPF1	14
GO:0071427	mRNA-containing ribonucleoprotein complex export from nucleus	14/387	111/18670	7.26881e-08	3.9367e-06	3.182e-06	SRSF9/CASC3/EIF4A3/UPF3B/SLU7/MAGOHB/NCBP2/UPF2/CDC40/MAGOH/SMG1/SMG7/RBM8A/UPF1	14
GO:0033683	nucleotide-excision repair, DNA incision	9/387	39/18670	7.87395e-08	4.1978e-06	3.39305e-06	RBX1/DDB2/POLD3/DDB1/POLD4/CUL4A/PCNA/POLD1/POLD2	9
GO:0031123	RNA 3'-end processing	16/387	150/18670	9.33528e-08	4.90031e-06	3.96088e-06	FBL/SRSF9/SNRPA/CASC3/EIF4A3/UPF3B/SLU7/INTS6/PABPC1/MAGOHB/NCBP2/INTS5/CDC40/MAGOH/INTS1/RBM8A	16
GO:0010506	regulation of autophagy	24/387	327/18670	9.55181e-08	4.938e-06	3.99135e-06	ATP6V1D/RASIP1/ATP6V1B1/ATP6V1E1/LAMTOR5/RHEB/RRAGB/PIKFYVE/TP53/LAMTOR1/ATP6V0D2/RPTOR/KAT5/LAMTOR4/MTOR/LAMTOR2/RRAGD/RRAGC/RRAGA/LAMTOR3/AKT1/MLST8/SNRNP70/IKBKG	24
GO:0006364	rRNA processing	19/387	214/18670	1.14034e-07	5.76913e-06	4.66315e-06	FBL/KRR1/NOP58/EIF4A3/SART1/RRS1/RPS7/RPL7/PES1/RPL11/RPS6/NOP56/NOP2/SNU13/RPS14/FTSJ3/EBNA1BP2/LSM6/BOP1	19
GO:0019886	antigen processing and presentation of exogenous peptide antigen via MHC class II	13/387	98/18670	1.16668e-07	5.76913e-06	4.66315e-06	AP1M2/DYNC1LI2/AP2S1/DYNC1LI1/AP2M1/AP2A2/DYNC1H1/AP1B1/DNM2/DYNLL1/DYNC1I2/ARF1/AP2B1	13
GO:0048024	regulation of mRNA splicing, via spliceosome	13/387	98/18670	1.16668e-07	5.76913e-06	4.66315e-06	PRPF19/SART3/SRSF9/SNW1/RBM5/MAGOH/SRPK2/SMU1/CWC22/SRSF12/RBM8A/SNRNP70/SRSF8	13
GO:0050690	regulation of defense response to virus by virus	8/387	30/18670	1.24515e-07	6.0692e-06	4.90569e-06	AP1M2/AP2S1/AP2M1/AP2A2/RAC1/AP1B1/ARF1/AP2B1	8
GO:0050684	regulation of mRNA processing	15/387	137/18670	1.66989e-07	7.93828e-06	6.41645e-06	PRPF19/SART3/SRSF9/SNRPA/SNW1/NCBP2/RBM5/MAGOH/SRPK2/SMU1/CWC22/SRSF12/RBM8A/SNRNP70/SRSF8	15
GO:0002495	antigen processing and presentation of peptide antigen via MHC class II	13/387	101/18670	1.67514e-07	7.93828e-06	6.41645e-06	AP1M2/DYNC1LI2/AP2S1/DYNC1LI1/AP2M1/AP2A2/DYNC1H1/AP1B1/DNM2/DYNLL1/DYNC1I2/ARF1/AP2B1	13
GO:0002504	antigen processing and presentation of peptide or polysaccharide antigen via MHC class II	13/387	102/18670	1.88427e-07	8.80701e-06	7.11864e-06	AP1M2/DYNC1LI2/AP2S1/DYNC1LI1/AP2M1/AP2A2/DYNC1H1/AP1B1/DNM2/DYNLL1/DYNC1I2/ARF1/AP2B1	13
GO:0008608	attachment of spindle microtubules to kinetochore	8/387	32/18670	2.15793e-07	9.94982e-06	8.04237e-06	NDC80/NUF2/CENPC/KNL1/BUB3/ZNF207/CDC42/MIS12	8
GO:0070897	transcription preinitiation complex assembly	9/387	44/18670	2.40366e-07	1.0935e-05	8.83872e-06	TAF12/TP53/TAF7/TAF11/TAF7L/TBP/GTF2A2/TAF6/TAF1	9
GO:0065004	protein-DNA complex assembly	20/387	248/18670	2.54906e-07	1.14439e-05	9.25005e-06	RBX1/SART3/DDB2/TAF12/TP53/CENPC/DDB1/TAF7/RUVBL1/KNL1/TAF11/TAF7L/CUL4A/RBBP7/TBP/GTF2A2/TAF6/TAF1/MCM3/MIS12	20
GO:0032006	regulation of TOR signaling	13/387	105/18670	2.65938e-07	1.17842e-05	9.52505e-06	LAMTOR5/RHEB/RRAGB/LAMTOR1/RICTOR/RPTOR/LAMTOR4/LAMTOR2/RRAGD/RRAGC/RRAGA/LAMTOR3/MLST8	13
GO:0042254	ribosome biogenesis	22/387	297/18670	2.81395e-07	1.23092e-05	9.94945e-06	FBL/KRR1/NOP58/EIF4A3/SART1/RRS1/RPS7/RPL7/PES1/EIF6/RPL11/CUL4A/RPS6/NOP56/NOP2/SNU13/RPS14/FTSJ3/EBNA1BP2/LSM6/BOP1/RPS5	22
GO:1904874	positive regulation of telomerase RNA localization to Cajal body	6/387	15/18670	3.26087e-07	1.40837e-05	1.13837e-05	CCT5/CCT8/CCT3/TCP1/RUVBL1/RUVBL2	6
GO:0031503	protein-containing complex localization	21/387	281/18670	4.54763e-07	1.92631e-05	1.55702e-05	SRSF9/CASC3/EIF4A3/UPF3B/SLU7/MAGOHB/RRS1/NCBP2/UPF2/DNM3/CDC40/MAGOH/DNM1/EIF6/DNM2/DYNLL1/SMG1/SMG7/RBM8A/UPF1/AP2B1	21
GO:0006369	termination of RNA polymerase II transcription	8/387	35/18670	4.573e-07	1.92631e-05	1.55702e-05	SNRPD3/SNRPF/SNRPG/SCAF4/NCBP2/MED18/SNRPE/SNRPB	8
GO:0008334	histone mRNA metabolic process	7/387	25/18670	5.42497e-07	2.25732e-05	1.82457e-05	SNRPD3/SNRPF/SNRPG/NCBP2/SNRPE/SNRPB/UPF1	7
GO:0006914	autophagy	29/387	496/18670	5.74032e-07	2.33166e-05	1.88467e-05	ATP6V1D/RASIP1/ATP6V1B1/TSG101/ATP6V1E1/LAMTOR5/RHEB/RRAGB/PIKFYVE/TCIRG1/TP53/LAMTOR1/ATP6V0D2/RPTOR/MVB12A/KAT5/LAMTOR4/MTOR/LAMTOR2/RRAGD/RRAGC/VPS28/RRAGA/DYNLL1/LAMTOR3/AKT1/MLST8/SNRNP70/IKBKG	29
GO:0061919	process utilizing autophagic mechanism	29/387	496/18670	5.74032e-07	2.33166e-05	1.88467e-05	ATP6V1D/RASIP1/ATP6V1B1/TSG101/ATP6V1E1/LAMTOR5/RHEB/RRAGB/PIKFYVE/TCIRG1/TP53/LAMTOR1/ATP6V0D2/RPTOR/MVB12A/KAT5/LAMTOR4/MTOR/LAMTOR2/RRAGD/RRAGC/VPS28/RRAGA/DYNLL1/LAMTOR3/AKT1/MLST8/SNRNP70/IKBKG	29
GO:0050657	nucleic acid transport	17/387	193/18670	5.9532e-07	2.33844e-05	1.89015e-05	SRSF9/CASC3/EIF4A3/UPF3B/SLU7/MAGOHB/RRS1/NCBP2/UPF2/CDC40/MAGOH/EIF6/UPF3A/SMG1/SMG7/RBM8A/UPF1	17
GO:0050658	RNA transport	17/387	193/18670	5.9532e-07	2.33844e-05	1.89015e-05	SRSF9/CASC3/EIF4A3/UPF3B/SLU7/MAGOHB/RRS1/NCBP2/UPF2/CDC40/MAGOH/EIF6/UPF3A/SMG1/SMG7/RBM8A/UPF1	17
GO:0000070	mitotic sister chromatid segregation	15/387	151/18670	5.96262e-07	2.33844e-05	1.89015e-05	NDC80/NUF2/DYNC1LI1/CENPC/KPNB1/BUB1/RRS1/PPP2R1A/NSL1/BUB3/ZWINT/ZNF207/DSN1/IK/MIS12	15
GO:0000075	cell cycle checkpoint	18/387	216/18670	6.30365e-07	2.4441e-05	1.97554e-05	CRY1/PRPF19/SYF2/MDM2/NDC80/TP53/DYNC1LI1/BUB1/INTS3/MDM4/BUB3/CDC5L/ZWINT/CUL4A/PCNA/RPS6/ZNF207/IK	18
GO:0051028	mRNA transport	15/387	152/18670	6.49241e-07	2.489e-05	2.01184e-05	SRSF9/CASC3/EIF4A3/UPF3B/SLU7/MAGOHB/NCBP2/UPF2/CDC40/MAGOH/UPF3A/SMG1/SMG7/RBM8A/UPF1	15
GO:0034329	cell junction assembly	19/387	241/18670	7.19636e-07	2.72822e-05	2.2052e-05	VCL/SNAI1/RAP1B/ACTN4/STRN/DLC1/RHOC/CTNNA1/TLN1/LIMS2/FERMT2/PDPK1/RAC1/ACTN1/ILK/CDC42/TNF/IKBKB/LIMS1	19
GO:0000244	spliceosomal tri-snRNP complex assembly	7/387	26/18670	7.29197e-07	2.73409e-05	2.20994e-05	PRPF19/SART3/PRPF6/PRPF3/PRPF31/SRSF12/PRPF8	7
GO:0051236	establishment of RNA localization	17/387	196/18670	7.39686e-07	2.74327e-05	2.21737e-05	SRSF9/CASC3/EIF4A3/UPF3B/SLU7/MAGOHB/RRS1/NCBP2/UPF2/CDC40/MAGOH/EIF6/UPF3A/SMG1/SMG7/RBM8A/UPF1	17
GO:0034330	cell junction organization	21/387	290/18670	7.62009e-07	2.79567e-05	2.25972e-05	VCL/SNAI1/RAP1B/ACTN4/STRN/DLC1/RHOC/CTNNA1/TLN1/LIMS2/FERMT2/PDPK1/RAC1/ACTN1/ILK/CDC42/RASSF8/TNF/IKBKB/LIMS1/IQSEC1	21
GO:0002478	antigen processing and presentation of exogenous peptide antigen	16/387	175/18670	7.76239e-07	2.81758e-05	2.27743e-05	AP1M2/DYNC1LI2/AP2S1/DYNC1LI1/AP2M1/AP2A2/DYNC1H1/AP1B1/CHUK/DNM2/DYNLL1/DYNC1I2/IKBKB/ARF1/AP2B1/IKBKG	16
GO:0000338	protein deneddylation	5/387	10/18670	8.62741e-07	3.08106e-05	2.4904e-05	COPS3/COPS2/COPS6/COPS5/COPS7B	5
GO:0031124	mRNA 3'-end processing	12/387	98/18670	8.66888e-07	3.08106e-05	2.4904e-05	SRSF9/SNRPA/CASC3/EIF4A3/UPF3B/SLU7/PABPC1/MAGOHB/NCBP2/CDC40/MAGOH/RBM8A	12
GO:0019083	viral transcription	16/387	177/18670	9.04062e-07	3.18006e-05	2.57042e-05	RPL18A/SNW1/RPL15/RPS7/RPL7/TAF11/RPL11/RPS6/RPS29/RPS14/RPS18/POLR2H/RPL37A/RPL23/RPS5/POLR2E	16
GO:0032201	telomere maintenance via semi-conservative replication	7/387	27/18670	9.66961e-07	3.3666e-05	2.7212e-05	POLD3/POLD4/POLA1/PCNA/POLD1/UPF1/POLD2	7
GO:0034502	protein localization to chromosome	11/387	82/18670	9.87125e-07	3.40209e-05	2.74989e-05	NDC80/CCT5/CCT8/CCT3/TCP1/KNL1/BUB3/GNL3/IK/RUVBL2/MIS12	11
GO:0034446	substrate adhesion-dependent cell spreading	12/387	100/18670	1.08004e-06	3.68508e-05	2.97863e-05	ACTN4/PXN/LIMS2/PARVA/FERMT2/RAC1/DNM2/ILK/CDC42/PARVB/PARVG/LIMS1	12
GO:0042769	DNA damage response, detection of DNA damage	8/387	39/18670	1.11184e-06	3.75605e-05	3.03598e-05	RBX1/POLD3/DDB1/POLD4/CUL4A/PCNA/POLD1/POLD2	8
GO:1904872	regulation of telomerase RNA localization to Cajal body	6/387	18/18670	1.14731e-06	3.83785e-05	3.10211e-05	CCT5/CCT8/CCT3/TCP1/RUVBL1/RUVBL2	6
GO:0019884	antigen processing and presentation of exogenous antigen	16/387	182/18670	1.31074e-06	4.34199e-05	3.5096e-05	AP1M2/DYNC1LI2/AP2S1/DYNC1LI1/AP2M1/AP2A2/DYNC1H1/AP1B1/CHUK/DNM2/DYNLL1/DYNC1I2/IKBKB/ARF1/AP2B1/IKBKG	16
GO:0090670	RNA localization to Cajal body	6/387	19/18670	1.64761e-06	5.25387e-05	4.24666e-05	CCT5/CCT8/CCT3/TCP1/RUVBL1/RUVBL2	6
GO:0090671	telomerase RNA localization to Cajal body	6/387	19/18670	1.64761e-06	5.25387e-05	4.24666e-05	CCT5/CCT8/CCT3/TCP1/RUVBL1/RUVBL2	6
GO:0090672	telomerase RNA localization	6/387	19/18670	1.64761e-06	5.25387e-05	4.24666e-05	CCT5/CCT8/CCT3/TCP1/RUVBL1/RUVBL2	6
GO:0090685	RNA localization to nucleus	6/387	19/18670	1.64761e-06	5.25387e-05	4.24666e-05	CCT5/CCT8/CCT3/TCP1/RUVBL1/RUVBL2	6
GO:0034470	ncRNA processing	24/387	384/18670	1.75011e-06	5.52906e-05	4.4691e-05	FBL/KRR1/NOP58/EIF4A3/INTS6/SART1/INTS3/RRS1/INTS5/RPS7/RPL7/PES1/RPL11/RPS6/NOP56/NOP2/SNU13/INTS1/RPS14/FTSJ3/EBNA1BP2/URM1/LSM6/BOP1	24
GO:0006614	SRP-dependent cotranslational protein targeting to membrane	12/387	105/18670	1.8285e-06	5.7237e-05	4.62642e-05	RPL18A/RPL15/RPS7/RPL7/RPL11/RPS6/RPS29/RPS14/RPS18/RPL37A/RPL23/RPS5	12
GO:0042273	ribosomal large subunit biogenesis	10/387	71/18670	1.95351e-06	6.05943e-05	4.8978e-05	RRS1/RPL7/PES1/EIF6/RPL11/NOP2/SNU13/FTSJ3/EBNA1BP2/BOP1	10
GO:1903321	negative regulation of protein modification by small protein conjugation or removal	11/387	88/18670	2.0191e-06	6.20647e-05	5.01665e-05	CRY1/PER2/HMG20B/RPS7/MTOR/RPL11/VPS28/HMG20A/TAF1/RPL23/AKT1	11
GO:0032728	positive regulation of interferon-beta production	7/387	30/18670	2.10097e-06	6.40045e-05	5.17343e-05	POLR3B/POLR3C/POLR3A/POLR3F/IRF7/POLR3D/POLR3G	7
GO:0000819	sister chromatid segregation	16/387	189/18670	2.15696e-06	6.45575e-05	5.21814e-05	NDC80/NUF2/DYNC1LI1/CENPC/KPNB1/BUB1/RRS1/PPP2R1A/NSL1/BUB3/ZWINT/ZNF207/DSN1/IK/LATS1/MIS12	16
GO:0048002	antigen processing and presentation of peptide antigen	16/387	189/18670	2.15696e-06	6.45575e-05	5.21814e-05	AP1M2/DYNC1LI2/AP2S1/DYNC1LI1/AP2M1/AP2A2/DYNC1H1/AP1B1/CHUK/DNM2/DYNLL1/DYNC1I2/IKBKB/ARF1/AP2B1/IKBKG	16
GO:0038202	TORC1 signaling	8/387	43/18670	2.43752e-06	7.23202e-05	5.84559e-05	LAMTOR5/RRAGB/RPTOR/MTOR/RRAGD/RRAGC/RRAGA/MLST8	8
GO:0019080	viral gene expression	16/387	191/18670	2.4758e-06	7.28226e-05	5.8862e-05	RPL18A/SNW1/RPL15/RPS7/RPL7/TAF11/RPL11/RPS6/RPS29/RPS14/RPS18/POLR2H/RPL37A/RPL23/RPS5/POLR2E	16
GO:0098813	nuclear chromosome segregation	19/387	262/18670	2.51362e-06	7.33033e-05	5.92505e-05	NDC80/NUF2/DYNC1LI1/CENPC/KPNB1/BUB1/RRS1/PPP2R1A/KNL1/DYNC1H1/NSL1/BUB3/ZWINT/ZNF207/CDC42/DSN1/IK/LATS1/MIS12	19
GO:1904816	positive regulation of protein localization to chromosome, telomeric region	5/387	12/18670	2.62e-06	7.57579e-05	6.12346e-05	CCT5/CCT8/CCT3/TCP1/GNL3	5
GO:0006613	cotranslational protein targeting to membrane	12/387	109/18670	2.72551e-06	7.81467e-05	6.31654e-05	RPL18A/RPL15/RPS7/RPL7/RPL11/RPS6/RPS29/RPS14/RPS18/RPL37A/RPL23/RPS5	12
GO:0000380	alternative mRNA splicing, via spliceosome	10/387	76/18670	3.68354e-06	0.000104735	8.46567e-05	SART3/SRSF9/SLU7/HNRNPM/RBM5/MAGOH/SMU1/SRSF12/RBM8A/SRSF8	10
GO:0043966	histone H3 acetylation	9/387	60/18670	3.74126e-06	0.000105497	8.52727e-05	TAF5L/TAF12/TAF10/TADA3/TAF9B/TADA1/SUPT3H/MEAF6/TAF9	9
GO:0007059	chromosome segregation	21/387	321/18670	3.84973e-06	0.000107666	8.70257e-05	NDC80/NUF2/DYNC1LI1/CENPC/SPC25/KPNB1/BUB1/RRS1/PPP2R1A/KNL1/DYNC1H1/NSL1/PMF1/BUB3/ZWINT/ZNF207/CDC42/DSN1/IK/LATS1/MIS12	21
GO:1903311	regulation of mRNA metabolic process	21/387	324/18670	4.45028e-06	0.00012345	9.97837e-05	PRPF19/SART3/SRSF9/SNRPA/SNW1/PABPC1/HNRNPM/NCBP2/RBM5/MTOR/MAGOH/SRPK2/SMU1/CWC22/SRSF12/ANP32A/AKT1/RBM8A/UPF1/SNRNP70/SRSF8	21
GO:0070646	protein modification by small protein removal	20/387	299/18670	4.69701e-06	0.000129243	0.000104467	SART3/DDB2/MDM2/COPS3/TP53/COPS2/TAF10/COPS6/TADA3/TADA2B/USP39/RUVBL1/TAF9B/COPS5/TRRAP/MDM4/SUPT3H/COPS7B/ATXN7L3/IKBKG	20
GO:0050821	protein stabilization	15/387	178/18670	4.74007e-06	0.000129385	0.000104581	TP53/CCT5/CCT8/CCT3/TCP1/RPS7/TAF9B/MDM4/RPL11/TAF9/PDCD10/ZNF207/TAF1/RPL23/STK3	15
GO:0045047	protein targeting to ER	12/387	118/18670	6.27815e-06	0.000170008	0.000137416	RPL18A/RPL15/RPS7/RPL7/RPL11/RPS6/RPS29/RPS14/RPS18/RPL37A/RPL23/RPS5	12
GO:1904814	regulation of protein localization to chromosome, telomeric region	5/387	14/18670	6.39956e-06	0.000171931	0.000138971	CCT5/CCT8/CCT3/TCP1/GNL3	5
GO:0000723	telomere maintenance	14/387	162/18670	7.34189e-06	0.000195555	0.000158066	POLD3/CCT5/CCT8/CCT3/POLD4/TCP1/POLA1/PCNA/GNL3/SMG1/POLD1/SMG7/UPF1/POLD2	14
GO:0034644	cellular response to UV	10/387	82/18670	7.3935e-06	0.000195555	0.000158066	DDB2/MDM2/CREBBP/POLD3/TP53/DDB1/PCNA/POLD1/TAF1/RUVBL2	10
GO:0051170	import into nucleus	14/387	163/18670	7.88299e-06	0.000206898	0.000167234	RBM22/SNRPD3/SNRPF/TP53/SNRPG/KPNB1/SNRPD1/MED1/SNRPD2/DMAP1/SNRPE/SNRPB/RPL23/AKT1	14
GO:0072599	establishment of protein localization to endoplasmic reticulum	12/387	122/18670	8.86806e-06	0.000230976	0.000186696	RPL18A/RPL15/RPS7/RPL7/RPL11/RPS6/RPS29/RPS14/RPS18/RPL37A/RPL23/RPS5	12
GO:0007093	mitotic cell cycle checkpoint	14/387	165/18670	9.07228e-06	0.000234505	0.000189548	SYF2/MDM2/NDC80/TP53/DYNC1LI1/BUB1/INTS3/MDM4/BUB3/ZWINT/PCNA/RPS6/ZNF207/IK	14
GO:0000731	DNA synthesis involved in DNA repair	8/387	51/18670	9.26237e-06	0.000237618	0.000192065	REV1/POLD3/POLD4/TRIM25/POLA1/PCNA/POLD1/POLD2	8
GO:0033044	regulation of chromosome organization	21/387	342/18670	1.02139e-05	0.000260073	0.000210215	SART3/SNW1/NDC80/TP53/DYNC1LI1/CCT5/CCT8/CCT3/BUB1/TADA3/TADA2B/TAF7/TCP1/BUB3/ZNF207/GNL3/IK/SMG1/SMG7/UPF1/RUVBL2	21
GO:0015931	nucleobase-containing compound transport	17/387	241/18670	1.22011e-05	0.000308372	0.000249255	SRSF9/CASC3/EIF4A3/UPF3B/SLU7/MAGOHB/RRS1/NCBP2/UPF2/CDC40/MAGOH/EIF6/UPF3A/SMG1/SMG7/RBM8A/UPF1	17
GO:0071897	DNA biosynthetic process	15/387	196/18670	1.51938e-05	0.000381186	0.00030811	REV1/POLD3/TP53/CCT5/CCT8/CCT3/POLD4/TCP1/TRIM25/POLA1/PCNA/POLD1/PPIA/SMG7/POLD2	15
GO:1903829	positive regulation of cellular protein localization	20/387	324/18670	1.53642e-05	0.000382648	0.000309292	RBM22/TSG101/MDM2/NDC80/TP53/CCT5/CCT8/CCT3/TCP1/TP53BP2/PDPK1/DMAP1/VPS28/TP73/PDCD10/GNL3/TNF/UBE2L3/AKT1/AP2B1	20
GO:0032200	telomere organization	14/387	175/18670	1.77336e-05	0.000438457	0.000354401	POLD3/CCT5/CCT8/CCT3/POLD4/TCP1/POLA1/PCNA/GNL3/SMG1/POLD1/SMG7/UPF1/POLD2	14
GO:0034501	protein localization to kinetochore	5/387	17/18670	1.879e-05	0.000461234	0.000372812	NDC80/KNL1/BUB3/IK/MIS12	5
GO:0019985	translesion synthesis	7/387	41/18670	1.90658e-05	0.000464661	0.000375582	REV1/POLD3/POLD4/TRIM25/PCNA/POLD1/POLD2	7
GO:0019882	antigen processing and presentation	16/387	226/18670	2.09867e-05	0.000507849	0.000410491	AP1M2/DYNC1LI2/AP2S1/DYNC1LI1/AP2M1/AP2A2/DYNC1H1/AP1B1/CHUK/DNM2/DYNLL1/DYNC1I2/IKBKB/ARF1/AP2B1/IKBKG	16
GO:0031647	regulation of protein stability	18/387	284/18670	2.88376e-05	0.000692916	0.000560079	MDM2/CREBBP/TP53/CCT5/CCT8/CCT3/TADA3/TCP1/RPS7/TAF9B/MDM4/RPL11/TAF9/PDCD10/ZNF207/TAF1/RPL23/STK3	18
GO:0031397	negative regulation of protein ubiquitination	9/387	77/18670	2.99484e-05	0.000714573	0.000577584	CRY1/PER2/RPS7/MTOR/RPL11/VPS28/TAF1/RPL23/AKT1	9
GO:0033260	nuclear DNA replication	8/387	60/18670	3.16387e-05	0.000749663	0.000605947	POLD3/POLD4/POLA1/PCNA/POLD1/UPF1/POLD2/MCM3	8
GO:0071229	cellular response to acid chemical	15/387	209/18670	3.23247e-05	0.000760633	0.000614814	LAMTOR5/SNW1/RRAGB/LAMTOR1/RPTOR/BCL11A/LAMTOR4/MTOR/LAMTOR2/RRAGD/RRAGC/RRAGA/TNF/LAMTOR3/AKT1	15
GO:0072332	intrinsic apoptotic signaling pathway by p53 class mediator	9/387	78/18670	3.32442e-05	0.000776912	0.000627973	MDM2/SNW1/TP53/RPS7/TAF9B/TP53BP2/RPL11/TP73/TAF9	9
GO:0006307	DNA dealkylation involved in DNA repair	4/387	10/18670	3.45792e-05	0.000786561	0.000635772	ALKBH3/ASCC1/ASCC3/ASCC2	4
GO:1903405	protein localization to nuclear body	4/387	10/18670	3.45792e-05	0.000786561	0.000635772	CCT5/CCT8/CCT3/TCP1	4
GO:1904851	positive regulation of establishment of protein localization to telomere	4/387	10/18670	3.45792e-05	0.000786561	0.000635772	CCT5/CCT8/CCT3/TCP1	4
GO:1904867	protein localization to Cajal body	4/387	10/18670	3.45792e-05	0.000786561	0.000635772	CCT5/CCT8/CCT3/TCP1	4
GO:0034504	protein localization to nucleus	17/387	262/18670	3.56735e-05	0.000806078	0.000651547	RBM22/MDM2/PIKFYVE/TP53/CCT5/CCT8/KPNB1/CCT3/MED1/TCP1/RRS1/DMAP1/TAF8/RPL11/RPL23/PLRG1/AKT1	17
GO:1902253	regulation of intrinsic apoptotic signaling pathway by p53 class mediator	6/387	31/18670	3.62241e-05	0.000809211	0.00065408	MDM2/TP53/RPS7/TAF9B/RPL11/TAF9	6
GO:0097193	intrinsic apoptotic signaling pathway	18/387	289/18670	3.62864e-05	0.000809211	0.00065408	SNAI1/MDM2/SNW1/TP53/STK25/RPS7/TAF9B/TP53BP2/RPL11/CUL4A/TNFRSF1B/STK24/TP73/TAF9/PDK1/PDCD10/TNF/AKT1	18
GO:0009411	response to UV	12/387	141/18670	3.82633e-05	0.000847757	0.000685235	DDB2/MDM2/REV1/CREBBP/POLD3/TP53/DDB1/PCNA/POLD1/TAF1/AKT1/RUVBL2	12
GO:0002181	cytoplasmic translation	10/387	100/18670	4.29989e-05	0.000946531	0.000765074	RPL18A/DPH2/RPL15/EIF4EBP1/GSPT2/ETF1/MTOR/RPL11/RPS29/GSPT1	10
GO:0006271	DNA strand elongation involved in DNA replication	5/387	20/18670	4.47243e-05	0.000978201	0.000790673	POLD3/POLA1/PCNA/POLD2/MCM3	5
GO:0043297	apical junction assembly	8/387	64/18670	5.0926e-05	0.00110675	0.000894577	VCL/SNAI1/ACTN4/STRN/RHOC/CTNNA1/TNF/IKBKB	8
GO:0043928	exonucleolytic nuclear-transcribed mRNA catabolic process involved in deadenylation-dependent decay	6/387	33/18670	5.2617e-05	0.00113626	0.000918432	LSM7/LSM3/LSM2/LSM5/LSM6/LSM4	6
GO:0000491	small nucleolar ribonucleoprotein complex assembly	4/387	11/18670	5.34503e-05	0.00113983	0.000921314	RUVBL1/TAF9/SNU13/RUVBL2	4
GO:0070203	regulation of establishment of protein localization to telomere	4/387	11/18670	5.34503e-05	0.00113983	0.000921314	CCT5/CCT8/CCT3/TCP1	4
GO:0032648	regulation of interferon-beta production	7/387	48/18670	5.5125e-05	0.00116824	0.000944279	POLR3B/POLR3C/POLR3A/POLR3F/IRF7/POLR3D/POLR3G	7
GO:0000381	regulation of alternative mRNA splicing, via spliceosome	8/387	65/18670	5.70371e-05	0.00119246	0.000963856	SART3/SRSF9/RBM5/MAGOH/SMU1/SRSF12/RBM8A/SRSF8	8
GO:0070972	protein localization to endoplasmic reticulum	12/387	147/18670	5.76073e-05	0.00119246	0.000963856	RPL18A/RPL15/RPS7/RPL7/RPL11/RPS6/RPS29/RPS14/RPS18/RPL37A/RPL23/RPS5	12
GO:0000470	maturation of LSU-rRNA	5/387	21/18670	5.77065e-05	0.00119246	0.000963856	RPL7/PES1/SNU13/FTSJ3/BOP1	5
GO:0071459	protein localization to chromosome, centromeric region	5/387	21/18670	5.77065e-05	0.00119246	0.000963856	NDC80/KNL1/BUB3/IK/MIS12	5
GO:1901990	regulation of mitotic cell cycle phase transition	23/387	444/18670	5.80153e-05	0.00119246	0.000963856	RBX1/SYF2/MDM2/NDC80/TP53/DYNC1LI1/DDB1/BUB1/RPTOR/PPP2R1A/DYNC1H1/FGFR1OP/MDM4/BUB3/CUL4A/PCNA/DYNLL1/ZNF207/CSNK1E/DYNC1I2/IK/PLRG1/AKT1	23
GO:0007094	mitotic spindle assembly checkpoint	6/387	34/18670	6.27845e-05	0.00126012	0.00101855	NDC80/DYNC1LI1/BUB1/BUB3/ZNF207/IK	6
GO:0031577	spindle checkpoint	6/387	34/18670	6.27845e-05	0.00126012	0.00101855	NDC80/DYNC1LI1/BUB1/BUB3/ZNF207/IK	6
GO:0071173	spindle assembly checkpoint	6/387	34/18670	6.27845e-05	0.00126012	0.00101855	NDC80/DYNC1LI1/BUB1/BUB3/ZNF207/IK	6
GO:0071174	mitotic spindle checkpoint	6/387	34/18670	6.27845e-05	0.00126012	0.00101855	NDC80/DYNC1LI1/BUB1/BUB3/ZNF207/IK	6
GO:1901987	regulation of cell cycle phase transition	24/387	480/18670	6.99148e-05	0.00139502	0.00112759	RBX1/SYF2/MDM2/NDC80/TP53/DYNC1LI1/DDB1/BUB1/RPTOR/PPP2R1A/DYNC1H1/FGFR1OP/MDM4/BUB3/CUL4A/PCNA/DYNLL1/ZNF207/CSNK1E/DYNC1I2/IK/TAF1/PLRG1/AKT1	24
GO:0032608	interferon-beta production	7/387	50/18670	7.21694e-05	0.00143164	0.00115718	POLR3B/POLR3C/POLR3A/POLR3F/IRF7/POLR3D/POLR3G	7
GO:0000291	nuclear-transcribed mRNA catabolic process, exonucleolytic	6/387	35/18670	7.44612e-05	0.00146857	0.00118703	LSM7/LSM3/LSM2/LSM5/LSM6/LSM4	6
GO:0048524	positive regulation of viral process	10/387	107/18670	7.67805e-05	0.0015056	0.00121697	TSG101/SNW1/DDB1/PPIH/PABPC1/TAF11/SRPK2/POLR2H/PPIA/POLR2E	10
GO:0071482	cellular response to light stimulus	11/387	129/18670	7.87341e-05	0.00152028	0.00122883	CRY1/DDB2/MDM2/CREBBP/POLD3/TP53/DDB1/PCNA/POLD1/TAF1/RUVBL2	11
GO:0070202	regulation of establishment of protein localization to chromosome	4/387	12/18670	7.88654e-05	0.00152028	0.00122883	CCT5/CCT8/CCT3/TCP1	4
GO:1990173	protein localization to nucleoplasm	4/387	12/18670	7.88654e-05	0.00152028	0.00122883	CCT5/CCT8/CCT3/TCP1	4
GO:0030522	intracellular receptor signaling pathway	17/387	280/18670	8.15112e-05	0.00156245	0.00126292	CRY1/ACTN4/BRD8/SNW1/TRIP4/MED1/TADA3/TAF7/KAT5/STRN3/IRAK1/NCOA3/IRF7/BUD31/TAF1/LATS1/IKBKG	17
GO:0033572	transferrin transport	6/387	36/18670	8.78056e-05	0.0016644	0.00134533	ATP6V1D/ATP6V1B1/ATP6V1E1/TCIRG1/ATP6V0D2/DNM2	6
GO:0045841	negative regulation of mitotic metaphase/anaphase transition	6/387	36/18670	8.78056e-05	0.0016644	0.00134533	NDC80/DYNC1LI1/BUB1/BUB3/ZNF207/IK	6
GO:0006297	nucleotide-excision repair, DNA gap filling	5/387	23/18670	9.22205e-05	0.00171943	0.00138981	POLD3/POLD4/PCNA/POLD1/POLD2	5
GO:0006359	regulation of transcription by RNA polymerase III	5/387	23/18670	9.22205e-05	0.00171943	0.00138981	RPTOR/POLR3C/MTOR/POLR3F/POLR3G	5
GO:0016578	histone deubiquitination	5/387	23/18670	9.22205e-05	0.00171943	0.00138981	SART3/TAF10/TRRAP/SUPT3H/ATXN7L3	5
GO:0006301	postreplication repair	7/387	52/18670	9.32882e-05	0.00172989	0.00139826	REV1/POLD3/POLD4/TRIM25/PCNA/POLD1/POLD2	7
GO:0030518	intracellular steroid hormone receptor signaling pathway	11/387	132/18670	9.69294e-05	0.00178769	0.00144498	CRY1/TRIP4/MED1/TADA3/TAF7/KAT5/STRN3/NCOA3/BUD31/TAF1/LATS1	11
GO:1903320	regulation of protein modification by small protein conjugation or removal	15/387	231/18670	0.00010107	0.00185403	0.0014986	CRY1/SART3/PER2/HMG20B/MTA1/RPS7/MTOR/RPL11/VPS28/HMG20A/GNL3/UBE2L3/TAF1/RPL23/AKT1	15
GO:1902100	negative regulation of metaphase/anaphase transition of cell cycle	6/387	37/18670	0.000102985	0.00187907	0.00151884	NDC80/DYNC1LI1/BUB1/BUB3/ZNF207/IK	6
GO:0009416	response to light stimulus	18/387	314/18670	0.000105479	0.00190624	0.0015408	CRY1/PER2/DDB2/MDM2/REV1/CREBBP/POLD3/COPS3/TP53/DDB1/MTA1/MTOR/PCNA/DNM2/POLD1/TAF1/AKT1/RUVBL2	18
GO:0006376	mRNA splice site selection	7/387	53/18670	0.000105592	0.00190624	0.0015408	SF3A2/SRSF9/SNRPC/LUC7L/SLU7/SRSF12/LUC7L2	7
GO:0044786	cell cycle DNA replication	8/387	71/18670	0.000107922	0.00193805	0.00156651	POLD3/POLD4/POLA1/PCNA/POLD1/UPF1/POLD2/MCM3	8
GO:0051315	attachment of mitotic spindle microtubules to kinetochore	4/387	13/18670	0.000112057	0.00200177	0.00161801	NDC80/NUF2/CENPC/MIS12	4
GO:0006298	mismatch repair	6/387	38/18670	0.000120178	0.00211365	0.00170845	POLD3/POLD4/TP73/PCNA/POLD1/POLD2	6
GO:0015682	ferric iron transport	6/387	38/18670	0.000120178	0.00211365	0.00170845	ATP6V1D/ATP6V1B1/ATP6V1E1/TCIRG1/ATP6V0D2/DNM2	6
GO:0072512	trivalent inorganic cation transport	6/387	38/18670	0.000120178	0.00211365	0.00170845	ATP6V1D/ATP6V1B1/ATP6V1E1/TCIRG1/ATP6V0D2/DNM2	6
GO:0007163	establishment or maintenance of cell polarity	14/387	210/18670	0.00012983	0.0022717	0.0018362	RAP1B/NDC80/ANK1/RHOC/RICTOR/CTNNA1/STK25/PARVA/BCCIP/CAP1/ILK/CDC42/PARVB/PARVG	14
GO:0140014	mitotic nuclear division	16/387	264/18670	0.000134044	0.00233347	0.00188612	NDC80/NUF2/DYNC1LI1/CENPC/KPNB1/BUB1/RRS1/PPP2R1A/NSL1/BCCIP/BUB3/ZWINT/ZNF207/DSN1/IK/MIS12	16
GO:1901998	toxin transport	6/387	39/18670	0.000139571	0.00240513	0.00194405	TRIP4/CCT5/CCT8/CCT3/TCP1/DNM1	6
GO:2000816	negative regulation of mitotic sister chromatid separation	6/387	39/18670	0.000139571	0.00240513	0.00194405	NDC80/DYNC1LI1/BUB1/BUB3/ZNF207/IK	6
GO:0070199	establishment of protein localization to chromosome	5/387	25/18670	0.000140729	0.0024129	0.00195033	CCT5/CCT8/CCT3/TCP1/RUVBL2	5
GO:0000463	maturation of LSU-rRNA from tricistronic rRNA transcript (SSU-rRNA, 5.8S rRNA, LSU-rRNA)	4/387	14/18670	0.000154319	0.00260662	0.00210692	RPL7/PES1/FTSJ3/BOP1	4
GO:0032802	low-density lipoprotein particle receptor catabolic process	4/387	14/18670	0.000154319	0.00260662	0.00210692	AP2S1/AP2M1/AP2A2/AP2B1	4
GO:1904263	positive regulation of TORC1 signaling	4/387	14/18670	0.000154319	0.00260662	0.00210692	LAMTOR5/RRAGB/RRAGD/RRAGA	4
GO:0072583	clathrin-dependent endocytosis	6/387	40/18670	0.000161361	0.00269884	0.00218145	AP2S1/AP2M1/AP2A2/DNM2/PICALM/AP2B1	6
GO:1905819	negative regulation of chromosome separation	6/387	40/18670	0.000161361	0.00269884	0.00218145	NDC80/DYNC1LI1/BUB1/BUB3/ZNF207/IK	6
GO:0009615	response to virus	18/387	326/18670	0.000168463	0.00279417	0.00225851	POLR3B/LAMTOR5/CCT5/POLR3E/TRIM25/POLR3C/POLR3H/CHUK/POLR3A/POLR3F/CRCP/IRF7/POLR3D/POLR3G/TNF/IKBKB/ARF1/IKBKG	18
GO:0051310	metaphase plate congression	7/387	57/18670	0.000168699	0.00279417	0.00225851	NDC80/NUF2/CENPC/KPNB1/RRS1/DYNC1H1/MIS12	7
GO:0044843	cell cycle G1/S phase transition	17/387	298/18670	0.000172901	0.00284994	0.00230359	RPS6KB1/MDM2/TP53/TAF10/RPTOR/EIF4EBP1/MDM4/CUL4A/POLA1/PCNA/RPS6/GSPT1/TAF1/PLRG1/LATS1/AKT1/MCM3	17
GO:0022616	DNA strand elongation	5/387	27/18670	0.000206672	0.00339022	0.00274029	POLD3/POLA1/PCNA/POLD2/MCM3	5
GO:0033048	negative regulation of mitotic sister chromatid segregation	6/387	42/18670	0.000212968	0.00347677	0.00281025	NDC80/DYNC1LI1/BUB1/BUB3/ZNF207/IK	6
GO:0043486	histone exchange	7/387	60/18670	0.000233664	0.00377849	0.00305413	CENPC/RUVBL1/KNL1/VPS72/DMAP1/RBBP7/ANP32E	7
GO:0051306	mitotic sister chromatid separation	7/387	60/18670	0.000233664	0.00377849	0.00305413	NDC80/DYNC1LI1/BUB1/PPP2R1A/BUB3/ZNF207/IK	7
GO:0070198	protein localization to chromosome, telomeric region	5/387	28/18670	0.000247354	0.00394379	0.00318774	CCT5/CCT8/CCT3/TCP1/GNL3	5
GO:0090383	phagosome acidification	5/387	28/18670	0.000247354	0.00394379	0.00318774	ATP6V1D/ATP6V1B1/ATP6V1E1/TCIRG1/ATP6V0D2	5
GO:1902745	positive regulation of lamellipodium organization	5/387	28/18670	0.000247354	0.00394379	0.00318774	RAC1/MTOR/DNM2/CORO1B/CDC42	5
GO:0000082	G1/S transition of mitotic cell cycle	16/387	279/18670	0.000251423	0.00399003	0.00322511	RPS6KB1/MDM2/TP53/TAF10/RPTOR/EIF4EBP1/MDM4/CUL4A/POLA1/PCNA/RPS6/GSPT1/PLRG1/LATS1/AKT1/MCM3	16
GO:0070200	establishment of protein localization to telomere	4/387	16/18670	0.000271508	0.00428678	0.00346497	CCT5/CCT8/CCT3/TCP1	4
GO:0032204	regulation of telomere maintenance	8/387	81/18670	0.000272635	0.00428678	0.00346497	CCT5/CCT8/CCT3/TCP1/GNL3/SMG1/SMG7/UPF1	8
GO:0007080	mitotic metaphase plate congression	6/387	44/18670	0.000276767	0.004312	0.00348536	NDC80/NUF2/CENPC/KPNB1/RRS1/MIS12	6
GO:0033046	negative regulation of sister chromatid segregation	6/387	44/18670	0.000276767	0.004312	0.00348536	NDC80/DYNC1LI1/BUB1/BUB3/ZNF207/IK	6
GO:0035666	TRIF-dependent toll-like receptor signaling pathway	5/387	29/18670	0.000293844	0.00455197	0.00367932	CHUK/IRF7/UBE2D2/IKBKB/IKBKG	5
GO:0016579	protein deubiquitination	16/387	283/18670	0.000294837	0.00455197	0.00367932	SART3/DDB2/MDM2/TP53/TAF10/TADA3/TADA2B/USP39/RUVBL1/TAF9B/COPS5/TRRAP/MDM4/SUPT3H/ATXN7L3/IKBKG	16
GO:0001101	response to acid chemical	18/387	343/18670	0.000313128	0.00480178	0.00388124	LAMTOR5/SNW1/RRAGB/LAMTOR1/RPTOR/BCL11A/LAMTOR4/MTOR/LAMTOR2/CLK2/RRAGD/CHUK/RRAGC/PCNA/RRAGA/TNF/LAMTOR3/AKT1	18
GO:0051985	negative regulation of chromosome segregation	6/387	45/18670	0.000313833	0.00480178	0.00388124	NDC80/DYNC1LI1/BUB1/BUB3/ZNF207/IK	6
GO:0042255	ribosome assembly	7/387	63/18670	0.000317417	0.00483494	0.00390804	RRS1/EIF6/RPL11/NOP2/RPS14/BOP1/RPS5	7
GO:0051348	negative regulation of transferase activity	16/387	285/18670	0.000318876	0.00483557	0.00390856	RASIP1/TSG101/TP53/RPTOR/TAF7/PPP2R1A/RPS7/PDPK1/FGFR1OP/RPL11/ILK/PPP2CA/PRKRIP1/RPL23/LATS1/AKT1	16
GO:0098884	postsynaptic neurotransmitter receptor internalization	4/387	17/18670	0.000349268	0.00523987	0.00423535	DNM3/DNM1/DNM2/AP2B1	4
GO:0140239	postsynaptic endocytosis	4/387	17/18670	0.000349268	0.00523987	0.00423535	DNM3/DNM1/DNM2/AP2B1	4
GO:0006360	transcription by RNA polymerase I	7/387	64/18670	0.000350144	0.00523987	0.00423535	MED1/MTOR/POLR1C/TBP/TAF1/POLR2H/POLR2E	7
GO:1990928	response to amino acid starvation	6/387	46/18670	0.000354679	0.00528456	0.00427147	RRAGB/EIF4EBP1/MTOR/RRAGD/RRAGC/RRAGA	6
GO:0035722	interleukin-12-mediated signaling pathway	6/387	47/18670	0.000399569	0.00592751	0.00479117	RAP1B/SNRPA1/TCP1/CDC42/PPIA/ARF1	6
GO:0045216	cell-cell junction organization	11/387	156/18670	0.00041908	0.00619004	0.00500337	VCL/SNAI1/ACTN4/STRN/RHOC/CTNNA1/TLN1/LIMS2/TNF/IKBKB/LIMS1	11
GO:0031669	cellular response to nutrient levels	14/387	237/18670	0.000449823	0.0066155	0.00534726	MDM2/SNW1/RRAGB/TP53/MED1/RPTOR/BCL11A/MTOR/RRAGD/RRAGC/STK24/RRAGA/STK26/TAF1	14
GO:0048545	response to steroid hormone	19/387	385/18670	0.000461782	0.00676223	0.00546586	CRY1/PCK2/MDM2/TRIP4/MED1/TADA3/TAF7/PAPPA/KAT5/EIF4EBP1/STRN3/NCOA3/PCNA/RBBP7/BUD31/TNF/UBE2L3/TAF1/LATS1	19
GO:0009314	response to radiation	21/387	448/18670	0.000465779	0.00679161	0.00548961	CRY1/PER2/DDB2/MDM2/REV1/CREBBP/POLD3/COPS3/TP53/DDB1/INTS3/MTA1/KAT5/MTOR/CLK2/PCNA/DNM2/POLD1/TAF1/AKT1/RUVBL2	21
GO:0071349	cellular response to interleukin-12	6/387	49/18670	0.000502579	0.00729702	0.00589813	RAP1B/SNRPA1/TCP1/CDC42/PPIA/ARF1	6
GO:0034248	regulation of cellular amide metabolic process	22/387	483/18670	0.000506061	0.00731645	0.00591383	RPS6KB1/PER2/DPH2/CASC3/EIF4A3/UPF3B/PABPC1/NCBP2/EIF4EBP1/ETF1/MTOR/MAGOH/EIF6/UPF3A/PDK1/PICALM/RPS14/TNF/AKT1/RBM8A/UPF1/SNRNP70	22
GO:0045787	positive regulation of cell cycle	19/387	389/18670	0.00052377	0.00754053	0.00609495	RPS6KB1/MDM2/NDC80/TP53/DYNC1LI1/MED1/RPTOR/EIF4EBP1/DYNC1H1/MDM4/CUL4A/TP73/DYNLT3/PCNA/SRPK2/CDC42/RPL23/PLRG1/AKT1	19
GO:0002756	MyD88-independent toll-like receptor signaling pathway	5/387	33/18670	0.000548666	0.00786575	0.00635783	CHUK/IRF7/UBE2D2/IKBKB/IKBKG	5
GO:0070671	response to interleukin-12	6/387	50/18670	0.000561271	0.00801279	0.00647668	RAP1B/SNRPA1/TCP1/CDC42/PPIA/ARF1	6
GO:0030071	regulation of mitotic metaphase/anaphase transition	6/387	51/18670	0.00062515	0.00888755	0.00718375	NDC80/DYNC1LI1/BUB1/BUB3/ZNF207/IK	6
GO:0006260	DNA replication	15/387	274/18670	0.000631879	0.00891687	0.00720744	REV1/POLD3/TP53/POLD4/PPP2R1A/KAT5/RAC1/POLA1/PCNA/RBBP7/POLD1/PPP2CA/UPF1/POLD2/MCM3	15
GO:0032148	activation of protein kinase B activity	5/387	34/18670	0.000632439	0.00891687	0.00720744	RICTOR/PDPK1/MTOR/AKT1/MLST8	5
GO:0071478	cellular response to radiation	12/387	191/18670	0.000659749	0.00926363	0.00748773	CRY1/DDB2/MDM2/CREBBP/POLD3/TP53/DDB1/PCNA/DNM2/POLD1/TAF1/RUVBL2	12
GO:0010592	positive regulation of lamellipodium assembly	4/387	20/18670	0.000676884	0.00942665	0.00761949	RAC1/MTOR/DNM2/CDC42	4
GO:0070262	peptidyl-serine dephosphorylation	4/387	20/18670	0.000676884	0.00942665	0.00761949	PPP2R1A/PPP2R2A/PPP2R2C/PPP2CA	4
GO:0043112	receptor metabolic process	12/387	192/18670	0.000690895	0.0095553	0.00772348	AP2S1/LAMTOR1/AP2M1/MVB12A/AP2A2/DNM3/DNM1/DNM2/PICALM/TNF/ARF1/AP2B1	12
GO:0045839	negative regulation of mitotic nuclear division	6/387	52/18670	0.000694524	0.0095553	0.00772348	NDC80/DYNC1LI1/BUB1/BUB3/ZNF207/IK	6
GO:1900024	regulation of substrate adhesion-dependent cell spreading	6/387	52/18670	0.000694524	0.0095553	0.00772348	ACTN4/LIMS2/RAC1/DNM2/CDC42/LIMS1	6
GO:0032801	receptor catabolic process	5/387	35/18670	0.000725435	0.00990074	0.0080027	AP2S1/AP2M1/MVB12A/AP2A2/AP2B1	5
GO:0045070	positive regulation of viral genome replication	5/387	35/18670	0.000725435	0.00990074	0.0080027	DDB1/PPIH/PABPC1/SRPK2/PPIA	5
GO:0071383	cellular response to steroid hormone stimulus	14/387	250/18670	0.000761953	0.0103577	0.00837205	CRY1/PCK2/TRIP4/MED1/TADA3/TAF7/KAT5/EIF4EBP1/STRN3/NCOA3/BUD31/UBE2L3/TAF1/LATS1	14
GO:0034332	adherens junction organization	10/387	142/18670	0.00076632	0.0103757	0.00838663	VCL/DLC1/CTNNA1/FERMT2/PDPK1/RAC1/ACTN1/RASSF8/LIMS1/IQSEC1	10
GO:1902099	regulation of metaphase/anaphase transition of cell cycle	6/387	53/18670	0.000769707	0.0103804	0.00839039	NDC80/DYNC1LI1/BUB1/BUB3/ZNF207/IK	6
GO:0006293	nucleotide-excision repair, preincision complex stabilization	4/387	21/18670	0.000822573	0.0109207	0.00882712	RBX1/DDB2/DDB1/CUL4A	4
GO:0006295	nucleotide-excision repair, DNA incision, 3'-to lesion	4/387	21/18670	0.000822573	0.0109207	0.00882712	RBX1/DDB2/DDB1/CUL4A	4
GO:0043153	entrainment of circadian clock by photoperiod	4/387	21/18670	0.000822573	0.0109207	0.00882712	CRY1/PER2/TP53/MTA1	4
GO:0051383	kinetochore organization	4/387	21/18670	0.000822573	0.0109207	0.00882712	NDC80/NUF2/CENPC/MIS12	4
GO:0032392	DNA geometric change	9/387	119/18670	0.000838698	0.0110916	0.00896528	RBX1/DDB2/TP53/DDB1/RUVBL1/ASCC3/CUL4A/RUVBL2/MCM3	9
GO:1900182	positive regulation of protein localization to nucleus	7/387	74/18670	0.00085	0.011168	0.00902703	RBM22/CCT5/CCT8/CCT3/TCP1/DMAP1/AKT1	7
GO:0007091	metaphase/anaphase transition of mitotic cell cycle	6/387	54/18670	0.000851022	0.011168	0.00902703	NDC80/DYNC1LI1/BUB1/BUB3/ZNF207/IK	6
GO:0051303	establishment of chromosome localization	7/387	75/18670	0.000921105	0.0120414	0.00973299	NDC80/NUF2/CENPC/KPNB1/RRS1/DYNC1H1/MIS12	7
GO:1900026	positive regulation of substrate adhesion-dependent cell spreading	5/387	37/18670	0.000941606	0.0122062	0.00986617	LIMS2/RAC1/DNM2/CDC42/LIMS1	5
GO:1903432	regulation of TORC1 signaling	5/387	37/18670	0.000941606	0.0122062	0.00986617	LAMTOR5/RRAGB/RRAGD/RRAGC/RRAGA	5
GO:0007084	mitotic nuclear envelope reassembly	3/387	10/18670	0.000951596	0.0122062	0.00986617	PPP2R1A/PPP2R2A/PPP2CA	3
GO:0071233	cellular response to leucine	3/387	10/18670	0.000951596	0.0122062	0.00986617	RPTOR/MTOR/RRAGD	3
GO:1990253	cellular response to leucine starvation	3/387	10/18670	0.000951596	0.0122062	0.00986617	RRAGB/MTOR/RRAGD	3
GO:0000466	maturation of 5.8S rRNA from tricistronic rRNA transcript (SSU-rRNA, 5.8S rRNA, LSU-rRNA)	4/387	22/18670	0.000989053	0.012592	0.010178	RRS1/PES1/FTSJ3/BOP1	4
GO:0000717	nucleotide-excision repair, DNA duplex unwinding	4/387	22/18670	0.000989053	0.012592	0.010178	RBX1/DDB2/DDB1/CUL4A	4
GO:0050000	chromosome localization	7/387	76/18670	0.000996814	0.0126436	0.0102197	NDC80/NUF2/CENPC/KPNB1/RRS1/DYNC1H1/MIS12	7
GO:0044784	metaphase/anaphase transition of cell cycle	6/387	56/18670	0.00103338	0.0130589	0.0105554	NDC80/DYNC1LI1/BUB1/BUB3/ZNF207/IK	6
GO:0006612	protein targeting to membrane	12/387	202/18670	0.001076	0.0134647	0.0108834	RPL18A/RPL15/RPS7/RPL7/RPL11/RPS6/RPS29/RPS14/RPS18/RPL37A/RPL23/RPS5	12
GO:0000288	nuclear-transcribed mRNA catabolic process, deadenylation-dependent decay	7/387	77/18670	0.00107733	0.0134647	0.0108834	LSM7/LSM3/PABPC1/LSM2/LSM5/LSM6/LSM4	7
GO:0016575	histone deacetylation	7/387	77/18670	0.00107733	0.0134647	0.0108834	PER2/RCOR1/TP53/TADA3/MORF4L1/MTA1/MORF4L2	7
GO:2000058	regulation of ubiquitin-dependent protein catabolic process	10/387	149/18670	0.00110887	0.0138083	0.0111611	RBX1/MDM2/RPS7/RPL11/TAF9/CSNK1E/TAF1/RPL23/LATS1/AKT1	10
GO:0120034	positive regulation of plasma membrane bounded cell projection assembly	8/387	100/18670	0.00112272	0.0138986	0.0112341	DPYSL3/RAC1/MTOR/DNM3/DNM2/DYNLL1/CDC42/ZMYND8	8
GO:0007043	cell-cell junction assembly	9/387	124/18670	0.00112427	0.0138986	0.0112341	VCL/SNAI1/ACTN4/STRN/RHOC/CTNNA1/TLN1/TNF/IKBKB	9
GO:0010965	regulation of mitotic sister chromatid separation	6/387	57/18670	0.00113511	0.0139819	0.0113015	NDC80/DYNC1LI1/BUB1/BUB3/ZNF207/IK	6
GO:0001558	regulation of cell growth	19/387	416/18670	0.00116296	0.0142734	0.0115371	TSG101/TP53/LAMTOR1/RPTOR/DPYSL2/PPP2R1A/BCL11A/TAF9B/MTOR/FGFR1OP/LAMTOR2/CDA/RBBP7/TAF9/DNM2/ILK/CDC42/PPP2CA/AKT1	19
GO:0032799	low-density lipoprotein receptor particle metabolic process	4/387	23/18670	0.00117786	0.0143531	0.0116015	AP2S1/AP2M1/AP2A2/AP2B1	4
GO:0048714	positive regulation of oligodendrocyte differentiation	4/387	23/18670	0.00117786	0.0143531	0.0116015	RHEB/MTOR/TNFRSF1B/TP73	4
GO:0031589	cell-substrate adhesion	17/387	354/18670	0.00122018	0.0148159	0.0119756	VCL/ACTN4/PXN/DLC1/LIMS2/PARVA/FERMT2/PDPK1/RAC1/RSU1/DNM2/ACTN1/ILK/CDC42/PARVB/PARVG/LIMS1	17
GO:0030520	intracellular estrogen receptor signaling pathway	6/387	58/18670	0.00124434	0.0150556	0.0121693	TRIP4/MED1/TADA3/TAF7/STRN3/LATS1	6
GO:2001241	positive regulation of extrinsic apoptotic signaling pathway in absence of ligand	3/387	11/18670	0.0012884	0.0155337	0.0125557	CTNNA1/PPP2R1B/PPP2R1A	3
GO:0051017	actin filament bundle assembly	10/387	153/18670	0.00135507	0.0162215	0.0131117	ACTN4/PXN/DLC1/RHOC/DPYSL3/RAC1/MTOR/CORO1B/ACTN1/CDC42	10
GO:0035601	protein deacylation	8/387	103/18670	0.00135971	0.0162215	0.0131117	PER2/RCOR1/TP53/TADA3/LYPLA1/MORF4L1/MTA1/MORF4L2	8
GO:0051983	regulation of chromosome segregation	8/387	103/18670	0.00135971	0.0162215	0.0131117	NDC80/DYNC1LI1/BUB1/DYNC1H1/BUB3/ZNF207/CDC42/IK	8
GO:0050792	regulation of viral process	12/387	208/18670	0.0013827	0.0164169	0.0132697	TSG101/SNW1/DDB1/PPIH/PABPC1/TRIM25/TAF11/SRPK2/TNF/POLR2H/PPIA/POLR2E	12
GO:0099590	neurotransmitter receptor internalization	4/387	24/18670	0.00139053	0.0164169	0.0132697	DNM3/DNM1/DNM2/AP2B1	4
GO:2000178	negative regulation of neural precursor cell proliferation	4/387	24/18670	0.00139053	0.0164169	0.0132697	TP53/CTNNA1/LIMS2/ILK	4
GO:1904951	positive regulation of establishment of protein localization	20/387	456/18670	0.00141793	0.0166827	0.0134845	RBM22/TSG101/MDM2/TP53/CCT5/CCT8/CCT3/TCP1/TP53BP2/RAC1/CHUK/DMAP1/VPS28/TP73/DYNLL1/PDCD10/TNF/UBE2L3/PPIA/ARF1	20
GO:0008630	intrinsic apoptotic signaling pathway in response to DNA damage	8/387	104/18670	0.00144699	0.0168735	0.0136387	SNAI1/SNW1/TP53/TAF9B/TNFRSF1B/TP73/TAF9/TNF	8
GO:0098732	macromolecule deacylation	8/387	104/18670	0.00144699	0.0168735	0.0136387	PER2/RCOR1/TP53/TADA3/LYPLA1/MORF4L1/MTA1/MORF4L2	8
GO:0006417	regulation of translation	19/387	424/18670	0.00144899	0.0168735	0.0136387	RPS6KB1/PER2/DPH2/CASC3/EIF4A3/UPF3B/PABPC1/NCBP2/EIF4EBP1/ETF1/MTOR/MAGOH/EIF6/UPF3A/RPS14/TNF/AKT1/RBM8A/UPF1	19
GO:0090068	positive regulation of cell cycle process	15/387	298/18670	0.00147117	0.0170736	0.0138005	MDM2/NDC80/TP53/DYNC1LI1/MED1/RPTOR/DYNC1H1/MDM4/CUL4A/TP73/PCNA/CDC42/RPL23/PLRG1/AKT1	15
GO:0031334	positive regulation of protein complex assembly	14/387	268/18670	0.00148176	0.0170798	0.0138055	RBX1/RASIP1/DDB2/TP53/RHOC/RICTOR/DDB1/RAC1/MTOR/CUL4A/CORO1B/TNF/TAF1/ARF1	14
GO:0031668	cellular response to extracellular stimulus	14/387	268/18670	0.00148176	0.0170798	0.0138055	MDM2/SNW1/RRAGB/TP53/MED1/RPTOR/BCL11A/MTOR/RRAGD/RRAGC/STK24/RRAGA/STK26/TAF1	14
GO:0051784	negative regulation of nuclear division	6/387	60/18670	0.00148672	0.0170798	0.0138055	NDC80/DYNC1LI1/BUB1/BUB3/ZNF207/IK	6
GO:0018105	peptidyl-serine phosphorylation	15/387	299/18670	0.00152037	0.0174077	0.0140705	RPS6KB1/RICTOR/RPTOR/PDPK1/MTOR/CHUK/PDCD10/ILK/CSNK1E/TNF/SMG1/TAF1/IKBKB/LATS1/AKT1	15
GO:0097581	lamellipodium organization	7/387	82/18670	0.00155957	0.0177968	0.014385	VCL/RAC1/MTOR/DNM2/CORO1B/CDC42/PARVB	7
GO:1903902	positive regulation of viral life cycle	6/387	61/18670	0.00162062	0.0183766	0.0148537	TSG101/DDB1/PPIH/PABPC1/SRPK2/PPIA	6
GO:0090150	establishment of protein localization to membrane	16/387	332/18670	0.00162279	0.0183766	0.0148537	RPL18A/TP53/RPL15/LYPLA1/RPS7/RPL7/TP53BP2/RPL11/TP73/RPS6/RPS29/RPS14/RPS18/RPL37A/RPL23/RPS5	16
GO:0009648	photoperiodism	4/387	25/18670	0.00162858	0.0183766	0.0148537	CRY1/PER2/TP53/MTA1	4
GO:0043401	steroid hormone mediated signaling pathway	11/387	184/18670	0.00163192	0.0183766	0.0148537	CRY1/TRIP4/MED1/TADA3/TAF7/KAT5/STRN3/NCOA3/BUD31/TAF1/LATS1	11
GO:0061572	actin filament bundle organization	10/387	157/18670	0.00164403	0.0184521	0.0149147	ACTN4/PXN/DLC1/RHOC/DPYSL3/RAC1/MTOR/CORO1B/ACTN1/CDC42	10
GO:0032147	activation of protein kinase activity	16/387	333/18670	0.00167324	0.0187184	0.0151299	RICTOR/RPTOR/STK25/PDPK1/MTOR/LAMTOR2/IRAK1/STK24/TP73/STK26/TNF/LAMTOR3/STK3/AKT1/MLST8/IKBKG	16
GO:1905818	regulation of chromosome separation	6/387	62/18670	0.00176349	0.0196635	0.0158939	NDC80/DYNC1LI1/BUB1/BUB3/ZNF207/IK	6
GO:1905475	regulation of protein localization to membrane	11/387	187/18670	0.00185499	0.0206164	0.0166641	TP53/AP2M1/LYPLA1/TP53BP2/PDPK1/TP73/PICALM/TNF/ZMYND8/AKT1/AP2B1	11
GO:0008631	intrinsic apoptotic signaling pathway in response to oxidative stress	5/387	43/18670	0.0018787	0.0206778	0.0167137	STK25/STK24/PDK1/PDCD10/AKT1	5
GO:0034198	cellular response to amino acid starvation	5/387	43/18670	0.0018787	0.0206778	0.0167137	RRAGB/MTOR/RRAGD/RRAGC/RRAGA	5
GO:0045687	positive regulation of glial cell differentiation	5/387	43/18670	0.0018787	0.0206778	0.0167137	PRPF19/RHEB/MTOR/TNFRSF1B/TP73	5
GO:0070911	global genome nucleotide-excision repair	4/387	26/18670	0.00189355	0.0207742	0.0167916	RBX1/DDB2/DDB1/CUL4A	4
GO:0045930	negative regulation of mitotic cell cycle	16/387	338/18670	0.00194573	0.0212783	0.0171991	RBX1/SYF2/MDM2/NDC80/TP53/DYNC1LI1/BUB1/INTS3/MDM4/BUB3/ZWINT/PCNA/RPS6/ZNF207/IK/TNF	16
GO:0071496	cellular response to external stimulus	16/387	339/18670	0.00200446	0.0218505	0.0176616	MDM2/SNW1/RRAGB/TP53/MED1/RPTOR/BCL11A/RAC1/MTOR/RRAGD/RRAGC/STK24/RRAGA/STK26/TAF1/AKT1	16
GO:0009895	negative regulation of catabolic process	15/387	308/18670	0.00202853	0.0220425	0.0178168	RASIP1/TP53/SF3B3/PABPC1/RPS7/MTOR/MDM4/RPL11/RRAGA/TAF9/TNF/TAF1/RPL23/AKT1/SNRNP70	15
GO:0048013	ephrin receptor signaling pathway	7/387	86/18670	0.00205447	0.0222535	0.0179873	AP2S1/AP2M1/AP2A2/RAC1/DNM1/CDC42/AP2B1	7
GO:0032508	DNA duplex unwinding	8/387	110/18670	0.00206827	0.0222911	0.0180177	RBX1/DDB2/DDB1/RUVBL1/ASCC3/CUL4A/RUVBL2/MCM3	8
GO:0006826	iron ion transport	6/387	64/18670	0.00207767	0.0222911	0.0180177	ATP6V1D/ATP6V1B1/ATP6V1E1/TCIRG1/ATP6V0D2/DNM2	6
GO:0030032	lamellipodium assembly	6/387	64/18670	0.00207767	0.0222911	0.0180177	VCL/RAC1/MTOR/DNM2/CDC42/PARVB	6
GO:0090382	phagosome maturation	5/387	44/18670	0.00208407	0.0222911	0.0180177	ATP6V1D/ATP6V1B1/ATP6V1E1/TCIRG1/ATP6V0D2	5
GO:0001833	inner cell mass cell proliferation	3/387	13/18670	0.00216544	0.0228446	0.0184651	PRPF19/COPS2/TAF8	3
GO:0006384	transcription initiation from RNA polymerase III promoter	3/387	13/18670	0.00216544	0.0228446	0.0184651	POLR3H/TBP/CRCP	3
GO:0043201	response to leucine	3/387	13/18670	0.00216544	0.0228446	0.0184651	RPTOR/MTOR/RRAGD	3
GO:0070914	UV-damage excision repair	3/387	13/18670	0.00216544	0.0228446	0.0184651	DDB2/POLD3/DDB1	3
GO:0045931	positive regulation of mitotic cell cycle	10/387	163/18670	0.0021693	0.0228446	0.0184651	RPS6KB1/MDM2/NDC80/DYNC1LI1/RPTOR/EIF4EBP1/CUL4A/DYNLT3/PLRG1/AKT1	10
GO:0000460	maturation of 5.8S rRNA	4/387	27/18670	0.00218692	0.0228559	0.0184743	RRS1/PES1/FTSJ3/BOP1	4
GO:0009649	entrainment of circadian clock	4/387	27/18670	0.00218692	0.0228559	0.0184743	CRY1/PER2/TP53/MTA1	4
GO:0042594	response to starvation	11/387	191/18670	0.00219047	0.0228559	0.0184743	PCK2/RRAGB/TP53/RPTOR/EIF4EBP1/MTOR/RRAGD/RRAGC/STK24/RRAGA/STK26	11
GO:0042771	intrinsic apoptotic signaling pathway in response to DNA damage by p53 class mediator	5/387	45/18670	0.00230535	0.0239084	0.019325	SNW1/TP53/TAF9B/TP73/TAF9	5
GO:1902743	regulation of lamellipodium organization	5/387	45/18670	0.00230535	0.0239084	0.019325	RAC1/MTOR/DNM2/CORO1B/CDC42	5
GO:0043044	ATP-dependent chromatin remodeling	7/387	88/18670	0.0023435	0.0241572	0.0195261	CENPC/RUVBL1/KNL1/VPS72/DMAP1/RBBP7/ANP32E	7
GO:1901888	regulation of cell junction assembly	7/387	88/18670	0.0023435	0.0241572	0.0195261	SNAI1/RAP1B/DLC1/RAC1/TNF/IKBKB/LIMS1	7
GO:0043903	regulation of symbiosis, encompassing mutualism through parasitism	12/387	222/18670	0.00238591	0.0245203	0.0198196	TSG101/SNW1/DDB1/PPIH/PABPC1/TRIM25/TAF11/SRPK2/TNF/POLR2H/PPIA/POLR2E	12
GO:0006513	protein monoubiquitination	6/387	66/18670	0.00243235	0.0249225	0.0201447	RBX1/TSG101/DDB2/DDB1/TRIM25/ATXN7L3	6
GO:0042274	ribosomal small subunit biogenesis	6/387	67/18670	0.00262588	0.0268249	0.0216823	RRS1/RPS7/RPS6/RPS14/LSM6/RPS5	6
GO:0042176	regulation of protein catabolic process	17/387	381/18670	0.00264523	0.0269418	0.0217769	RBX1/MDM2/DDB1/SF3B3/RPS7/MDM4/RPL11/TNFRSF1B/VPS28/TAF9/CSNK1E/TNF/TAF1/RPL23/LATS1/AKT1/SNRNP70	17
GO:0034333	adherens junction assembly	7/387	90/18670	0.0026629	0.0269608	0.0217923	VCL/DLC1/FERMT2/PDPK1/RAC1/ACTN1/LIMS1	7
GO:0051304	chromosome separation	7/387	90/18670	0.0026629	0.0269608	0.0217923	NDC80/DYNC1LI1/BUB1/PPP2R1A/BUB3/ZNF207/IK	7
GO:0034614	cellular response to reactive oxygen species	10/387	168/18670	0.00270346	0.0271551	0.0219493	MDM2/PXN/STK25/CHUK/PCNA/DNM2/PDCD10/STK26/TNF/AKT1	10
GO:0051547	regulation of keratinocyte migration	3/387	14/18670	0.00271392	0.0271551	0.0219493	MTOR/IQSEC1/EPPK1	3
GO:0051645	Golgi localization	3/387	14/18670	0.00271392	0.0271551	0.0219493	STK25/PDCD10/CDC42	3
GO:2001044	regulation of integrin-mediated signaling pathway	3/387	14/18670	0.00271392	0.0271551	0.0219493	CTNNA1/LIMS2/LIMS1	3
GO:2001239	regulation of extrinsic apoptotic signaling pathway in absence of ligand	5/387	47/18670	0.00279844	0.0279189	0.0225667	CTNNA1/PPP2R1B/PPP2R1A/TNF/AKT1	5
GO:0016049	cell growth	20/387	484/18670	0.00283057	0.0280769	0.0226944	VCL/TSG101/TP53/LAMTOR1/RPTOR/DPYSL2/PPP2R1A/BCL11A/TAF9B/MTOR/FGFR1OP/LAMTOR2/CDA/RBBP7/TAF9/DNM2/ILK/CDC42/PPP2CA/AKT1	20
GO:0033047	regulation of mitotic sister chromatid segregation	6/387	68/18670	0.00283073	0.0280769	0.0226944	NDC80/DYNC1LI1/BUB1/BUB3/ZNF207/IK	6
GO:0006294	nucleotide-excision repair, preincision complex assembly	4/387	29/18670	0.00286479	0.0283324	0.0229008	RBX1/DDB2/DDB1/CUL4A	4
GO:0043312	neutrophil degranulation	20/387	485/18670	0.00289748	0.0285728	0.0230952	VCL/ATP6V1D/RAP1B/TCIRG1/DYNC1LI1/LAMTOR1/CCT8/KPNB1/AP2A2/RAC1/DYNC1H1/LAMTOR2/CAP1/CDA/TNFRSF1B/ATP6AP2/DYNLL1/DSN1/PPIA/LAMTOR3	20
GO:2000059	negative regulation of ubiquitin-dependent protein catabolic process	5/387	48/18670	0.00307165	0.0302031	0.024413	RPS7/RPL11/TAF9/TAF1/RPL23	5
GO:0018209	peptidyl-serine modification	15/387	322/18670	0.00309496	0.0303449	0.0245275	RPS6KB1/RICTOR/RPTOR/PDPK1/MTOR/CHUK/PDCD10/ILK/CSNK1E/TNF/SMG1/TAF1/IKBKB/LATS1/AKT1	15
GO:0002283	neutrophil activation involved in immune response	20/387	488/18670	0.00310624	0.0303682	0.0245464	VCL/ATP6V1D/RAP1B/TCIRG1/DYNC1LI1/LAMTOR1/CCT8/KPNB1/AP2A2/RAC1/DYNC1H1/LAMTOR2/CAP1/CDA/TNFRSF1B/ATP6AP2/DYNLL1/DSN1/PPIA/LAMTOR3	20
GO:0006476	protein deacetylation	7/387	93/18670	0.00320341	0.0312287	0.0252419	PER2/RCOR1/TP53/TADA3/MORF4L1/MTA1/MORF4L2	7
GO:0000027	ribosomal large subunit assembly	4/387	30/18670	0.00325219	0.0313131	0.0253101	RRS1/RPL11/NOP2/BOP1	4
GO:0006362	transcription elongation from RNA polymerase I promoter	4/387	30/18670	0.00325219	0.0313131	0.0253101	POLR1C/TBP/POLR2H/POLR2E	4
GO:0051491	positive regulation of filopodium assembly	4/387	30/18670	0.00325219	0.0313131	0.0253101	DPYSL3/DNM3/CDC42/ZMYND8	4
GO:1904837	beta-catenin-TCF complex assembly	4/387	30/18670	0.00325219	0.0313131	0.0253101	CREBBP/RUVBL1/KAT5/TRRAP	4
GO:0051091	positive regulation of DNA-binding transcription factor activity	13/387	261/18670	0.00325796	0.0313131	0.0253101	TAF12/TRIM25/COPS5/IRAK1/CHUK/GTF2A2/BUD31/TNF/TAF1/STK3/IKBKB/AKT1/IKBKG	13
GO:0000077	DNA damage checkpoint	9/387	145/18670	0.00329195	0.031551	0.0255024	CRY1/PRPF19/SYF2/MDM2/TP53/MDM4/CDC5L/CUL4A/PCNA	9
GO:1900119	positive regulation of execution phase of apoptosis	3/387	15/18670	0.00334065	0.031928	0.0258072	TP53/DLC1/TP53BP2	3
GO:1990090	cellular response to nerve growth factor stimulus	5/387	49/18670	0.00336359	0.0320575	0.0259118	DYNC1LI2/EIF4A3/PDPK1/CDC5L/AKT1	5
GO:2001252	positive regulation of chromosome organization	10/387	174/18670	0.00347814	0.0330569	0.0267197	SART3/SNW1/TP53/CCT5/CCT8/CCT3/TADA2B/TCP1/GNL3/RUVBL2	10
GO:0031396	regulation of protein ubiquitination	11/387	204/18670	0.00363513	0.034453	0.0278481	CRY1/PER2/MTA1/RPS7/MTOR/RPL11/VPS28/UBE2L3/TAF1/RPL23/AKT1	11
GO:0006363	termination of RNA polymerase I transcription	4/387	31/18670	0.0036738	0.0345426	0.0279206	POLR1C/TBP/POLR2H/POLR2E	4
GO:0050685	positive regulation of mRNA processing	4/387	31/18670	0.0036738	0.0345426	0.0279206	PRPF19/SNW1/NCBP2/SNRNP70	4
GO:1900087	positive regulation of G1/S transition of mitotic cell cycle	5/387	50/18670	0.00367496	0.0345426	0.0279206	MDM2/RPTOR/CUL4A/PLRG1/AKT1	5
GO:0006469	negative regulation of protein kinase activity	12/387	235/18670	0.00378654	0.0353964	0.0286106	RASIP1/TSG101/RPTOR/TAF7/PPP2R1A/PDPK1/FGFR1OP/ILK/PPP2CA/PRKRIP1/LATS1/AKT1	12
GO:0046777	protein autophosphorylation	12/387	235/18670	0.00378654	0.0353964	0.0286106	STK25/PDPK1/MTOR/CLK2/IRAK1/STK24/STK26/CLK3/MOB1B/SMG1/TAF1/AKT1	12
GO:0044839	cell cycle G2/M phase transition	13/387	266/18670	0.00382542	0.0356621	0.0288254	RBX1/SYF2/TP53/PPP2R1A/PPP2R2A/DYNC1H1/FGFR1OP/TAF2/DNM2/DYNLL1/CSNK1E/DYNC1I2/LATS1	13
GO:0042119	neutrophil activation	20/387	498/18670	0.00389529	0.0362145	0.0292719	VCL/ATP6V1D/RAP1B/TCIRG1/DYNC1LI1/LAMTOR1/CCT8/KPNB1/AP2A2/RAC1/DYNC1H1/LAMTOR2/CAP1/CDA/TNFRSF1B/ATP6AP2/DYNLL1/DSN1/PPIA/LAMTOR3	20
GO:0019079	viral genome replication	8/387	122/18670	0.00392731	0.0363488	0.0293804	LAMTOR5/DDB1/PPIH/PABPC1/SRPK2/CDC42/TNF/PPIA	8
GO:0001819	positive regulation of cytokine production	19/387	464/18670	0.00393775	0.0363488	0.0293804	POLR3B/CREBBP/POLR3E/POLR3C/POLR3H/POLR3GL/IRAK1/CHUK/POLR3A/POLR1C/POLR3F/ATP6AP2/CRCP/IRF7/POLR3D/POLR3G/TNF/POLR2H/POLR2E	19
GO:0009267	cellular response to starvation	9/387	149/18670	0.00394169	0.0363488	0.0293804	RRAGB/TP53/RPTOR/MTOR/RRAGD/RRAGC/STK24/RRAGA/STK26	9
GO:0002446	neutrophil mediated immunity	20/387	499/18670	0.00398263	0.0363629	0.0293919	VCL/ATP6V1D/RAP1B/TCIRG1/DYNC1LI1/LAMTOR1/CCT8/KPNB1/AP2A2/RAC1/DYNC1H1/LAMTOR2/CAP1/CDA/TNFRSF1B/ATP6AP2/DYNLL1/DSN1/PPIA/LAMTOR3	20
GO:0031667	response to nutrient levels	20/387	499/18670	0.00398263	0.0363629	0.0293919	PCK2/RPS6KB1/MDM2/SNW1/RRAGB/TP53/MED1/RPTOR/TRIM25/BCL11A/EIF4EBP1/MTOR/RRAGD/RRAGC/STK24/PCNA/RRAGA/STK26/TAF1/AKT1	20
GO:0032206	positive regulation of telomere maintenance	5/387	51/18670	0.00400646	0.0363629	0.0293919	CCT5/CCT8/CCT3/TCP1/GNL3	5
GO:0051452	intracellular pH reduction	5/387	51/18670	0.00400646	0.0363629	0.0293919	ATP6V1D/ATP6V1B1/ATP6V1E1/TCIRG1/ATP6V0D2	5
GO:0051496	positive regulation of stress fiber assembly	5/387	51/18670	0.00400646	0.0363629	0.0293919	PXN/RHOC/RAC1/MTOR/CDC42	5
GO:0072401	signal transduction involved in DNA integrity checkpoint	6/387	73/18670	0.00403912	0.0363629	0.0293919	PRPF19/MDM2/TP53/MDM4/CDC5L/PCNA	6
GO:0072422	signal transduction involved in DNA damage checkpoint	6/387	73/18670	0.00403912	0.0363629	0.0293919	PRPF19/MDM2/TP53/MDM4/CDC5L/PCNA	6
GO:0006206	pyrimidine nucleobase metabolic process	3/387	16/18670	0.00404892	0.0363629	0.0293919	DPYS/MTOR/CDA	3
GO:0051444	negative regulation of ubiquitin-protein transferase activity	3/387	16/18670	0.00404892	0.0363629	0.0293919	RPS7/RPL11/RPL23	3
GO:0007044	cell-substrate junction assembly	7/387	97/18670	0.0040498	0.0363629	0.0293919	DLC1/TLN1/FERMT2/PDPK1/RAC1/ACTN1/LIMS1	7
GO:0035510	DNA dealkylation	4/387	32/18670	0.00413098	0.0368977	0.0298241	ALKBH3/ASCC1/ASCC3/ASCC2	4
GO:1901976	regulation of cell cycle checkpoint	4/387	32/18670	0.00413098	0.0368977	0.0298241	CRY1/NDC80/DYNC1LI1/CUL4A	4
GO:0043254	regulation of protein complex assembly	19/387	467/18670	0.00421819	0.0375782	0.0303742	RBX1/RASIP1/CRBN/DDB2/TP53/RHOC/RICTOR/DDB1/TAF7/EIF4EBP1/RAC1/MTOR/CUL4A/CORO1B/CDC42/TNF/TAF1/LATS1/ARF1	19
GO:0008361	regulation of cell size	10/387	179/18670	0.00425014	0.0377642	0.0305245	LAMTOR5/RPTOR/DPYSL2/LAMTOR4/RAC1/MTOR/DNM2/ILK/CLNS1A/AKT1	10
GO:0014015	positive regulation of gliogenesis	6/387	74/18670	0.00432052	0.0381907	0.0308692	PRPF19/RHEB/MTOR/TNFRSF1B/TP73/TNF	6
GO:0072395	signal transduction involved in cell cycle checkpoint	6/387	74/18670	0.00432052	0.0381907	0.0308692	PRPF19/MDM2/TP53/MDM4/CDC5L/PCNA	6
GO:1990089	response to nerve growth factor	5/387	52/18670	0.0043588	0.0384295	0.0310623	DYNC1LI2/EIF4A3/PDPK1/CDC5L/AKT1	5
GO:0043434	response to peptide hormone	18/387	436/18670	0.00454994	0.0400113	0.0323409	CRY1/ATP6V1D/PCK2/RPS6KB1/ATP6V1B1/RAP1B/ATP6V1E1/MDM2/TCIRG1/PXN/ATP6V0D2/EIF4EBP1/PDPK1/MTOR/CHUK/CDC5L/EIF6/AKT1	18
GO:0035690	cellular response to drug	16/387	369/18670	0.00459169	0.0402572	0.0325396	RBM22/PCK2/RAP1B/MDM2/TP53/CTNNA1/STK25/BCL11A/EIF4EBP1/PCNA/DNM2/PDCD10/STK26/EFTUD2/TNF/TAF1	16
GO:0032868	response to insulin	13/387	272/18670	0.00460942	0.0402572	0.0325396	CRY1/ATP6V1D/PCK2/RPS6KB1/ATP6V1B1/ATP6V1E1/TCIRG1/ATP6V0D2/EIF4EBP1/PDPK1/MTOR/EIF6/AKT1	13
GO:0010591	regulation of lamellipodium assembly	4/387	33/18670	0.00462509	0.0402572	0.0325396	RAC1/MTOR/DNM2/CDC42	4
GO:1901797	negative regulation of signal transduction by p53 class mediator	4/387	33/18670	0.00462509	0.0402572	0.0325396	SNAI1/MDM2/TAF9B/TAF9	4
GO:0034250	positive regulation of cellular amide metabolic process	9/387	153/18670	0.00468774	0.0406986	0.0328964	RPS6KB1/EIF4A3/UPF3B/PABPC1/MTOR/EIF6/UPF3A/PICALM/TNF	9
GO:0032535	regulation of cellular component size	16/387	370/18670	0.00471099	0.0407967	0.0329757	LAMTOR5/AP2M1/RICTOR/RPTOR/DPYSL2/LAMTOR4/RAC1/MTOR/DNM2/PICALM/CORO1B/ILK/CLNS1A/LATS1/ARF1/AKT1	16
GO:0045851	pH reduction	5/387	53/18670	0.00473266	0.0408806	0.0330435	ATP6V1D/ATP6V1B1/ATP6V1E1/TCIRG1/ATP6V0D2	5
GO:0006338	chromatin remodeling	10/387	182/18670	0.00477452	0.041138	0.0332515	CENPC/TADA2B/RUVBL1/SMCHD1/KNL1/VPS72/DMAP1/RBBP7/ANP32E/RUVBL2	10
GO:0033145	positive regulation of intracellular steroid hormone receptor signaling pathway	3/387	17/18670	0.0048417	0.0416118	0.0336345	MED1/BUD31/TAF1	3
GO:0045727	positive regulation of translation	8/387	127/18670	0.0050031	0.0428909	0.0346684	RPS6KB1/EIF4A3/UPF3B/PABPC1/MTOR/EIF6/UPF3A/TNF	8
GO:0032210	regulation of telomere maintenance via telomerase	5/387	54/18670	0.00512875	0.0437742	0.0353823	CCT5/CCT8/CCT3/TCP1/SMG7	5
GO:0010765	positive regulation of sodium ion transport	4/387	34/18670	0.00515745	0.0437742	0.0353823	ACTN4/DNM2/ARF1/AKT1	4
GO:0032212	positive regulation of telomere maintenance via telomerase	4/387	34/18670	0.00515745	0.0437742	0.0353823	CCT5/CCT8/CCT3/TCP1	4
GO:0033120	positive regulation of RNA splicing	4/387	34/18670	0.00515745	0.0437742	0.0353823	RBM22/PRPF19/SNW1/SNRNP70	4
GO:2001020	regulation of response to DNA damage stimulus	11/387	214/18670	0.0051982	0.0440106	0.0355735	CRY1/SNAI1/MDM2/TP53/SMCHD1/TAF9B/CUL4A/PCNA/TAF9/PARG/SMG1	11
GO:0006278	RNA-dependent DNA biosynthetic process	6/387	77/18670	0.00525161	0.0443527	0.03585	CCT5/CCT8/CCT3/TCP1/PPIA/SMG7	6
GO:0031570	DNA integrity checkpoint	9/387	157/18670	0.0055393	0.0466229	0.037685	CRY1/PRPF19/SYF2/MDM2/TP53/MDM4/CDC5L/CUL4A/PCNA	9
GO:0070830	bicellular tight junction assembly	5/387	55/18670	0.00554774	0.0466229	0.037685	SNAI1/ACTN4/STRN/TNF/IKBKB	5
GO:0033143	regulation of intracellular steroid hormone receptor signaling pathway	6/387	78/18670	0.00559234	0.0467666	0.0378011	CRY1/MED1/STRN3/BUD31/TAF1/LATS1	6
GO:1903313	positive regulation of mRNA metabolic process	6/387	78/18670	0.00559234	0.0467666	0.0378011	PRPF19/SNW1/PABPC1/NCBP2/UPF1/SNRNP70	6
GO:0000086	G2/M transition of mitotic cell cycle	12/387	247/18670	0.00560625	0.0467666	0.0378011	RBX1/SYF2/PPP2R1A/PPP2R2A/DYNC1H1/FGFR1OP/TAF2/DNM2/DYNLL1/CSNK1E/DYNC1I2/LATS1	12
GO:0007229	integrin-mediated signaling pathway	7/387	103/18670	0.00562394	0.0467666	0.0378011	CTNNA1/TLN1/LIMS2/FERMT2/ILK/CDC42/LIMS1	7
GO:0007252	I-kappaB phosphorylation	3/387	18/18670	0.00572169	0.0467666	0.0378011	CHUK/IKBKB/AKT1	3
GO:0031468	nuclear envelope reassembly	3/387	18/18670	0.00572169	0.0467666	0.0378011	PPP2R1A/PPP2R2A/PPP2CA	3
GO:0048268	clathrin coat assembly	3/387	18/18670	0.00572169	0.0467666	0.0378011	AP2S1/PICALM/AP2B1	3
GO:0019076	viral release from host cell	4/387	35/18670	0.00572932	0.0467666	0.0378011	TSG101/DDB1/TRIM25/PPIA	4
GO:0035890	exit from host	4/387	35/18670	0.00572932	0.0467666	0.0378011	TSG101/DDB1/TRIM25/PPIA	4
GO:0035891	exit from host cell	4/387	35/18670	0.00572932	0.0467666	0.0378011	TSG101/DDB1/TRIM25/PPIA	4
GO:0052126	movement in host environment	4/387	35/18670	0.00572932	0.0467666	0.0378011	TSG101/DDB1/TRIM25/PPIA	4
GO:0052192	movement in environment of other organism involved in symbiotic interaction	4/387	35/18670	0.00572932	0.0467666	0.0378011	TSG101/DDB1/TRIM25/PPIA	4
GO:1901991	negative regulation of mitotic cell cycle phase transition	12/387	248/18670	0.00578475	0.0471063	0.0380757	RBX1/SYF2/MDM2/NDC80/TP53/DYNC1LI1/BUB1/MDM4/BUB3/PCNA/ZNF207/IK	12
GO:0043902	positive regulation of multi-organism process	10/387	188/18670	0.00597508	0.0484336	0.0391486	TSG101/SNW1/DDB1/PPIH/PABPC1/TAF11/SRPK2/POLR2H/PPIA/POLR2E	10
GO:0034508	centromere complex assembly	5/387	56/18670	0.00599033	0.0484336	0.0391486	CENPC/RUVBL1/KNL1/RBBP7/MIS12	5
GO:0120192	tight junction assembly	5/387	56/18670	0.00599033	0.0484336	0.0391486	SNAI1/ACTN4/STRN/TNF/IKBKB	5
GO:0022604	regulation of cell morphogenesis	19/387	484/18670	0.00613735	0.0495051	0.0400146	STRIP2/ACTN4/DLC1/RHOC/DPYSL2/STK25/LIMS2/PARVA/BCL11A/FERMT2/RAC1/DNM3/STRIP1/DNM2/CORO1B/ILK/CDC42/PARVB/LIMS1	19
GO:0042177	negative regulation of protein catabolic process	8/387	132/18670	0.00629123	0.0506266	0.0409211	SF3B3/RPS7/MDM4/RPL11/TAF9/TAF1/RPL23/SNRNP70	8
GO:0033045	regulation of sister chromatid segregation	6/387	80/18670	0.00632184	0.0506762	0.0409612	NDC80/DYNC1LI1/BUB1/BUB3/ZNF207/IK	6
GO:0006361	transcription initiation from RNA polymerase I promoter	4/387	36/18670	0.00634195	0.0506762	0.0409612	POLR1C/TBP/POLR2H/POLR2E	4
GO:0016180	snRNA processing	4/387	36/18670	0.00634195	0.0506762	0.0409612	INTS6/INTS3/INTS5/INTS1	4
GO:0007052	mitotic spindle organization	7/387	106/18670	0.00656423	0.0523056	0.0422783	NDC80/NUF2/SPC25/KPNB1/DYNC1H1/BCCIP/ZNF207	7
GO:0042770	signal transduction in response to DNA damage	8/387	133/18670	0.00657653	0.0523056	0.0422783	PRPF19/SNAI1/MDM2/TP53/KAT5/MDM4/CDC5L/PCNA	8
GO:0001832	blastocyst growth	3/387	19/18670	0.00669129	0.0527638	0.0426486	PRPF19/COPS2/TAF8	3
GO:0032288	myelin assembly	3/387	19/18670	0.00669129	0.0527638	0.0426486	FIG4/PIKFYVE/ILK	3
GO:0051546	keratinocyte migration	3/387	19/18670	0.00669129	0.0527638	0.0426486	MTOR/IQSEC1/EPPK1	3
GO:0007045	cell-substrate adherens junction assembly	6/387	81/18670	0.00671145	0.0527638	0.0426486	DLC1/FERMT2/PDPK1/RAC1/ACTN1/LIMS1	6
GO:0048041	focal adhesion assembly	6/387	81/18670	0.00671145	0.0527638	0.0426486	DLC1/FERMT2/PDPK1/RAC1/ACTN1/LIMS1	6
GO:1901653	cellular response to peptide	16/387	385/18670	0.00682526	0.0535351	0.0432721	ATP6V1D/PCK2/RPS6KB1/ATP6V1B1/RAP1B/ATP6V1E1/MDM2/TCIRG1/PXN/TP53/ATP6V0D2/EIF4EBP1/PDPK1/CDC5L/RPL23/AKT1	16
GO:0007339	binding of sperm to zona pellucida	4/387	37/18670	0.00699654	0.0545027	0.0440542	CCT5/CCT8/CCT3/TCP1	4
GO:1904358	positive regulation of telomere maintenance via telomere lengthening	4/387	37/18670	0.00699654	0.0545027	0.0440542	CCT5/CCT8/CCT3/TCP1	4
GO:2000273	positive regulation of signaling receptor activity	4/387	37/18670	0.00699654	0.0545027	0.0440542	MED1/NCOA3/BUD31/TAF1	4
GO:0071158	positive regulation of cell cycle arrest	6/387	82/18670	0.00711818	0.055324	0.044718	MDM2/TP53/MDM4/TP73/PCNA/RPL23	6
GO:0071375	cellular response to peptide hormone stimulus	14/387	321/18670	0.00738346	0.0572554	0.0462791	ATP6V1D/PCK2/RPS6KB1/ATP6V1B1/RAP1B/ATP6V1E1/MDM2/TCIRG1/PXN/ATP6V0D2/EIF4EBP1/PDPK1/CDC5L/AKT1	14
GO:0033673	negative regulation of kinase activity	12/387	257/18670	0.00760226	0.0588184	0.0475425	RASIP1/TSG101/RPTOR/TAF7/PPP2R1A/PDPK1/FGFR1OP/ILK/PPP2CA/PRKRIP1/LATS1/AKT1	12
GO:0019068	virion assembly	4/387	38/18670	0.00769424	0.0592613	0.0479005	TSG101/MVB12A/VPS28/PPIA	4
GO:0035329	hippo signaling	4/387	38/18670	0.00769424	0.0592613	0.0479005	MOB1A/MOB1B/STK3/LATS1	4
GO:0010507	negative regulation of autophagy	6/387	84/18670	0.00798464	0.0611406	0.0494195	RASIP1/TP53/MTOR/RRAGA/AKT1/SNRNP70	6
GO:0051492	regulation of stress fiber assembly	6/387	84/18670	0.00798464	0.0611406	0.0494195	PXN/DLC1/RHOC/RAC1/MTOR/CDC42	6
GO:0120193	tight junction organization	5/387	60/18670	0.00800992	0.0611406	0.0494195	SNAI1/ACTN4/STRN/TNF/IKBKB	5
GO:1902808	positive regulation of cell cycle G1/S phase transition	5/387	60/18670	0.00800992	0.0611406	0.0494195	MDM2/RPTOR/CUL4A/PLRG1/AKT1	5
GO:0031623	receptor internalization	7/387	111/18670	0.00838449	0.0638568	0.051615	AP2M1/DNM3/DNM1/DNM2/PICALM/ARF1/AP2B1	7
GO:0048713	regulation of oligodendrocyte differentiation	4/387	39/18670	0.00843618	0.0641074	0.0518176	RHEB/MTOR/TNFRSF1B/TP73	4
GO:0051052	regulation of DNA metabolic process	17/387	429/18670	0.00848374	0.064298	0.0519716	TP53/CCT5/CCT8/CCT3/TCP1/PPP2R1A/SMCHD1/RAC1/CUL4A/PCNA/PARG/GNL3/SMG1/PPP2CA/SMG7/AKT1/UPF1	17
GO:0035304	regulation of protein dephosphorylation	8/387	139/18670	0.00849894	0.064298	0.0519716	DLC1/PPP2R1B/PPP2R1A/PPP2R2A/PPP2R2C/MTOR/TNF/IKBKB	8
GO:0003170	heart valve development	5/387	61/18670	0.00858039	0.0646276	0.052238	SNAI1/MDM2/MTOR/MDM4/TNFRSF1B	5
GO:0032233	positive regulation of actin filament bundle assembly	5/387	61/18670	0.00858039	0.0646276	0.052238	PXN/RHOC/RAC1/MTOR/CDC42	5
GO:0071103	DNA conformation change	14/387	327/18670	0.0086153	0.0647475	0.052335	RBX1/SART3/DDB2/TP53/CENPC/DDB1/RUVBL1/SMCHD1/KNL1/ASCC3/CUL4A/RBBP7/RUVBL2/MCM3	14
GO:0010948	negative regulation of cell cycle process	15/387	361/18670	0.00867006	0.0650159	0.0525519	RBX1/SYF2/MDM2/NDC80/EPC1/TP53/DYNC1LI1/BUB1/MDM4/BUB3/PCNA/RBBP7/ZNF207/IK/RPL23	15
GO:0000041	transition metal ion transport	7/387	112/18670	0.00878902	0.0657635	0.0531561	ATP6V1D/ATP6V1B1/ATP6V1E1/TCIRG1/ATP6V0D2/DNM2/SLC30A5	7
GO:0033962	cytoplasmic mRNA processing body assembly	3/387	21/18670	0.00890767	0.0657857	0.0531741	LSM3/DYNC1H1/LSM4	3
GO:0039702	viral budding via host ESCRT complex	3/387	21/18670	0.00890767	0.0657857	0.0531741	TSG101/MVB12A/VPS28	3
GO:0046827	positive regulation of protein export from nucleus	3/387	21/18670	0.00890767	0.0657857	0.0531741	RBM22/MDM2/TP53	3
GO:0048026	positive regulation of mRNA splicing, via spliceosome	3/387	21/18670	0.00890767	0.0657857	0.0531741	PRPF19/SNW1/SNRNP70	3
GO:1902307	positive regulation of sodium ion transmembrane transport	3/387	21/18670	0.00890767	0.0657857	0.0531741	ACTN4/DNM2/ARF1	3
GO:2000810	regulation of bicellular tight junction assembly	3/387	21/18670	0.00890767	0.0657857	0.0531741	SNAI1/TNF/IKBKB	3
GO:0032922	circadian regulation of gene expression	5/387	62/18670	0.00917836	0.0673475	0.0544365	CRY1/BHLHE41/PER2/MTA1/CSNK1E	5
GO:0046824	positive regulation of nucleocytoplasmic transport	5/387	62/18670	0.00917836	0.0673475	0.0544365	RBM22/MDM2/TP53/NCBP2/DMAP1	5
GO:1904356	regulation of telomere maintenance via telomere lengthening	5/387	62/18670	0.00917836	0.0673475	0.0544365	CCT5/CCT8/CCT3/TCP1/SMG7	5
GO:0008286	insulin receptor signaling pathway	8/387	141/18670	0.00922488	0.0675435	0.0545949	ATP6V1D/RPS6KB1/ATP6V1B1/ATP6V1E1/TCIRG1/ATP6V0D2/EIF4EBP1/AKT1	8
GO:0031330	negative regulation of cellular catabolic process	12/387	264/18670	0.00930392	0.0678651	0.0548549	RASIP1/TP53/PABPC1/RPS7/MTOR/RPL11/RRAGA/TAF9/TAF1/RPL23/AKT1/SNRNP70	12
GO:0000302	response to reactive oxygen species	11/387	232/18670	0.00930858	0.0678651	0.0548549	MDM2/PXN/STK25/CHUK/STK24/PCNA/DNM2/PDCD10/STK26/TNF/AKT1	11
GO:0071214	cellular response to abiotic stimulus	14/387	331/18670	0.00952306	0.0691333	0.05588	CRY1/DDB2/MDM2/CREBBP/POLD3/TP53/DDB1/RAC1/PCNA/DNM2/POLD1/TAF1/AKT1/RUVBL2	14
GO:0104004	cellular response to environmental stimulus	14/387	331/18670	0.00952306	0.0691333	0.05588	CRY1/DDB2/MDM2/CREBBP/POLD3/TP53/DDB1/RAC1/PCNA/DNM2/POLD1/TAF1/AKT1/RUVBL2	14
GO:0042752	regulation of circadian rhythm	7/387	114/18670	0.00964081	0.0698396	0.0564508	CRY1/PER2/TP53/DDB1/MTA1/MTOR/CSNK1E	7
GO:0045815	positive regulation of gene expression, epigenetic	5/387	63/18670	0.00980445	0.0708746	0.0572874	SF3B1/POLR1C/TBP/POLR2H/POLR2E	5
GO:0097194	execution phase of apoptosis	6/387	88/18670	0.00994096	0.0717094	0.0579622	TP53/DLC1/KPNB1/TP53BP2/STK24/AKT1	6
GO:0050434	positive regulation of viral transcription	4/387	41/18670	0.010057	0.0719067	0.0581217	SNW1/TAF11/POLR2H/POLR2E	4
GO:1901988	negative regulation of cell cycle phase transition	12/387	267/18670	0.0101181	0.0719067	0.0581217	RBX1/SYF2/MDM2/NDC80/TP53/DYNC1LI1/BUB1/MDM4/BUB3/PCNA/ZNF207/IK	12
GO:0010155	regulation of proton transport	3/387	22/18670	0.010158	0.0719067	0.0581217	ACTN4/TCIRG1/SLC30A5	3
GO:0033233	regulation of protein sumoylation	3/387	22/18670	0.010158	0.0719067	0.0581217	HMG20B/HMG20A/GNL3	3
GO:0033622	integrin activation	3/387	22/18670	0.010158	0.0719067	0.0581217	RASIP1/TLN1/FERMT2	3
GO:0043162	ubiquitin-dependent protein catabolic process via the multivesicular body sorting pathway	3/387	22/18670	0.010158	0.0719067	0.0581217	TSG101/MVB12A/VPS28	3
GO:1901798	positive regulation of signal transduction by p53 class mediator	3/387	22/18670	0.010158	0.0719067	0.0581217	RPS7/RPL11/RPL23	3
GO:1903077	negative regulation of protein localization to plasma membrane	3/387	22/18670	0.010158	0.0719067	0.0581217	AP2M1/LYPLA1/PICALM	3
GO:1904666	regulation of ubiquitin protein ligase activity	3/387	22/18670	0.010158	0.0719067	0.0581217	RPS7/RPL11/RPL23	3
GO:0009755	hormone-mediated signaling pathway	11/387	235/18670	0.010187	0.0719626	0.0581668	CRY1/TRIP4/MED1/TADA3/TAF7/KAT5/STRN3/NCOA3/BUD31/TAF1/LATS1	11
GO:1900180	regulation of protein localization to nucleus	7/387	116/18670	0.0105514	0.074383	0.0601232	RBM22/CCT5/CCT8/CCT3/TCP1/DMAP1/AKT1	7
GO:0034599	cellular response to oxidative stress	13/387	302/18670	0.0106754	0.0749478	0.0605798	MDM2/PXN/TP53/STK25/CHUK/STK24/PCNA/DNM2/PDK1/PDCD10/STK26/TNF/AKT1	13
GO:0090305	nucleic acid phosphodiester bond hydrolysis	13/387	302/18670	0.0106754	0.0749478	0.0605798	RBX1/DDB2/POLD3/KPNB1/DDB1/POLD4/RRS1/NCBP2/CUL4A/PCNA/POLD1/BOP1/POLD2	13
GO:0031641	regulation of myelination	4/387	42/18670	0.0109379	0.0766325	0.0619415	FIG4/MTOR/TNFRSF1B/AKT1	4
GO:0010906	regulation of glucose metabolic process	7/387	117/18670	0.0110294	0.0769579	0.0622045	CRY1/TP53/DDB1/MTOR/CLK2/PDK1/AKT1	7
GO:0043666	regulation of phosphoprotein phosphatase activity	7/387	117/18670	0.0110294	0.0769579	0.0622045	PPP2R1B/PPP2R1A/PPP2R2A/PPP2R2C/MTOR/TNF/IKBKB	7
GO:0051607	defense response to virus	11/387	238/18670	0.0111278	0.0774855	0.062631	POLR3B/POLR3E/TRIM25/POLR3C/POLR3H/POLR3A/POLR3F/CRCP/IRF7/POLR3D/POLR3G	11
GO:0000280	nuclear division	16/387	407/18670	0.0112457	0.0781471	0.0631657	NDC80/NUF2/DYNC1LI1/CENPC/KPNB1/BUB1/RRS1/PPP2R1A/NSL1/BCCIP/BUB3/ZWINT/ZNF207/DSN1/IK/MIS12	16
GO:0071456	cellular response to hypoxia	10/387	207/18670	0.011374	0.0788784	0.0637568	RBX1/MDM2/CREBBP/TP53/EIF4EBP1/MTOR/MDM4/IRAK1/PDK1/AKT1	10
GO:0001701	in utero embryonic development	15/387	373/18670	0.0114594	0.078984	0.0638422	PRPF19/SYF2/SNAI1/COPS3/TP53/SMG9/MED21/COPS2/MED1/XAB2/TAF8/CUL4A/STK3/LATS1/AKT1	15
GO:0071157	negative regulation of cell cycle arrest	3/387	23/18670	0.011505	0.078984	0.0638422	MDM2/MDM4/RPL23	3
GO:1901889	negative regulation of cell junction assembly	3/387	23/18670	0.011505	0.078984	0.0638422	DLC1/TNF/IKBKB	3
GO:1902254	negative regulation of intrinsic apoptotic signaling pathway by p53 class mediator	3/387	23/18670	0.011505	0.078984	0.0638422	MDM2/TAF9B/TAF9	3
GO:1903429	regulation of cell maturation	3/387	23/18670	0.011505	0.078984	0.0638422	PPP2R1A/BCL11A/MTOR	3
GO:0045428	regulation of nitric oxide biosynthetic process	5/387	66/18670	0.0118574	0.080658	0.0651952	RAC1/MTOR/DNM2/TNF/AKT1	5
GO:0030866	cortical actin cytoskeleton organization	4/387	43/18670	0.011867	0.080658	0.0651952	TLN1/STRIP1/TNF/IKBKB	4
GO:0034383	low-density lipoprotein particle clearance	4/387	43/18670	0.011867	0.080658	0.0651952	AP2S1/AP2M1/AP2A2/AP2B1	4
GO:0045429	positive regulation of nitric oxide biosynthetic process	4/387	43/18670	0.011867	0.080658	0.0651952	MTOR/DNM2/TNF/AKT1	4
GO:0051293	establishment of spindle localization	4/387	43/18670	0.011867	0.080658	0.0651952	NDC80/KPNB1/DYNC1H1/BCCIP	4
GO:0006006	glucose metabolic process	10/387	209/18670	0.0121066	0.0819595	0.0662473	CRY1/PCK2/PER2/TP53/DDB1/MTOR/CLK2/PDK1/TNF/AKT1	10
GO:0035303	regulation of dephosphorylation	10/387	209/18670	0.0121066	0.0819595	0.0662473	DLC1/PPP2R1B/PPP2R1A/PPP2R2A/PPP2R2C/KNL1/MTOR/TNF/SMG7/IKBKB	10
GO:2001235	positive regulation of apoptotic signaling pathway	9/387	179/18670	0.0125405	0.0847288	0.0684856	TP53/CTNNA1/PPP2R1B/PPP2R1A/RPS7/TP53BP2/RPL11/TP73/STK3	9
GO:1903900	regulation of viral life cycle	8/387	149/18670	0.0125976	0.0849466	0.0686617	TSG101/DDB1/PPIH/PABPC1/TRIM25/SRPK2/TNF/PPIA	8
GO:0036473	cell death in response to oxidative stress	6/387	93/18670	0.0128379	0.0857696	0.0693269	STK25/STK24/PDK1/PDCD10/STK26/AKT1	6
GO:0034080	CENP-A containing nucleosome assembly	4/387	44/18670	0.0128453	0.0857696	0.0693269	CENPC/RUVBL1/KNL1/RBBP7	4
GO:0051489	regulation of filopodium assembly	4/387	44/18670	0.0128453	0.0857696	0.0693269	DPYSL3/DNM3/CDC42/ZMYND8	4
GO:0061641	CENP-A containing chromatin organization	4/387	44/18670	0.0128453	0.0857696	0.0693269	CENPC/RUVBL1/KNL1/RBBP7	4
GO:1904407	positive regulation of nitric oxide metabolic process	4/387	44/18670	0.0128453	0.0857696	0.0693269	MTOR/DNM2/TNF/AKT1	4
GO:1904376	negative regulation of protein localization to cell periphery	3/387	24/18670	0.0129499	0.0862991	0.0697549	AP2M1/LYPLA1/PICALM	3
GO:0010811	positive regulation of cell-substrate adhesion	7/387	121/18670	0.0130994	0.0871252	0.0704226	LIMS2/RAC1/RSU1/DNM2/ILK/CDC42/LIMS1	7
GO:1901216	positive regulation of neuron death	6/387	94/18670	0.0134813	0.0894908	0.0723347	TP53/TP53BP2/MTOR/PICALM/SRPK2/TNF	6
GO:0032434	regulation of proteasomal ubiquitin-dependent protein catabolic process	7/387	122/18670	0.0136577	0.0903103	0.0729972	RBX1/MDM2/RPL11/TAF9/CSNK1E/TAF1/AKT1	7
GO:1905477	positive regulation of protein localization to membrane	7/387	122/18670	0.0136577	0.0903103	0.0729972	TP53/TP53BP2/PDPK1/TP73/TNF/AKT1/AP2B1	7
GO:1903050	regulation of proteolysis involved in cellular protein catabolic process	10/387	214/18670	0.0140935	0.0926476	0.0748864	RBX1/MDM2/RPS7/RPL11/TAF9/CSNK1E/TAF1/RPL23/LATS1/AKT1	10
GO:0045069	regulation of viral genome replication	6/387	95/18670	0.014147	0.0926476	0.0748864	DDB1/PPIH/PABPC1/SRPK2/TNF/PPIA	6
GO:0097711	ciliary basal body-plasma membrane docking	6/387	95/18670	0.014147	0.0926476	0.0748864	PPP2R1A/DYNC1H1/FGFR1OP/DYNLL1/CSNK1E/DYNC1I2	6
GO:0110020	regulation of actomyosin structure organization	6/387	95/18670	0.014147	0.0926476	0.0748864	PXN/DLC1/RHOC/RAC1/MTOR/CDC42	6
GO:1903076	regulation of protein localization to plasma membrane	6/387	95/18670	0.014147	0.0926476	0.0748864	AP2M1/LYPLA1/PDPK1/PICALM/TNF/AKT1	6
GO:0051865	protein autoubiquitination	5/387	69/18670	0.0141844	0.092715	0.0749409	DDB2/MDM2/MTA1/UBE2D2/TAF1	5
GO:0032104	regulation of response to extracellular stimulus	3/387	25/18670	0.0144937	0.0941955	0.0761376	SNW1/MED1/MTOR	3
GO:0032107	regulation of response to nutrient levels	3/387	25/18670	0.0144937	0.0941955	0.0761376	SNW1/MED1/MTOR	3
GO:0046755	viral budding	3/387	25/18670	0.0144937	0.0941955	0.0761376	TSG101/MVB12A/VPS28	3
GO:0006261	DNA-dependent DNA replication	8/387	153/18670	0.0145879	0.0944474	0.0763411	POLD3/POLD4/POLA1/PCNA/POLD1/UPF1/POLD2/MCM3	8
GO:0045807	positive regulation of endocytosis	8/387	153/18670	0.0145879	0.0944474	0.0763411	TSG101/ACTN4/DNM1/VPS28/DNM2/TNF/ARF1/AP2B1	8
GO:0032869	cellular response to insulin stimulus	10/387	216/18670	0.0149531	0.096629	0.0781045	ATP6V1D/PCK2/RPS6KB1/ATP6V1B1/ATP6V1E1/TCIRG1/ATP6V0D2/EIF4EBP1/PDPK1/AKT1	10
GO:0007004	telomere maintenance via telomerase	5/387	70/18670	0.0150235	0.0969003	0.0783238	CCT5/CCT8/CCT3/TCP1/SMG7	5
GO:0036294	cellular response to decreased oxygen levels	10/387	217/18670	0.0153973	0.0991239	0.0801211	RBX1/MDM2/CREBBP/TP53/EIF4EBP1/MTOR/MDM4/IRAK1/PDK1/AKT1	10
GO:0032231	regulation of actin filament bundle assembly	6/387	97/18670	0.0155463	0.0998943	0.0807439	PXN/DLC1/RHOC/RAC1/MTOR/CDC42	6
GO:0045023	G0 to G1 transition	4/387	47/18670	0.0160833	0.102533	0.0828768	EPC1/MED1/MDM4/RBBP7	4
GO:0034453	microtubule anchoring	3/387	26/18670	0.0161372	0.102533	0.0828768	FGFR1OP/CEP350/BCCIP	3
GO:0060706	cell differentiation involved in embryonic placenta development	3/387	26/18670	0.0161372	0.102533	0.0828768	SNAI1/STK3/AKT1	3
GO:1900739	regulation of protein insertion into mitochondrial membrane involved in apoptotic signaling pathway	3/387	26/18670	0.0161372	0.102533	0.0828768	TP53/TP53BP2/TP73	3
GO:1900740	positive regulation of protein insertion into mitochondrial membrane involved in apoptotic signaling pathway	3/387	26/18670	0.0161372	0.102533	0.0828768	TP53/TP53BP2/TP73	3
GO:1903959	regulation of anion transmembrane transport	3/387	26/18670	0.0161372	0.102533	0.0828768	PER2/MTOR/AKT1	3
GO:0001824	blastocyst development	6/387	98/18670	0.0162807	0.10287	0.0831488	PRPF19/MED21/COPS2/XAB2/TAF8/LATS1	6
GO:0030038	contractile actin filament bundle assembly	6/387	98/18670	0.0162807	0.10287	0.0831488	PXN/DLC1/RHOC/RAC1/MTOR/CDC42	6
GO:0043149	stress fiber assembly	6/387	98/18670	0.0162807	0.10287	0.0831488	PXN/DLC1/RHOC/RAC1/MTOR/CDC42	6
GO:0019827	stem cell population maintenance	8/387	157/18670	0.0167976	0.10537	0.0851701	MED21/MED7/VPS72/NCOA3/CUL4A/GNL3/POLR2H/POLR2E	8
GO:0038034	signal transduction in absence of ligand	5/387	72/18670	0.0168	0.10537	0.0851701	CTNNA1/PPP2R1B/PPP2R1A/TNF/AKT1	5
GO:0097192	extrinsic apoptotic signaling pathway in absence of ligand	5/387	72/18670	0.0168	0.10537	0.0851701	CTNNA1/PPP2R1B/PPP2R1A/TNF/AKT1	5
GO:1903051	negative regulation of proteolysis involved in cellular protein catabolic process	5/387	72/18670	0.0168	0.10537	0.0851701	RPS7/RPL11/TAF9/TAF1/RPL23	5
GO:0030865	cortical cytoskeleton organization	4/387	48/18670	0.0172662	0.105825	0.0855378	TLN1/STRIP1/TNF/IKBKB	4
GO:0031055	chromatin remodeling at centromere	4/387	48/18670	0.0172662	0.105825	0.0855378	CENPC/RUVBL1/KNL1/RBBP7	4
GO:0043628	ncRNA 3'-end processing	4/387	48/18670	0.0172662	0.105825	0.0855378	FBL/INTS6/INTS5/INTS1	4
GO:0051653	spindle localization	4/387	48/18670	0.0172662	0.105825	0.0855378	NDC80/KPNB1/DYNC1H1/BCCIP	4
GO:0007135	meiosis II	2/387	10/18670	0.0172757	0.105825	0.0855378	BUB1/PPP2R1A	2
GO:0014041	regulation of neuron maturation	2/387	10/18670	0.0172757	0.105825	0.0855378	BCL11A/MTOR	2
GO:0032070	regulation of deoxyribonuclease activity	2/387	10/18670	0.0172757	0.105825	0.0855378	PCNA/AKT1	2
GO:0045792	negative regulation of cell size	2/387	10/18670	0.0172757	0.105825	0.0855378	MTOR/AKT1	2
GO:0045945	positive regulation of transcription by RNA polymerase III	2/387	10/18670	0.0172757	0.105825	0.0855378	RPTOR/MTOR	2
GO:0061983	meiosis II cell cycle process	2/387	10/18670	0.0172757	0.105825	0.0855378	BUB1/PPP2R1A	2
GO:0071670	smooth muscle cell chemotaxis	2/387	10/18670	0.0172757	0.105825	0.0855378	PARVA/CORO1B	2
GO:1990416	cellular response to brain-derived neurotrophic factor stimulus	2/387	10/18670	0.0172757	0.105825	0.0855378	EIF4A3/PDPK1	2
GO:2000109	regulation of macrophage apoptotic process	2/387	10/18670	0.0172757	0.105825	0.0855378	TCP1/IRF7	2
GO:0044766	multi-organism transport	5/387	73/18670	0.0177383	0.108077	0.0873576	TSG101/KPNB1/TCP1/MVB12A/VPS28	5
GO:0045685	regulation of glial cell differentiation	5/387	73/18670	0.0177383	0.108077	0.0873576	PRPF19/RHEB/MTOR/TNFRSF1B/TP73	5
GO:1902579	multi-organism localization	5/387	73/18670	0.0177383	0.108077	0.0873576	TSG101/KPNB1/TCP1/MVB12A/VPS28	5
GO:0031167	rRNA methylation	3/387	27/18670	0.017881	0.108752	0.0879038	FBL/NOP2/FTSJ3	3
GO:0098727	maintenance of cell number	8/387	159/18670	0.0179885	0.109211	0.0882748	MED21/MED7/VPS72/NCOA3/CUL4A/GNL3/POLR2H/POLR2E	8
GO:2001238	positive regulation of extrinsic apoptotic signaling pathway	4/387	49/18670	0.018502	0.112129	0.0906333	CTNNA1/PPP2R1B/PPP2R1A/STK3	4
GO:0031670	cellular response to nutrient	5/387	74/18670	0.0187106	0.113192	0.0914925	MDM2/SNW1/MED1/BCL11A/TAF1	5
GO:0006900	vesicle budding from membrane	6/387	102/18670	0.0194576	0.117377	0.0948747	AP2M1/DNM3/DNM1/DNM2/PICALM/ARF1	6
GO:1902850	microtubule cytoskeleton organization involved in mitosis	7/387	131/18670	0.019471	0.117377	0.0948747	NDC80/NUF2/SPC25/KPNB1/DYNC1H1/BCCIP/ZNF207	7
GO:0060260	regulation of transcription initiation from RNA polymerase II promoter	3/387	28/18670	0.0197255	0.118701	0.0959453	TP53/TAF7/TAF1	3
GO:0019058	viral life cycle	13/387	328/18670	0.0198538	0.119263	0.0963993	TSG101/LAMTOR5/KPNB1/DDB1/PPIH/PABPC1/TRIM25/MVB12A/VPS28/SRPK2/CDC42/TNF/PPIA	13
GO:0060249	anatomical structure homeostasis	16/387	437/18670	0.0205997	0.123526	0.0998448	POLD3/TCIRG1/CCT5/CCT8/CCT3/POLD4/TCP1/RAC1/POLA1/PCNA/GNL3/SMG1/POLD1/SMG7/UPF1/POLD2	16
GO:0000478	endonucleolytic cleavage involved in rRNA processing	2/387	11/18670	0.0208284	0.123809	0.100074	RRS1/BOP1	2
GO:0000479	endonucleolytic cleavage of tricistronic rRNA transcript (SSU-rRNA, 5.8S rRNA, LSU-rRNA)	2/387	11/18670	0.0208284	0.123809	0.100074	RRS1/BOP1	2
GO:0019042	viral latency	2/387	11/18670	0.0208284	0.123809	0.100074	IRF7/PPIA	2
GO:0033234	negative regulation of protein sumoylation	2/387	11/18670	0.0208284	0.123809	0.100074	HMG20B/HMG20A	2
GO:1902065	response to L-glutamate	2/387	11/18670	0.0208284	0.123809	0.100074	BCL11A/PCNA	2
GO:0050999	regulation of nitric-oxide synthase activity	4/387	51/18670	0.0211347	0.125411	0.101369	LYPLA1/DNM2/TNF/AKT1	4
GO:0010390	histone monoubiquitination	3/387	29/18670	0.021671	0.128371	0.103761	DDB2/DDB1/ATXN7L3	3
GO:0006809	nitric oxide biosynthetic process	5/387	77/18670	0.0218358	0.128899	0.104188	RAC1/MTOR/DNM2/TNF/AKT1	5
GO:1901224	positive regulation of NIK/NF-kappaB signaling	5/387	77/18670	0.0218358	0.128899	0.104188	ACTN4/IRAK1/ILK/TNF/LIMS1	5
GO:2001242	regulation of intrinsic apoptotic signaling pathway	8/387	165/18670	0.0219236	0.129194	0.104427	SNAI1/MDM2/TP53/RPS7/TAF9B/RPL11/TAF9/AKT1	8
GO:0003179	heart valve morphogenesis	4/387	52/18670	0.0225327	0.132326	0.106958	SNAI1/MDM2/MTOR/MDM4	4
GO:0051438	regulation of ubiquitin-protein transferase activity	4/387	52/18670	0.0225327	0.132326	0.106958	RPS7/RPL11/UBE2L3/RPL23	4
GO:0071902	positive regulation of protein serine/threonine kinase activity	13/387	334/18670	0.0226307	0.132673	0.107239	RPTOR/LAMTOR2/IRAK1/TP73/PDCD10/ILK/TNF/PPP2CA/LAMTOR3/STK3/AKT1/MLST8/IKBKG	13
GO:2001233	regulation of apoptotic signaling pathway	15/387	406/18670	0.0228165	0.133533	0.107934	SNAI1/MDM2/TP53/CTNNA1/PPP2R1B/PPP2R1A/RPS7/TAF9B/TP53BP2/RPL11/TP73/TAF9/TNF/STK3/AKT1	15
GO:0072347	response to anesthetic	5/387	78/18670	0.0229484	0.134075	0.108372	MDM2/PPP2R2A/MTOR/DNM2/EFTUD2	5
GO:0033209	tumor necrosis factor-mediated signaling pathway	8/387	167/18670	0.0233608	0.136251	0.110131	ACTN4/CHUK/TNFRSF1B/ILK/TNF/IKBKB/LIMS1/IKBKG	8
GO:0001844	protein insertion into mitochondrial membrane involved in apoptotic signaling pathway	3/387	30/18670	0.0237176	0.13716	0.110865	TP53/TP53BP2/TP73	3
GO:0034472	snRNA 3'-end processing	3/387	30/18670	0.0237176	0.13716	0.110865	INTS6/INTS5/INTS1	3
GO:0036258	multivesicular body assembly	3/387	30/18670	0.0237176	0.13716	0.110865	TSG101/MVB12A/VPS28	3
GO:0045948	positive regulation of translational initiation	3/387	30/18670	0.0237176	0.13716	0.110865	RPS6KB1/MTOR/TNF	3
GO:1905476	negative regulation of protein localization to membrane	3/387	30/18670	0.0237176	0.13716	0.110865	AP2M1/LYPLA1/PICALM	3
GO:0035036	sperm-egg recognition	4/387	53/18670	0.0239857	0.137807	0.111388	CCT5/CCT8/CCT3/TCP1	4
GO:0050732	negative regulation of peptidyl-tyrosine phosphorylation	4/387	53/18670	0.0239857	0.137807	0.111388	TSG101/PPP2R1A/FGFR1OP/PPP2CA	4
GO:0030330	DNA damage response, signal transduction by p53 class mediator	6/387	107/18670	0.023991	0.137807	0.111388	SNAI1/MDM2/TP53/KAT5/MDM4/PCNA	6
GO:0062014	negative regulation of small molecule metabolic process	6/387	107/18670	0.023991	0.137807	0.111388	CRY1/SNAI1/TP53/CLK2/CDA/AKT1	6
GO:0006446	regulation of translational initiation	5/387	79/18670	0.024097	0.137951	0.111505	RPS6KB1/NCBP2/EIF4EBP1/MTOR/TNF	5
GO:0007032	endosome organization	5/387	79/18670	0.024097	0.137951	0.111505	TSG101/LAMTOR1/MVB12A/DNM1/VPS28	5
GO:0034605	cellular response to heat	7/387	137/18670	0.0241933	0.138271	0.111763	CREBBP/SLU7/RPTOR/MTOR/IRAK1/RBBP7/MLST8	7
GO:0071453	cellular response to oxygen levels	10/387	234/18670	0.0245381	0.139512	0.112766	RBX1/MDM2/CREBBP/TP53/EIF4EBP1/MTOR/MDM4/IRAK1/PDK1/AKT1	10
GO:0030950	establishment or maintenance of actin cytoskeleton polarity	2/387	12/18670	0.0246558	0.139512	0.112766	RHOC/RICTOR	2
GO:0042368	vitamin D biosynthetic process	2/387	12/18670	0.0246558	0.139512	0.112766	SNAI1/TNF	2
GO:0051549	positive regulation of keratinocyte migration	2/387	12/18670	0.0246558	0.139512	0.112766	MTOR/IQSEC1	2
GO:0070601	centromeric sister chromatid cohesion	2/387	12/18670	0.0246558	0.139512	0.112766	BUB1/PPP2R1A	2
GO:0071888	macrophage apoptotic process	2/387	12/18670	0.0246558	0.139512	0.112766	TCP1/IRF7	2
GO:0030307	positive regulation of cell growth	8/387	169/18670	0.024863	0.14039	0.113476	RPTOR/TAF9B/MTOR/FGFR1OP/TAF9/ILK/CDC42/AKT1	8
GO:0060071	Wnt signaling pathway, planar cell polarity pathway	6/387	108/18670	0.0249756	0.14039	0.113476	AP2S1/AP2M1/AP2A2/RAC1/CDC42/AP2B1	6
GO:0071156	regulation of cell cycle arrest	6/387	108/18670	0.0249756	0.14039	0.113476	MDM2/TP53/MDM4/TP73/PCNA/RPL23	6
GO:2000278	regulation of DNA biosynthetic process	6/387	108/18670	0.0249756	0.14039	0.113476	TP53/CCT5/CCT8/CCT3/TCP1/SMG7	6
GO:1902806	regulation of cell cycle G1/S phase transition	9/387	202/18670	0.0253526	0.142275	0.115	MDM2/TP53/RPTOR/MDM4/CUL4A/PCNA/TAF1/PLRG1/AKT1	9
GO:0006336	DNA replication-independent nucleosome assembly	4/387	54/18670	0.0254943	0.142835	0.115453	CENPC/RUVBL1/KNL1/RBBP7	4
GO:0007051	spindle organization	8/387	170/18670	0.0256388	0.143034	0.115613	NDC80/NUF2/SPC25/KPNB1/PPP2R1A/DYNC1H1/BCCIP/ZNF207	8
GO:0048285	organelle fission	16/387	449/18670	0.0256738	0.143034	0.115613	NDC80/NUF2/DYNC1LI1/CENPC/KPNB1/BUB1/RRS1/PPP2R1A/NSL1/BCCIP/BUB3/ZWINT/ZNF207/DSN1/IK/MIS12	16
GO:0036257	multivesicular body organization	3/387	31/18670	0.0258651	0.143034	0.115613	TSG101/MVB12A/VPS28	3
GO:0044319	wound healing, spreading of cells	3/387	31/18670	0.0258651	0.143034	0.115613	RHOC/MTOR/PDCD10	3
GO:0090505	epiboly involved in wound healing	3/387	31/18670	0.0258651	0.143034	0.115613	RHOC/MTOR/PDCD10	3
GO:1902186	regulation of viral release from host cell	3/387	31/18670	0.0258651	0.143034	0.115613	TSG101/DDB1/TRIM25	3
GO:1902230	negative regulation of intrinsic apoptotic signaling pathway in response to DNA damage	3/387	31/18670	0.0258651	0.143034	0.115613	SNAI1/TAF9B/TAF9	3
GO:1903393	positive regulation of adherens junction organization	3/387	31/18670	0.0258651	0.143034	0.115613	RAC1/LIMS1/IQSEC1	3
GO:0032436	positive regulation of proteasomal ubiquitin-dependent protein catabolic process	5/387	81/18670	0.0265037	0.146092	0.118085	RBX1/MDM2/CSNK1E/TAF1/AKT1	5
GO:2001021	negative regulation of response to DNA damage stimulus	5/387	81/18670	0.0265037	0.146092	0.118085	SNAI1/MDM2/SMCHD1/TAF9B/TAF9	5
GO:0090175	regulation of establishment of planar polarity	6/387	110/18670	0.0270248	0.148432	0.119976	AP2S1/AP2M1/AP2A2/RAC1/CDC42/AP2B1	6
GO:0034724	DNA replication-independent nucleosome organization	4/387	55/18670	0.0270587	0.148432	0.119976	CENPC/RUVBL1/KNL1/RBBP7	4
GO:0042220	response to cocaine	4/387	55/18670	0.0270587	0.148432	0.119976	MDM2/MTOR/DNM2/EFTUD2	4
GO:0010833	telomere maintenance via telomere lengthening	5/387	82/18670	0.0277626	0.151561	0.122506	CCT5/CCT8/CCT3/TCP1/SMG7	5
GO:0016925	protein sumoylation	5/387	82/18670	0.0277626	0.151561	0.122506	MDM2/HMG20B/BCL11A/HMG20A/GNL3	5
GO:0046209	nitric oxide metabolic process	5/387	82/18670	0.0277626	0.151561	0.122506	RAC1/MTOR/DNM2/TNF/AKT1	5
GO:0006356	regulation of transcription by RNA polymerase I	3/387	32/18670	0.0281135	0.152531	0.12329	MED1/MTOR/TAF1	3
GO:0071295	cellular response to vitamin	3/387	32/18670	0.0281135	0.152531	0.12329	MDM2/SNW1/MED1	3
GO:0090504	epiboly	3/387	32/18670	0.0281135	0.152531	0.12329	RHOC/MTOR/PDCD10	3
GO:0045089	positive regulation of innate immune response	14/387	381/18670	0.0283684	0.152531	0.12329	POLR3B/CREBBP/MED1/POLR3C/PDPK1/IRAK1/CHUK/POLR3F/IRF7/POLR3D/UBE2D2/POLR3G/IKBKB/IKBKG	14
GO:0006977	DNA damage response, signal transduction by p53 class mediator resulting in cell cycle arrest	4/387	56/18670	0.0286794	0.152531	0.12329	MDM2/TP53/MDM4/PCNA	4
GO:0031295	T cell costimulation	4/387	56/18670	0.0286794	0.152531	0.12329	PDPK1/RAC1/CDC42/AKT1	4
GO:0048488	synaptic vesicle endocytosis	4/387	56/18670	0.0286794	0.152531	0.12329	DNM3/DNM1/DNM2/PICALM	4
GO:0140238	presynaptic endocytosis	4/387	56/18670	0.0286794	0.152531	0.12329	DNM3/DNM1/DNM2/PICALM	4
GO:0010675	regulation of cellular carbohydrate metabolic process	7/387	142/18670	0.0286869	0.152531	0.12329	CRY1/TP53/DDB1/MTOR/CLK2/PDK1/AKT1	7
GO:0000054	ribosomal subunit export from nucleus	2/387	13/18670	0.0287449	0.152531	0.12329	RRS1/EIF6	2
GO:0010839	negative regulation of keratinocyte proliferation	2/387	13/18670	0.0287449	0.152531	0.12329	MED1/EPPK1	2
GO:0030656	regulation of vitamin metabolic process	2/387	13/18670	0.0287449	0.152531	0.12329	SNAI1/TNF	2
GO:0033750	ribosome localization	2/387	13/18670	0.0287449	0.152531	0.12329	RRS1/EIF6	2
GO:0042532	negative regulation of tyrosine phosphorylation of STAT protein	2/387	13/18670	0.0287449	0.152531	0.12329	PPP2R1A/PPP2CA	2
GO:1901550	regulation of endothelial cell development	2/387	13/18670	0.0287449	0.152531	0.12329	TNF/IKBKB	2
GO:1902855	regulation of non-motile cilium assembly	2/387	13/18670	0.0287449	0.152531	0.12329	DNM2/DYNLL1	2
GO:1903140	regulation of establishment of endothelial barrier	2/387	13/18670	0.0287449	0.152531	0.12329	TNF/IKBKB	2
GO:1903960	negative regulation of anion transmembrane transport	2/387	13/18670	0.0287449	0.152531	0.12329	MTOR/AKT1	2
GO:0043161	proteasome-mediated ubiquitin-dependent protein catabolic process	15/387	419/18670	0.0290892	0.154119	0.124573	RBX1/CRBN/MDM2/UBXN4/DDB1/TRIM25/MTA1/KAT5/BUB3/RPL11/CUL4A/TAF9/CSNK1E/TAF1/AKT1	15
GO:0003279	cardiac septum development	6/387	112/18670	0.0291825	0.154134	0.124586	MDM2/TP53/PARVA/MDM4/DNM2/AP2B1	6
GO:0043279	response to alkaloid	6/387	112/18670	0.0291825	0.154134	0.124586	SRSF9/MDM2/PPP2R2A/MTOR/DNM2/EFTUD2	6
GO:0031346	positive regulation of cell projection organization	14/387	383/18670	0.029471	0.155417	0.125623	SF3A2/FIG4/STK25/DPYSL3/RAC1/MTOR/DNM3/DNM2/DYNLL1/CORO1B/ILK/CDC42/ZMYND8/ARF1	14
GO:0006606	protein import into nucleus	7/387	143/18670	0.0296489	0.155874	0.125992	RBM22/TP53/KPNB1/MED1/DMAP1/RPL23/AKT1	7
GO:0031056	regulation of histone modification	7/387	143/18670	0.0296489	0.155874	0.125992	SART3/SNW1/TP53/TADA3/TADA2B/TAF7/RUVBL2	7
GO:0010921	regulation of phosphatase activity	8/387	175/18670	0.0297725	0.156043	0.126128	PPP2R1B/PPP2R1A/PPP2R2A/PPP2R2C/KNL1/MTOR/TNF/IKBKB	8
GO:0120032	regulation of plasma membrane bounded cell projection assembly	8/387	175/18670	0.0297725	0.156043	0.126128	DPYSL3/RAC1/MTOR/DNM3/DNM2/DYNLL1/CDC42/ZMYND8	8
GO:0051271	negative regulation of cellular component movement	14/387	384/18670	0.0300339	0.156297	0.126334	VCL/ACTN4/DLC1/CTNNA1/DPYSL3/STK24/PDCD10/CORO1B/STK26/ACTN1/ILK/ZMYND8/AKT1/EPPK1	14
GO:0031294	lymphocyte costimulation	4/387	57/18670	0.0303565	0.156297	0.126334	PDPK1/RAC1/CDC42/AKT1	4
GO:0072431	signal transduction involved in mitotic G1 DNA damage checkpoint	4/387	57/18670	0.0303565	0.156297	0.126334	MDM2/TP53/MDM4/PCNA	4
GO:0075733	intracellular transport of virus	4/387	57/18670	0.0303565	0.156297	0.126334	TSG101/KPNB1/MVB12A/VPS28	4
GO:1902400	intracellular signal transduction involved in G1 DNA damage checkpoint	4/387	57/18670	0.0303565	0.156297	0.126334	MDM2/TP53/MDM4/PCNA	4
GO:1903428	positive regulation of reactive oxygen species biosynthetic process	4/387	57/18670	0.0303565	0.156297	0.126334	MTOR/DNM2/TNF/AKT1	4
GO:0051453	regulation of intracellular pH	5/387	84/18670	0.0303925	0.156297	0.126334	ATP6V1D/ATP6V1B1/ATP6V1E1/TCIRG1/ATP6V0D2	5
GO:0006370	7-methylguanosine mRNA capping	3/387	33/18670	0.0304623	0.156297	0.126334	NCBP2/POLR2H/POLR2E	3
GO:0009303	rRNA transcription	3/387	33/18670	0.0304623	0.156297	0.126334	TP53/NIFK/MTOR	3
GO:0014072	response to isoquinoline alkaloid	3/387	33/18670	0.0304623	0.156297	0.126334	MDM2/PPP2R2A/MTOR	3
GO:0016242	negative regulation of macroautophagy	3/387	33/18670	0.0304623	0.156297	0.126334	TP53/MTOR/AKT1	3
GO:0040001	establishment of mitotic spindle localization	3/387	33/18670	0.0304623	0.156297	0.126334	NDC80/KPNB1/BCCIP	3
GO:0043278	response to morphine	3/387	33/18670	0.0304623	0.156297	0.126334	MDM2/PPP2R2A/MTOR	3
GO:0051204	protein insertion into mitochondrial membrane	3/387	33/18670	0.0304623	0.156297	0.126334	TP53/TP53BP2/TP73	3
GO:0009408	response to heat	8/387	176/18670	0.0306511	0.15703	0.126926	CREBBP/SLU7/RPTOR/MTOR/IRAK1/RBBP7/AKT1/MLST8	8
GO:1901214	regulation of neuron death	12/387	313/18670	0.0307489	0.157294	0.12714	TP53/TP53BP2/PDPK1/MTOR/TNFRSF1B/PICALM/SRPK2/ILK/TNF/AKT1/AP2B1/IKBKG	12
GO:0060491	regulation of cell projection assembly	8/387	177/18670	0.0315474	0.161137	0.130246	DPYSL3/RAC1/MTOR/DNM3/DNM2/DYNLL1/CDC42/ZMYND8	8
GO:2001057	reactive nitrogen species metabolic process	5/387	85/18670	0.0317642	0.162002	0.130945	RAC1/MTOR/DNM2/TNF/AKT1	5
GO:0031098	stress-activated protein kinase signaling cascade	12/387	315/18670	0.0320599	0.162935	0.131699	STK25/COPS5/IRAK1/CHUK/STK24/PDCD10/STK26/TNF/STK3/IKBKB/AKT1/IKBKG	12
GO:0051961	negative regulation of nervous system development	12/387	315/18670	0.0320599	0.162935	0.131699	FIG4/MDM2/TP53/MED1/CTNNA1/CRMP1/BCL11A/DPYSL3/DNM3/TP73/HMG20A/TNF	12
GO:1903749	positive regulation of establishment of protein localization to mitochondrion	4/387	58/18670	0.0320904	0.162935	0.131699	TP53/TP53BP2/TP73/UBE2L3	4
GO:1904375	regulation of protein localization to cell periphery	6/387	115/18670	0.0326264	0.163098	0.131831	AP2M1/LYPLA1/PDPK1/PICALM/TNF/AKT1	6
GO:0002224	toll-like receptor signaling pathway	7/387	146/18670	0.0326649	0.163098	0.131831	PDPK1/IRAK1/CHUK/IRF7/UBE2D2/IKBKB/IKBKG	7
GO:2001251	negative regulation of chromosome organization	7/387	146/18670	0.0326649	0.163098	0.131831	NDC80/DYNC1LI1/BUB1/TAF7/BUB3/ZNF207/IK	7
GO:0006898	receptor-mediated endocytosis	12/387	316/18670	0.0327303	0.163098	0.131831	AP2S1/AP2M1/AP2A2/RAC1/DNM3/CAP1/DNM1/DNM2/PICALM/REPS1/ARF1/AP2B1	12
GO:0009452	7-methylguanosine RNA capping	3/387	34/18670	0.0329111	0.163098	0.131831	NCBP2/POLR2H/POLR2E	3
GO:0036260	RNA capping	3/387	34/18670	0.0329111	0.163098	0.131831	NCBP2/POLR2H/POLR2E	3
GO:0036474	cell death in response to hydrogen peroxide	3/387	34/18670	0.0329111	0.163098	0.131831	STK25/PDCD10/STK26	3
GO:0043276	anoikis	3/387	34/18670	0.0329111	0.163098	0.131831	MTOR/AKT1/IKBKG	3
GO:0043516	regulation of DNA damage response, signal transduction by p53 class mediator	3/387	34/18670	0.0329111	0.163098	0.131831	SNAI1/MDM2/TP53	3
GO:0010421	hydrogen peroxide-mediated programmed cell death	2/387	14/18670	0.0330834	0.163098	0.131831	STK25/PDCD10	2
GO:0036092	phosphatidylinositol-3-phosphate biosynthetic process	2/387	14/18670	0.0330834	0.163098	0.131831	FIG4/PIKFYVE	2
GO:0048308	organelle inheritance	2/387	14/18670	0.0330834	0.163098	0.131831	STK25/PDCD10	2
GO:0048313	Golgi inheritance	2/387	14/18670	0.0330834	0.163098	0.131831	STK25/PDCD10	2
GO:0071428	rRNA-containing ribonucleoprotein complex export from nucleus	2/387	14/18670	0.0330834	0.163098	0.131831	RRS1/EIF6	2
GO:0090231	regulation of spindle checkpoint	2/387	14/18670	0.0330834	0.163098	0.131831	NDC80/DYNC1LI1	2
GO:0090266	regulation of mitotic cell cycle spindle assembly checkpoint	2/387	14/18670	0.0330834	0.163098	0.131831	NDC80/DYNC1LI1	2
GO:0097468	programmed cell death in response to reactive oxygen species	2/387	14/18670	0.0330834	0.163098	0.131831	STK25/PDCD10	2
GO:1903504	regulation of mitotic spindle checkpoint	2/387	14/18670	0.0330834	0.163098	0.131831	NDC80/DYNC1LI1	2
GO:2000345	regulation of hepatocyte proliferation	2/387	14/18670	0.0330834	0.163098	0.131831	MED1/LIMS2	2
GO:0030100	regulation of endocytosis	11/387	281/18670	0.0330856	0.163098	0.131831	TSG101/ACTN4/AP2S1/RAC1/DNM1/VPS28/DNM2/PICALM/TNF/ARF1/AP2B1	11
GO:0090559	regulation of membrane permeability	5/387	86/18670	0.0331741	0.163098	0.131831	RASIP1/TP53/TP53BP2/MTOR/TP73	5
GO:1903363	negative regulation of cellular protein catabolic process	5/387	86/18670	0.0331741	0.163098	0.131831	RPS7/RPL11/TAF9/TAF1/RPL23	5
GO:0010212	response to ionizing radiation	7/387	147/18670	0.0337141	0.164911	0.133297	MDM2/TP53/INTS3/MTA1/KAT5/CLK2/DNM2	7
GO:0071236	cellular response to antibiotic	7/387	147/18670	0.0337141	0.164911	0.133297	MDM2/TP53/STK25/PCNA/PDCD10/STK26/RPL23	7
GO:1903362	regulation of cellular protein catabolic process	10/387	247/18670	0.033783	0.164911	0.133297	RBX1/MDM2/RPS7/RPL11/TAF9/CSNK1E/TAF1/RPL23/LATS1/AKT1	10
GO:0046847	filopodium assembly	4/387	59/18670	0.0338813	0.164911	0.133297	DPYSL3/DNM3/CDC42/ZMYND8	4
GO:0072413	signal transduction involved in mitotic cell cycle checkpoint	4/387	59/18670	0.0338813	0.164911	0.133297	MDM2/TP53/MDM4/PCNA	4
GO:1902402	signal transduction involved in mitotic DNA damage checkpoint	4/387	59/18670	0.0338813	0.164911	0.133297	MDM2/TP53/MDM4/PCNA	4
GO:1902403	signal transduction involved in mitotic DNA integrity checkpoint	4/387	59/18670	0.0338813	0.164911	0.133297	MDM2/TP53/MDM4/PCNA	4
GO:1902749	regulation of cell cycle G2/M phase transition	9/387	213/18670	0.0339741	0.165128	0.133472	RBX1/SYF2/TP53/PPP2R1A/DYNC1H1/FGFR1OP/DYNLL1/CSNK1E/DYNC1I2	9
GO:1905330	regulation of morphogenesis of an epithelium	8/387	180/18670	0.0343435	0.166686	0.134731	AP2S1/AP2M1/AP2A2/RAC1/MTOR/CDC42/TNF/AP2B1	8
GO:0045732	positive regulation of protein catabolic process	9/387	214/18670	0.0348469	0.168889	0.136512	RBX1/MDM2/DDB1/TNFRSF1B/VPS28/CSNK1E/TNF/TAF1/AKT1	9
GO:0019318	hexose metabolic process	10/387	249/18670	0.0353956	0.171128	0.138322	CRY1/PCK2/PER2/TP53/DDB1/MTOR/CLK2/PDK1/TNF/AKT1	10
GO:0003203	endocardial cushion morphogenesis	3/387	35/18670	0.0354594	0.171128	0.138322	SNAI1/MDM2/MDM4	3
GO:1901030	positive regulation of mitochondrial outer membrane permeabilization involved in apoptotic signaling pathway	3/387	35/18670	0.0354594	0.171128	0.138322	TP53/TP53BP2/TP73	3
GO:0046794	transport of virus	4/387	60/18670	0.0357292	0.17173	0.138808	TSG101/KPNB1/MVB12A/VPS28	4
GO:0010810	regulation of cell-substrate adhesion	9/387	215/18670	0.0357351	0.17173	0.138808	ACTN4/DLC1/LIMS2/RAC1/RSU1/DNM2/ILK/CDC42/LIMS1	9
GO:0032388	positive regulation of intracellular transport	9/387	215/18670	0.0357351	0.17173	0.138808	RBM22/MDM2/TP53/NCBP2/DYNC1H1/DMAP1/PDCD10/UBE2L3/ARF1	9
GO:0006605	protein targeting	15/387	432/18670	0.0365538	0.175417	0.141788	RPL18A/AP1M2/RPL15/RPS7/RPL7/RPL11/RPS6/RPS29/UBE2D2/RPS14/RPS18/UBE2L3/RPL37A/RPL23/RPS5	15
GO:0008360	regulation of cell shape	7/387	150/18670	0.0369956	0.176745	0.142861	STRIP2/DLC1/RHOC/PARVA/FERMT2/CDC42/PARVB	7
GO:0035567	non-canonical Wnt signaling pathway	7/387	150/18670	0.0369956	0.176745	0.142861	AP2S1/AP2M1/AP2A2/RAC1/CSNK1E/CDC42/AP2B1	7
GO:0043123	positive regulation of I-kappaB kinase/NF-kappaB signaling	8/387	183/18670	0.0373031	0.176745	0.142861	RHOC/TRIM25/IRAK1/CHUK/TNF/IKBKB/AKT1/IKBKG	8
GO:0043393	regulation of protein binding	9/387	217/18670	0.0375577	0.176745	0.142861	CRBN/CRMP1/RPL11/CSNK1E/TAF1/PPP2CA/STK3/AKT1/RUVBL2	9
GO:0010803	regulation of tumor necrosis factor-mediated signaling pathway	4/387	61/18670	0.0376344	0.176745	0.142861	CHUK/TNF/IKBKB/IKBKG	4
GO:0030521	androgen receptor signaling pathway	4/387	61/18670	0.0376344	0.176745	0.142861	KAT5/NCOA3/BUD31/TAF1	4
GO:0006094	gluconeogenesis	5/387	89/18670	0.0376348	0.176745	0.142861	CRY1/PCK2/PER2/DDB1/CLK2	5
GO:0042362	fat-soluble vitamin biosynthetic process	2/387	15/18670	0.0376593	0.176745	0.142861	SNAI1/TNF	2
GO:0042754	negative regulation of circadian rhythm	2/387	15/18670	0.0376593	0.176745	0.142861	CRY1/PER2	2
GO:0043518	negative regulation of DNA damage response, signal transduction by p53 class mediator	2/387	15/18670	0.0376593	0.176745	0.142861	SNAI1/MDM2	2
GO:0045475	locomotor rhythm	2/387	15/18670	0.0376593	0.176745	0.142861	MTA1/MTOR	2
GO:0051044	positive regulation of membrane protein ectodomain proteolysis	2/387	15/18670	0.0376593	0.176745	0.142861	TNFRSF1B/TNF	2
GO:0070365	hepatocyte differentiation	2/387	15/18670	0.0376593	0.176745	0.142861	PCK2/TAF10	2
GO:0090136	epithelial cell-cell adhesion	2/387	15/18670	0.0376593	0.176745	0.142861	VCL/CTNNA1	2
GO:1902188	positive regulation of viral release from host cell	2/387	15/18670	0.0376593	0.176745	0.142861	TSG101/DDB1	2
GO:1902969	mitotic DNA replication	2/387	15/18670	0.0376593	0.176745	0.142861	POLA1/MCM3	2
GO:0000154	rRNA modification	3/387	36/18670	0.0381065	0.177622	0.143571	FBL/NOP2/FTSJ3	3
GO:0009112	nucleobase metabolic process	3/387	36/18670	0.0381065	0.177622	0.143571	DPYS/MTOR/CDA	3
GO:0071392	cellular response to estradiol stimulus	3/387	36/18670	0.0381065	0.177622	0.143571	KAT5/NCOA3/RUVBL2	3
GO:1901099	negative regulation of signal transduction in absence of ligand	3/387	36/18670	0.0381065	0.177622	0.143571	CTNNA1/TNF/AKT1	3
GO:2001240	negative regulation of extrinsic apoptotic signaling pathway in absence of ligand	3/387	36/18670	0.0381065	0.177622	0.143571	CTNNA1/TNF/AKT1	3
GO:0034728	nucleosome organization	8/387	184/18670	0.0383266	0.178161	0.144007	SART3/CENPC/RUVBL1/KNL1/VPS72/DMAP1/RBBP7/ANP32E	8
GO:2000045	regulation of G1/S transition of mitotic cell cycle	8/387	184/18670	0.0383266	0.178161	0.144007	MDM2/TP53/RPTOR/MDM4/CUL4A/PCNA/PLRG1/AKT1	8
GO:0050769	positive regulation of neurogenesis	16/387	474/18670	0.0391781	0.181476	0.146686	SF3A2/PRPF19/FIG4/SNW1/RHEB/STK25/HMG20B/DPYSL3/MTOR/TNFRSF1B/TP73/ILK/CSNK1E/TNF/ZMYND8/ARF1	16
GO:0030641	regulation of cellular pH	5/387	90/18670	0.0391993	0.181476	0.146686	ATP6V1D/ATP6V1B1/ATP6V1E1/TCIRG1/ATP6V0D2	5
GO:0031058	positive regulation of histone modification	5/387	90/18670	0.0391993	0.181476	0.146686	SART3/SNW1/TP53/TADA2B/RUVBL2	5
GO:0007015	actin filament organization	14/387	400/18670	0.0401437	0.185597	0.150016	ACTN4/PXN/DLC1/RHOC/RICTOR/DPYSL3/RAC1/MTOR/CAP1/CORO1B/ACTN1/CDC42/LATS1/ARF1	14
GO:1901992	positive regulation of mitotic cell cycle phase transition	5/387	91/18670	0.040803	0.187851	0.151838	MDM2/RPTOR/CUL4A/PLRG1/AKT1	5
GO:0033280	response to vitamin D	3/387	37/18670	0.0408515	0.187851	0.151838	SNW1/MED1/TRIM25	3
GO:0043029	T cell homeostasis	3/387	37/18670	0.0408515	0.187851	0.151838	TCIRG1/RPS6/AKT1	3
GO:2000142	regulation of DNA-templated transcription, initiation	3/387	37/18670	0.0408515	0.187851	0.151838	TP53/TAF7/TAF1	3
GO:0010498	proteasomal protein catabolic process	16/387	477/18670	0.0410898	0.188692	0.152519	RBX1/PRPF19/CRBN/MDM2/UBXN4/DDB1/TRIM25/MTA1/KAT5/BUB3/RPL11/CUL4A/TAF9/CSNK1E/TAF1/AKT1	16
GO:0031571	mitotic G1 DNA damage checkpoint	4/387	63/18670	0.0416167	0.190343	0.153853	MDM2/TP53/MDM4/PCNA	4
GO:0034394	protein localization to cell surface	4/387	63/18670	0.0416167	0.190343	0.153853	VCL/PICALM/TNF/AKT1	4
GO:0044819	mitotic G1/S transition checkpoint	4/387	63/18670	0.0416167	0.190343	0.153853	MDM2/TP53/MDM4/PCNA	4
GO:0010770	positive regulation of cell morphogenesis involved in differentiation	7/387	154/18670	0.0416886	0.190417	0.153913	STK25/LIMS2/RAC1/DNM2/ILK/CDC42/LIMS1	7
GO:0019319	hexose biosynthetic process	5/387	92/18670	0.0424459	0.191129	0.154488	CRY1/PCK2/PER2/DDB1/CLK2	5
GO:0002739	regulation of cytokine secretion involved in immune response	2/387	16/18670	0.0424607	0.191129	0.154488	TNFRSF1B/TNF	2
GO:0010225	response to UV-C	2/387	16/18670	0.0424607	0.191129	0.154488	MDM2/TP53	2
GO:0030952	establishment or maintenance of cytoskeleton polarity	2/387	16/18670	0.0424607	0.191129	0.154488	RHOC/RICTOR	2
GO:0034315	regulation of Arp2/3 complex-mediated actin nucleation	2/387	16/18670	0.0424607	0.191129	0.154488	CORO1B/ARF1	2
GO:0045116	protein neddylation	2/387	16/18670	0.0424607	0.191129	0.154488	RBX1/RPL11	2
GO:0045618	positive regulation of keratinocyte differentiation	2/387	16/18670	0.0424607	0.191129	0.154488	MED1/NCOA3	2
GO:0051382	kinetochore assembly	2/387	16/18670	0.0424607	0.191129	0.154488	CENPC/MIS12	2
GO:1902004	positive regulation of amyloid-beta formation	2/387	16/18670	0.0424607	0.191129	0.154488	PICALM/TNF	2
GO:1902166	negative regulation of intrinsic apoptotic signaling pathway in response to DNA damage by p53 class mediator	2/387	16/18670	0.0424607	0.191129	0.154488	TAF9B/TAF9	2
GO:2000651	positive regulation of sodium ion transmembrane transporter activity	2/387	16/18670	0.0424607	0.191129	0.154488	ACTN4/DNM2	2
GO:0046825	regulation of protein export from nucleus	3/387	38/18670	0.0436935	0.195648	0.158141	RBM22/MDM2/TP53	3
GO:0032768	regulation of monooxygenase activity	4/387	64/18670	0.0436939	0.195648	0.158141	LYPLA1/DNM2/TNF/AKT1	4
GO:0044783	G1 DNA damage checkpoint	4/387	64/18670	0.0436939	0.195648	0.158141	MDM2/TP53/MDM4/PCNA	4
GO:0046782	regulation of viral transcription	4/387	64/18670	0.0436939	0.195648	0.158141	SNW1/TAF11/POLR2H/POLR2E	4
GO:0032092	positive regulation of protein binding	5/387	93/18670	0.0441282	0.197333	0.159503	CRBN/RPL11/TAF1/PPP2CA/STK3	5
GO:0048511	rhythmic process	11/387	295/18670	0.0444003	0.197699	0.159799	CRY1/BHLHE41/PER2/CREBBP/TP53/DDB1/MTA1/MTOR/CUL4A/PCNA/CSNK1E	11
GO:0050768	negative regulation of neurogenesis	11/387	295/18670	0.0444003	0.197699	0.159799	MDM2/TP53/MED1/CTNNA1/CRMP1/BCL11A/DPYSL3/DNM3/TP73/HMG20A/TNF	11
GO:0001736	establishment of planar polarity	6/387	124/18670	0.0444997	0.197699	0.159799	AP2S1/AP2M1/AP2A2/RAC1/CDC42/AP2B1	6
GO:0007164	establishment of tissue polarity	6/387	124/18670	0.0444997	0.197699	0.159799	AP2S1/AP2M1/AP2A2/RAC1/CDC42/AP2B1	6
GO:0014013	regulation of gliogenesis	6/387	124/18670	0.0444997	0.197699	0.159799	PRPF19/RHEB/MTOR/TNFRSF1B/TP73/TNF	6
GO:0060759	regulation of response to cytokine stimulus	8/387	190/18670	0.0448633	0.199055	0.160895	MED1/IRAK1/CHUK/TAF9/IRF7/TNF/IKBKB/IKBKG	8
GO:0007160	cell-matrix adhesion	9/387	225/18670	0.0454812	0.201535	0.162899	VCL/DLC1/FERMT2/PDPK1/RAC1/ACTN1/ILK/PARVG/LIMS1	9
GO:0110053	regulation of actin filament organization	10/387	261/18670	0.0462053	0.204478	0.165278	PXN/DLC1/RHOC/RICTOR/RAC1/MTOR/CORO1B/CDC42/LATS1/ARF1	10
GO:0051495	positive regulation of cytoskeleton organization	9/387	226/18670	0.0465443	0.2053	0.165942	PXN/RHOC/RICTOR/RAC1/DYNC1H1/MTOR/CORO1B/CDC42/ARF1	9
GO:0033146	regulation of intracellular estrogen receptor signaling pathway	3/387	39/18670	0.0466316	0.2053	0.165942	MED1/STRN3/LATS1	3
GO:0045684	positive regulation of epidermis development	3/387	39/18670	0.0466316	0.2053	0.165942	MED1/NCOA3/TNF	3
GO:1902229	regulation of intrinsic apoptotic signaling pathway in response to DNA damage	3/387	39/18670	0.0466316	0.2053	0.165942	SNAI1/TAF9B/TAF9	3
GO:0018107	peptidyl-threonine phosphorylation	6/387	126/18670	0.0474603	0.206357	0.166797	RPTOR/PDPK1/MTOR/CSNK1E/TAF1/AKT1	6
GO:0002031	G protein-coupled receptor internalization	2/387	17/18670	0.0474766	0.206357	0.166797	DNM1/DNM2	2
GO:0006089	lactate metabolic process	2/387	17/18670	0.0474766	0.206357	0.166797	PER2/TP53	2
GO:0006978	DNA damage response, signal transduction by p53 class mediator resulting in transcription of p21 class mediator	2/387	17/18670	0.0474766	0.206357	0.166797	TP53/KAT5	2
GO:0035518	histone H2A monoubiquitination	2/387	17/18670	0.0474766	0.206357	0.166797	DDB2/DDB1	2
GO:0043923	positive regulation by host of viral transcription	2/387	17/18670	0.0474766	0.206357	0.166797	SNW1/TAF11	2
GO:0045721	negative regulation of gluconeogenesis	2/387	17/18670	0.0474766	0.206357	0.166797	CRY1/CLK2	2
GO:0060644	mammary gland epithelial cell differentiation	2/387	17/18670	0.0474766	0.206357	0.166797	LATS1/AKT1	2
GO:1904996	positive regulation of leukocyte adhesion to vascular endothelial cell	2/387	17/18670	0.0474766	0.206357	0.166797	IRAK1/TNF	2
GO:2000001	regulation of DNA damage checkpoint	2/387	17/18670	0.0474766	0.206357	0.166797	CRY1/CUL4A	2
GO:2000060	positive regulation of ubiquitin-dependent protein catabolic process	5/387	95/18670	0.0476112	0.206471	0.166889	RBX1/MDM2/CSNK1E/TAF1/AKT1	5
GO:0006457	protein folding	9/387	227/18670	0.0476239	0.206471	0.166889	CCT5/CCT8/CCT3/PPIH/TCP1/PPIL1/PPIA/SNRNP70/RUVBL2	9
GO:0099072	regulation of postsynaptic membrane neurotransmitter receptor levels	4/387	66/18670	0.04802	0.207924	0.168064	DNM3/DNM1/DNM2/AP2B1	4
GO:0051054	positive regulation of DNA metabolic process	9/387	228/18670	0.0487199	0.210687	0.170297	CCT5/CCT8/CCT3/TCP1/SMCHD1/RAC1/PCNA/GNL3/AKT1	9
GO:0042026	protein refolding	3/387	40/18670	0.0496647	0.21396	0.172942	PPIH/PPIA/SNRNP70	3
GO:0071548	response to dexamethasone	3/387	40/18670	0.0496647	0.21396	0.172942	PCK2/EIF4EBP1/PCNA	3
GO:2000008	regulation of protein localization to cell surface	3/387	40/18670	0.0496647	0.21396	0.172942	PICALM/TNF/AKT1	3
GO:1903391	regulation of adherens junction organization	4/387	67/18670	0.0502688	0.216016	0.174605	DLC1/RAC1/LIMS1/IQSEC1	4
GO:2000573	positive regulation of DNA biosynthetic process	4/387	67/18670	0.0502688	0.216016	0.174605	CCT5/CCT8/CCT3/TCP1	4
GO:0043255	regulation of carbohydrate biosynthetic process	5/387	97/18670	0.0512526	0.219415	0.177352	CRY1/DDB1/MTOR/CLK2/AKT1	5
GO:0044773	mitotic DNA damage checkpoint	5/387	97/18670	0.0512526	0.219415	0.177352	SYF2/MDM2/TP53/MDM4/PCNA	5
GO:0060996	dendritic spine development	5/387	97/18670	0.0512526	0.219415	0.177352	MTOR/DNM3/CDC42/ZMYND8/ARF1	5
GO:0010389	regulation of G2/M transition of mitotic cell cycle	8/387	196/18670	0.0520938	0.222737	0.180036	RBX1/SYF2/PPP2R1A/DYNC1H1/FGFR1OP/DYNLL1/CSNK1E/DYNC1I2	8
GO:0007221	positive regulation of transcription of Notch receptor target	2/387	18/18670	0.052696	0.222927	0.18019	SNW1/CREBBP	2
GO:0009048	dosage compensation by inactivation of X chromosome	2/387	18/18670	0.052696	0.222927	0.18019	SMCHD1/UPF1	2
GO:0031998	regulation of fatty acid beta-oxidation	2/387	18/18670	0.052696	0.222927	0.18019	MTOR/AKT1	2
GO:0042772	DNA damage response, signal transduction resulting in transcription	2/387	18/18670	0.052696	0.222927	0.18019	TP53/KAT5	2
GO:0072574	hepatocyte proliferation	2/387	18/18670	0.052696	0.222927	0.18019	MED1/LIMS2	2
GO:0072575	epithelial cell proliferation involved in liver morphogenesis	2/387	18/18670	0.052696	0.222927	0.18019	MED1/LIMS2	2
GO:1902165	regulation of intrinsic apoptotic signaling pathway in response to DNA damage by p53 class mediator	2/387	18/18670	0.052696	0.222927	0.18019	TAF9B/TAF9	2
GO:2000647	negative regulation of stem cell proliferation	2/387	18/18670	0.052696	0.222927	0.18019	TP53/CTNNA1	2
GO:0061028	establishment of endothelial barrier	3/387	41/18670	0.0527917	0.222927	0.18019	RAP1B/TNF/IKBKB	3
GO:1900117	regulation of execution phase of apoptosis	3/387	41/18670	0.0527917	0.222927	0.18019	TP53/DLC1/TP53BP2	3
GO:0006885	regulation of pH	5/387	98/18670	0.0531328	0.223538	0.180684	ATP6V1D/ATP6V1B1/ATP6V1E1/TCIRG1/ATP6V0D2	5
GO:0046364	monosaccharide biosynthetic process	5/387	98/18670	0.0531328	0.223538	0.180684	CRY1/PCK2/PER2/DDB1/CLK2	5
GO:2001243	negative regulation of intrinsic apoptotic signaling pathway	5/387	98/18670	0.0531328	0.223538	0.180684	SNAI1/MDM2/TAF9B/TAF9/AKT1	5
GO:1902600	proton transmembrane transport	7/387	163/18670	0.0536132	0.225281	0.182093	ATP6V1D/ATP6V1B1/ACTN4/ATP6V1E1/TCIRG1/ATP6V0D2/SLC30A5	7
GO:0051222	positive regulation of protein transport	14/387	418/18670	0.0541782	0.227375	0.183786	RBM22/TSG101/MDM2/TP53/RAC1/CHUK/DMAP1/VPS28/DYNLL1/PDCD10/TNF/UBE2L3/PPIA/ARF1	14
GO:0016358	dendrite development	9/387	233/18670	0.0544501	0.228235	0.184481	STRN/BCL11A/MTOR/DNM3/PICALM/ILK/CDC42/ZMYND8/ARF1	9
GO:0032956	regulation of actin cytoskeleton organization	12/387	343/18670	0.0548145	0.229431	0.185447	PXN/DLC1/RHOC/RICTOR/RAC1/MTOR/CORO1B/ILK/CDC42/LATS1/ARF1/MLST8	12
GO:0034381	plasma lipoprotein particle clearance	4/387	69/18670	0.054937	0.229431	0.185447	AP2S1/AP2M1/AP2A2/AP2B1	4
GO:0036465	synaptic vesicle recycling	4/387	69/18670	0.054937	0.229431	0.185447	DNM3/DNM1/DNM2/PICALM	4
GO:0070301	cellular response to hydrogen peroxide	5/387	99/18670	0.0550527	0.229633	0.185611	MDM2/STK25/PCNA/PDCD10/STK26	5
GO:0010721	negative regulation of cell development	12/387	344/18670	0.0557878	0.232415	0.187859	ACTN4/MDM2/TP53/MED1/CTNNA1/CRMP1/BCL11A/DPYSL3/DNM3/TP73/HMG20A/TNF	12
GO:0006284	base-excision repair	3/387	42/18670	0.0560112	0.233061	0.188382	TP53/PCNA/POLD1	3
GO:0031497	chromatin assembly	7/387	165/18670	0.056525	0.234913	0.189878	SART3/TP53/CENPC/RUVBL1/SMCHD1/KNL1/RBBP7	7
GO:0070498	interleukin-1-mediated signaling pathway	5/387	100/18670	0.0570123	0.236558	0.191208	RBX1/IRAK1/CHUK/IKBKB/IKBKG	5
GO:0042552	myelination	6/387	132/18670	0.0570596	0.236558	0.191208	FIG4/PIKFYVE/MTOR/TNFRSF1B/ILK/AKT1	6
GO:0010975	regulation of neuron projection development	16/387	499/18670	0.0571945	0.236829	0.191428	SF3A2/FIG4/MDM2/DPYSL2/CRMP1/STK25/BCL11A/DPYSL3/MTOR/DNM3/STK24/DNM2/ILK/ZMYND8/ARF1/AKT1	16
GO:0000028	ribosomal small subunit assembly	2/387	19/18670	0.0581083	0.238587	0.192848	RPS14/RPS5	2
GO:0006448	regulation of translational elongation	2/387	19/18670	0.0581083	0.238587	0.192848	DPH2/EIF4A3	2
GO:0048025	negative regulation of mRNA splicing, via spliceosome	2/387	19/18670	0.0581083	0.238587	0.192848	SRSF9/SRSF12	2
GO:0060252	positive regulation of glial cell proliferation	2/387	19/18670	0.0581083	0.238587	0.192848	MTOR/TNF	2
GO:0072576	liver morphogenesis	2/387	19/18670	0.0581083	0.238587	0.192848	MED1/LIMS2	2
GO:1990182	exosomal secretion	2/387	19/18670	0.0581083	0.238587	0.192848	TSG101/COPS5	2
GO:2000010	positive regulation of protein localization to cell surface	2/387	19/18670	0.0581083	0.238587	0.192848	TNF/AKT1	2
GO:0031532	actin cytoskeleton reorganization	5/387	101/18670	0.0590115	0.240738	0.194587	RICTOR/PARVA/CDC42/PARVB/PARVG	5
GO:0048661	positive regulation of smooth muscle cell proliferation	5/387	101/18670	0.0590115	0.240738	0.194587	MDM2/MTOR/IRAK1/TNF/AKT1	5
GO:0097006	regulation of plasma lipoprotein particle levels	5/387	101/18670	0.0590115	0.240738	0.194587	AP2S1/AP2M1/AP2A2/ARF1/AP2B1	5
GO:1903426	regulation of reactive oxygen species biosynthetic process	5/387	101/18670	0.0590115	0.240738	0.194587	RAC1/MTOR/DNM2/TNF/AKT1	5
GO:0000413	protein peptidyl-prolyl isomerization	3/387	43/18670	0.059322	0.240738	0.194587	PPIH/PPIL1/PPIA	3
GO:0032459	regulation of protein oligomerization	3/387	43/18670	0.059322	0.240738	0.194587	CRBN/TP53/RHOC	3
GO:0045197	establishment or maintenance of epithelial cell apical/basal polarity	3/387	43/18670	0.059322	0.240738	0.194587	ANK1/ILK/CDC42	3
GO:0071364	cellular response to epidermal growth factor stimulus	3/387	43/18670	0.059322	0.240738	0.194587	MED1/PDPK1/AKT1	3
GO:1901985	positive regulation of protein acetylation	3/387	43/18670	0.059322	0.240738	0.194587	TADA2B/KAT5/RUVBL2	3
GO:0043122	regulation of I-kappaB kinase/NF-kappaB signaling	9/387	237/18670	0.0593379	0.240738	0.194587	RHOC/TRIM25/PDPK1/IRAK1/CHUK/TNF/IKBKB/AKT1/IKBKG	9
GO:0070997	neuron death	12/387	348/18670	0.0597971	0.242313	0.19586	TP53/TP53BP2/PDPK1/MTOR/TNFRSF1B/PICALM/SRPK2/ILK/TNF/AKT1/AP2B1/IKBKG	12
GO:0007272	ensheathment of neurons	6/387	134/18670	0.0605002	0.244292	0.197459	FIG4/PIKFYVE/MTOR/TNFRSF1B/ILK/AKT1	6
GO:0008366	axon ensheathment	6/387	134/18670	0.0605002	0.244292	0.197459	FIG4/PIKFYVE/MTOR/TNFRSF1B/ILK/AKT1	6
GO:0018210	peptidyl-threonine modification	6/387	134/18670	0.0605002	0.244292	0.197459	RPTOR/PDPK1/MTOR/CSNK1E/TAF1/AKT1	6
GO:2000146	negative regulation of cell motility	12/387	349/18670	0.0608286	0.245328	0.198297	VCL/DLC1/CTNNA1/DPYSL3/STK24/PDCD10/CORO1B/STK26/ILK/ZMYND8/AKT1/EPPK1	12
GO:2000379	positive regulation of reactive oxygen species metabolic process	5/387	102/18670	0.0610504	0.245932	0.198785	TP53/MTOR/DNM2/TNF/AKT1	5
GO:0032970	regulation of actin filament-based process	13/387	388/18670	0.0618244	0.248756	0.201067	PXN/DLC1/RHOC/RICTOR/FRMD6/RAC1/MTOR/CORO1B/ILK/CDC42/LATS1/ARF1/MLST8	13
GO:0001889	liver development	6/387	135/18670	0.0622658	0.250036	0.202102	PCK2/TAF10/MED1/LIMS2/UPF2/PCNA	6
GO:0035019	somatic stem cell population maintenance	4/387	72/18670	0.0623625	0.250036	0.202102	VPS72/CUL4A/POLR2H/POLR2E	4
GO:1903747	regulation of establishment of protein localization to mitochondrion	4/387	72/18670	0.0623625	0.250036	0.202102	TP53/TP53BP2/TP73/UBE2L3	4
GO:0051100	negative regulation of binding	7/387	169/18670	0.0626384	0.250304	0.202319	PER2/EIF4A3/CRMP1/CSNK1E/TAF1/AKT1/RUVBL2	7
GO:0003197	endocardial cushion development	3/387	44/18670	0.0627227	0.250304	0.202319	SNAI1/MDM2/MDM4	3
GO:0060999	positive regulation of dendritic spine development	3/387	44/18670	0.0627227	0.250304	0.202319	MTOR/ZMYND8/ARF1	3
GO:1901028	regulation of mitochondrial outer membrane permeabilization involved in apoptotic signaling pathway	3/387	44/18670	0.0627227	0.250304	0.202319	TP53/TP53BP2/TP73	3
GO:1902905	positive regulation of supramolecular fiber organization	8/387	204/18670	0.0628429	0.25041	0.202405	PXN/RHOC/RICTOR/RAC1/MTOR/CORO1B/CDC42/ARF1	8
GO:1905269	positive regulation of chromatin organization	5/387	103/18670	0.0631288	0.25041	0.202405	SART3/SNW1/TP53/TADA2B/RUVBL2	5
GO:0002374	cytokine secretion involved in immune response	2/387	20/18670	0.0637034	0.25041	0.202405	TNFRSF1B/TNF	2
GO:0003323	type B pancreatic cell development	2/387	20/18670	0.0637034	0.25041	0.202405	RHEB/PDPK1	2
GO:0007549	dosage compensation	2/387	20/18670	0.0637034	0.25041	0.202405	SMCHD1/UPF1	2
GO:0032462	regulation of protein homooligomerization	2/387	20/18670	0.0637034	0.25041	0.202405	CRBN/RHOC	2
GO:0042276	error-prone translesion synthesis	2/387	20/18670	0.0637034	0.25041	0.202405	REV1/PCNA	2
GO:0046931	pore complex assembly	2/387	20/18670	0.0637034	0.25041	0.202405	CCT8/CCT3	2
GO:0060261	positive regulation of transcription initiation from RNA polymerase II promoter	2/387	20/18670	0.0637034	0.25041	0.202405	TP53/TAF1	2
GO:0070828	heterochromatin organization	2/387	20/18670	0.0637034	0.25041	0.202405	SNAI1/SMCHD1	2
GO:0070987	error-free translesion synthesis	2/387	20/18670	0.0637034	0.25041	0.202405	REV1/PCNA	2
GO:0097734	extracellular exosome biogenesis	2/387	20/18670	0.0637034	0.25041	0.202405	TSG101/COPS5	2
GO:1902993	positive regulation of amyloid precursor protein catabolic process	2/387	20/18670	0.0637034	0.25041	0.202405	PICALM/TNF	2
GO:0045814	negative regulation of gene expression, epigenetic	6/387	136/18670	0.0640616	0.251528	0.203308	EPC1/SMCHD1/MORF4L1/RBBP7/MORF4L2/MBD3L1	6
GO:0009988	cell-cell recognition	4/387	73/18670	0.0649494	0.254429	0.205653	CCT5/CCT8/CCT3/TCP1	4
GO:1901983	regulation of protein acetylation	4/387	73/18670	0.0649494	0.254429	0.205653	TADA2B/TAF7/KAT5/RUVBL2	4
GO:0046822	regulation of nucleocytoplasmic transport	5/387	104/18670	0.0652467	0.254716	0.205885	RBM22/MDM2/TP53/NCBP2/DMAP1	5
GO:0071887	leukocyte apoptotic process	5/387	104/18670	0.0652467	0.254716	0.205885	TP53/TCP1/RPS6/IRF7/AKT1	5
GO:1901800	positive regulation of proteasomal protein catabolic process	5/387	104/18670	0.0652467	0.254716	0.205885	RBX1/MDM2/CSNK1E/TAF1/AKT1	5
GO:0006109	regulation of carbohydrate metabolic process	8/387	206/18670	0.0657312	0.256314	0.207177	CRY1/TP53/DDB1/MTOR/CLK2/EIF6/PDK1/AKT1	8
GO:0003205	cardiac chamber development	7/387	171/18670	0.0658405	0.256447	0.207285	MDM2/TP53/MED1/PARVA/MDM4/DNM2/AP2B1	7
GO:0016574	histone ubiquitination	3/387	45/18670	0.066212	0.257014	0.207742	DDB2/DDB1/ATXN7L3	3
GO:0031018	endocrine pancreas development	3/387	45/18670	0.066212	0.257014	0.207742	RHEB/PDPK1/AKT1	3
GO:0070316	regulation of G0 to G1 transition	3/387	45/18670	0.066212	0.257014	0.207742	EPC1/MED1/RBBP7	3
GO:0033138	positive regulation of peptidyl-serine phosphorylation	5/387	105/18670	0.0674041	0.261344	0.211242	RPTOR/PDCD10/TNF/LATS1/AKT1	5
GO:0060998	regulation of dendritic spine development	4/387	74/18670	0.0675916	0.261477	0.21135	MTOR/DNM3/ZMYND8/ARF1	4
GO:1900006	positive regulation of dendrite development	4/387	74/18670	0.0675916	0.261477	0.21135	MTOR/ILK/ZMYND8/ARF1	4
GO:0061008	hepaticobiliary system development	6/387	138/18670	0.0677438	0.261769	0.211586	PCK2/TAF10/MED1/LIMS2/UPF2/PCNA	6
GO:0007623	circadian rhythm	8/387	208/18670	0.0687005	0.263696	0.213143	CRY1/BHLHE41/PER2/TP53/DDB1/MTA1/MTOR/CSNK1E	8
GO:0002029	desensitization of G protein-coupled receptor signaling pathway	2/387	21/18670	0.0694713	0.263696	0.213143	DNM1/DNM2	2
GO:0003283	atrial septum development	2/387	21/18670	0.0694713	0.263696	0.213143	MDM2/MDM4	2
GO:0006907	pinocytosis	2/387	21/18670	0.0694713	0.263696	0.213143	ACTN4/DNM2	2
GO:0007035	vacuolar acidification	2/387	21/18670	0.0694713	0.263696	0.213143	TCIRG1/ATP6V0D2	2
GO:0022401	negative adaptation of signaling pathway	2/387	21/18670	0.0694713	0.263696	0.213143	DNM1/DNM2	2
GO:0035162	embryonic hemopoiesis	2/387	21/18670	0.0694713	0.263696	0.213143	MED1/STK3	2
GO:0035357	peroxisome proliferator activated receptor signaling pathway	2/387	21/18670	0.0694713	0.263696	0.213143	ACTN4/MED1	2
GO:2000114	regulation of establishment of cell polarity	2/387	21/18670	0.0694713	0.263696	0.213143	RAP1B/RICTOR	2
GO:2000678	negative regulation of transcription regulatory region DNA binding	2/387	21/18670	0.0694713	0.263696	0.213143	PER2/TAF1	2
GO:0042136	neurotransmitter biosynthetic process	5/387	106/18670	0.0696007	0.263696	0.213143	RAC1/MTOR/DNM2/TNF/AKT1	5
GO:0044774	mitotic DNA integrity checkpoint	5/387	106/18670	0.0696007	0.263696	0.213143	SYF2/MDM2/TP53/MDM4/PCNA	5
GO:1901989	positive regulation of cell cycle phase transition	5/387	106/18670	0.0696007	0.263696	0.213143	MDM2/RPTOR/CUL4A/PLRG1/AKT1	5
GO:0033135	regulation of peptidyl-serine phosphorylation	6/387	139/18670	0.0696302	0.263696	0.213143	RICTOR/RPTOR/PDCD10/TNF/LATS1/AKT1	6
GO:0005978	glycogen biosynthetic process	3/387	46/18670	0.0697882	0.263696	0.213143	PER2/MTOR/AKT1	3
GO:0009250	glucan biosynthetic process	3/387	46/18670	0.0697882	0.263696	0.213143	PER2/MTOR/AKT1	3
GO:0030490	maturation of SSU-rRNA	3/387	46/18670	0.0697882	0.263696	0.213143	RRS1/RPS14/LSM6	3
GO:0035088	establishment or maintenance of apical/basal cell polarity	3/387	46/18670	0.0697882	0.263696	0.213143	ANK1/ILK/CDC42	3
GO:0048512	circadian behavior	3/387	46/18670	0.0697882	0.263696	0.213143	TP53/MTA1/MTOR	3
GO:0061245	establishment or maintenance of bipolar cell polarity	3/387	46/18670	0.0697882	0.263696	0.213143	ANK1/ILK/CDC42	3
GO:0040013	negative regulation of locomotion	13/387	396/18670	0.0701073	0.264609	0.213881	VCL/DLC1/CTNNA1/TRIM25/DPYSL3/STK24/PDCD10/CORO1B/STK26/ILK/ZMYND8/AKT1/EPPK1	13
GO:0003281	ventricular septum development	4/387	75/18670	0.0702888	0.265	0.214198	MDM2/MDM4/DNM2/AP2B1	4
GO:0010256	endomembrane system organization	14/387	438/18670	0.0733605	0.27556	0.222733	TSG101/LAMTOR1/PPP2R1A/MVB12A/PPP2R2A/STK25/KNL1/DNM1/VPS28/DNM2/PDCD10/CDC42/PPP2CA/AKT1	14
GO:0007622	rhythmic behavior	3/387	47/18670	0.0734499	0.27556	0.222733	TP53/MTA1/MTOR	3
GO:0070231	T cell apoptotic process	3/387	47/18670	0.0734499	0.27556	0.222733	TP53/RPS6/AKT1	3
GO:0070849	response to epidermal growth factor	3/387	47/18670	0.0734499	0.27556	0.222733	MED1/PDPK1/AKT1	3
GO:0001738	morphogenesis of a polarized epithelium	6/387	141/18670	0.0734935	0.27556	0.222733	AP2S1/AP2M1/AP2A2/RAC1/CDC42/AP2B1	6
GO:0006275	regulation of DNA replication	5/387	108/18670	0.0741112	0.277267	0.224113	TP53/PPP2R1A/RAC1/PCNA/PPP2CA	5
GO:0030004	cellular monovalent inorganic cation homeostasis	5/387	108/18670	0.0741112	0.277267	0.224113	ATP6V1D/ATP6V1B1/ATP6V1E1/TCIRG1/ATP6V0D2	5
GO:0001936	regulation of endothelial cell proliferation	7/387	176/18670	0.0742717	0.277563	0.224352	RICTOR/RPTOR/PDPK1/MTOR/PDCD10/TNF/AKT1	7
GO:0051403	stress-activated MAPK cascade	10/387	286/18670	0.0753807	0.278435	0.225057	STK25/COPS5/IRAK1/CHUK/PDCD10/TNF/STK3/IKBKB/AKT1/IKBKG	10
GO:0000469	cleavage involved in rRNA processing	2/387	22/18670	0.0754027	0.278435	0.225057	RRS1/BOP1	2
GO:0006925	inflammatory cell apoptotic process	2/387	22/18670	0.0754027	0.278435	0.225057	TCP1/IRF7	2
GO:0023058	adaptation of signaling pathway	2/387	22/18670	0.0754027	0.278435	0.225057	DNM1/DNM2	2
GO:0032069	regulation of nuclease activity	2/387	22/18670	0.0754027	0.278435	0.225057	PCNA/AKT1	2
GO:0032727	positive regulation of interferon-alpha production	2/387	22/18670	0.0754027	0.278435	0.225057	CHUK/IRF7	2
GO:0035024	negative regulation of Rho protein signal transduction	2/387	22/18670	0.0754027	0.278435	0.225057	RASIP1/DLC1	2
GO:0042359	vitamin D metabolic process	2/387	22/18670	0.0754027	0.278435	0.225057	SNAI1/TNF	2
GO:0045943	positive regulation of transcription by RNA polymerase I	2/387	22/18670	0.0754027	0.278435	0.225057	MTOR/TAF1	2
GO:0051000	positive regulation of nitric-oxide synthase activity	2/387	22/18670	0.0754027	0.278435	0.225057	TNF/AKT1	2
GO:0140112	extracellular vesicle biogenesis	2/387	22/18670	0.0754027	0.278435	0.225057	TSG101/COPS5	2
GO:0001959	regulation of cytokine-mediated signaling pathway	7/387	177/18670	0.0760309	0.280451	0.226687	MED1/IRAK1/CHUK/IRF7/TNF/IKBKB/IKBKG	7
GO:0016050	vesicle organization	11/387	325/18670	0.0769479	0.283527	0.229173	TSG101/LAMTOR1/AP2M1/MVB12A/KNL1/DNM3/DNM1/VPS28/DNM2/PICALM/ARF1	11
GO:0006111	regulation of gluconeogenesis	3/387	48/18670	0.0771955	0.283826	0.229415	CRY1/DDB1/CLK2	3
GO:0045912	negative regulation of carbohydrate metabolic process	3/387	48/18670	0.0771955	0.283826	0.229415	CRY1/TP53/CLK2	3
GO:0046677	response to antibiotic	11/387	327/18670	0.0795423	0.29214	0.236135	MDM2/TP53/STK25/EIF4EBP1/CHUK/DMAP1/STK24/PCNA/PDCD10/STK26/RPL23	11
GO:0043900	regulation of multi-organism process	13/387	405/18670	0.0802585	0.294454	0.238005	TSG101/SNW1/DDB1/PPIH/PABPC1/TRIM25/PPP2R1A/TAF11/SRPK2/TNF/POLR2H/PPIA/POLR2E	13
GO:0051650	establishment of vesicle localization	10/387	290/18670	0.0809206	0.296564	0.23971	AP1M2/RAP1B/ACTN4/DYNC1H1/DNM3/DNM1/DNM2/PICALM/ARF1/IKBKG	10
GO:0051205	protein insertion into membrane	3/387	49/18670	0.0810233	0.296622	0.239757	TP53/TP53BP2/TP73	3
GO:0050995	negative regulation of lipid catabolic process	2/387	23/18670	0.0814881	0.29668	0.239804	TNF/AKT1	2
GO:0051043	regulation of membrane protein ectodomain proteolysis	2/387	23/18670	0.0814881	0.29668	0.239804	TNFRSF1B/TNF	2
GO:0071305	cellular response to vitamin D	2/387	23/18670	0.0814881	0.29668	0.239804	SNW1/MED1	2
GO:0071901	negative regulation of protein serine/threonine kinase activity	6/387	145/18670	0.0815803	0.29668	0.239804	RASIP1/RPTOR/PPP2R1A/PPP2CA/LATS1/AKT1	6
GO:1900034	regulation of cellular response to heat	4/387	79/18670	0.0816179	0.29668	0.239804	CREBBP/RPTOR/MTOR/MLST8	4
GO:1903312	negative regulation of mRNA metabolic process	4/387	79/18670	0.0816179	0.29668	0.239804	SRSF9/PABPC1/MTOR/SRSF12	4
GO:2000027	regulation of animal organ morphogenesis	9/387	253/18670	0.0816478	0.29668	0.239804	AP2S1/AP2M1/MED1/LIMS2/AP2A2/RAC1/CDC42/TNF/AP2B1	9
GO:0071356	cellular response to tumor necrosis factor	10/387	291/18670	0.0823438	0.29889	0.241591	ACTN4/CHUK/TNFRSF1B/ILK/TNF/IKBKB/LIMS1/AKT1/PRPF8/IKBKG	10
GO:0001938	positive regulation of endothelial cell proliferation	5/387	112/18670	0.0835974	0.302442	0.244461	RICTOR/RPTOR/PDPK1/MTOR/AKT1	5
GO:0006354	DNA-templated transcription, elongation	5/387	112/18670	0.0835974	0.302442	0.244461	NCBP2/POLR1C/TBP/POLR2H/POLR2E	5
GO:0042542	response to hydrogen peroxide	6/387	146/18670	0.0836767	0.302442	0.244461	MDM2/STK25/STK24/PCNA/PDCD10/STK26	6
GO:0051384	response to glucocorticoid	6/387	146/18670	0.0836767	0.302442	0.244461	PCK2/PAPPA/EIF4EBP1/PCNA/TNF/UBE2L3	6
GO:0005996	monosaccharide metabolic process	10/387	292/18670	0.0837822	0.302503	0.244511	CRY1/PCK2/PER2/TP53/DDB1/MTOR/CLK2/PDK1/TNF/AKT1	10
GO:0097061	dendritic spine organization	4/387	80/18670	0.084583	0.305071	0.246587	DNM3/CDC42/ZMYND8/ARF1	4
GO:0010001	glial cell differentiation	8/387	218/18670	0.0847665	0.30541	0.246861	PRPF19/RHEB/MTOR/TNFRSF1B/TP73/ILK/TNF/AKT1	8
GO:0002931	response to ischemia	3/387	50/18670	0.0849317	0.305683	0.247081	PER2/TP53/EIF4EBP1	3
GO:0002223	stimulatory C-type lectin receptor signaling pathway	5/387	113/18670	0.0860648	0.309108	0.24985	CREBBP/PDPK1/CHUK/IKBKB/IKBKG	5
GO:0046620	regulation of organ growth	5/387	113/18670	0.0860648	0.309108	0.24985	MTOR/TP73/STK3/LATS1/AKT1	5
GO:0007584	response to nutrient	8/387	219/18670	0.086485	0.310291	0.250806	MDM2/SNW1/MED1/TRIM25/BCL11A/MTOR/PCNA/TAF1	8
GO:0038061	NIK/NF-kappaB signaling	7/387	183/18670	0.0870958	0.311119	0.251476	ACTN4/IRAK1/CHUK/ILK/TNF/LIMS1/AKT1	7
GO:0043487	regulation of RNA stability	7/387	183/18670	0.0870958	0.311119	0.251476	PABPC1/HNRNPM/MTOR/TNFRSF1B/ANP32A/AKT1/UPF1	7
GO:0061136	regulation of proteasomal protein catabolic process	7/387	183/18670	0.0870958	0.311119	0.251476	RBX1/MDM2/RPL11/TAF9/CSNK1E/TAF1/AKT1	7
GO:0003181	atrioventricular valve morphogenesis	2/387	24/18670	0.0877189	0.311119	0.251476	MDM2/MDM4	2
GO:0009110	vitamin biosynthetic process	2/387	24/18670	0.0877189	0.311119	0.251476	SNAI1/TNF	2
GO:0032878	regulation of establishment or maintenance of cell polarity	2/387	24/18670	0.0877189	0.311119	0.251476	RAP1B/RICTOR	2
GO:0033119	negative regulation of RNA splicing	2/387	24/18670	0.0877189	0.311119	0.251476	SRSF9/SRSF12	2
GO:0045606	positive regulation of epidermal cell differentiation	2/387	24/18670	0.0877189	0.311119	0.251476	MED1/NCOA3	2
GO:0046135	pyrimidine nucleoside catabolic process	2/387	24/18670	0.0877189	0.311119	0.251476	DPYS/CDA	2
GO:0046426	negative regulation of JAK-STAT cascade	2/387	24/18670	0.0877189	0.311119	0.251476	PPP2R1A/PPP2CA	2
GO:1903421	regulation of synaptic vesicle recycling	2/387	24/18670	0.0877189	0.311119	0.251476	DNM3/DNM1	2
GO:0006979	response to oxidative stress	14/387	451/18670	0.08796	0.311651	0.251905	MDM2/PXN/TP53/HNRNPM/STK25/CHUK/STK24/PCNA/DNM2/PDK1/PDCD10/STK26/TNF/AKT1	14
GO:0001954	positive regulation of cell-matrix adhesion	3/387	51/18670	0.088919	0.314671	0.254346	RAC1/ILK/LIMS1	3
GO:0030336	negative regulation of cell migration	11/387	334/18670	0.0890505	0.314671	0.254346	VCL/DLC1/DPYSL3/STK24/PDCD10/CORO1B/STK26/ILK/ZMYND8/AKT1/EPPK1	11
GO:0045088	regulation of innate immune response	14/387	452/18670	0.0891541	0.314671	0.254346	POLR3B/CREBBP/MED1/POLR3C/PDPK1/IRAK1/CHUK/POLR3F/IRF7/POLR3D/UBE2D2/POLR3G/IKBKB/IKBKG	14
GO:0051098	regulation of binding	12/387	373/18670	0.0891813	0.314671	0.254346	CRBN/PER2/EIF4A3/TAF10/CRMP1/RPL11/CSNK1E/TAF1/PPP2CA/STK3/AKT1/RUVBL2	12
GO:0050773	regulation of dendrite development	6/387	149/18670	0.0901436	0.31741	0.25656	BCL11A/MTOR/DNM3/ILK/ZMYND8/ARF1	6
GO:0051092	positive regulation of NF-kappaB transcription factor activity	6/387	149/18670	0.0901436	0.31741	0.25656	TRIM25/IRAK1/CHUK/TNF/IKBKB/IKBKG	6
GO:1902275	regulation of chromatin organization	7/387	185/18670	0.0909773	0.320015	0.258666	SART3/SNW1/TP53/TADA3/TADA2B/TAF7/RUVBL2	7
GO:0003007	heart morphogenesis	9/387	259/18670	0.0911641	0.320342	0.25893	SNAI1/MDM2/TP53/DLC1/MED1/PARVA/MTOR/MDM4/ILK	9
GO:0006998	nuclear envelope organization	3/387	52/18670	0.0929835	0.325729	0.263284	PPP2R1A/PPP2R2A/PPP2CA	3
GO:0031529	ruffle organization	3/387	52/18670	0.0929835	0.325729	0.263284	RAC1/MTOR/CORO1B	3
GO:0072132	mesenchyme morphogenesis	3/387	52/18670	0.0929835	0.325729	0.263284	SNAI1/MDM2/MDM4	3
GO:0043405	regulation of MAP kinase activity	11/387	337/18670	0.0933295	0.325911	0.263432	TSG101/PPP2R1A/LAMTOR2/IRAK1/TP73/PDCD10/ILK/TNF/PPP2CA/LAMTOR3/IKBKG	11
GO:0002220	innate immune response activating cell surface receptor signaling pathway	5/387	116/18670	0.0936932	0.325911	0.263432	CREBBP/PDPK1/CHUK/IKBKB/IKBKG	5
GO:0006304	DNA modification	5/387	116/18670	0.0936932	0.325911	0.263432	ALKBH3/ASCC1/ASCC3/DMAP1/ASCC2	5
GO:0002068	glandular epithelial cell development	2/387	25/18670	0.0940863	0.325911	0.263432	RHEB/PDPK1	2
GO:0003309	type B pancreatic cell differentiation	2/387	25/18670	0.0940863	0.325911	0.263432	RHEB/PDPK1	2
GO:0009299	mRNA transcription	2/387	25/18670	0.0940863	0.325911	0.263432	TP53/MED1	2
GO:0032461	positive regulation of protein oligomerization	2/387	25/18670	0.0940863	0.325911	0.263432	TP53/RHOC	2
GO:0032509	endosome transport via multivesicular body sorting pathway	2/387	25/18670	0.0940863	0.325911	0.263432	MVB12A/VPS28	2
GO:0033522	histone H2A ubiquitination	2/387	25/18670	0.0940863	0.325911	0.263432	DDB2/DDB1	2
GO:0051894	positive regulation of focal adhesion assembly	2/387	25/18670	0.0940863	0.325911	0.263432	RAC1/LIMS1	2
GO:0060561	apoptotic process involved in morphogenesis	2/387	25/18670	0.0940863	0.325911	0.263432	PPP2R1B/TNFRSF1B	2
GO:0097191	extrinsic apoptotic signaling pathway	8/387	224/18670	0.0953807	0.33006	0.266785	CTNNA1/PPP2R1B/PPP2R1A/PDPK1/TNFRSF1B/TNF/STK3/AKT1	8
GO:1901222	regulation of NIK/NF-kappaB signaling	5/387	117/18670	0.0963106	0.33294	0.269113	ACTN4/IRAK1/ILK/TNF/LIMS1	5
GO:0001890	placenta development	6/387	152/18670	0.0968746	0.333718	0.269742	SNAI1/MED1/PLAC1/RPS6/STK3/AKT1	6
GO:0048489	synaptic vesicle transport	6/387	152/18670	0.0968746	0.333718	0.269742	RAP1B/DNM3/DNM1/DNM2/PICALM/ARF1	6
GO:0097480	establishment of synaptic vesicle localization	6/387	152/18670	0.0968746	0.333718	0.269742	RAP1B/DNM3/DNM1/DNM2/PICALM/ARF1	6
GO:0035065	regulation of histone acetylation	3/387	53/18670	0.0971234	0.333718	0.269742	TADA2B/TAF7/RUVBL2	3
GO:0045661	regulation of myoblast differentiation	3/387	53/18670	0.0971234	0.333718	0.269742	TRIP4/ILK/TNF	3
GO:0045744	negative regulation of G protein-coupled receptor signaling pathway	3/387	53/18670	0.0971234	0.333718	0.269742	CRY1/DNM1/DNM2	3
GO:0045665	negative regulation of neuron differentiation	8/387	225/18670	0.0972203	0.333718	0.269742	MDM2/MED1/CRMP1/BCL11A/DPYSL3/DNM3/TP73/HMG20A	8
GO:0010769	regulation of cell morphogenesis involved in differentiation	10/387	301/18670	0.0974167	0.334056	0.270015	ACTN4/DPYSL2/STK25/LIMS2/RAC1/DNM3/DNM2/ILK/CDC42/LIMS1	10
GO:0042133	neurotransmitter metabolic process	6/387	153/18670	0.0991764	0.339408	0.274341	DPYS/RAC1/MTOR/DNM2/TNF/AKT1	6
GO:0090316	positive regulation of intracellular protein transport	6/387	153/18670	0.0991764	0.339408	0.274341	RBM22/MDM2/TP53/DMAP1/PDCD10/UBE2L3	6
GO:0002028	regulation of sodium ion transport	4/387	85/18670	0.100177	0.341479	0.276015	ACTN4/DNM2/ARF1/AKT1	4
GO:0045682	regulation of epidermis development	4/387	85/18670	0.100177	0.341479	0.276015	MED1/NCOA3/MYCL/TNF	4
GO:0002360	T cell lineage commitment	2/387	26/18670	0.100582	0.341479	0.276015	TP53/MTOR	2
GO:0003171	atrioventricular valve development	2/387	26/18670	0.100582	0.341479	0.276015	MDM2/MDM4	2
GO:0022011	myelination in peripheral nervous system	2/387	26/18670	0.100582	0.341479	0.276015	ILK/AKT1	2
GO:0031645	negative regulation of neurological system process	2/387	26/18670	0.100582	0.341479	0.276015	FIG4/EIF4A3	2
GO:0032292	peripheral nervous system axon ensheathment	2/387	26/18670	0.100582	0.341479	0.276015	ILK/AKT1	2
GO:0051125	regulation of actin nucleation	2/387	26/18670	0.100582	0.341479	0.276015	CORO1B/ARF1	2
GO:0045747	positive regulation of Notch signaling pathway	3/387	54/18670	0.101337	0.343017	0.277258	SNW1/CREBBP/PDCD10	3
GO:0050994	regulation of lipid catabolic process	3/387	54/18670	0.101337	0.343017	0.277258	MTOR/TNF/AKT1	3
GO:0097345	mitochondrial outer membrane permeabilization	3/387	54/18670	0.101337	0.343017	0.277258	TP53/TP53BP2/TP73	3
GO:0007173	epidermal growth factor receptor signaling pathway	5/387	119/18670	0.101656	0.343756	0.277855	TSG101/MVB12A/PDPK1/CDC42/AKT1	5
GO:0001935	endothelial cell proliferation	7/387	191/18670	0.103195	0.347741	0.281077	RICTOR/RPTOR/PDPK1/MTOR/PDCD10/TNF/AKT1	7
GO:0006333	chromatin assembly or disassembly	7/387	191/18670	0.103195	0.347741	0.281077	SART3/TP53/CENPC/RUVBL1/SMCHD1/KNL1/RBBP7	7
GO:0009896	positive regulation of catabolic process	13/387	423/18670	0.103252	0.347741	0.281077	RBX1/MDM2/DDB1/PABPC1/KAT5/TNFRSF1B/VPS28/CSNK1E/TNF/TAF1/AKT1/UPF1/IKBKG	13
GO:0006303	double-strand break repair via nonhomologous end joining	4/387	86/18670	0.103446	0.347741	0.281077	PRPF19/SMCHD1/KAT5/POLA1	4
GO:0034637	cellular carbohydrate biosynthetic process	4/387	86/18670	0.103446	0.347741	0.281077	PCK2/PER2/MTOR/AKT1	4
GO:0042058	regulation of epidermal growth factor receptor signaling pathway	4/387	86/18670	0.103446	0.347741	0.281077	TSG101/MVB12A/CDC42/AKT1	4
GO:2001236	regulation of extrinsic apoptotic signaling pathway	6/387	155/18670	0.103866	0.348811	0.281941	CTNNA1/PPP2R1B/PPP2R1A/TNF/STK3/AKT1	6
GO:0017015	regulation of transforming growth factor beta receptor signaling pathway	5/387	120/18670	0.104383	0.349857	0.282787	SNW1/CREBBP/TP53/PDPK1/DNM2	5
GO:1903052	positive regulation of proteolysis involved in cellular protein catabolic process	5/387	120/18670	0.104383	0.349857	0.282787	RBX1/MDM2/CSNK1E/TAF1/AKT1	5
GO:0051648	vesicle localization	10/387	306/18670	0.105525	0.353316	0.285583	AP1M2/RAP1B/ACTN4/DYNC1H1/DNM3/DNM1/DNM2/PICALM/ARF1/IKBKG	10
GO:0002011	morphogenesis of an epithelial sheet	3/387	55/18670	0.105622	0.353316	0.285583	RHOC/MTOR/PDCD10	3
GO:0030856	regulation of epithelial cell differentiation	6/387	156/18670	0.106254	0.355082	0.28701	RHEB/MED1/NCOA3/MYCL/TNF/IKBKB	6
GO:0001892	embryonic placenta development	4/387	87/18670	0.106763	0.355798	0.287589	SNAI1/MED1/STK3/AKT1	4
GO:0000188	inactivation of MAPK activity	2/387	27/18670	0.107198	0.355798	0.287589	PPP2R1A/PPP2CA	2
GO:0009651	response to salt stress	2/387	27/18670	0.107198	0.355798	0.287589	TP53/TNF	2
GO:0035883	enteroendocrine cell differentiation	2/387	27/18670	0.107198	0.355798	0.287589	RHEB/PDPK1	2
GO:0043921	modulation by host of viral transcription	2/387	27/18670	0.107198	0.355798	0.287589	SNW1/TAF11	2
GO:0052472	modulation by host of symbiont transcription	2/387	27/18670	0.107198	0.355798	0.287589	SNW1/TAF11	2
GO:2000144	positive regulation of DNA-templated transcription, initiation	2/387	27/18670	0.107198	0.355798	0.287589	TP53/TAF1	2
GO:0007249	I-kappaB kinase/NF-kappaB signaling	9/387	269/18670	0.108415	0.359486	0.29057	RHOC/TRIM25/PDPK1/IRAK1/CHUK/TNF/IKBKB/AKT1/IKBKG	9
GO:0042326	negative regulation of phosphorylation	14/387	468/18670	0.109646	0.362347	0.292882	RASIP1/TSG101/RPTOR/TAF7/PPP2R1A/PDPK1/MTOR/FGFR1OP/DYNLL1/ILK/PPP2CA/PRKRIP1/LATS1/AKT1	14
GO:1903409	reactive oxygen species biosynthetic process	5/387	122/18670	0.109945	0.362347	0.292882	RAC1/MTOR/DNM2/TNF/AKT1	5
GO:1903844	regulation of cellular response to transforming growth factor beta stimulus	5/387	122/18670	0.109945	0.362347	0.292882	SNW1/CREBBP/TP53/PDPK1/DNM2	5
GO:0090307	mitotic spindle assembly	3/387	56/18670	0.109977	0.362347	0.292882	KPNB1/BCCIP/ZNF207	3
GO:0098586	cellular response to virus	3/387	56/18670	0.109977	0.362347	0.292882	CHUK/IRF7/ARF1	3
GO:1903078	positive regulation of protein localization to plasma membrane	3/387	56/18670	0.109977	0.362347	0.292882	PDPK1/TNF/AKT1	3
GO:0106027	neuron projection organization	4/387	88/18670	0.110127	0.362347	0.292882	DNM3/CDC42/ZMYND8/ARF1	4
GO:2000177	regulation of neural precursor cell proliferation	4/387	88/18670	0.110127	0.362347	0.292882	TP53/CTNNA1/LIMS2/ILK	4
GO:0001933	negative regulation of protein phosphorylation	13/387	429/18670	0.111717	0.367176	0.296785	RASIP1/TSG101/RPTOR/TAF7/PPP2R1A/PDPK1/MTOR/FGFR1OP/ILK/PPP2CA/PRKRIP1/LATS1/AKT1	13
GO:2000377	regulation of reactive oxygen species metabolic process	7/387	195/18670	0.11181	0.367176	0.296785	TP53/RAC1/MTOR/EIF6/DNM2/TNF/AKT1	7
GO:0031440	regulation of mRNA 3'-end processing	2/387	28/18670	0.113927	0.371269	0.300094	SNRPA/NCBP2	2
GO:0032647	regulation of interferon-alpha production	2/387	28/18670	0.113927	0.371269	0.300094	CHUK/IRF7	2
GO:0032770	positive regulation of monooxygenase activity	2/387	28/18670	0.113927	0.371269	0.300094	TNF/AKT1	2
GO:0050686	negative regulation of mRNA processing	2/387	28/18670	0.113927	0.371269	0.300094	SRSF9/SRSF12	2
GO:0052312	modulation of transcription in other organism involved in symbiotic interaction	2/387	28/18670	0.113927	0.371269	0.300094	SNW1/TAF11	2
GO:1902003	regulation of amyloid-beta formation	2/387	28/18670	0.113927	0.371269	0.300094	PICALM/TNF	2
GO:1903792	negative regulation of anion transport	2/387	28/18670	0.113927	0.371269	0.300094	MTOR/AKT1	2
GO:1904994	regulation of leukocyte adhesion to vascular endothelial cell	2/387	28/18670	0.113927	0.371269	0.300094	IRAK1/TNF	2
GO:0010665	regulation of cardiac muscle cell apoptotic process	3/387	57/18670	0.114401	0.371394	0.300195	TP53/PDPK1/ILK	3
GO:0018208	peptidyl-proline modification	3/387	57/18670	0.114401	0.371394	0.300195	PPIH/PPIL1/PPIA	3
GO:0043525	positive regulation of neuron apoptotic process	3/387	57/18670	0.114401	0.371394	0.300195	TP53/SRPK2/TNF	3
GO:0060760	positive regulation of response to cytokine stimulus	3/387	57/18670	0.114401	0.371394	0.300195	MED1/TAF9/IRF7	3
GO:0034612	response to tumor necrosis factor	10/387	312/18670	0.115753	0.375428	0.303456	ACTN4/CHUK/TNFRSF1B/ILK/TNF/IKBKB/LIMS1/AKT1/PRPF8/IKBKG	10
GO:0051090	regulation of DNA-binding transcription factor activity	13/387	432/18670	0.116098	0.37619	0.304071	TAF12/TRIM25/COPS5/IRAK1/CHUK/GTF2A2/BUD31/TNF/TAF1/STK3/IKBKB/AKT1/IKBKG	13
GO:0002221	pattern recognition receptor signaling pathway	7/387	197/18670	0.116256	0.376344	0.304196	PDPK1/IRAK1/CHUK/IRF7/UBE2D2/IKBKB/IKBKG	7
GO:0030901	midbrain development	4/387	90/18670	0.116996	0.378022	0.305552	DYNLL1/CSNK1E/CDC42/TAF1	4
GO:0045132	meiotic chromosome segregation	4/387	90/18670	0.116996	0.378022	0.305552	NUF2/CENPC/BUB1/PPP2R1A	4
GO:0071216	cellular response to biotic stimulus	8/387	236/18670	0.118767	0.381619	0.30846	TP53/CDK19/IRAK1/TNFRSF1B/TNF/AKT1/PRPF8/UPF1	8
GO:0031663	lipopolysaccharide-mediated signaling pathway	3/387	58/18670	0.11889	0.381619	0.30846	IRAK1/TNF/AKT1	3
GO:0071385	cellular response to glucocorticoid stimulus	3/387	58/18670	0.11889	0.381619	0.30846	PCK2/EIF4EBP1/UBE2L3	3
GO:0014909	smooth muscle cell migration	4/387	91/18670	0.120499	0.381619	0.30846	MDM2/PARVA/CORO1B/ILK	4
GO:0060333	interferon-gamma-mediated signaling pathway	4/387	91/18670	0.120499	0.381619	0.30846	TP53/MED1/TRIM25/IRF7	4
GO:0000083	regulation of transcription involved in G1/S transition of mitotic cell cycle	2/387	29/18670	0.120761	0.381619	0.30846	POLA1/PCNA	2
GO:0000132	establishment of mitotic spindle orientation	2/387	29/18670	0.120761	0.381619	0.30846	NDC80/BCCIP	2
GO:0000395	mRNA 5'-splice site recognition	2/387	29/18670	0.120761	0.381619	0.30846	SNRPC/SRSF12	2
GO:0005979	regulation of glycogen biosynthetic process	2/387	29/18670	0.120761	0.381619	0.30846	MTOR/AKT1	2
GO:0010962	regulation of glucan biosynthetic process	2/387	29/18670	0.120761	0.381619	0.30846	MTOR/AKT1	2
GO:0014044	Schwann cell development	2/387	29/18670	0.120761	0.381619	0.30846	ILK/AKT1	2
GO:0030511	positive regulation of transforming growth factor beta receptor signaling pathway	2/387	29/18670	0.120761	0.381619	0.30846	SNW1/CREBBP	2
GO:0031063	regulation of histone deacetylation	2/387	29/18670	0.120761	0.381619	0.30846	TP53/TADA3	2
GO:0033032	regulation of myeloid cell apoptotic process	2/387	29/18670	0.120761	0.381619	0.30846	TCP1/IRF7	2
GO:0045980	negative regulation of nucleotide metabolic process	2/387	29/18670	0.120761	0.381619	0.30846	TP53/CDA	2
GO:0048261	negative regulation of receptor-mediated endocytosis	2/387	29/18670	0.120761	0.381619	0.30846	RAC1/PICALM	2
GO:0060765	regulation of androgen receptor signaling pathway	2/387	29/18670	0.120761	0.381619	0.30846	BUD31/TAF1	2
GO:0061099	negative regulation of protein tyrosine kinase activity	2/387	29/18670	0.120761	0.381619	0.30846	TSG101/FGFR1OP	2
GO:1903846	positive regulation of cellular response to transforming growth factor beta stimulus	2/387	29/18670	0.120761	0.381619	0.30846	SNW1/CREBBP	2
GO:2000171	negative regulation of dendrite development	2/387	29/18670	0.120761	0.381619	0.30846	BCL11A/DNM3	2
GO:2000765	regulation of cytoplasmic translation	2/387	29/18670	0.120761	0.381619	0.30846	DPH2/MTOR	2
GO:0007179	transforming growth factor beta receptor signaling pathway	7/387	199/18670	0.120794	0.381619	0.30846	SNW1/CREBBP/PXN/TP53/FERMT2/PDPK1/DNM2	7
GO:0017038	protein import	7/387	199/18670	0.120794	0.381619	0.30846	RBM22/TP53/KPNB1/MED1/DMAP1/RPL23/AKT1	7
GO:0031032	actomyosin structure organization	7/387	199/18670	0.120794	0.381619	0.30846	PXN/DLC1/RHOC/FRMD6/RAC1/MTOR/CDC42	7
GO:0031960	response to corticosteroid	6/387	162/18670	0.121168	0.382446	0.309129	PCK2/PAPPA/EIF4EBP1/PCNA/TNF/UBE2L3	6
GO:0010639	negative regulation of organelle organization	12/387	395/18670	0.121335	0.382619	0.309268	NDC80/TP53/DYNC1LI1/DLC1/BUB1/TAF7/BUB3/DNM2/CORO1B/ZNF207/IK/AKT1	12
GO:0001885	endothelial cell development	3/387	59/18670	0.123444	0.387838	0.313487	RAP1B/TNF/IKBKB	3
GO:0010662	regulation of striated muscle cell apoptotic process	3/387	59/18670	0.123444	0.387838	0.313487	TP53/PDPK1/ILK	3
GO:0070527	platelet aggregation	3/387	59/18670	0.123444	0.387838	0.313487	VCL/TLN1/ILK	3
GO:2000756	regulation of peptidyl-lysine acetylation	3/387	59/18670	0.123444	0.387838	0.313487	TADA2B/TAF7/RUVBL2	3
GO:0097479	synaptic vesicle localization	6/387	163/18670	0.123749	0.388439	0.313972	RAP1B/DNM3/DNM1/DNM2/PICALM/ARF1	6
GO:0007088	regulation of mitotic nuclear division	6/387	164/18670	0.126358	0.396142	0.320198	NDC80/DYNC1LI1/BUB1/BUB3/ZNF207/IK	6
GO:0033273	response to vitamin	4/387	93/18670	0.127639	0.396142	0.320198	MDM2/SNW1/MED1/TRIM25	4
GO:1901184	regulation of ERBB signaling pathway	4/387	93/18670	0.127639	0.396142	0.320198	TSG101/MVB12A/CDC42/AKT1	4
GO:1901655	cellular response to ketone	4/387	93/18670	0.127639	0.396142	0.320198	PCK2/EIF4EBP1/CDC5L/AKT1	4
GO:0032607	interferon-alpha production	2/387	30/18670	0.127692	0.396142	0.320198	CHUK/IRF7	2
GO:0035066	positive regulation of histone acetylation	2/387	30/18670	0.127692	0.396142	0.320198	TADA2B/RUVBL2	2
GO:0046320	regulation of fatty acid oxidation	2/387	30/18670	0.127692	0.396142	0.320198	MTOR/AKT1	2
GO:0048384	retinoic acid receptor signaling pathway	2/387	30/18670	0.127692	0.396142	0.320198	ACTN4/SNW1	2
GO:0070979	protein K11-linked ubiquitination	2/387	30/18670	0.127692	0.396142	0.320198	UBE2D2/UBE2L3	2
GO:0071480	cellular response to gamma radiation	2/387	30/18670	0.127692	0.396142	0.320198	MDM2/TP53	2
GO:0071549	cellular response to dexamethasone stimulus	2/387	30/18670	0.127692	0.396142	0.320198	PCK2/EIF4EBP1	2
GO:1904893	negative regulation of STAT cascade	2/387	30/18670	0.127692	0.396142	0.320198	PPP2R1A/PPP2CA	2
GO:0010659	cardiac muscle cell apoptotic process	3/387	60/18670	0.128061	0.396142	0.320198	TP53/PDPK1/ILK	3
GO:0051893	regulation of focal adhesion assembly	3/387	60/18670	0.128061	0.396142	0.320198	DLC1/RAC1/LIMS1	3
GO:0090109	regulation of cell-substrate junction assembly	3/387	60/18670	0.128061	0.396142	0.320198	DLC1/RAC1/LIMS1	3
GO:1902110	positive regulation of mitochondrial membrane permeability involved in apoptotic process	3/387	60/18670	0.128061	0.396142	0.320198	TP53/TP53BP2/TP73	3
GO:0001666	response to hypoxia	11/387	359/18670	0.128422	0.3969	0.320811	RBX1/ACTN4/MDM2/CREBBP/TP53/EIF4EBP1/MTOR/MDM4/IRAK1/PDK1/AKT1	11
GO:0007266	Rho protein signal transduction	7/387	203/18670	0.130138	0.401837	0.324802	RASIP1/DLC1/RHOC/ARHGEF1/RAC1/CHUK/CDC42	7
GO:0000726	non-recombinational repair	4/387	94/18670	0.131274	0.404979	0.327342	PRPF19/SMCHD1/KAT5/POLA1	4
GO:0031331	positive regulation of cellular catabolic process	11/387	361/18670	0.131932	0.406273	0.328388	RBX1/MDM2/PABPC1/KAT5/TNFRSF1B/CSNK1E/TNF/TAF1/AKT1/UPF1/IKBKG	11
GO:0043687	post-translational protein modification	11/387	361/18670	0.131932	0.406273	0.328388	RBX1/DDB2/COPS3/COPS2/DDB1/COPS6/COPS5/DCAF4/COPS7B/CUL4A/RBBP7	11
GO:0002573	myeloid leukocyte differentiation	7/387	204/18670	0.132529	0.406921	0.328911	TCIRG1/MED1/MTOR/CUL4A/IRF7/CDC42/TNF	7
GO:0045604	regulation of epidermal cell differentiation	3/387	61/18670	0.132738	0.406921	0.328911	MED1/NCOA3/MYCL	3
GO:0071384	cellular response to corticosteroid stimulus	3/387	61/18670	0.132738	0.406921	0.328911	PCK2/EIF4EBP1/UBE2L3	3
GO:1905953	negative regulation of lipid localization	3/387	61/18670	0.132738	0.406921	0.328911	CRY1/TNF/AKT1	3
GO:2001244	positive regulation of intrinsic apoptotic signaling pathway	3/387	61/18670	0.132738	0.406921	0.328911	TP53/RPS7/RPL11	3
GO:0003231	cardiac ventricle development	5/387	130/18670	0.133573	0.408746	0.330386	MDM2/MED1/MDM4/DNM2/AP2B1	5
GO:0006997	nucleus organization	5/387	130/18670	0.133573	0.408746	0.330386	PPP2R1A/PPP2R2A/PES1/SRPK2/PPP2CA	5
GO:0009266	response to temperature stimulus	8/387	243/18670	0.133699	0.408765	0.330402	CREBBP/SLU7/RPTOR/MTOR/IRAK1/RBBP7/AKT1/MLST8	8
GO:0045785	positive regulation of cell adhesion	12/387	403/18670	0.134474	0.410766	0.332019	SART1/LIMS2/PDPK1/RAC1/IRAK1/RSU1/DNM2/ILK/CDC42/TNF/LIMS1/AKT1	12
GO:0010165	response to X-ray	2/387	31/18670	0.134715	0.410766	0.332019	TP53/DNM2	2
GO:1902895	positive regulation of pri-miRNA transcription by RNA polymerase II	2/387	31/18670	0.134715	0.410766	0.332019	TP53/GNL3	2
GO:0071222	cellular response to lipopolysaccharide	7/387	205/18670	0.134942	0.411091	0.332282	CDK19/IRAK1/TNFRSF1B/TNF/AKT1/PRPF8/UPF1	7
GO:0002260	lymphocyte homeostasis	3/387	62/18670	0.137474	0.416944	0.337013	TCIRG1/RPS6/AKT1	3
GO:0002753	cytoplasmic pattern recognition receptor signaling pathway	3/387	62/18670	0.137474	0.416944	0.337013	IRAK1/IRF7/IKBKG	3
GO:0010658	striated muscle cell apoptotic process	3/387	62/18670	0.137474	0.416944	0.337013	TP53/PDPK1/ILK	3
GO:1902305	regulation of sodium ion transmembrane transport	3/387	62/18670	0.137474	0.416944	0.337013	ACTN4/DNM2/ARF1	3
GO:1902686	mitochondrial outer membrane permeabilization involved in programmed cell death	3/387	62/18670	0.137474	0.416944	0.337013	TP53/TP53BP2/TP73	3
GO:0019217	regulation of fatty acid metabolic process	4/387	96/18670	0.138671	0.419826	0.339343	MTOR/EIF6/PDK1/AKT1	4
GO:0097327	response to antineoplastic agent	4/387	96/18670	0.138671	0.419826	0.339343	PCK2/CTNNA1/EIF4EBP1/PCNA	4
GO:0048660	regulation of smooth muscle cell proliferation	6/387	169/18670	0.139796	0.421473	0.340674	MDM2/MTOR/IRAK1/ILK/TNF/AKT1	6
GO:0140056	organelle localization by membrane tethering	6/387	169/18670	0.139796	0.421473	0.340674	PPP2R1A/DYNC1H1/FGFR1OP/DYNLL1/CSNK1E/DYNC1I2	6
GO:0045598	regulation of fat cell differentiation	5/387	132/18670	0.13981	0.421473	0.340674	MTOR/TAF8/TNF/STK3/AKT1	5
GO:0070555	response to interleukin-1	7/387	207/18670	0.139832	0.421473	0.340674	RBX1/IRAK1/CHUK/TAF9/IKBKB/UPF1/IKBKG	7
GO:0099003	vesicle-mediated transport in synapse	7/387	207/18670	0.139832	0.421473	0.340674	RAP1B/DNM3/DNM1/DNM2/PICALM/ARF1/AP2B1	7
GO:0044262	cellular carbohydrate metabolic process	9/387	286/18670	0.141625	0.426339	0.344607	CRY1/PCK2/PER2/TP53/DDB1/MTOR/CLK2/PDK1/AKT1	9
GO:0003176	aortic valve development	2/387	32/18670	0.141822	0.426339	0.344607	SNAI1/TNFRSF1B	2
GO:0050779	RNA destabilization	2/387	32/18670	0.141822	0.426339	0.344607	TNFRSF1B/UPF1	2
GO:0006893	Golgi to plasma membrane transport	3/387	63/18670	0.142267	0.426552	0.344778	LYPLA1/DNM2/ARF1	3
GO:0046686	response to cadmium ion	3/387	63/18670	0.142267	0.426552	0.344778	CHUK/PCNA/AKT1	3
GO:1904377	positive regulation of protein localization to cell periphery	3/387	63/18670	0.142267	0.426552	0.344778	PDPK1/TNF/AKT1	3
GO:0048709	oligodendrocyte differentiation	4/387	97/18670	0.142431	0.426667	0.344871	RHEB/MTOR/TNFRSF1B/TP73	4
GO:0008154	actin polymerization or depolymerization	7/387	209/18670	0.144808	0.432997	0.349989	RICTOR/RAC1/MTOR/CAP1/CORO1B/LATS1/ARF1	7
GO:0051701	interaction with host	7/387	209/18670	0.144808	0.432997	0.349989	TSG101/KPNB1/DDB1/TCP1/TRIM25/RRAGA/PPIA	7
GO:0006302	double-strand break repair	8/387	248/18670	0.144925	0.432997	0.349989	PRPF19/TP53/SMCHD1/MORF4L1/MTA1/KAT5/POLA1/MCM3	8
GO:0048659	smooth muscle cell proliferation	6/387	171/18670	0.14535	0.433889	0.350709	MDM2/MTOR/IRAK1/ILK/TNF/AKT1	6
GO:0032273	positive regulation of protein polymerization	5/387	134/18670	0.146173	0.435582	0.352078	RICTOR/RAC1/MTOR/CORO1B/ARF1	5
GO:0032355	response to estradiol	5/387	134/18670	0.146173	0.435582	0.352078	KAT5/STRN3/NCOA3/PCNA/RUVBL2	5
GO:0035794	positive regulation of mitochondrial membrane permeability	3/387	64/18670	0.147115	0.437113	0.353315	TP53/TP53BP2/TP73	3
GO:0060135	maternal process involved in female pregnancy	3/387	64/18670	0.147115	0.437113	0.353315	MED1/MTOR/AKT1	3
GO:0045926	negative regulation of growth	8/387	249/18670	0.147224	0.437113	0.353315	TP53/PPP2R1A/BCL11A/CDA/TP73/RBBP7/PPP2CA/STK3	8
GO:0071560	cellular response to transforming growth factor beta stimulus	8/387	249/18670	0.147224	0.437113	0.353315	SNW1/CREBBP/PXN/TP53/FERMT2/PDPK1/DNM2/LIMS1	8
GO:0006323	DNA packaging	7/387	210/18670	0.147327	0.437113	0.353315	SART3/TP53/CENPC/RUVBL1/SMCHD1/KNL1/RBBP7	7
GO:0036293	response to decreased oxygen levels	11/387	370/18670	0.14836	0.438661	0.354567	RBX1/ACTN4/MDM2/CREBBP/TP53/EIF4EBP1/MTOR/MDM4/IRAK1/PDK1/AKT1	11
GO:0010837	regulation of keratinocyte proliferation	2/387	33/18670	0.149006	0.438661	0.354567	MED1/EPPK1	2
GO:0033028	myeloid cell apoptotic process	2/387	33/18670	0.149006	0.438661	0.354567	TCP1/IRF7	2
GO:0035774	positive regulation of insulin secretion involved in cellular response to glucose stimulus	2/387	33/18670	0.149006	0.438661	0.354567	RAC1/DYNLL1	2
GO:0048821	erythrocyte development	2/387	33/18670	0.149006	0.438661	0.354567	MED1/RPS6	2
GO:0071985	multivesicular body sorting pathway	2/387	33/18670	0.149006	0.438661	0.354567	MVB12A/VPS28	2
GO:1901890	positive regulation of cell junction assembly	2/387	33/18670	0.149006	0.438661	0.354567	RAC1/LIMS1	2
GO:1902692	regulation of neuroblast proliferation	2/387	33/18670	0.149006	0.438661	0.354567	TP53/CTNNA1	2
GO:2000758	positive regulation of peptidyl-lysine acetylation	2/387	33/18670	0.149006	0.438661	0.354567	TADA2B/RUVBL2	2
GO:0030010	establishment of cell polarity	5/387	135/18670	0.1494	0.438686	0.354587	RAP1B/NDC80/RICTOR/BCCIP/CDC42	5
GO:0060359	response to ammonium ion	5/387	135/18670	0.1494	0.438686	0.354587	MDM2/PPP2R2A/MTOR/DNM2/EFTUD2	5
GO:1903322	positive regulation of protein modification by small protein conjugation or removal	5/387	135/18670	0.1494	0.438686	0.354587	CRY1/SART3/MTA1/GNL3/UBE2L3	5
GO:0030838	positive regulation of actin filament polymerization	4/387	99/18670	0.15007	0.440273	0.355869	RICTOR/MTOR/CORO1B/ARF1	4
GO:0045666	positive regulation of neuron differentiation	11/387	371/18670	0.150248	0.440419	0.355987	SF3A2/PRPF19/FIG4/STK25/HMG20B/DPYSL3/MTOR/ILK/CSNK1E/ZMYND8/ARF1	11
GO:0072665	protein localization to vacuole	3/387	65/18670	0.152016	0.445218	0.359866	LAMTOR5/LAMTOR4/VPS28	3
GO:0006888	ER to Golgi vesicle-mediated transport	7/387	212/18670	0.152427	0.445658	0.360222	DYNC1LI2/ANK1/DYNC1LI1/DYNC1H1/DYNLL1/DYNC1I2/ARF1	7
GO:0071219	cellular response to molecule of bacterial origin	7/387	212/18670	0.152427	0.445658	0.360222	CDK19/IRAK1/TNFRSF1B/TNF/AKT1/PRPF8/UPF1	7
GO:0031644	regulation of neurological system process	5/387	137/18670	0.155944	0.453758	0.366769	FIG4/EIF4A3/MTOR/TNFRSF1B/ZMYND8	5
GO:0072655	establishment of protein localization to mitochondrion	5/387	137/18670	0.155944	0.453758	0.366769	TP53/TP53BP2/TP73/UBE2L3/AKT1	5
GO:0002183	cytoplasmic translational initiation	2/387	34/18670	0.156262	0.453758	0.366769	EIF4EBP1/MTOR	2
GO:0009164	nucleoside catabolic process	2/387	34/18670	0.156262	0.453758	0.366769	DPYS/CDA	2
GO:0016601	Rac protein signal transduction	2/387	34/18670	0.156262	0.453758	0.366769	RAC1/DNM2	2
GO:0034205	amyloid-beta formation	2/387	34/18670	0.156262	0.453758	0.366769	PICALM/TNF	2
GO:0070884	regulation of calcineurin-NFAT signaling cascade	2/387	34/18670	0.156262	0.453758	0.366769	MTOR/TNF	2
GO:0106056	regulation of calcineurin-mediated signaling	2/387	34/18670	0.156262	0.453758	0.366769	MTOR/TNF	2
GO:1902108	regulation of mitochondrial membrane permeability involved in apoptotic process	3/387	66/18670	0.156968	0.455034	0.367801	TP53/TP53BP2/TP73	3
GO:1905710	positive regulation of membrane permeability	3/387	66/18670	0.156968	0.455034	0.367801	TP53/TP53BP2/TP73	3
GO:0030099	myeloid cell differentiation	12/387	416/18670	0.157414	0.455941	0.368533	CREBBP/TCIRG1/MED1/MTOR/EIF6/CUL4A/RPS6/ACTN1/IRF7/CDC42/RPS14/TNF	12
GO:0016051	carbohydrate biosynthetic process	7/387	214/18670	0.157609	0.456117	0.368676	CRY1/PCK2/PER2/DDB1/MTOR/CLK2/AKT1	7
GO:0051897	positive regulation of protein kinase B signaling	6/387	176/18670	0.159666	0.461679	0.373172	RICTOR/RAC1/MTOR/ILK/TNF/STK3	6
GO:0071559	response to transforming growth factor beta	8/387	255/18670	0.161391	0.466271	0.376883	SNW1/CREBBP/PXN/TP53/FERMT2/PDPK1/DNM2/LIMS1	8
GO:0000079	regulation of cyclin-dependent protein serine/threonine kinase activity	4/387	102/18670	0.161813	0.467096	0.37755	BCCIP/CCNC/LATS1/AKT1	4
GO:0043488	regulation of mRNA stability	6/387	177/18670	0.162601	0.467851	0.37816	PABPC1/HNRNPM/MTOR/ANP32A/AKT1/UPF1	6
GO:0000462	maturation of SSU-rRNA from tricistronic rRNA transcript (SSU-rRNA, 5.8S rRNA, LSU-rRNA)	2/387	35/18670	0.163583	0.467851	0.37816	RRS1/RPS14	2
GO:0003230	cardiac atrium development	2/387	35/18670	0.163583	0.467851	0.37816	MDM2/MDM4	2
GO:0032435	negative regulation of proteasomal ubiquitin-dependent protein catabolic process	2/387	35/18670	0.163583	0.467851	0.37816	RPL11/TAF9	2
GO:0033144	negative regulation of intracellular steroid hormone receptor signaling pathway	2/387	35/18670	0.163583	0.467851	0.37816	CRY1/STRN3	2
GO:0051294	establishment of spindle orientation	2/387	35/18670	0.163583	0.467851	0.37816	NDC80/BCCIP	2
GO:0060251	regulation of glial cell proliferation	2/387	35/18670	0.163583	0.467851	0.37816	MTOR/TNF	2
GO:0070423	nucleotide-binding oligomerization domain containing signaling pathway	2/387	35/18670	0.163583	0.467851	0.37816	IRAK1/IKBKG	2
GO:0070873	regulation of glycogen metabolic process	2/387	35/18670	0.163583	0.467851	0.37816	MTOR/AKT1	2
GO:0110111	negative regulation of animal organ morphogenesis	2/387	35/18670	0.163583	0.467851	0.37816	LIMS2/TNF	2
GO:1902991	regulation of amyloid precursor protein catabolic process	2/387	35/18670	0.163583	0.467851	0.37816	PICALM/TNF	2
GO:0050730	regulation of peptidyl-tyrosine phosphorylation	8/387	256/18670	0.163812	0.468113	0.378373	TSG101/TP53/RICTOR/PPP2R1A/MTOR/FGFR1OP/TNF/PPP2CA	8
GO:0022406	membrane docking	6/387	178/18670	0.165558	0.472608	0.382005	PPP2R1A/DYNC1H1/FGFR1OP/DYNLL1/CSNK1E/DYNC1I2	6
GO:0032091	negative regulation of protein binding	4/387	103/18670	0.165801	0.472608	0.382005	CRMP1/CSNK1E/AKT1/RUVBL2	4
GO:0048259	regulation of receptor-mediated endocytosis	4/387	103/18670	0.165801	0.472608	0.382005	RAC1/DNM2/PICALM/ARF1	4
GO:1903364	positive regulation of cellular protein catabolic process	5/387	140/18670	0.165977	0.472715	0.382092	RBX1/MDM2/CSNK1E/TAF1/AKT1	5
GO:1903039	positive regulation of leukocyte cell-cell adhesion	7/387	218/18670	0.16821	0.478415	0.386699	SART1/PDPK1/RAC1/IRAK1/CDC42/TNF/AKT1	7
GO:0006479	protein methylation	6/387	179/18670	0.168539	0.478415	0.386699	SNRPD3/FBL/SNW1/ETF1/GSPT1/SNRPB	6
GO:0008213	protein alkylation	6/387	179/18670	0.168539	0.478415	0.386699	SNRPD3/FBL/SNW1/ETF1/GSPT1/SNRPB	6
GO:0071347	cellular response to interleukin-1	6/387	179/18670	0.168539	0.478415	0.386699	RBX1/IRAK1/CHUK/IKBKB/UPF1/IKBKG	6
GO:0043406	positive regulation of MAP kinase activity	8/387	258/18670	0.168705	0.478489	0.386759	LAMTOR2/IRAK1/TP73/PDCD10/ILK/TNF/LAMTOR3/IKBKG	8
GO:0070585	protein localization to mitochondrion	5/387	141/18670	0.169377	0.479995	0.387976	TP53/TP53BP2/TP73/UBE2L3/AKT1	5
GO:0006415	translational termination	4/387	104/18670	0.169823	0.48046	0.388353	GSPT2/ETF1/GSPT1/UPF1	4
GO:0014812	muscle cell migration	4/387	104/18670	0.169823	0.48046	0.388353	MDM2/PARVA/CORO1B/ILK	4
GO:0002755	MyD88-dependent toll-like receptor signaling pathway	2/387	36/18670	0.170964	0.480899	0.388707	IRAK1/IRF7	2
GO:0030224	monocyte differentiation	2/387	36/18670	0.170964	0.480899	0.388707	MED1/IRF7	2
GO:0034314	Arp2/3 complex-mediated actin nucleation	2/387	36/18670	0.170964	0.480899	0.388707	CORO1B/ARF1	2
GO:0035872	nucleotide-binding domain, leucine rich repeat containing receptor signaling pathway	2/387	36/18670	0.170964	0.480899	0.388707	IRAK1/IKBKG	2
GO:0045740	positive regulation of DNA replication	2/387	36/18670	0.170964	0.480899	0.388707	RAC1/PCNA	2
GO:0097242	amyloid-beta clearance	2/387	36/18670	0.170964	0.480899	0.388707	PICALM/TNF	2
GO:1903131	mononuclear cell differentiation	2/387	36/18670	0.170964	0.480899	0.388707	MED1/IRF7	2
GO:0070227	lymphocyte apoptotic process	3/387	69/18670	0.172113	0.483732	0.390997	TP53/RPS6/AKT1	3
GO:0007034	vacuolar transport	5/387	142/18670	0.172804	0.484874	0.39192	TSG101/ATP6V0D2/MVB12A/VPS28/ARF1	5
GO:0038127	ERBB signaling pathway	5/387	142/18670	0.172804	0.484874	0.39192	TSG101/MVB12A/PDPK1/CDC42/AKT1	5
GO:0072659	protein localization to plasma membrane	8/387	260/18670	0.173665	0.48669	0.393388	ANK1/AP2M1/LYPLA1/PDPK1/PICALM/TNF/IKBKB/AKT1	8
GO:0008593	regulation of Notch signaling pathway	4/387	105/18670	0.173879	0.48669	0.393388	SNW1/CREBBP/PDCD10/AKT1	4
GO:0045185	maintenance of protein location	4/387	105/18670	0.173879	0.48669	0.393388	TLN1/TAF8/LATS1/AKT1	4
GO:0044344	cellular response to fibroblast growth factor stimulus	5/387	143/18670	0.176258	0.492944	0.398443	HNRNPM/NCBP2/CDC5L/POLR2H/POLR2E	5
GO:0072091	regulation of stem cell proliferation	3/387	70/18670	0.177252	0.494877	0.400005	TP53/CTNNA1/N4BP2L2	3
GO:0030041	actin filament polymerization	6/387	182/18670	0.177614	0.494877	0.400005	RICTOR/RAC1/MTOR/CORO1B/LATS1/ARF1	6
GO:1904029	regulation of cyclin-dependent protein kinase activity	4/387	106/18670	0.177968	0.494877	0.400005	BCCIP/CCNC/LATS1/AKT1	4
GO:0006270	DNA replication initiation	2/387	37/18670	0.178399	0.494877	0.400005	POLA1/MCM3	2
GO:0014037	Schwann cell differentiation	2/387	37/18670	0.178399	0.494877	0.400005	ILK/AKT1	2
GO:0014912	negative regulation of smooth muscle cell migration	2/387	37/18670	0.178399	0.494877	0.400005	CORO1B/ILK	2
GO:0032885	regulation of polysaccharide biosynthetic process	2/387	37/18670	0.178399	0.494877	0.400005	MTOR/AKT1	2
GO:0042307	positive regulation of protein import into nucleus	2/387	37/18670	0.178399	0.494877	0.400005	RBM22/DMAP1	2
GO:0071276	cellular response to cadmium ion	2/387	37/18670	0.178399	0.494877	0.400005	CHUK/AKT1	2
GO:1905314	semi-lunar valve development	2/387	37/18670	0.178399	0.494877	0.400005	SNAI1/TNFRSF1B	2
GO:0045444	fat cell differentiation	7/387	223/18670	0.181889	0.50112	0.405052	PER2/MED1/MTOR/TAF8/TNF/STK3/AKT1	7
GO:0051341	regulation of oxidoreductase activity	4/387	107/18670	0.18209	0.50112	0.405052	LYPLA1/DNM2/TNF/AKT1	4
GO:0033692	cellular polysaccharide biosynthetic process	3/387	71/18670	0.182432	0.50112	0.405052	PER2/MTOR/AKT1	3
GO:0071479	cellular response to ionizing radiation	3/387	71/18670	0.182432	0.50112	0.405052	MDM2/TP53/DNM2	3
GO:0006334	nucleosome assembly	5/387	145/18670	0.183244	0.50112	0.405052	SART3/CENPC/RUVBL1/KNL1/RBBP7	5
GO:0016197	endosomal transport	7/387	224/18670	0.184679	0.50112	0.405052	HEATR5B/TSG101/PIKFYVE/LAMTOR1/MVB12A/VPS28/PICALM	7
GO:0048638	regulation of developmental growth	10/387	347/18670	0.185699	0.50112	0.405052	DPYSL2/BCL11A/MTOR/TP73/DNM2/ILK/STK3/LATS1/AKT1/EPPK1	10
GO:0010667	negative regulation of cardiac muscle cell apoptotic process	2/387	38/18670	0.185883	0.50112	0.405052	PDPK1/ILK	2
GO:0032094	response to food	2/387	38/18670	0.185883	0.50112	0.405052	MTOR/AKT1	2
GO:0060416	response to growth hormone	2/387	38/18670	0.185883	0.50112	0.405052	PXN/AKT1	2
GO:1902742	apoptotic process involved in development	2/387	38/18670	0.185883	0.50112	0.405052	PPP2R1B/TNFRSF1B	2
GO:0051225	spindle assembly	4/387	108/18670	0.186243	0.50112	0.405052	KPNB1/DYNC1H1/BCCIP/ZNF207	4
GO:0001649	osteoblast differentiation	7/387	225/18670	0.187488	0.50112	0.405052	FBL/SNAI1/TCIRG1/SNRNP200/ILK/TNF/AKT1	7
GO:0050805	negative regulation of synaptic transmission	3/387	72/18670	0.187653	0.50112	0.405052	RAP1B/EIF4A3/ARF1	3
GO:0061180	mammary gland epithelium development	3/387	72/18670	0.187653	0.50112	0.405052	MED1/LATS1/AKT1	3
GO:0001660	fever generation	1/387	10/18670	0.189022	0.50112	0.405052	TNF	1
GO:0007016	cytoskeletal anchoring at plasma membrane	1/387	10/18670	0.189022	0.50112	0.405052	TLN1	1
GO:0010918	positive regulation of mitochondrial membrane potential	1/387	10/18670	0.189022	0.50112	0.405052	AKT1	1
GO:0010944	negative regulation of transcription by competitive promoter binding	1/387	10/18670	0.189022	0.50112	0.405052	BHLHE41	1
GO:0032463	negative regulation of protein homooligomerization	1/387	10/18670	0.189022	0.50112	0.405052	CRBN	1
GO:0032464	positive regulation of protein homooligomerization	1/387	10/18670	0.189022	0.50112	0.405052	RHOC	1
GO:0035090	maintenance of apical/basal cell polarity	1/387	10/18670	0.189022	0.50112	0.405052	ANK1	1
GO:0035376	sterol import	1/387	10/18670	0.189022	0.50112	0.405052	LAMTOR1	1
GO:0039530	MDA-5 signaling pathway	1/387	10/18670	0.189022	0.50112	0.405052	IRF7	1
GO:0042048	olfactory behavior	1/387	10/18670	0.189022	0.50112	0.405052	ATP6V1B1	1
GO:0044351	macropinocytosis	1/387	10/18670	0.189022	0.50112	0.405052	DNM2	1
GO:0044539	long-chain fatty acid import	1/387	10/18670	0.189022	0.50112	0.405052	RPS6KB1	1
GO:0044803	multi-organism membrane organization	1/387	10/18670	0.189022	0.50112	0.405052	PPIA	1
GO:0045199	maintenance of epithelial cell apical/basal polarity	1/387	10/18670	0.189022	0.50112	0.405052	ANK1	1
GO:0046322	negative regulation of fatty acid oxidation	1/387	10/18670	0.189022	0.50112	0.405052	AKT1	1
GO:0048755	branching morphogenesis of a nerve	1/387	10/18670	0.189022	0.50112	0.405052	BCL11A	1
GO:0051231	spindle elongation	1/387	10/18670	0.189022	0.50112	0.405052	PPP2R1A	1
GO:0060281	regulation of oocyte development	1/387	10/18670	0.189022	0.50112	0.405052	PPP2R1A	1
GO:0070341	fat cell proliferation	1/387	10/18670	0.189022	0.50112	0.405052	PER2	1
GO:0070344	regulation of fat cell proliferation	1/387	10/18670	0.189022	0.50112	0.405052	PER2	1
GO:0070508	cholesterol import	1/387	10/18670	0.189022	0.50112	0.405052	LAMTOR1	1
GO:0072641	type I interferon secretion	1/387	10/18670	0.189022	0.50112	0.405052	CHUK	1
GO:0090154	positive regulation of sphingolipid biosynthetic process	1/387	10/18670	0.189022	0.50112	0.405052	TNF	1
GO:0098734	macromolecule depalmitoylation	1/387	10/18670	0.189022	0.50112	0.405052	LYPLA1	1
GO:0140052	cellular response to oxidised low-density lipoprotein particle stimulus	1/387	10/18670	0.189022	0.50112	0.405052	AKT1	1
GO:1900222	negative regulation of amyloid-beta clearance	1/387	10/18670	0.189022	0.50112	0.405052	TNF	1
GO:1901033	positive regulation of response to reactive oxygen species	1/387	10/18670	0.189022	0.50112	0.405052	TNF	1
GO:1901838	positive regulation of transcription of nucleolar large rRNA by RNA polymerase I	1/387	10/18670	0.189022	0.50112	0.405052	MTOR	1
GO:1902033	regulation of hematopoietic stem cell proliferation	1/387	10/18670	0.189022	0.50112	0.405052	N4BP2L2	1
GO:1903332	regulation of protein folding	1/387	10/18670	0.189022	0.50112	0.405052	SNRNP70	1
GO:1903789	regulation of amino acid transmembrane transport	1/387	10/18670	0.189022	0.50112	0.405052	PER2	1
GO:1903799	negative regulation of production of miRNAs involved in gene silencing by miRNA	1/387	10/18670	0.189022	0.50112	0.405052	TP53	1
GO:1903800	positive regulation of production of miRNAs involved in gene silencing by miRNA	1/387	10/18670	0.189022	0.50112	0.405052	TP53	1
GO:1904338	regulation of dopaminergic neuron differentiation	1/387	10/18670	0.189022	0.50112	0.405052	CSNK1E	1
GO:1904526	regulation of microtubule binding	1/387	10/18670	0.189022	0.50112	0.405052	PPP2CA	1
GO:1904684	negative regulation of metalloendopeptidase activity	1/387	10/18670	0.189022	0.50112	0.405052	PICALM	1
GO:1905879	regulation of oogenesis	1/387	10/18670	0.189022	0.50112	0.405052	PPP2R1A	1
GO:2000035	regulation of stem cell division	1/387	10/18670	0.189022	0.50112	0.405052	NCOA3	1
GO:2000253	positive regulation of feeding behavior	1/387	10/18670	0.189022	0.50112	0.405052	MTOR	1
GO:2000304	positive regulation of ceramide biosynthetic process	1/387	10/18670	0.189022	0.50112	0.405052	TNF	1
GO:2000574	regulation of microtubule motor activity	1/387	10/18670	0.189022	0.50112	0.405052	DYNLL1	1
GO:2000849	regulation of glucocorticoid secretion	1/387	10/18670	0.189022	0.50112	0.405052	CRY1	1
GO:0030308	negative regulation of cell growth	6/387	186/18670	0.190013	0.503357	0.40686	TP53/PPP2R1A/BCL11A/CDA/RBBP7/PPP2CA	6
GO:0051149	positive regulation of muscle cell differentiation	4/387	109/18670	0.190426	0.504061	0.407429	CTNNA1/MTOR/CDC42/MORF4L2	4
GO:0031100	animal organ regeneration	3/387	73/18670	0.192911	0.509194	0.411578	MED1/UPF2/PCNA	3
GO:0043627	response to estrogen	3/387	73/18670	0.192911	0.509194	0.411578	MDM2/CTNNA1/TRIM25	3
GO:0010761	fibroblast migration	2/387	39/18670	0.19341	0.509194	0.411578	ILK/AKT1	2
GO:0019048	modulation by virus of host morphology or physiology	2/387	39/18670	0.19341	0.509194	0.411578	KPNB1/RRAGA	2
GO:0072529	pyrimidine-containing compound catabolic process	2/387	39/18670	0.19341	0.509194	0.411578	DPYS/CDA	2
GO:0072595	maintenance of protein localization in organelle	2/387	39/18670	0.19341	0.509194	0.411578	TAF8/AKT1	2
GO:1904591	positive regulation of protein import	2/387	39/18670	0.19341	0.509194	0.411578	RBM22/DMAP1	2
GO:0043414	macromolecule methylation	9/387	309/18670	0.193745	0.509681	0.411971	SNRPD3/FBL/SNW1/ETF1/DMAP1/NOP2/FTSJ3/GSPT1/SNRPB	9
GO:0051668	localization within membrane	5/387	148/18670	0.193909	0.509721	0.412004	RAC1/DNM3/DNM1/DNM2/AP2B1	5
GO:0031345	negative regulation of cell projection organization	6/387	188/18670	0.196335	0.515304	0.416516	MDM2/CRMP1/BCL11A/DPYSL3/DNM3/DNM2	6
GO:0051783	regulation of nuclear division	6/387	188/18670	0.196335	0.515304	0.416516	NDC80/DYNC1LI1/BUB1/BUB3/ZNF207/IK	6
GO:0070482	response to oxygen levels	11/387	394/18670	0.196975	0.516276	0.417302	RBX1/ACTN4/MDM2/CREBBP/TP53/EIF4EBP1/MTOR/MDM4/IRAK1/PDK1/AKT1	11
GO:1902903	regulation of supramolecular fiber organization	10/387	352/18670	0.197008	0.516276	0.417302	PXN/DLC1/RHOC/RICTOR/RAC1/MTOR/CORO1B/CDC42/LATS1/ARF1	10
GO:0005977	glycogen metabolic process	3/387	74/18670	0.198206	0.51862	0.419197	PER2/MTOR/AKT1	3
GO:0032507	maintenance of protein location in cell	3/387	74/18670	0.198206	0.51862	0.419197	TLN1/TAF8/AKT1	3
GO:1904019	epithelial cell apoptotic process	4/387	111/18670	0.198882	0.518707	0.419267	PDPK1/MTOR/TNF/STK3	4
GO:0045927	positive regulation of growth	8/387	270/18670	0.199406	0.518707	0.419267	RPTOR/TAF9B/MTOR/FGFR1OP/TAF9/ILK/CDC42/AKT1	8
GO:0046621	negative regulation of organ growth	2/387	40/18670	0.200976	0.518707	0.419267	TP73/STK3	2
GO:0061462	protein localization to lysosome	2/387	40/18670	0.200976	0.518707	0.419267	LAMTOR5/LAMTOR4	2
GO:0007338	single fertilization	5/387	150/18670	0.201138	0.518707	0.419267	CCT5/CCT8/CCT3/TCP1/SNU13	5
GO:0071774	response to fibroblast growth factor	5/387	150/18670	0.201138	0.518707	0.419267	HNRNPM/NCBP2/CDC5L/POLR2H/POLR2E	5
GO:2001234	negative regulation of apoptotic signaling pathway	7/387	230/18670	0.201787	0.518707	0.419267	SNAI1/MDM2/CTNNA1/TAF9B/TAF9/TNF/AKT1	7
GO:0002065	columnar/cuboidal epithelial cell differentiation	4/387	112/18670	0.203151	0.518707	0.419267	RHEB/PDPK1/BCCIP/MYCL	4
GO:0051817	modification of morphology or physiology of other organism involved in symbiotic interaction	4/387	112/18670	0.203151	0.518707	0.419267	SNW1/KPNB1/TAF11/RRAGA	4
GO:0002479	antigen processing and presentation of exogenous peptide antigen via MHC class I, TAP-dependent	3/387	75/18670	0.203536	0.518707	0.419267	CHUK/IKBKB/IKBKG	3
GO:0006073	cellular glucan metabolic process	3/387	75/18670	0.203536	0.518707	0.419267	PER2/MTOR/AKT1	3
GO:0044042	glucan metabolic process	3/387	75/18670	0.203536	0.518707	0.419267	PER2/MTOR/AKT1	3
GO:1902117	positive regulation of organelle assembly	3/387	75/18670	0.203536	0.518707	0.419267	DYNC1H1/DYNLL1/TNF	3
GO:0000185	activation of MAPKKK activity	1/387	11/18670	0.205841	0.518707	0.419267	TNF	1
GO:0000727	double-strand break repair via break-induced replication	1/387	11/18670	0.205841	0.518707	0.419267	MCM3	1
GO:0002182	cytoplasmic translational elongation	1/387	11/18670	0.205841	0.518707	0.419267	DPH2	1
GO:0002923	regulation of humoral immune response mediated by circulating immunoglobulin	1/387	11/18670	0.205841	0.518707	0.419267	TNF	1
GO:0006702	androgen biosynthetic process	1/387	11/18670	0.205841	0.518707	0.419267	MED1	1
GO:0008655	pyrimidine-containing compound salvage	1/387	11/18670	0.205841	0.518707	0.419267	CDA	1
GO:0016264	gap junction assembly	1/387	11/18670	0.205841	0.518707	0.419267	CTNNA1	1
GO:0018202	peptidyl-histidine modification	1/387	11/18670	0.205841	0.518707	0.419267	DPH2	1
GO:0031442	positive regulation of mRNA 3'-end processing	1/387	11/18670	0.205841	0.518707	0.419267	NCBP2	1
GO:0031652	positive regulation of heat generation	1/387	11/18670	0.205841	0.518707	0.419267	TNF	1
GO:0032908	regulation of transforming growth factor beta1 production	1/387	11/18670	0.205841	0.518707	0.419267	ATP6AP2	1
GO:0033148	positive regulation of intracellular estrogen receptor signaling pathway	1/387	11/18670	0.205841	0.518707	0.419267	MED1	1
GO:0033235	positive regulation of protein sumoylation	1/387	11/18670	0.205841	0.518707	0.419267	GNL3	1
GO:0034379	very-low-density lipoprotein particle assembly	1/387	11/18670	0.205841	0.518707	0.419267	ARF1	1
GO:0035933	glucocorticoid secretion	1/387	11/18670	0.205841	0.518707	0.419267	CRY1	1
GO:0043097	pyrimidine nucleoside salvage	1/387	11/18670	0.205841	0.518707	0.419267	CDA	1
GO:0045351	type I interferon biosynthetic process	1/387	11/18670	0.205841	0.518707	0.419267	IRF7	1
GO:0045899	positive regulation of RNA polymerase II transcriptional preinitiation complex assembly	1/387	11/18670	0.205841	0.518707	0.419267	TP53	1
GO:0045919	positive regulation of cytolysis	1/387	11/18670	0.205841	0.518707	0.419267	RRAGA	1
GO:0046886	positive regulation of hormone biosynthetic process	1/387	11/18670	0.205841	0.518707	0.419267	TNF	1
GO:0048548	regulation of pinocytosis	1/387	11/18670	0.205841	0.518707	0.419267	ACTN4	1
GO:0051974	negative regulation of telomerase activity	1/387	11/18670	0.205841	0.518707	0.419267	TP53	1
GO:0061314	Notch signaling involved in heart development	1/387	11/18670	0.205841	0.518707	0.419267	SNAI1	1
GO:0070278	extracellular matrix constituent secretion	1/387	11/18670	0.205841	0.518707	0.419267	TNFRSF1B	1
GO:0070475	rRNA base methylation	1/387	11/18670	0.205841	0.518707	0.419267	NOP2	1
GO:0070673	response to interleukin-18	1/387	11/18670	0.205841	0.518707	0.419267	AKT1	1
GO:0070933	histone H4 deacetylation	1/387	11/18670	0.205841	0.518707	0.419267	RCOR1	1
GO:0071803	positive regulation of podosome assembly	1/387	11/18670	0.205841	0.518707	0.419267	TNF	1
GO:0090042	tubulin deacetylation	1/387	11/18670	0.205841	0.518707	0.419267	TADA3	1
GO:0090073	positive regulation of protein homodimerization activity	1/387	11/18670	0.205841	0.518707	0.419267	CRBN	1
GO:0090394	negative regulation of excitatory postsynaptic potential	1/387	11/18670	0.205841	0.518707	0.419267	EIF4A3	1
GO:1900247	regulation of cytoplasmic translational elongation	1/387	11/18670	0.205841	0.518707	0.419267	DPH2	1
GO:1905214	regulation of RNA binding	1/387	11/18670	0.205841	0.518707	0.419267	EIF4A3	1
GO:1905245	regulation of aspartic-type peptidase activity	1/387	11/18670	0.205841	0.518707	0.419267	PICALM	1
GO:1990440	positive regulation of transcription from RNA polymerase II promoter in response to endoplasmic reticulum stress	1/387	11/18670	0.205841	0.518707	0.419267	TP53	1
GO:2000392	regulation of lamellipodium morphogenesis	1/387	11/18670	0.205841	0.518707	0.419267	CORO1B	1
GO:2000767	positive regulation of cytoplasmic translation	1/387	11/18670	0.205841	0.518707	0.419267	MTOR	1
GO:0043244	regulation of protein complex disassembly	4/387	113/18670	0.207448	0.522371	0.422229	SCAF4/ETF1/TNF/UPF1	4
GO:0010664	negative regulation of striated muscle cell apoptotic process	2/387	41/18670	0.208575	0.522509	0.42234	PDPK1/ILK	2
GO:0045005	DNA-dependent DNA replication maintenance of fidelity	2/387	41/18670	0.208575	0.522509	0.42234	PCNA/POLD1	2
GO:0045616	regulation of keratinocyte differentiation	2/387	41/18670	0.208575	0.522509	0.42234	MED1/NCOA3	2
GO:0070317	negative regulation of G0 to G1 transition	2/387	41/18670	0.208575	0.522509	0.42234	EPC1/RBBP7	2
GO:0098815	modulation of excitatory postsynaptic potential	2/387	41/18670	0.208575	0.522509	0.42234	EIF4A3/ZMYND8	2
GO:0150077	regulation of neuroinflammatory response	2/387	41/18670	0.208575	0.522509	0.42234	TNFRSF1B/TNF	2
GO:1902893	regulation of pri-miRNA transcription by RNA polymerase II	2/387	41/18670	0.208575	0.522509	0.42234	TP53/GNL3	2
GO:0046902	regulation of mitochondrial membrane permeability	3/387	76/18670	0.208899	0.522554	0.422377	TP53/TP53BP2/TP73	3
GO:0060411	cardiac septum morphogenesis	3/387	76/18670	0.208899	0.522554	0.422377	MDM2/TP53/PARVA	3
GO:0008543	fibroblast growth factor receptor signaling pathway	4/387	114/18670	0.211771	0.52935	0.427869	HNRNPM/NCBP2/POLR2H/POLR2E	4
GO:0048678	response to axon injury	3/387	77/18670	0.214293	0.531521	0.429624	CTNNA1/DPYSL3/STK24	3
GO:0061418	regulation of transcription from RNA polymerase II promoter in response to hypoxia	3/387	77/18670	0.214293	0.531521	0.429624	RBX1/CREBBP/TP53	3
GO:1902115	regulation of organelle assembly	6/387	194/18670	0.215758	0.531521	0.429624	TSG101/PIKFYVE/DYNC1H1/DNM2/DYNLL1/TNF	6
GO:0055067	monovalent inorganic cation homeostasis	5/387	154/18670	0.215862	0.531521	0.429624	ATP6V1D/ATP6V1B1/ATP6V1E1/TCIRG1/ATP6V0D2	5
GO:0010927	cellular component assembly involved in morphogenesis	4/387	115/18670	0.216119	0.531521	0.429624	FIG4/PIKFYVE/KNL1/ILK	4
GO:0006509	membrane protein ectodomain proteolysis	2/387	42/18670	0.216203	0.531521	0.429624	TNFRSF1B/TNF	2
GO:0010677	negative regulation of cellular carbohydrate metabolic process	2/387	42/18670	0.216203	0.531521	0.429624	CRY1/CLK2	2
GO:0010907	positive regulation of glucose metabolic process	2/387	42/18670	0.216203	0.531521	0.429624	DDB1/AKT1	2
GO:0017145	stem cell division	2/387	42/18670	0.216203	0.531521	0.429624	NCOA3/GNL3	2
GO:1901031	regulation of response to reactive oxygen species	2/387	42/18670	0.216203	0.531521	0.429624	STK26/TNF	2
GO:0010977	negative regulation of neuron projection development	5/387	155/18670	0.219595	0.531521	0.429624	MDM2/CRMP1/BCL11A/DPYSL3/DNM3	5
GO:0000271	polysaccharide biosynthetic process	3/387	78/18670	0.219717	0.531521	0.429624	PER2/MTOR/AKT1	3
GO:0031016	pancreas development	3/387	78/18670	0.219717	0.531521	0.429624	RHEB/PDPK1/AKT1	3
GO:0006661	phosphatidylinositol biosynthetic process	4/387	116/18670	0.220491	0.531521	0.429624	FIG4/VAC14/PIKFYVE/ARF1	4
GO:0007569	cell aging	4/387	116/18670	0.220491	0.531521	0.429624	TP53/MTOR/ILK/LIMS1	4
GO:0007265	Ras protein signal transduction	12/387	448/18670	0.221573	0.531521	0.429624	RASIP1/RAP1B/TP53/DLC1/RHOC/KPNB1/ARHGEF1/RAC1/CHUK/DNM2/CDC42/IQSEC1	12
GO:0002002	regulation of angiotensin levels in blood	1/387	12/18670	0.222312	0.531521	0.429624	ATP6AP2	1
GO:0002003	angiotensin maturation	1/387	12/18670	0.222312	0.531521	0.429624	ATP6AP2	1
GO:0002551	mast cell chemotaxis	1/387	12/18670	0.222312	0.531521	0.429624	RAC1	1
GO:0002863	positive regulation of inflammatory response to antigenic stimulus	1/387	12/18670	0.222312	0.531521	0.429624	TNF	1
GO:0006216	cytidine catabolic process	1/387	12/18670	0.222312	0.531521	0.429624	CDA	1
GO:0006983	ER overload response	1/387	12/18670	0.222312	0.531521	0.429624	TP53	1
GO:0009972	cytidine deamination	1/387	12/18670	0.222312	0.531521	0.429624	CDA	1
GO:0014889	muscle atrophy	1/387	12/18670	0.222312	0.531521	0.429624	MTOR	1
GO:0016188	synaptic vesicle maturation	1/387	12/18670	0.222312	0.531521	0.429624	PICALM	1
GO:0021903	rostrocaudal neural tube patterning	1/387	12/18670	0.222312	0.531521	0.429624	ATP6AP2	1
GO:0031126	snoRNA 3'-end processing	1/387	12/18670	0.222312	0.531521	0.429624	FBL	1
GO:0031507	heterochromatin assembly	1/387	12/18670	0.222312	0.531521	0.429624	SMCHD1	1
GO:0032905	transforming growth factor beta1 production	1/387	12/18670	0.222312	0.531521	0.429624	ATP6AP2	1
GO:0035721	intraciliary retrograde transport	1/387	12/18670	0.222312	0.531521	0.429624	DYNLL1	1
GO:0043696	dedifferentiation	1/387	12/18670	0.222312	0.531521	0.429624	NCOA3	1
GO:0043697	cell dedifferentiation	1/387	12/18670	0.222312	0.531521	0.429624	NCOA3	1
GO:0045080	positive regulation of chemokine biosynthetic process	1/387	12/18670	0.222312	0.531521	0.429624	TNF	1
GO:0045416	positive regulation of interleukin-8 biosynthetic process	1/387	12/18670	0.222312	0.531521	0.429624	TNF	1
GO:0045472	response to ether	1/387	12/18670	0.222312	0.531521	0.429624	MDM2	1
GO:0045955	negative regulation of calcium ion-dependent exocytosis	1/387	12/18670	0.222312	0.531521	0.429624	RAP1B	1
GO:0046087	cytidine metabolic process	1/387	12/18670	0.222312	0.531521	0.429624	CDA	1
GO:0046929	negative regulation of neurotransmitter secretion	1/387	12/18670	0.222312	0.531521	0.429624	RAP1B	1
GO:0051095	regulation of helicase activity	1/387	12/18670	0.222312	0.531521	0.429624	TP53	1
GO:0051798	positive regulation of hair follicle development	1/387	12/18670	0.222312	0.531521	0.429624	TNF	1
GO:0051988	regulation of attachment of spindle microtubules to kinetochore	1/387	12/18670	0.222312	0.531521	0.429624	CDC42	1
GO:0060213	positive regulation of nuclear-transcribed mRNA poly(A) tail shortening	1/387	12/18670	0.222312	0.531521	0.429624	PABPC1	1
GO:0060707	trophoblast giant cell differentiation	1/387	12/18670	0.222312	0.531521	0.429624	SNAI1	1
GO:0070243	regulation of thymocyte apoptotic process	1/387	12/18670	0.222312	0.531521	0.429624	TP53	1
GO:0071044	histone mRNA catabolic process	1/387	12/18670	0.222312	0.531521	0.429624	UPF1	1
GO:0071481	cellular response to X-ray	1/387	12/18670	0.222312	0.531521	0.429624	DNM2	1
GO:0090085	regulation of protein deubiquitination	1/387	12/18670	0.222312	0.531521	0.429624	SART3	1
GO:0097284	hepatocyte apoptotic process	1/387	12/18670	0.222312	0.531521	0.429624	STK3	1
GO:0097531	mast cell migration	1/387	12/18670	0.222312	0.531521	0.429624	RAC1	1
GO:0098789	pre-mRNA cleavage required for polyadenylation	1/387	12/18670	0.222312	0.531521	0.429624	NCBP2	1
GO:0098974	postsynaptic actin cytoskeleton organization	1/387	12/18670	0.222312	0.531521	0.429624	ARF1	1
GO:1900402	regulation of carbohydrate metabolic process by regulation of transcription from RNA polymerase II promoter	1/387	12/18670	0.222312	0.531521	0.429624	TP53	1
GO:1902018	negative regulation of cilium assembly	1/387	12/18670	0.222312	0.531521	0.429624	DNM2	1
GO:1902337	regulation of apoptotic process involved in morphogenesis	1/387	12/18670	0.222312	0.531521	0.429624	TNFRSF1B	1
GO:1902414	protein localization to cell junction	1/387	12/18670	0.222312	0.531521	0.429624	ACTN4	1
GO:1902950	regulation of dendritic spine maintenance	1/387	12/18670	0.222312	0.531521	0.429624	ZMYND8	1
GO:1903894	regulation of IRE1-mediated unfolded protein response	1/387	12/18670	0.222312	0.531521	0.429624	COPS5	1
GO:1904953	Wnt signaling pathway involved in midbrain dopaminergic neuron differentiation	1/387	12/18670	0.222312	0.531521	0.429624	CSNK1E	1
GO:2000121	regulation of removal of superoxide radicals	1/387	12/18670	0.222312	0.531521	0.429624	TNF	1
GO:2000341	regulation of chemokine (C-X-C motif) ligand 2 production	1/387	12/18670	0.222312	0.531521	0.429624	TNF	1
GO:0018108	peptidyl-tyrosine phosphorylation	10/387	363/18670	0.222896	0.531521	0.429624	TSG101/TP53/RICTOR/PPP2R1A/MTOR/FGFR1OP/CLK2/CLK3/TNF/PPP2CA	10
GO:0030111	regulation of Wnt signaling pathway	10/387	363/18670	0.222896	0.531521	0.429624	RBX1/RUVBL1/PPP2R1A/ATP6AP2/ILK/CSNK1E/PPP2CA/STK3/LATS1/RUVBL2	10
GO:0045861	negative regulation of proteolysis	10/387	363/18670	0.222896	0.531521	0.429624	LAMTOR5/MDM2/TP53/RPS7/RPL11/TAF9/PICALM/TAF1/RPL23/AKT1	10
GO:0045862	positive regulation of proteolysis	10/387	363/18670	0.222896	0.531521	0.429624	RBX1/SART3/MDM2/DLC1/TNFRSF1B/PICALM/CSNK1E/TNF/TAF1/AKT1	10
GO:0006470	protein dephosphorylation	9/387	321/18670	0.223802	0.531521	0.429624	DLC1/PPP2R1B/PPP2R1A/PPP2R2A/PPP2R2C/MTOR/TNF/PPP2CA/IKBKB	9
GO:0007568	aging	9/387	321/18670	0.223802	0.531521	0.429624	TP53/CTNNA1/MTOR/IRAK1/TNFRSF1B/PICALM/ILK/LIMS1/AKT1	9
GO:0006775	fat-soluble vitamin metabolic process	2/387	43/18670	0.223856	0.531521	0.429624	SNAI1/TNF	2
GO:0021762	substantia nigra development	2/387	43/18670	0.223856	0.531521	0.429624	DYNLL1/CDC42	2
GO:0032881	regulation of polysaccharide metabolic process	2/387	43/18670	0.223856	0.531521	0.429624	MTOR/AKT1	2
GO:0033173	calcineurin-NFAT signaling cascade	2/387	43/18670	0.223856	0.531521	0.429624	MTOR/TNF	2
GO:0043616	keratinocyte proliferation	2/387	43/18670	0.223856	0.531521	0.429624	MED1/EPPK1	2
GO:1901658	glycosyl compound catabolic process	2/387	43/18670	0.223856	0.531521	0.429624	DPYS/CDA	2
GO:0002761	regulation of myeloid leukocyte differentiation	4/387	117/18670	0.224887	0.533228	0.431004	MTOR/CUL4A/IRF7/TNF	4
GO:0010822	positive regulation of mitochondrion organization	4/387	117/18670	0.224887	0.533228	0.431004	TP53/TP53BP2/TP73/UBE2L3	4
GO:0042590	antigen processing and presentation of exogenous peptide antigen via MHC class I	3/387	79/18670	0.225168	0.533523	0.431243	CHUK/IKBKB/IKBKG	3
GO:0033002	muscle cell proliferation	7/387	239/18670	0.228529	0.541112	0.437377	MDM2/MTOR/IRAK1/TP73/ILK/TNF/AKT1	7
GO:0031099	regeneration	6/387	198/18670	0.229058	0.541611	0.43778	MED1/CTNNA1/UPF2/STK24/PCNA/EPPK1	6
GO:0046890	regulation of lipid biosynthetic process	6/387	198/18670	0.229058	0.541611	0.43778	SNAI1/KPNB1/MTOR/EIF6/TNF/AKT1	6
GO:0010976	positive regulation of neuron projection development	8/387	281/18670	0.229381	0.542	0.438094	SF3A2/FIG4/STK25/DPYSL3/MTOR/ILK/ZMYND8/ARF1	8
GO:0018212	peptidyl-tyrosine modification	10/387	366/18670	0.230181	0.543514	0.439319	TSG101/TP53/RICTOR/PPP2R1A/MTOR/FGFR1OP/CLK2/CLK3/TNF/PPP2CA	10
GO:0043462	regulation of ATPase activity	3/387	80/18670	0.230645	0.543686	0.439457	DNM2/DYNLL1/SNRNP70	3
GO:0006378	mRNA polyadenylation	2/387	44/18670	0.231529	0.543686	0.439457	SNRPA/PABPC1	2
GO:0035307	positive regulation of protein dephosphorylation	2/387	44/18670	0.231529	0.543686	0.439457	DLC1/MTOR	2
GO:0042987	amyloid precursor protein catabolic process	2/387	44/18670	0.231529	0.543686	0.439457	PICALM/TNF	2
GO:0045601	regulation of endothelial cell differentiation	2/387	44/18670	0.231529	0.543686	0.439457	TNF/IKBKB	2
GO:0061756	leukocyte adhesion to vascular endothelial cell	2/387	44/18670	0.231529	0.543686	0.439457	IRAK1/TNF	2
GO:0070266	necroptotic process	2/387	44/18670	0.231529	0.543686	0.439457	TP53/TNF	2
GO:0090311	regulation of protein deacetylation	2/387	44/18670	0.231529	0.543686	0.439457	TP53/TADA3	2
GO:0061013	regulation of mRNA catabolic process	6/387	199/18670	0.232424	0.545412	0.440853	PABPC1/HNRNPM/MTOR/ANP32A/AKT1/UPF1	6
GO:0019216	regulation of lipid metabolic process	11/387	410/18670	0.232854	0.545652	0.441047	SNAI1/CREBBP/LAMTOR1/KPNB1/MED1/MTOR/EIF6/PDK1/TNF/ARF1/AKT1	11
GO:0001952	regulation of cell-matrix adhesion	4/387	119/18670	0.233745	0.545652	0.441047	DLC1/RAC1/ILK/LIMS1	4
GO:0051193	regulation of cofactor metabolic process	4/387	119/18670	0.233745	0.545652	0.441047	TP53/RAC1/EIF6/PDK1	4
GO:0001510	RNA methylation	3/387	81/18670	0.236147	0.545652	0.441047	FBL/NOP2/FTSJ3	3
GO:0030512	negative regulation of transforming growth factor beta receptor signaling pathway	3/387	81/18670	0.236147	0.545652	0.441047	TP53/PDPK1/DNM2	3
GO:0034109	homotypic cell-cell adhesion	3/387	81/18670	0.236147	0.545652	0.441047	VCL/TLN1/ILK	3
GO:0006342	chromatin silencing	4/387	120/18670	0.238206	0.545652	0.441047	SMCHD1/MORF4L1/MORF4L2/MBD3L1	4
GO:0000212	meiotic spindle organization	1/387	13/18670	0.238443	0.545652	0.441047	PPP2R1A	1
GO:0003157	endocardium development	1/387	13/18670	0.238443	0.545652	0.441047	STK3	1
GO:0008298	intracellular mRNA localization	1/387	13/18670	0.238443	0.545652	0.441047	CASC3	1
GO:0010763	positive regulation of fibroblast migration	1/387	13/18670	0.238443	0.545652	0.441047	AKT1	1
GO:0010872	regulation of cholesterol esterification	1/387	13/18670	0.238443	0.545652	0.441047	LAMTOR1	1
GO:0014745	negative regulation of muscle adaptation	1/387	13/18670	0.238443	0.545652	0.441047	MTOR	1
GO:0016322	neuron remodeling	1/387	13/18670	0.238443	0.545652	0.441047	BCL11A	1
GO:0021554	optic nerve development	1/387	13/18670	0.238443	0.545652	0.441047	TCIRG1	1
GO:0031274	positive regulation of pseudopodium assembly	1/387	13/18670	0.238443	0.545652	0.441047	CDC42	1
GO:0031650	regulation of heat generation	1/387	13/18670	0.238443	0.545652	0.441047	TNF	1
GO:0032488	Cdc42 protein signal transduction	1/387	13/18670	0.238443	0.545652	0.441047	CDC42	1
GO:0033147	negative regulation of intracellular estrogen receptor signaling pathway	1/387	13/18670	0.238443	0.545652	0.441047	STRN3	1
GO:0033623	regulation of integrin activation	1/387	13/18670	0.238443	0.545652	0.441047	RASIP1	1
GO:0042635	positive regulation of hair cycle	1/387	13/18670	0.238443	0.545652	0.441047	TNF	1
GO:0046831	regulation of RNA export from nucleus	1/387	13/18670	0.238443	0.545652	0.441047	NCBP2	1
GO:0048711	positive regulation of astrocyte differentiation	1/387	13/18670	0.238443	0.545652	0.441047	PRPF19	1
GO:0050872	white fat cell differentiation	1/387	13/18670	0.238443	0.545652	0.441047	PER2	1
GO:0060340	positive regulation of type I interferon-mediated signaling pathway	1/387	13/18670	0.238443	0.545652	0.441047	IRF7	1
GO:0060712	spongiotrophoblast layer development	1/387	13/18670	0.238443	0.545652	0.441047	AKT1	1
GO:0061000	negative regulation of dendritic spine development	1/387	13/18670	0.238443	0.545652	0.441047	DNM3	1
GO:0071352	cellular response to interleukin-2	1/387	13/18670	0.238443	0.545652	0.441047	CDC5L	1
GO:0090399	replicative senescence	1/387	13/18670	0.238443	0.545652	0.441047	TP53	1
GO:0098712	L-glutamate import across plasma membrane	1/387	13/18670	0.238443	0.545652	0.441047	PER2	1
GO:0098787	mRNA cleavage involved in mRNA processing	1/387	13/18670	0.238443	0.545652	0.441047	NCBP2	1
GO:1900025	negative regulation of substrate adhesion-dependent cell spreading	1/387	13/18670	0.238443	0.545652	0.441047	ACTN4	1
GO:1901836	regulation of transcription of nucleolar large rRNA by RNA polymerase I	1/387	13/18670	0.238443	0.545652	0.441047	MTOR	1
GO:1903025	regulation of RNA polymerase II regulatory region sequence-specific DNA binding	1/387	13/18670	0.238443	0.545652	0.441047	TAF1	1
GO:2000009	negative regulation of protein localization to cell surface	1/387	13/18670	0.238443	0.545652	0.441047	PICALM	1
GO:2000052	positive regulation of non-canonical Wnt signaling pathway	1/387	13/18670	0.238443	0.545652	0.441047	CSNK1E	1
GO:2001034	positive regulation of double-strand break repair via nonhomologous end joining	1/387	13/18670	0.238443	0.545652	0.441047	SMCHD1	1
GO:0048255	mRNA stabilization	2/387	45/18670	0.239218	0.547058	0.442183	PABPC1/MTOR	2
GO:0051702	interaction with symbiont	3/387	82/18670	0.241672	0.5523	0.44642	SNW1/DDB1/TAF11	3
GO:0043618	regulation of transcription from RNA polymerase II promoter in response to stress	4/387	121/18670	0.242687	0.553878	0.447695	RBX1/CREBBP/TP53/TAF1	4
GO:0048675	axon extension	4/387	121/18670	0.242687	0.553878	0.447695	VCL/DPYSL2/DNM2/ILK	4
GO:0051896	regulation of protein kinase B signaling	7/387	244/18670	0.243887	0.556245	0.449609	RICTOR/RAC1/MTOR/ILK/TNF/STK3/AKT1	7
GO:0032984	protein-containing complex disassembly	9/387	329/18670	0.244768	0.557874	0.450925	TSG101/DHX8/SCAF4/GSPT2/ETF1/GSPT1/TNF/RPL23/UPF1	9
GO:0062012	regulation of small molecule metabolic process	12/387	459/18670	0.245835	0.557874	0.450925	CRY1/SNAI1/TP53/KPNB1/DDB1/MTOR/CLK2/EIF6/CDA/PDK1/TNF/AKT1	12
GO:0030833	regulation of actin filament polymerization	5/387	162/18670	0.246252	0.557874	0.450925	RICTOR/MTOR/CORO1B/LATS1/ARF1	5
GO:0002067	glandular epithelial cell differentiation	2/387	46/18670	0.246919	0.557874	0.450925	RHEB/PDPK1	2
GO:0031648	protein destabilization	2/387	46/18670	0.246919	0.557874	0.450925	MDM2/CREBBP	2
GO:0032369	negative regulation of lipid transport	2/387	46/18670	0.246919	0.557874	0.450925	CRY1/AKT1	2
GO:0043631	RNA polyadenylation	2/387	46/18670	0.246919	0.557874	0.450925	SNRPA/PABPC1	2
GO:0044003	modification by symbiont of host morphology or physiology	2/387	46/18670	0.246919	0.557874	0.450925	KPNB1/RRAGA	2
GO:0097720	calcineurin-mediated signaling	2/387	46/18670	0.246919	0.557874	0.450925	MTOR/TNF	2
GO:1904036	negative regulation of epithelial cell apoptotic process	2/387	46/18670	0.246919	0.557874	0.450925	PDPK1/MTOR	2
GO:0006282	regulation of DNA repair	4/387	122/18670	0.247187	0.557874	0.450925	SMCHD1/CUL4A/PCNA/PARG	4
GO:0006970	response to osmotic stress	3/387	83/18670	0.247217	0.557874	0.450925	TP53/PDPK1/TNF	3
GO:0042509	regulation of tyrosine phosphorylation of STAT protein	3/387	83/18670	0.247217	0.557874	0.450925	PPP2R1A/TNF/PPP2CA	3
GO:0060218	hematopoietic stem cell differentiation	3/387	83/18670	0.247217	0.557874	0.450925	TP53/TP73/N4BP2L2	3
GO:1903845	negative regulation of cellular response to transforming growth factor beta stimulus	3/387	83/18670	0.247217	0.557874	0.450925	TP53/PDPK1/DNM2	3
GO:2000106	regulation of leukocyte apoptotic process	3/387	83/18670	0.247217	0.557874	0.450925	TP53/TCP1/IRF7	3
GO:0009451	RNA modification	5/387	163/18670	0.250129	0.560151	0.452766	FBL/ALKBH3/NOP2/FTSJ3/URM1	5
GO:0099173	postsynapse organization	5/387	163/18670	0.250129	0.560151	0.452766	DNM3/ACTN1/CDC42/ZMYND8/ARF1	5
GO:0006368	transcription elongation from RNA polymerase II promoter	3/387	84/18670	0.252782	0.560151	0.452766	NCBP2/POLR2H/POLR2E	3
GO:0014910	regulation of smooth muscle cell migration	3/387	84/18670	0.252782	0.560151	0.452766	MDM2/CORO1B/ILK	3
GO:0043154	negative regulation of cysteine-type endopeptidase activity involved in apoptotic process	3/387	84/18670	0.252782	0.560151	0.452766	LAMTOR5/MDM2/AKT1	3
GO:0045445	myoblast differentiation	3/387	84/18670	0.252782	0.560151	0.452766	TRIP4/ILK/TNF	3
GO:0046889	positive regulation of lipid biosynthetic process	3/387	84/18670	0.252782	0.560151	0.452766	MTOR/TNF/AKT1	3
GO:0097237	cellular response to toxic substance	7/387	247/18670	0.253255	0.560151	0.452766	MDM2/STK25/PCNA/DNM2/PDCD10/STK26/TNF	7
GO:0006878	cellular copper ion homeostasis	1/387	14/18670	0.25424	0.560151	0.452766	ARF1	1
GO:0007175	negative regulation of epidermal growth factor-activated receptor activity	1/387	14/18670	0.25424	0.560151	0.452766	TSG101	1
GO:0010752	regulation of cGMP-mediated signaling	1/387	14/18670	0.25424	0.560151	0.452766	RUNDC3A	1
GO:0031272	regulation of pseudopodium assembly	1/387	14/18670	0.25424	0.560151	0.452766	CDC42	1
GO:0034331	cell junction maintenance	1/387	14/18670	0.25424	0.560151	0.452766	RASSF8	1
GO:0035020	regulation of Rac protein signal transduction	1/387	14/18670	0.25424	0.560151	0.452766	DNM2	1
GO:0043144	snoRNA processing	1/387	14/18670	0.25424	0.560151	0.452766	FBL	1
GO:0045198	establishment of epithelial cell apical/basal polarity	1/387	14/18670	0.25424	0.560151	0.452766	CDC42	1
GO:0046133	pyrimidine ribonucleoside catabolic process	1/387	14/18670	0.25424	0.560151	0.452766	CDA	1
GO:0051938	L-glutamate import	1/387	14/18670	0.25424	0.560151	0.452766	PER2	1
GO:0055064	chloride ion homeostasis	1/387	14/18670	0.25424	0.560151	0.452766	ATP6V1B1	1
GO:0060211	regulation of nuclear-transcribed mRNA poly(A) tail shortening	1/387	14/18670	0.25424	0.560151	0.452766	PABPC1	1
GO:0061051	positive regulation of cell growth involved in cardiac muscle cell development	1/387	14/18670	0.25424	0.560151	0.452766	MTOR	1
GO:0070234	positive regulation of T cell apoptotic process	1/387	14/18670	0.25424	0.560151	0.452766	TP53	1
GO:0070669	response to interleukin-2	1/387	14/18670	0.25424	0.560151	0.452766	CDC5L	1
GO:0070885	negative regulation of calcineurin-NFAT signaling cascade	1/387	14/18670	0.25424	0.560151	0.452766	MTOR	1
GO:0071391	cellular response to estrogen stimulus	1/387	14/18670	0.25424	0.560151	0.452766	MDM2	1
GO:0072567	chemokine (C-X-C motif) ligand 2 production	1/387	14/18670	0.25424	0.560151	0.452766	TNF	1
GO:0099188	postsynaptic cytoskeleton organization	1/387	14/18670	0.25424	0.560151	0.452766	ARF1	1
GO:0106057	negative regulation of calcineurin-mediated signaling	1/387	14/18670	0.25424	0.560151	0.452766	MTOR	1
GO:1900121	negative regulation of receptor binding	1/387	14/18670	0.25424	0.560151	0.452766	RUVBL2	1
GO:1901626	regulation of postsynaptic membrane organization	1/387	14/18670	0.25424	0.560151	0.452766	ZMYND8	1
GO:1902043	positive regulation of extrinsic apoptotic signaling pathway via death domain receptors	1/387	14/18670	0.25424	0.560151	0.452766	STK3	1
GO:1902570	protein localization to nucleolus	1/387	14/18670	0.25424	0.560151	0.452766	RRS1	1
GO:1903054	negative regulation of extracellular matrix organization	1/387	14/18670	0.25424	0.560151	0.452766	TNFRSF1B	1
GO:1903351	cellular response to dopamine	1/387	14/18670	0.25424	0.560151	0.452766	DNM2	1
GO:1904748	regulation of apoptotic process involved in development	1/387	14/18670	0.25424	0.560151	0.452766	TNFRSF1B	1
GO:1905049	negative regulation of metallopeptidase activity	1/387	14/18670	0.25424	0.560151	0.452766	PICALM	1
GO:0042551	neuron maturation	2/387	47/18670	0.254629	0.560151	0.452766	BCL11A/MTOR	2
GO:0050435	amyloid-beta metabolic process	2/387	47/18670	0.254629	0.560151	0.452766	PICALM/TNF	2
GO:0061614	pri-miRNA transcription by RNA polymerase II	2/387	47/18670	0.254629	0.560151	0.452766	TP53/GNL3	2
GO:0042063	gliogenesis	8/387	290/18670	0.255025	0.56066	0.453178	PRPF19/RHEB/MTOR/TNFRSF1B/TP73/ILK/TNF/AKT1	8
GO:0008637	apoptotic mitochondrial changes	4/387	124/18670	0.25624	0.562591	0.454738	TP53/TP53BP2/TP73/AKT1	4
GO:0019218	regulation of steroid metabolic process	4/387	124/18670	0.25624	0.562591	0.454738	SNAI1/LAMTOR1/KPNB1/TNF	4
GO:0050679	positive regulation of epithelial cell proliferation	6/387	206/18670	0.256398	0.562591	0.454738	RICTOR/MED1/RPTOR/PDPK1/MTOR/AKT1	6
GO:0050680	negative regulation of epithelial cell proliferation	5/387	165/18670	0.257928	0.565585	0.457158	MED1/LIMS2/PDCD10/TNF/EPPK1	5
GO:1903901	negative regulation of viral life cycle	3/387	85/18670	0.258365	0.56618	0.45764	TRIM25/SRPK2/TNF	3
GO:0002064	epithelial cell development	6/387	207/18670	0.259877	0.569128	0.460022	RAP1B/RHEB/FRMD6/PDPK1/TNF/IKBKB	6
GO:0050678	regulation of epithelial cell proliferation	10/387	378/18670	0.260184	0.569435	0.46027	RICTOR/MED1/RPTOR/LIMS2/PDPK1/MTOR/PDCD10/TNF/AKT1/EPPK1	10
GO:2000134	negative regulation of G1/S transition of mitotic cell cycle	4/387	125/18670	0.260791	0.570147	0.460845	MDM2/TP53/MDM4/PCNA	4
GO:0009410	response to xenobiotic stimulus	8/387	292/18670	0.260844	0.570147	0.460845	PCK2/MDM2/PPP2R2A/EIF4EBP1/MTOR/PCNA/DNM2/EFTUD2	8
GO:0042059	negative regulation of epidermal growth factor receptor signaling pathway	2/387	48/18670	0.262343	0.571594	0.462015	TSG101/CDC42	2
GO:0044764	multi-organism cellular process	2/387	48/18670	0.262343	0.571594	0.462015	IRF7/PPIA	2
GO:0051972	regulation of telomerase activity	2/387	48/18670	0.262343	0.571594	0.462015	TP53/TCP1	2
GO:0061014	positive regulation of mRNA catabolic process	2/387	48/18670	0.262343	0.571594	0.462015	PABPC1/UPF1	2
GO:0090199	regulation of release of cytochrome c from mitochondria	2/387	48/18670	0.262343	0.571594	0.462015	TP53/AKT1	2
GO:1901215	negative regulation of neuron death	6/387	208/18670	0.263369	0.573036	0.463181	PDPK1/TNFRSF1B/ILK/AKT1/AP2B1/IKBKG	6
GO:0032386	regulation of intracellular transport	11/387	423/18670	0.263722	0.573036	0.463181	RBM22/RAP1B/MDM2/TP53/NCBP2/PDPK1/DYNC1H1/DMAP1/PDCD10/UBE2L3/ARF1	11
GO:0001776	leukocyte homeostasis	3/387	86/18670	0.263965	0.573036	0.463181	TCIRG1/RPS6/AKT1	3
GO:0007260	tyrosine phosphorylation of STAT protein	3/387	86/18670	0.263965	0.573036	0.463181	PPP2R1A/TNF/PPP2CA	3
GO:0045637	regulation of myeloid cell differentiation	7/387	251/18670	0.265909	0.573036	0.463181	CREBBP/MED1/MTOR/EIF6/CUL4A/IRF7/TNF	7
GO:0006112	energy reserve metabolic process	3/387	87/18670	0.269579	0.573036	0.463181	PER2/MTOR/AKT1	3
GO:0007039	protein catabolic process in the vacuole	1/387	15/18670	0.26971	0.573036	0.463181	TCIRG1	1
GO:0018298	protein-chromophore linkage	1/387	15/18670	0.26971	0.573036	0.463181	CRY1	1
GO:0030730	sequestering of triglyceride	1/387	15/18670	0.26971	0.573036	0.463181	TNF	1
GO:0030812	negative regulation of nucleotide catabolic process	1/387	15/18670	0.26971	0.573036	0.463181	TP53	1
GO:0030852	regulation of granulocyte differentiation	1/387	15/18670	0.26971	0.573036	0.463181	CUL4A	1
GO:0032239	regulation of nucleobase-containing compound transport	1/387	15/18670	0.26971	0.573036	0.463181	NCBP2	1
GO:0032352	positive regulation of hormone metabolic process	1/387	15/18670	0.26971	0.573036	0.463181	TNF	1
GO:0032486	Rap protein signal transduction	1/387	15/18670	0.26971	0.573036	0.463181	RAP1B	1
GO:0032988	ribonucleoprotein complex disassembly	1/387	15/18670	0.26971	0.573036	0.463181	DHX8	1
GO:0034134	toll-like receptor 2 signaling pathway	1/387	15/18670	0.26971	0.573036	0.463181	IRAK1	1
GO:0034349	glial cell apoptotic process	1/387	15/18670	0.26971	0.573036	0.463181	TP53	1
GO:0035067	negative regulation of histone acetylation	1/387	15/18670	0.26971	0.573036	0.463181	TAF7	1
GO:0042159	lipoprotein catabolic process	1/387	15/18670	0.26971	0.573036	0.463181	LYPLA1	1
GO:0042762	regulation of sulfur metabolic process	1/387	15/18670	0.26971	0.573036	0.463181	PDK1	1
GO:0042921	glucocorticoid receptor signaling pathway	1/387	15/18670	0.26971	0.573036	0.463181	CRY1	1
GO:0043584	nose development	1/387	15/18670	0.26971	0.573036	0.463181	SMCHD1	1
GO:0045073	regulation of chemokine biosynthetic process	1/387	15/18670	0.26971	0.573036	0.463181	TNF	1
GO:0045410	positive regulation of interleukin-6 biosynthetic process	1/387	15/18670	0.26971	0.573036	0.463181	TNF	1
GO:0045838	positive regulation of membrane potential	1/387	15/18670	0.26971	0.573036	0.463181	AKT1	1
GO:0045898	regulation of RNA polymerase II transcriptional preinitiation complex assembly	1/387	15/18670	0.26971	0.573036	0.463181	TP53	1
GO:0051198	negative regulation of coenzyme metabolic process	1/387	15/18670	0.26971	0.573036	0.463181	TP53	1
GO:0055089	fatty acid homeostasis	1/387	15/18670	0.26971	0.573036	0.463181	POLD1	1
GO:0071801	regulation of podosome assembly	1/387	15/18670	0.26971	0.573036	0.463181	TNF	1
GO:0090197	positive regulation of chemokine secretion	1/387	15/18670	0.26971	0.573036	0.463181	TNF	1
GO:1902187	negative regulation of viral release from host cell	1/387	15/18670	0.26971	0.573036	0.463181	TRIM25	1
GO:1903350	response to dopamine	1/387	15/18670	0.26971	0.573036	0.463181	DNM2	1
GO:1903358	regulation of Golgi organization	1/387	15/18670	0.26971	0.573036	0.463181	DNM2	1
GO:1903543	positive regulation of exosomal secretion	1/387	15/18670	0.26971	0.573036	0.463181	TSG101	1
GO:1903729	regulation of plasma membrane organization	1/387	15/18670	0.26971	0.573036	0.463181	DNM2	1
GO:1905874	regulation of postsynaptic density organization	1/387	15/18670	0.26971	0.573036	0.463181	ZMYND8	1
GO:2000402	negative regulation of lymphocyte migration	1/387	15/18670	0.26971	0.573036	0.463181	AKT1	1
GO:1990138	neuron projection extension	5/387	168/18670	0.269734	0.573036	0.463181	VCL/DPYSL2/BCL11A/DNM2/ILK	5
GO:0043620	regulation of DNA-templated transcription in response to stress	4/387	127/18670	0.269941	0.573036	0.463181	RBX1/CREBBP/TP53/TAF1	4
GO:0045010	actin nucleation	2/387	49/18670	0.270059	0.573036	0.463181	CORO1B/ARF1	2
GO:0097300	programmed necrotic cell death	2/387	49/18670	0.270059	0.573036	0.463181	TP53/TNF	2
GO:1904707	positive regulation of vascular smooth muscle cell proliferation	2/387	49/18670	0.270059	0.573036	0.463181	MDM2/TNF	2
GO:0038095	Fc-epsilon receptor signaling pathway	5/387	169/18670	0.273695	0.58039	0.469125	PDPK1/RAC1/CHUK/IKBKB/IKBKG	5
GO:0002576	platelet degranulation	4/387	128/18670	0.274537	0.581452	0.469984	VCL/ACTN4/TLN1/ACTN1	4
GO:0034763	negative regulation of transmembrane transport	4/387	128/18670	0.274537	0.581452	0.469984	CRBN/MTOR/TNF/AKT1	4
GO:1900407	regulation of cellular response to oxidative stress	3/387	88/18670	0.275207	0.582001	0.470427	STK26/TNF/AKT1	3
GO:1904035	regulation of epithelial cell apoptotic process	3/387	88/18670	0.275207	0.582001	0.470427	PDPK1/MTOR/TNF	3
GO:0001961	positive regulation of cytokine-mediated signaling pathway	2/387	50/18670	0.277773	0.582001	0.470427	MED1/IRF7	2
GO:0010718	positive regulation of epithelial to mesenchymal transition	2/387	50/18670	0.277773	0.582001	0.470427	SNAI1/MTOR	2
GO:0014009	glial cell proliferation	2/387	50/18670	0.277773	0.582001	0.470427	MTOR/TNF	2
GO:0034656	nucleobase-containing small molecule catabolic process	2/387	50/18670	0.277773	0.582001	0.470427	DPYS/CDA	2
GO:0043489	RNA stabilization	2/387	50/18670	0.277773	0.582001	0.470427	PABPC1/MTOR	2
GO:0046854	phosphatidylinositol phosphorylation	2/387	50/18670	0.277773	0.582001	0.470427	PIKFYVE/SMG1	2
GO:0060976	coronary vasculature development	2/387	50/18670	0.277773	0.582001	0.470427	DNM2/AP2B1	2
GO:0002758	innate immune response-activating signal transduction	8/387	298/18670	0.278533	0.582001	0.470427	CREBBP/PDPK1/IRAK1/CHUK/IRF7/UBE2D2/IKBKB/IKBKG	8
GO:0022409	positive regulation of cell-cell adhesion	7/387	255/18670	0.278733	0.582001	0.470427	SART1/PDPK1/RAC1/IRAK1/CDC42/TNF/AKT1	7
GO:0003206	cardiac chamber morphogenesis	4/387	129/18670	0.279146	0.582001	0.470427	MDM2/TP53/MED1/PARVA	4
GO:0007254	JNK cascade	6/387	214/18670	0.284564	0.582001	0.470427	COPS5/IRAK1/TNF/STK3/AKT1/IKBKG	6
GO:0002295	T-helper cell lineage commitment	1/387	16/18670	0.28486	0.582001	0.470427	MTOR	1
GO:0003222	ventricular trabecula myocardium morphogenesis	1/387	16/18670	0.28486	0.582001	0.470427	MED1	1
GO:0006086	acetyl-CoA biosynthetic process from pyruvate	1/387	16/18670	0.28486	0.582001	0.470427	PDK1	1
GO:0014744	positive regulation of muscle adaptation	1/387	16/18670	0.28486	0.582001	0.470427	MTOR	1
GO:0030033	microvillus assembly	1/387	16/18670	0.28486	0.582001	0.470427	STK26	1
GO:0030575	nuclear body organization	1/387	16/18670	0.28486	0.582001	0.470427	SRPK2	1
GO:0031269	pseudopodium assembly	1/387	16/18670	0.28486	0.582001	0.470427	CDC42	1
GO:0031958	corticosteroid receptor signaling pathway	1/387	16/18670	0.28486	0.582001	0.470427	CRY1	1
GO:0032354	response to follicle-stimulating hormone	1/387	16/18670	0.28486	0.582001	0.470427	PAPPA	1
GO:0033033	negative regulation of myeloid cell apoptotic process	1/387	16/18670	0.28486	0.582001	0.470427	IRF7	1
GO:0034116	positive regulation of heterotypic cell-cell adhesion	1/387	16/18670	0.28486	0.582001	0.470427	TNF	1
GO:0035970	peptidyl-threonine dephosphorylation	1/387	16/18670	0.28486	0.582001	0.470427	PPP2CA	1
GO:0042033	chemokine biosynthetic process	1/387	16/18670	0.28486	0.582001	0.470427	TNF	1
GO:0043174	nucleoside salvage	1/387	16/18670	0.28486	0.582001	0.470427	CDA	1
GO:0043217	myelin maintenance	1/387	16/18670	0.28486	0.582001	0.470427	AKT1	1
GO:0043981	histone H4-K5 acetylation	1/387	16/18670	0.28486	0.582001	0.470427	MEAF6	1
GO:0043982	histone H4-K8 acetylation	1/387	16/18670	0.28486	0.582001	0.470427	MEAF6	1
GO:0044849	estrous cycle	1/387	16/18670	0.28486	0.582001	0.470427	PCNA	1
GO:0045722	positive regulation of gluconeogenesis	1/387	16/18670	0.28486	0.582001	0.470427	DDB1	1
GO:0046325	negative regulation of glucose import	1/387	16/18670	0.28486	0.582001	0.470427	TNF	1
GO:0048012	hepatocyte growth factor receptor signaling pathway	1/387	16/18670	0.28486	0.582001	0.470427	RAC1	1
GO:0048385	regulation of retinoic acid receptor signaling pathway	1/387	16/18670	0.28486	0.582001	0.470427	SNW1	1
GO:0050755	chemokine metabolic process	1/387	16/18670	0.28486	0.582001	0.470427	TNF	1
GO:0050774	negative regulation of dendrite morphogenesis	1/387	16/18670	0.28486	0.582001	0.470427	DNM3	1
GO:0051571	positive regulation of histone H3-K4 methylation	1/387	16/18670	0.28486	0.582001	0.470427	SNW1	1
GO:0060628	regulation of ER to Golgi vesicle-mediated transport	1/387	16/18670	0.28486	0.582001	0.470427	ARF1	1
GO:0060965	negative regulation of gene silencing by miRNA	1/387	16/18670	0.28486	0.582001	0.470427	TP53	1
GO:0061158	3'-UTR-mediated mRNA destabilization	1/387	16/18670	0.28486	0.582001	0.470427	UPF1	1
GO:0061684	chaperone-mediated autophagy	1/387	16/18670	0.28486	0.582001	0.470427	SNRNP70	1
GO:0070886	positive regulation of calcineurin-NFAT signaling cascade	1/387	16/18670	0.28486	0.582001	0.470427	TNF	1
GO:0071380	cellular response to prostaglandin E stimulus	1/387	16/18670	0.28486	0.582001	0.470427	AKT1	1
GO:0071732	cellular response to nitric oxide	1/387	16/18670	0.28486	0.582001	0.470427	DNM2	1
GO:0090153	regulation of sphingolipid biosynthetic process	1/387	16/18670	0.28486	0.582001	0.470427	TNF	1
GO:0090335	regulation of brown fat cell differentiation	1/387	16/18670	0.28486	0.582001	0.470427	MTOR	1
GO:0097067	cellular response to thyroid hormone stimulus	1/387	16/18670	0.28486	0.582001	0.470427	MED1	1
GO:0099170	postsynaptic modulation of chemical synaptic transmission	1/387	16/18670	0.28486	0.582001	0.470427	EIF4A3	1
GO:0106058	positive regulation of calcineurin-mediated signaling	1/387	16/18670	0.28486	0.582001	0.470427	TNF	1
GO:1900242	regulation of synaptic vesicle endocytosis	1/387	16/18670	0.28486	0.582001	0.470427	DNM1	1
GO:1902001	fatty acid transmembrane transport	1/387	16/18670	0.28486	0.582001	0.470427	AKT1	1
GO:1902992	negative regulation of amyloid precursor protein catabolic process	1/387	16/18670	0.28486	0.582001	0.470427	PICALM	1
GO:1903541	regulation of exosomal secretion	1/387	16/18670	0.28486	0.582001	0.470427	TSG101	1
GO:1905038	regulation of membrane lipid metabolic process	1/387	16/18670	0.28486	0.582001	0.470427	TNF	1
GO:1990000	amyloid fibril formation	1/387	16/18670	0.28486	0.582001	0.470427	MDM2	1
GO:2000303	regulation of ceramide biosynthetic process	1/387	16/18670	0.28486	0.582001	0.470427	TNF	1
GO:2000369	regulation of clathrin-dependent endocytosis	1/387	16/18670	0.28486	0.582001	0.470427	DNM2	1
GO:2000846	regulation of corticosteroid hormone secretion	1/387	16/18670	0.28486	0.582001	0.470427	CRY1	1
GO:0006213	pyrimidine nucleoside metabolic process	2/387	51/18670	0.285481	0.582573	0.470889	DPYS/CDA	2
GO:0031103	axon regeneration	2/387	51/18670	0.285481	0.582573	0.470889	CTNNA1/STK24	2
GO:0010717	regulation of epithelial to mesenchymal transition	3/387	90/18670	0.286497	0.584296	0.472282	SNAI1/MTOR/PPP2CA	3
GO:1902807	negative regulation of cell cycle G1/S phase transition	4/387	131/18670	0.2884	0.587826	0.475136	MDM2/TP53/MDM4/PCNA	4
GO:0010469	regulation of signaling receptor activity	5/387	173/18670	0.289658	0.590039	0.476924	TSG101/MED1/NCOA3/BUD31/TAF1	5
GO:0016311	dephosphorylation	12/387	478/18670	0.289878	0.590134	0.477001	FIG4/DLC1/PPP2R1B/PPP2R1A/PPP2R2A/PPP2R2C/KNL1/MTOR/TNF/PPP2CA/SMG7/IKBKB	12
GO:0046580	negative regulation of Ras protein signal transduction	2/387	52/18670	0.293181	0.594407	0.480455	RASIP1/DLC1	2
GO:0099518	vesicle cytoskeletal trafficking	2/387	52/18670	0.293181	0.594407	0.480455	ACTN4/DYNC1H1	2
GO:1902373	negative regulation of mRNA catabolic process	2/387	52/18670	0.293181	0.594407	0.480455	PABPC1/MTOR	2
GO:2000649	regulation of sodium ion transmembrane transporter activity	2/387	52/18670	0.293181	0.594407	0.480455	ACTN4/DNM2	2
GO:2000677	regulation of transcription regulatory region DNA binding	2/387	52/18670	0.293181	0.594407	0.480455	PER2/TAF1	2
GO:0046488	phosphatidylinositol metabolic process	5/387	174/18670	0.293676	0.594407	0.480455	FIG4/VAC14/PIKFYVE/SMG1/ARF1	5
GO:0006672	ceramide metabolic process	3/387	92/18670	0.297822	0.594407	0.480455	PPP2R1A/TNF/PPP2CA	3
GO:0045833	negative regulation of lipid metabolic process	3/387	92/18670	0.297822	0.594407	0.480455	SNAI1/TNF/AKT1	3
GO:2000117	negative regulation of cysteine-type endopeptidase activity	3/387	92/18670	0.297822	0.594407	0.480455	LAMTOR5/MDM2/AKT1	3
GO:0032271	regulation of protein polymerization	6/387	218/18670	0.298898	0.594407	0.480455	RICTOR/RAC1/MTOR/CORO1B/LATS1/ARF1	6
GO:0001675	acrosome assembly	1/387	17/18670	0.299696	0.594407	0.480455	KNL1	1
GO:0003198	epithelial to mesenchymal transition involved in endocardial cushion formation	1/387	17/18670	0.299696	0.594407	0.480455	SNAI1	1
GO:0006474	N-terminal protein amino acid acetylation	1/387	17/18670	0.299696	0.594407	0.480455	CREBBP	1
GO:0006590	thyroid hormone generation	1/387	17/18670	0.299696	0.594407	0.480455	MED1	1
GO:0007635	chemosensory behavior	1/387	17/18670	0.299696	0.594407	0.480455	ATP6V1B1	1
GO:0008340	determination of adult lifespan	1/387	17/18670	0.299696	0.594407	0.480455	TP53	1
GO:0014733	regulation of skeletal muscle adaptation	1/387	17/18670	0.299696	0.594407	0.480455	MTOR	1
GO:0030011	maintenance of cell polarity	1/387	17/18670	0.299696	0.594407	0.480455	ANK1	1
GO:0031268	pseudopodium organization	1/387	17/18670	0.299696	0.594407	0.480455	CDC42	1
GO:0031643	positive regulation of myelination	1/387	17/18670	0.299696	0.594407	0.480455	TNFRSF1B	1
GO:0031649	heat generation	1/387	17/18670	0.299696	0.594407	0.480455	TNF	1
GO:0032460	negative regulation of protein oligomerization	1/387	17/18670	0.299696	0.594407	0.480455	CRBN	1
GO:0034433	steroid esterification	1/387	17/18670	0.299696	0.594407	0.480455	LAMTOR1	1
GO:0034434	sterol esterification	1/387	17/18670	0.299696	0.594407	0.480455	LAMTOR1	1
GO:0034435	cholesterol esterification	1/387	17/18670	0.299696	0.594407	0.480455	LAMTOR1	1
GO:0035313	wound healing, spreading of epidermal cells	1/387	17/18670	0.299696	0.594407	0.480455	MTOR	1
GO:0035729	cellular response to hepatocyte growth factor stimulus	1/387	17/18670	0.299696	0.594407	0.480455	MED1	1
GO:0035855	megakaryocyte development	1/387	17/18670	0.299696	0.594407	0.480455	MED1	1
GO:0035930	corticosteroid hormone secretion	1/387	17/18670	0.299696	0.594407	0.480455	CRY1	1
GO:0042268	regulation of cytolysis	1/387	17/18670	0.299696	0.594407	0.480455	RRAGA	1
GO:0042790	nucleolar large rRNA transcription by RNA polymerase I	1/387	17/18670	0.299696	0.594407	0.480455	MTOR	1
GO:0043373	CD4-positive, alpha-beta T cell lineage commitment	1/387	17/18670	0.299696	0.594407	0.480455	MTOR	1
GO:0045324	late endosome to vacuole transport	1/387	17/18670	0.299696	0.594407	0.480455	VPS28	1
GO:0045725	positive regulation of glycogen biosynthetic process	1/387	17/18670	0.299696	0.594407	0.480455	AKT1	1
GO:0055070	copper ion homeostasis	1/387	17/18670	0.299696	0.594407	0.480455	ARF1	1
GO:0060263	regulation of respiratory burst	1/387	17/18670	0.299696	0.594407	0.480455	RAC1	1
GO:0070166	enamel mineralization	1/387	17/18670	0.299696	0.594407	0.480455	TCIRG1	1
GO:0070242	thymocyte apoptotic process	1/387	17/18670	0.299696	0.594407	0.480455	TP53	1
GO:0071850	mitotic cell cycle arrest	1/387	17/18670	0.299696	0.594407	0.480455	TP53	1
GO:0072673	lamellipodium morphogenesis	1/387	17/18670	0.299696	0.594407	0.480455	CORO1B	1
GO:1900363	regulation of mRNA polyadenylation	1/387	17/18670	0.299696	0.594407	0.480455	SNRPA	1
GO:1901524	regulation of mitophagy	1/387	17/18670	0.299696	0.594407	0.480455	TP53	1
GO:1904948	midbrain dopaminergic neuron differentiation	1/387	17/18670	0.299696	0.594407	0.480455	CSNK1E	1
GO:1905331	negative regulation of morphogenesis of an epithelium	1/387	17/18670	0.299696	0.594407	0.480455	TNF	1
GO:0007178	transmembrane receptor protein serine/threonine kinase signaling pathway	9/387	349/18670	0.299817	0.594407	0.480455	SNW1/CREBBP/PXN/TP53/FERMT2/PDPK1/IRAK1/DNM2/ILK	9
GO:0000186	activation of MAPKK activity	2/387	53/18670	0.30087	0.595111	0.481024	LAMTOR2/LAMTOR3	2
GO:0031122	cytoplasmic microtubule organization	2/387	53/18670	0.30087	0.595111	0.481024	KPNB1/DYNC1H1	2
GO:0060563	neuroepithelial cell differentiation	2/387	53/18670	0.30087	0.595111	0.481024	BCCIP/MYCL	2
GO:1901185	negative regulation of ERBB signaling pathway	2/387	53/18670	0.30087	0.595111	0.481024	TSG101/CDC42	2
GO:0050796	regulation of insulin secretion	5/387	176/18670	0.301739	0.596486	0.482135	PER2/TCIRG1/RAC1/DYNLL1/TNF	5
GO:0043392	negative regulation of DNA binding	2/387	54/18670	0.308544	0.609231	0.492437	PER2/TAF1	2
GO:0051353	positive regulation of oxidoreductase activity	2/387	54/18670	0.308544	0.609231	0.492437	TNF/AKT1	2
GO:0051289	protein homotetramerization	3/387	94/18670	0.309173	0.61012	0.493155	TP53/DPYS/CDA	3
GO:0008064	regulation of actin polymerization or depolymerization	5/387	179/18670	0.313897	0.612475	0.495059	RICTOR/MTOR/CORO1B/LATS1/ARF1	5
GO:0051099	positive regulation of binding	5/387	179/18670	0.313897	0.612475	0.495059	CRBN/RPL11/TAF1/PPP2CA/STK3	5
GO:0002098	tRNA wobble uridine modification	1/387	18/18670	0.314226	0.612475	0.495059	URM1	1
GO:0007250	activation of NF-kappaB-inducing kinase activity	1/387	18/18670	0.314226	0.612475	0.495059	IRAK1	1
GO:0008090	retrograde axonal transport	1/387	18/18670	0.314226	0.612475	0.495059	DYNC1H1	1
GO:0010832	negative regulation of myotube differentiation	1/387	18/18670	0.314226	0.612475	0.495059	BHLHE41	1
GO:0031065	positive regulation of histone deacetylation	1/387	18/18670	0.314226	0.612475	0.495059	TP53	1
GO:0035089	establishment of apical/basal cell polarity	1/387	18/18670	0.314226	0.612475	0.495059	CDC42	1
GO:0045056	transcytosis	1/387	18/18670	0.314226	0.612475	0.495059	PICALM	1
GO:0046459	short-chain fatty acid metabolic process	1/387	18/18670	0.314226	0.612475	0.495059	PCK2	1
GO:0051023	regulation of immunoglobulin secretion	1/387	18/18670	0.314226	0.612475	0.495059	TNF	1
GO:0051895	negative regulation of focal adhesion assembly	1/387	18/18670	0.314226	0.612475	0.495059	DLC1	1
GO:0070230	positive regulation of lymphocyte apoptotic process	1/387	18/18670	0.314226	0.612475	0.495059	TP53	1
GO:0070875	positive regulation of glycogen metabolic process	1/387	18/18670	0.314226	0.612475	0.495059	AKT1	1
GO:0071318	cellular response to ATP	1/387	18/18670	0.314226	0.612475	0.495059	TAF1	1
GO:0090196	regulation of chemokine secretion	1/387	18/18670	0.314226	0.612475	0.495059	TNF	1
GO:0150078	positive regulation of neuroinflammatory response	1/387	18/18670	0.314226	0.612475	0.495059	TNF	1
GO:0150079	negative regulation of neuroinflammatory response	1/387	18/18670	0.314226	0.612475	0.495059	TNFRSF1B	1
GO:1900153	positive regulation of nuclear-transcribed mRNA catabolic process, deadenylation-dependent decay	1/387	18/18670	0.314226	0.612475	0.495059	PABPC1	1
GO:1900221	regulation of amyloid-beta clearance	1/387	18/18670	0.314226	0.612475	0.495059	TNF	1
GO:2000757	negative regulation of peptidyl-lysine acetylation	1/387	18/18670	0.314226	0.612475	0.495059	TAF7	1
GO:0044070	regulation of anion transport	3/387	95/18670	0.314854	0.612475	0.495059	PER2/MTOR/AKT1	3
GO:0050810	regulation of steroid biosynthetic process	3/387	95/18670	0.314854	0.612475	0.495059	SNAI1/KPNB1/TNF	3
GO:0051196	regulation of coenzyme metabolic process	3/387	95/18670	0.314854	0.612475	0.495059	TP53/EIF6/PDK1	3
GO:0051651	maintenance of location in cell	3/387	95/18670	0.314854	0.612475	0.495059	TLN1/TAF8/AKT1	3
GO:0001541	ovarian follicle development	2/387	55/18670	0.316201	0.612999	0.495483	TAF4/CTNNA1	2
GO:0010823	negative regulation of mitochondrion organization	2/387	55/18670	0.316201	0.612999	0.495483	TP53/AKT1	2
GO:0032781	positive regulation of ATPase activity	2/387	55/18670	0.316201	0.612999	0.495483	DNM2/DYNLL1	2
GO:0042306	regulation of protein import into nucleus	2/387	55/18670	0.316201	0.612999	0.495483	RBM22/DMAP1	2
GO:0043954	cellular component maintenance	2/387	55/18670	0.316201	0.612999	0.495483	RASSF8/ZMYND8	2
GO:0048016	inositol phosphate-mediated signaling	2/387	55/18670	0.316201	0.612999	0.495483	MTOR/TNF	2
GO:1990778	protein localization to cell periphery	8/387	311/18670	0.317873	0.615717	0.49768	ANK1/AP2M1/LYPLA1/PDPK1/PICALM/TNF/IKBKB/AKT1	8
GO:0030832	regulation of actin filament length	5/387	180/18670	0.317964	0.615717	0.49768	RICTOR/MTOR/CORO1B/LATS1/ARF1	5
GO:0002474	antigen processing and presentation of peptide antigen via MHC class I	3/387	96/18670	0.320537	0.616779	0.498538	CHUK/IKBKB/IKBKG	3
GO:0010660	regulation of muscle cell apoptotic process	3/387	96/18670	0.320537	0.616779	0.498538	TP53/PDPK1/ILK	3
GO:0030516	regulation of axon extension	3/387	96/18670	0.320537	0.616779	0.498538	DPYSL2/DNM2/ILK	3
GO:0048010	vascular endothelial growth factor receptor signaling pathway	3/387	96/18670	0.320537	0.616779	0.498538	PXN/RAC1/CDC42	3
GO:0098876	vesicle-mediated transport to the plasma membrane	3/387	96/18670	0.320537	0.616779	0.498538	LYPLA1/DNM2/ARF1	3
GO:0051147	regulation of muscle cell differentiation	5/387	181/18670	0.322038	0.616779	0.498538	BHLHE41/CTNNA1/MTOR/CDC42/MORF4L2	5
GO:0010332	response to gamma radiation	2/387	56/18670	0.323839	0.616779	0.498538	MDM2/TP53	2
GO:0050879	multicellular organismal movement	2/387	56/18670	0.323839	0.616779	0.498538	MTOR/CHUK	2
GO:0050881	musculoskeletal movement	2/387	56/18670	0.323839	0.616779	0.498538	MTOR/CHUK	2
GO:0060688	regulation of morphogenesis of a branching structure	2/387	56/18670	0.323839	0.616779	0.498538	BCL11A/TNF	2
GO:0072528	pyrimidine-containing compound biosynthetic process	2/387	56/18670	0.323839	0.616779	0.498538	MTOR/CDA	2
GO:1902017	regulation of cilium assembly	2/387	56/18670	0.323839	0.616779	0.498538	DNM2/DYNLL1	2
GO:1905515	non-motile cilium assembly	2/387	56/18670	0.323839	0.616779	0.498538	DNM2/DYNLL1	2
GO:0033157	regulation of intracellular protein transport	6/387	225/18670	0.324291	0.616779	0.498538	RBM22/MDM2/TP53/DMAP1/PDCD10/UBE2L3	6
GO:0043491	protein kinase B signaling	7/387	269/18670	0.324704	0.616779	0.498538	RICTOR/RAC1/MTOR/ILK/TNF/STK3/AKT1	7
GO:0009566	fertilization	5/387	182/18670	0.326118	0.616779	0.498538	CCT5/CCT8/CCT3/TCP1/SNU13	5
GO:0010821	regulation of mitochondrion organization	5/387	182/18670	0.326118	0.616779	0.498538	TP53/TP53BP2/TP73/UBE2L3/AKT1	5
GO:0030316	osteoclast differentiation	3/387	97/18670	0.326221	0.616779	0.498538	TCIRG1/MTOR/TNF	3
GO:1902882	regulation of response to oxidative stress	3/387	97/18670	0.326221	0.616779	0.498538	STK26/TNF/AKT1	3
GO:0001991	regulation of systemic arterial blood pressure by circulatory renin-angiotensin	1/387	19/18670	0.328455	0.616779	0.498538	ATP6AP2	1
GO:0002363	alpha-beta T cell lineage commitment	1/387	19/18670	0.328455	0.616779	0.498538	MTOR	1
GO:0002544	chronic inflammatory response	1/387	19/18670	0.328455	0.616779	0.498538	TNF	1
GO:0002922	positive regulation of humoral immune response	1/387	19/18670	0.328455	0.616779	0.498538	TNF	1
GO:0010663	positive regulation of striated muscle cell apoptotic process	1/387	19/18670	0.328455	0.616779	0.498538	TP53	1
GO:0010666	positive regulation of cardiac muscle cell apoptotic process	1/387	19/18670	0.328455	0.616779	0.498538	TP53	1
GO:0010888	negative regulation of lipid storage	1/387	19/18670	0.328455	0.616779	0.498538	TNF	1
GO:0016074	snoRNA metabolic process	1/387	19/18670	0.328455	0.616779	0.498538	FBL	1
GO:0030859	polarized epithelial cell differentiation	1/387	19/18670	0.328455	0.616779	0.498538	CDC42	1
GO:0032011	ARF protein signal transduction	1/387	19/18670	0.328455	0.616779	0.498538	IQSEC1	1
GO:0032012	regulation of ARF protein signal transduction	1/387	19/18670	0.328455	0.616779	0.498538	IQSEC1	1
GO:0032026	response to magnesium ion	1/387	19/18670	0.328455	0.616779	0.498538	MDM2	1
GO:0032095	regulation of response to food	1/387	19/18670	0.328455	0.616779	0.498538	MTOR	1
GO:0034063	stress granule assembly	1/387	19/18670	0.328455	0.616779	0.498538	DYNC1H1	1
GO:0035728	response to hepatocyte growth factor	1/387	19/18670	0.328455	0.616779	0.498538	MED1	1
GO:0042789	mRNA transcription by RNA polymerase II	1/387	19/18670	0.328455	0.616779	0.498538	MED1	1
GO:0045063	T-helper 1 cell differentiation	1/387	19/18670	0.328455	0.616779	0.498538	MTOR	1
GO:0045414	regulation of interleukin-8 biosynthetic process	1/387	19/18670	0.328455	0.616779	0.498538	TNF	1
GO:0045947	negative regulation of translational initiation	1/387	19/18670	0.328455	0.616779	0.498538	EIF4EBP1	1
GO:0046112	nucleobase biosynthetic process	1/387	19/18670	0.328455	0.616779	0.498538	MTOR	1
GO:0046597	negative regulation of viral entry into host cell	1/387	19/18670	0.328455	0.616779	0.498538	TRIM25	1
GO:0060149	negative regulation of posttranscriptional gene silencing	1/387	19/18670	0.328455	0.616779	0.498538	TP53	1
GO:0060716	labyrinthine layer blood vessel development	1/387	19/18670	0.328455	0.616779	0.498538	AKT1	1
GO:0060967	negative regulation of gene silencing by RNA	1/387	19/18670	0.328455	0.616779	0.498538	TP53	1
GO:0070989	oxidative demethylation	1/387	19/18670	0.328455	0.616779	0.498538	ALKBH3	1
GO:0071731	response to nitric oxide	1/387	19/18670	0.328455	0.616779	0.498538	DNM2	1
GO:0071800	podosome assembly	1/387	19/18670	0.328455	0.616779	0.498538	TNF	1
GO:0090201	negative regulation of release of cytochrome c from mitochondria	1/387	19/18670	0.328455	0.616779	0.498538	AKT1	1
GO:1900409	positive regulation of cellular response to oxidative stress	1/387	19/18670	0.328455	0.616779	0.498538	TNF	1
GO:1902170	cellular response to reactive nitrogen species	1/387	19/18670	0.328455	0.616779	0.498538	DNM2	1
GO:1902176	negative regulation of oxidative stress-induced intrinsic apoptotic signaling pathway	1/387	19/18670	0.328455	0.616779	0.498538	AKT1	1
GO:1903798	regulation of production of miRNAs involved in gene silencing by miRNA	1/387	19/18670	0.328455	0.616779	0.498538	TP53	1
GO:1904683	regulation of metalloendopeptidase activity	1/387	19/18670	0.328455	0.616779	0.498538	PICALM	1
GO:2000042	negative regulation of double-strand break repair via homologous recombination	1/387	19/18670	0.328455	0.616779	0.498538	SMCHD1	1
GO:2000251	positive regulation of actin cytoskeleton reorganization	1/387	19/18670	0.328455	0.616779	0.498538	CDC42	1
GO:2000831	regulation of steroid hormone secretion	1/387	19/18670	0.328455	0.616779	0.498538	CRY1	1
GO:0035023	regulation of Rho protein signal transduction	4/387	140/18670	0.330478	0.620238	0.501334	RASIP1/DLC1/ARHGEF1/RAC1	4
GO:0002066	columnar/cuboidal epithelial cell development	2/387	57/18670	0.331455	0.621046	0.501987	RHEB/PDPK1	2
GO:0061178	regulation of insulin secretion involved in cellular response to glucose stimulus	2/387	57/18670	0.331455	0.621046	0.501987	RAC1/DYNLL1	2
GO:1901799	negative regulation of proteasomal protein catabolic process	2/387	57/18670	0.331455	0.621046	0.501987	RPL11/TAF9	2
GO:0048525	negative regulation of viral process	3/387	99/18670	0.337588	0.631843	0.510714	TRIM25/SRPK2/TNF	3
GO:0072527	pyrimidine-containing compound metabolic process	3/387	99/18670	0.337588	0.631843	0.510714	DPYS/MTOR/CDA	3
GO:0019229	regulation of vasoconstriction	2/387	58/18670	0.339047	0.632146	0.510959	PER2/AKT1	2
GO:0035306	positive regulation of dephosphorylation	2/387	58/18670	0.339047	0.632146	0.510959	DLC1/MTOR	2
GO:0035904	aorta development	2/387	58/18670	0.339047	0.632146	0.510959	DNM2/AP2B1	2
GO:0051058	negative regulation of small GTPase mediated signal transduction	2/387	58/18670	0.339047	0.632146	0.510959	RASIP1/DLC1	2
GO:0055081	anion homeostasis	2/387	58/18670	0.339047	0.632146	0.510959	ATP6V1B1/POLD1	2
GO:0060997	dendritic spine morphogenesis	2/387	58/18670	0.339047	0.632146	0.510959	DNM3/CDC42	2
GO:1904589	regulation of protein import	2/387	58/18670	0.339047	0.632146	0.510959	RBM22/DMAP1	2
GO:0007030	Golgi organization	4/387	142/18670	0.339889	0.632159	0.51097	STK25/DNM2/PDCD10/CDC42	4
GO:0006071	glycerol metabolic process	1/387	20/18670	0.342389	0.632159	0.51097	PCK2	1
GO:0007095	mitotic G2 DNA damage checkpoint	1/387	20/18670	0.342389	0.632159	0.51097	SYF2	1
GO:0030220	platelet formation	1/387	20/18670	0.342389	0.632159	0.51097	ACTN1	1
GO:0032042	mitochondrial DNA metabolic process	1/387	20/18670	0.342389	0.632159	0.51097	TP53	1
GO:0033194	response to hydroperoxide	1/387	20/18670	0.342389	0.632159	0.51097	CHUK	1
GO:0042228	interleukin-8 biosynthetic process	1/387	20/18670	0.342389	0.632159	0.51097	TNF	1
GO:0043369	CD4-positive or CD8-positive, alpha-beta T cell lineage commitment	1/387	20/18670	0.342389	0.632159	0.51097	MTOR	1
GO:0045655	regulation of monocyte differentiation	1/387	20/18670	0.342389	0.632159	0.51097	IRF7	1
GO:0051580	regulation of neurotransmitter uptake	1/387	20/18670	0.342389	0.632159	0.51097	PER2	1
GO:0051797	regulation of hair follicle development	1/387	20/18670	0.342389	0.632159	0.51097	TNF	1
GO:0060602	branch elongation of an epithelium	1/387	20/18670	0.342389	0.632159	0.51097	MED1	1
GO:0061162	establishment of monopolar cell polarity	1/387	20/18670	0.342389	0.632159	0.51097	CDC42	1
GO:0070932	histone H3 deacetylation	1/387	20/18670	0.342389	0.632159	0.51097	PER2	1
GO:0071636	positive regulation of transforming growth factor beta production	1/387	20/18670	0.342389	0.632159	0.51097	ATP6AP2	1
GO:0090195	chemokine secretion	1/387	20/18670	0.342389	0.632159	0.51097	TNF	1
GO:0097062	dendritic spine maintenance	1/387	20/18670	0.342389	0.632159	0.51097	ZMYND8	1
GO:1900151	regulation of nuclear-transcribed mRNA catabolic process, deadenylation-dependent decay	1/387	20/18670	0.342389	0.632159	0.51097	PABPC1	1
GO:0002218	activation of innate immune response	8/387	319/18670	0.342604	0.632215	0.511014	CREBBP/PDPK1/IRAK1/CHUK/IRF7/UBE2D2/IKBKB/IKBKG	8
GO:0010657	muscle cell apoptotic process	3/387	100/18670	0.343267	0.632754	0.511451	TP53/PDPK1/ILK	3
GO:0060079	excitatory postsynaptic potential	3/387	100/18670	0.343267	0.632754	0.511451	EIF4A3/ZMYND8/AKT1	3
GO:0048813	dendrite morphogenesis	4/387	143/18670	0.344597	0.634863	0.513155	DNM3/PICALM/ILK/CDC42	4
GO:0001836	release of cytochrome c from mitochondria	2/387	59/18670	0.346612	0.635145	0.513383	TP53/AKT1	2
GO:0008333	endosome to lysosome transport	2/387	59/18670	0.346612	0.635145	0.513383	TSG101/MVB12A	2
GO:0010656	negative regulation of muscle cell apoptotic process	2/387	59/18670	0.346612	0.635145	0.513383	PDPK1/ILK	2
GO:0031102	neuron projection regeneration	2/387	59/18670	0.346612	0.635145	0.513383	CTNNA1/STK24	2
GO:0032890	regulation of organic acid transport	2/387	59/18670	0.346612	0.635145	0.513383	PER2/AKT1	2
GO:0033619	membrane protein proteolysis	2/387	59/18670	0.346612	0.635145	0.513383	TNFRSF1B/TNF	2
GO:0045071	negative regulation of viral genome replication	2/387	59/18670	0.346612	0.635145	0.513383	SRPK2/TNF	2
GO:0045843	negative regulation of striated muscle tissue development	2/387	59/18670	0.346612	0.635145	0.513383	LUC7L/TP73	2
GO:1902369	negative regulation of RNA catabolic process	2/387	59/18670	0.346612	0.635145	0.513383	PABPC1/MTOR	2
GO:2000351	regulation of endothelial cell apoptotic process	2/387	59/18670	0.346612	0.635145	0.513383	PDPK1/TNF	2
GO:0032259	methylation	9/387	366/18670	0.348746	0.638371	0.51599	SNRPD3/FBL/SNW1/ETF1/DMAP1/NOP2/FTSJ3/GSPT1/SNRPB	9
GO:0060271	cilium assembly	9/387	366/18670	0.348746	0.638371	0.51599	ATP6V1D/PPP2R1A/PARVA/DYNC1H1/FGFR1OP/DNM2/DYNLL1/CSNK1E/DYNC1I2	9
GO:1904064	positive regulation of cation transmembrane transport	4/387	144/18670	0.349308	0.639055	0.516544	ACTN4/PDPK1/DNM2/ARF1	4
GO:0032515	negative regulation of phosphoprotein phosphatase activity	2/387	60/18670	0.354148	0.643086	0.519802	TNF/IKBKB	2
GO:0046324	regulation of glucose import	2/387	60/18670	0.354148	0.643086	0.519802	TNF/AKT1	2
GO:0048635	negative regulation of muscle organ development	2/387	60/18670	0.354148	0.643086	0.519802	LUC7L/TP73	2
GO:0048193	Golgi vesicle transport	9/387	368/18670	0.354588	0.643086	0.519802	DYNC1LI2/ANK1/DYNC1LI1/LYPLA1/DYNC1H1/DNM2/DYNLL1/DYNC1I2/ARF1	9
GO:0003177	pulmonary valve development	1/387	21/18670	0.356035	0.643086	0.519802	TNFRSF1B	1
GO:0006450	regulation of translational fidelity	1/387	21/18670	0.356035	0.643086	0.519802	RPS5	1
GO:0010310	regulation of hydrogen peroxide metabolic process	1/387	21/18670	0.356035	0.643086	0.519802	RAC1	1
GO:0010829	negative regulation of glucose transmembrane transport	1/387	21/18670	0.356035	0.643086	0.519802	TNF	1
GO:0010893	positive regulation of steroid biosynthetic process	1/387	21/18670	0.356035	0.643086	0.519802	TNF	1
GO:0032516	positive regulation of phosphoprotein phosphatase activity	1/387	21/18670	0.356035	0.643086	0.519802	MTOR	1
GO:0032891	negative regulation of organic acid transport	1/387	21/18670	0.356035	0.643086	0.519802	AKT1	1
GO:0032986	protein-DNA complex disassembly	1/387	21/18670	0.356035	0.643086	0.519802	RPL23	1
GO:0034389	lipid droplet organization	1/387	21/18670	0.356035	0.643086	0.519802	PPIA	1
GO:0036120	cellular response to platelet-derived growth factor stimulus	1/387	21/18670	0.356035	0.643086	0.519802	CORO1B	1
GO:0036344	platelet morphogenesis	1/387	21/18670	0.356035	0.643086	0.519802	ACTN1	1
GO:0042403	thyroid hormone metabolic process	1/387	21/18670	0.356035	0.643086	0.519802	MED1	1
GO:0060044	negative regulation of cardiac muscle cell proliferation	1/387	21/18670	0.356035	0.643086	0.519802	TP73	1
GO:0060972	left/right pattern formation	1/387	21/18670	0.356035	0.643086	0.519802	SNAI1	1
GO:0061339	establishment or maintenance of monopolar cell polarity	1/387	21/18670	0.356035	0.643086	0.519802	CDC42	1
GO:0070920	regulation of production of small RNA involved in gene silencing by RNA	1/387	21/18670	0.356035	0.643086	0.519802	TP53	1
GO:1902884	positive regulation of response to oxidative stress	1/387	21/18670	0.356035	0.643086	0.519802	TNF	1
GO:1903392	negative regulation of adherens junction organization	1/387	21/18670	0.356035	0.643086	0.519802	DLC1	1
GO:2000269	regulation of fibroblast apoptotic process	1/387	21/18670	0.356035	0.643086	0.519802	TP53	1
GO:2000737	negative regulation of stem cell differentiation	1/387	21/18670	0.356035	0.643086	0.519802	N4BP2L2	1
GO:0048588	developmental cell growth	6/387	234/18670	0.357344	0.64511	0.521438	VCL/DPYSL2/BCL11A/MTOR/DNM2/ILK	6
GO:0006140	regulation of nucleotide metabolic process	4/387	146/18670	0.35873	0.647269	0.523183	TP53/EIF6/CDA/PDK1	4
GO:0034766	negative regulation of ion transmembrane transport	3/387	103/18670	0.360278	0.649376	0.524886	CRBN/MTOR/AKT1	3
GO:0044264	cellular polysaccharide metabolic process	3/387	103/18670	0.360278	0.649376	0.524886	PER2/MTOR/AKT1	3
GO:0060560	developmental growth involved in morphogenesis	6/387	235/18670	0.361034	0.650138	0.525502	VCL/MED1/DPYSL2/BCL11A/DNM2/ILK	6
GO:0007040	lysosome organization	2/387	61/18670	0.361653	0.650138	0.525502	LAMTOR1/ARF1	2
GO:0007405	neuroblast proliferation	2/387	61/18670	0.361653	0.650138	0.525502	TP53/CTNNA1	2
GO:0034113	heterotypic cell-cell adhesion	2/387	61/18670	0.361653	0.650138	0.525502	PARVA/TNF	2
GO:0080171	lytic vacuole organization	2/387	61/18670	0.361653	0.650138	0.525502	LAMTOR1/ARF1	2
GO:0061351	neural precursor cell proliferation	4/387	147/18670	0.36344	0.653006	0.52782	TP53/CTNNA1/LIMS2/ILK	4
GO:0006892	post-Golgi vesicle-mediated transport	3/387	104/18670	0.365935	0.65305	0.527855	LYPLA1/DNM2/ARF1	3
GO:0010923	negative regulation of phosphatase activity	3/387	104/18670	0.365935	0.65305	0.527855	KNL1/TNF/IKBKB	3
GO:0090100	positive regulation of transmembrane receptor protein serine/threonine kinase signaling pathway	3/387	104/18670	0.365935	0.65305	0.527855	SNW1/CREBBP/ILK	3
GO:2001237	negative regulation of extrinsic apoptotic signaling pathway	3/387	104/18670	0.365935	0.65305	0.527855	CTNNA1/TNF/AKT1	3
GO:0032872	regulation of stress-activated MAPK cascade	6/387	237/18670	0.368422	0.65305	0.527855	STK25/COPS5/PDCD10/TNF/STK3/AKT1	6
GO:0010676	positive regulation of cellular carbohydrate metabolic process	2/387	62/18670	0.369126	0.65305	0.527855	DDB1/AKT1	2
GO:0010830	regulation of myotube differentiation	2/387	62/18670	0.369126	0.65305	0.527855	BHLHE41/MTOR	2
GO:0045453	bone resorption	2/387	62/18670	0.369126	0.65305	0.527855	TCIRG1/RAC1	2
GO:0048857	neural nucleus development	2/387	62/18670	0.369126	0.65305	0.527855	DYNLL1/CDC42	2
GO:0070265	necrotic cell death	2/387	62/18670	0.369126	0.65305	0.527855	TP53/TNF	2
GO:1901862	negative regulation of muscle tissue development	2/387	62/18670	0.369126	0.65305	0.527855	LUC7L/TP73	2
GO:0000423	mitophagy	1/387	22/18670	0.369398	0.65305	0.527855	TP53	1
GO:0002097	tRNA wobble base modification	1/387	22/18670	0.369398	0.65305	0.527855	URM1	1
GO:0006085	acetyl-CoA biosynthetic process	1/387	22/18670	0.369398	0.65305	0.527855	PDK1	1
GO:0006379	mRNA cleavage	1/387	22/18670	0.369398	0.65305	0.527855	NCBP2	1
GO:0007063	regulation of sister chromatid cohesion	1/387	22/18670	0.369398	0.65305	0.527855	BUB1	1
GO:0035929	steroid hormone secretion	1/387	22/18670	0.369398	0.65305	0.527855	CRY1	1
GO:0036119	response to platelet-derived growth factor	1/387	22/18670	0.369398	0.65305	0.527855	CORO1B	1
GO:0043496	regulation of protein homodimerization activity	1/387	22/18670	0.369398	0.65305	0.527855	CRBN	1
GO:0045663	positive regulation of myoblast differentiation	1/387	22/18670	0.369398	0.65305	0.527855	ILK	1
GO:0048305	immunoglobulin secretion	1/387	22/18670	0.369398	0.65305	0.527855	TNF	1
GO:0051195	negative regulation of cofactor metabolic process	1/387	22/18670	0.369398	0.65305	0.527855	TP53	1
GO:0051457	maintenance of protein location in nucleus	1/387	22/18670	0.369398	0.65305	0.527855	TAF8	1
GO:0071379	cellular response to prostaglandin stimulus	1/387	22/18670	0.369398	0.65305	0.527855	AKT1	1
GO:0071577	zinc ion transmembrane transport	1/387	22/18670	0.369398	0.65305	0.527855	SLC30A5	1
GO:0072643	interferon-gamma secretion	1/387	22/18670	0.369398	0.65305	0.527855	TCIRG1	1
GO:0090312	positive regulation of protein deacetylation	1/387	22/18670	0.369398	0.65305	0.527855	TP53	1
GO:0097320	plasma membrane tubulation	1/387	22/18670	0.369398	0.65305	0.527855	DNM2	1
GO:1901522	positive regulation of transcription from RNA polymerase II promoter involved in cellular response to chemical stimulus	1/387	22/18670	0.369398	0.65305	0.527855	TP53	1
GO:1901984	negative regulation of protein acetylation	1/387	22/18670	0.369398	0.65305	0.527855	TAF7	1
GO:2001032	regulation of double-strand break repair via nonhomologous end joining	1/387	22/18670	0.369398	0.65305	0.527855	SMCHD1	1
GO:0007219	Notch signaling pathway	5/387	193/18670	0.37125	0.655565	0.529888	SNAI1/SNW1/CREBBP/PDCD10/AKT1	5
GO:1901654	response to ketone	5/387	193/18670	0.37125	0.655565	0.529888	PCK2/EIF4EBP1/CDC5L/PCNA/AKT1	5
GO:0001841	neural tube formation	3/387	105/18670	0.371584	0.655565	0.529888	DLC1/RPS7/STK3	3
GO:0007018	microtubule-based movement	7/387	283/18670	0.371781	0.655565	0.529888	DYNC1LI2/DYNC1LI1/KPNB1/DYNC1H1/DYNLL1/DYNC1I2/CDC42	7
GO:0051258	protein polymerization	7/387	283/18670	0.371781	0.655565	0.529888	RICTOR/RAC1/MTOR/CORO1B/ZNF207/LATS1/ARF1	7
GO:0046578	regulation of Ras protein signal transduction	6/387	238/18670	0.372118	0.65582	0.530094	RASIP1/DLC1/ARHGEF1/RAC1/DNM2/IQSEC1	6
GO:0072593	reactive oxygen species metabolic process	7/387	284/18670	0.375167	0.660851	0.534161	TP53/RAC1/MTOR/EIF6/DNM2/TNF/AKT1	7
GO:0099504	synaptic vesicle cycle	5/387	194/18670	0.375363	0.660856	0.534165	RAP1B/DNM3/DNM1/DNM2/PICALM	5
GO:0070302	regulation of stress-activated protein kinase signaling cascade	6/387	239/18670	0.375816	0.661264	0.534495	STK25/COPS5/PDCD10/TNF/STK3/AKT1	6
GO:0007062	sister chromatid cohesion	2/387	63/18670	0.376564	0.661264	0.534495	BUB1/PPP2R1A	2
GO:0031646	positive regulation of neurological system process	2/387	63/18670	0.376564	0.661264	0.534495	MTOR/TNFRSF1B	2
GO:0042982	amyloid precursor protein metabolic process	2/387	63/18670	0.376564	0.661264	0.534495	PICALM/TNF	2
GO:0046622	positive regulation of organ growth	2/387	63/18670	0.376564	0.661264	0.534495	MTOR/AKT1	2
GO:0032496	response to lipopolysaccharide	8/387	330/18670	0.377016	0.6614	0.534605	CDK19/IRAK1/CHUK/TNFRSF1B/TNF/AKT1/PRPF8/UPF1	8
GO:0002286	T cell activation involved in immune response	3/387	106/18670	0.377223	0.6614	0.534605	TP53/MTOR/RPS6	3
GO:0007041	lysosomal transport	3/387	106/18670	0.377223	0.6614	0.534605	TSG101/MVB12A/ARF1	3
GO:0048754	branching morphogenesis of an epithelial tube	4/387	150/18670	0.377561	0.661654	0.53481	RASIP1/MED1/ILK/TNF	4
GO:0060828	regulation of canonical Wnt signaling pathway	7/387	286/18670	0.381941	0.664346	0.536986	RBX1/RUVBL1/ILK/CSNK1E/STK3/LATS1/RUVBL2	7
GO:0015813	L-glutamate transmembrane transport	1/387	23/18670	0.382485	0.664346	0.536986	PER2	1
GO:0019400	alditol metabolic process	1/387	23/18670	0.382485	0.664346	0.536986	PCK2	1
GO:0032703	negative regulation of interleukin-2 production	1/387	23/18670	0.382485	0.664346	0.536986	KAT5	1
GO:0034695	response to prostaglandin E	1/387	23/18670	0.382485	0.664346	0.536986	AKT1	1
GO:0035812	renal sodium excretion	1/387	23/18670	0.382485	0.664346	0.536986	ATP6V1B1	1
GO:0042454	ribonucleoside catabolic process	1/387	23/18670	0.382485	0.664346	0.536986	CDA	1
GO:0044458	motile cilium assembly	1/387	23/18670	0.382485	0.664346	0.536986	DYNLL1	1
GO:0045109	intermediate filament organization	1/387	23/18670	0.382485	0.664346	0.536986	EPPK1	1
GO:0051589	negative regulation of neurotransmitter transport	1/387	23/18670	0.382485	0.664346	0.536986	RAP1B	1
GO:0060445	branching involved in salivary gland morphogenesis	1/387	23/18670	0.382485	0.664346	0.536986	TNF	1
GO:0071425	hematopoietic stem cell proliferation	1/387	23/18670	0.382485	0.664346	0.536986	N4BP2L2	1
GO:0089718	amino acid import across plasma membrane	1/387	23/18670	0.382485	0.664346	0.536986	PER2	1
GO:0090343	positive regulation of cell aging	1/387	23/18670	0.382485	0.664346	0.536986	TP53	1
GO:2000050	regulation of non-canonical Wnt signaling pathway	1/387	23/18670	0.382485	0.664346	0.536986	CSNK1E	1
GO:2000637	positive regulation of gene silencing by miRNA	1/387	23/18670	0.382485	0.664346	0.536986	TP53	1
GO:0038093	Fc receptor signaling pathway	6/387	241/18670	0.383213	0.664346	0.536986	PDPK1/RAC1/CHUK/CDC42/IKBKB/IKBKG	6
GO:0042593	glucose homeostasis	6/387	241/18670	0.383213	0.664346	0.536986	CRY1/PCK2/RAC1/RPS6/DYNLL1/AKT1	6
GO:0090092	regulation of transmembrane receptor protein serine/threonine kinase signaling pathway	6/387	241/18670	0.383213	0.664346	0.536986	SNW1/CREBBP/TP53/PDPK1/DNM2/ILK	6
GO:0001763	morphogenesis of a branching structure	5/387	196/18670	0.383589	0.664346	0.536986	RASIP1/MED1/BCL11A/ILK/TNF	5
GO:0035773	insulin secretion involved in cellular response to glucose stimulus	2/387	64/18670	0.383966	0.664346	0.536986	RAC1/DYNLL1	2
GO:0036498	IRE1-mediated unfolded protein response	2/387	64/18670	0.383966	0.664346	0.536986	TLN1/COPS5	2
GO:0045600	positive regulation of fat cell differentiation	2/387	64/18670	0.383966	0.664346	0.536986	STK3/AKT1	2
GO:0045670	regulation of osteoclast differentiation	2/387	64/18670	0.383966	0.664346	0.536986	MTOR/TNF	2
GO:0046834	lipid phosphorylation	2/387	64/18670	0.383966	0.664346	0.536986	PIKFYVE/SMG1	2
GO:0033500	carbohydrate homeostasis	6/387	242/18670	0.386913	0.668849	0.540626	CRY1/PCK2/RAC1/RPS6/DYNLL1/AKT1	6
GO:0000187	activation of MAPK activity	4/387	152/18670	0.38696	0.668849	0.540626	IRAK1/TP73/TNF/IKBKG	4
GO:0009062	fatty acid catabolic process	3/387	108/18670	0.388469	0.670778	0.542185	PCK2/MTOR/AKT1	3
GO:0099565	chemical synaptic transmission, postsynaptic	3/387	108/18670	0.388469	0.670778	0.542185	EIF4A3/ZMYND8/AKT1	3
GO:0014823	response to activity	2/387	65/18670	0.391329	0.67401	0.544798	CRY1/MTOR	2
GO:0035308	negative regulation of protein dephosphorylation	2/387	65/18670	0.391329	0.67401	0.544798	TNF/IKBKB	2
GO:0045739	positive regulation of DNA repair	2/387	65/18670	0.391329	0.67401	0.544798	SMCHD1/PCNA	2
GO:0070192	chromosome organization involved in meiotic cell cycle	2/387	65/18670	0.391329	0.67401	0.544798	BUB1/PPP2R1A	2
GO:0072577	endothelial cell apoptotic process	2/387	65/18670	0.391329	0.67401	0.544798	PDPK1/TNF	2
GO:0030168	platelet activation	4/387	153/18670	0.391653	0.674228	0.544974	VCL/TLN1/PDPK1/ILK	4
GO:0001919	regulation of receptor recycling	1/387	24/18670	0.395301	0.674721	0.545372	LAMTOR1	1
GO:0002861	regulation of inflammatory response to antigenic stimulus	1/387	24/18670	0.395301	0.674721	0.545372	TNF	1
GO:0003272	endocardial cushion formation	1/387	24/18670	0.395301	0.674721	0.545372	SNAI1	1
GO:0007097	nuclear migration	1/387	24/18670	0.395301	0.674721	0.545372	DYNC1H1	1
GO:0010288	response to lead ion	1/387	24/18670	0.395301	0.674721	0.545372	PPP2CA	1
GO:0032528	microvillus organization	1/387	24/18670	0.395301	0.674721	0.545372	STK26	1
GO:0034162	toll-like receptor 9 signaling pathway	1/387	24/18670	0.395301	0.674721	0.545372	IRAK1	1
GO:0034505	tooth mineralization	1/387	24/18670	0.395301	0.674721	0.545372	TCIRG1	1
GO:0044346	fibroblast apoptotic process	1/387	24/18670	0.395301	0.674721	0.545372	TP53	1
GO:0051220	cytoplasmic sequestering of protein	1/387	24/18670	0.395301	0.674721	0.545372	LATS1	1
GO:0060148	positive regulation of posttranscriptional gene silencing	1/387	24/18670	0.395301	0.674721	0.545372	TP53	1
GO:0060396	growth hormone receptor signaling pathway	1/387	24/18670	0.395301	0.674721	0.545372	PXN	1
GO:0071677	positive regulation of mononuclear cell migration	1/387	24/18670	0.395301	0.674721	0.545372	TNF	1
GO:0090023	positive regulation of neutrophil chemotaxis	1/387	24/18670	0.395301	0.674721	0.545372	RAC1	1
GO:0099563	modification of synaptic structure	1/387	24/18670	0.395301	0.674721	0.545372	CDC42	1
GO:1902410	mitotic cytokinetic process	1/387	24/18670	0.395301	0.674721	0.545372	ARF1	1
GO:1905564	positive regulation of vascular endothelial cell proliferation	1/387	24/18670	0.395301	0.674721	0.545372	PDPK1	1
[truncated: 1,413 more rows]

## Sheet: Classical_GOMF
ID	Description	GeneRatio	BgRatio	pvalue	p.adjust	qvalue	geneID	Count
GO:0017069	snRNA binding	17/388	47/17697	6.63632e-17	2.72753e-14	1.96295e-14	RBM22/SNRPD3/SART3/SNRPA/SNRPB2/LSM8/LSM7/SNRPA1/PRPF31/NCBP2/PRPF4/LSM2/SNU13/EFTUD2/PRPF8/LSM4/SNRNP70	17
GO:0001056	RNA polymerase III activity	11/388	15/17697	6.1707e-16	1.26808e-13	9.12614e-14	POLR3B/POLR3E/POLR3C/POLR3H/POLR3A/POLR1C/POLR3F/CRCP/POLR3D/POLR2H/POLR2E	11
GO:0004402	histone acetyltransferase activity	18/388	64/17697	1.32773e-15	1.81899e-13	1.30909e-13	TAF5L/EPC2/CREBBP/EPC1/TAF12/TAF10/TADA3/TADA2B/ING3/TAF9B/KAT5/TADA1/TAF5/SUPT3H/NCOA3/MEAF6/TAF9/TAF1	18
GO:0061733	peptide-lysine-N-acetyltransferase activity	18/388	66/17697	2.4257e-15	2.4924e-13	1.79374e-13	TAF5L/EPC2/CREBBP/EPC1/TAF12/TAF10/TADA3/TADA2B/ING3/TAF9B/KAT5/TADA1/TAF5/SUPT3H/NCOA3/MEAF6/TAF9/TAF1	18
GO:0003899	DNA-directed 5'-3' RNA polymerase activity	15/388	41/17697	3.75301e-15	2.75637e-13	1.98371e-13	POLR3B/MED21/POLR3E/POLR1D/POLR3C/POLR3H/POLR3GL/POLR3A/POLR1C/POLR3F/CRCP/POLR3D/POLR3G/POLR2H/POLR2E	15
GO:0003713	transcription coactivator activity	35/388	319/17697	4.02389e-15	2.75637e-13	1.98371e-13	TSG101/ACTN4/TAF4/PER2/TAF5L/SNW1/TRIP4/CREBBP/TAF12/PRPF6/MED21/MED7/MED1/TADA3/TADA2B/TAF7/RUVBL1/MTA1/KAT5/COPS5/TAF11/TADA1/PMF1/SUPT3H/NCOA3/TAF7L/TAF9/ACTN1/GTF2A2/BUD31/ATXN7L3/UBE2L3/TAF1/MED12L/GTF2A1	35
GO:0034062	5'-3' RNA polymerase activity	15/388	45/17697	1.88387e-14	9.67836e-13	6.96535e-13	POLR3B/MED21/POLR3E/POLR1D/POLR3C/POLR3H/POLR3GL/POLR3A/POLR1C/POLR3F/CRCP/POLR3D/POLR3G/POLR2H/POLR2E	15
GO:0097747	RNA polymerase activity	15/388	45/17697	1.88387e-14	9.67836e-13	6.96535e-13	POLR3B/MED21/POLR3E/POLR1D/POLR3C/POLR3H/POLR3GL/POLR3A/POLR1C/POLR3F/CRCP/POLR3D/POLR3G/POLR2H/POLR2E	15
GO:0034212	peptide N-acetyltransferase activity	18/388	75/17697	2.82804e-14	1.29147e-12	9.29449e-13	TAF5L/EPC2/CREBBP/EPC1/TAF12/TAF10/TADA3/TADA2B/ING3/TAF9B/KAT5/TADA1/TAF5/SUPT3H/NCOA3/MEAF6/TAF9/TAF1	18
GO:0008080	N-acetyltransferase activity	18/388	90/17697	8.30137e-13	3.41186e-11	2.45546e-11	TAF5L/EPC2/CREBBP/EPC1/TAF12/TAF10/TADA3/TADA2B/ING3/TAF9B/KAT5/TADA1/TAF5/SUPT3H/NCOA3/MEAF6/TAF9/TAF1	18
GO:0016779	nucleotidyltransferase activity	21/388	137/17697	2.38543e-12	8.91282e-11	6.4144e-11	POLR3B/REV1/POLD3/MED21/POLR3E/POLR1D/POLD4/POLR3C/POLR3H/POLR3GL/POLR3A/POLR1C/POLR3F/POLA1/CRCP/POLR3D/POLR3G/POLD1/POLR2H/POLR2E/POLD2	21
GO:0016407	acetyltransferase activity	18/388	110/17697	2.92767e-11	1.00273e-09	7.21645e-10	TAF5L/EPC2/CREBBP/EPC1/TAF12/TAF10/TADA3/TADA2B/ING3/TAF9B/KAT5/TADA1/TAF5/SUPT3H/NCOA3/MEAF6/TAF9/TAF1	18
GO:0016410	N-acyltransferase activity	18/388	113/17697	4.66375e-11	1.47446e-09	1.06114e-09	TAF5L/EPC2/CREBBP/EPC1/TAF12/TAF10/TADA3/TADA2B/ING3/TAF9B/KAT5/TADA1/TAF5/SUPT3H/NCOA3/MEAF6/TAF9/TAF1	18
GO:0017070	U6 snRNA binding	8/388	13/17697	5.81203e-11	1.70625e-09	1.22796e-09	RBM22/SART3/LSM8/LSM7/PRPF4/LSM2/PRPF8/LSM4	8
GO:0001091	RNA polymerase II basal transcription factor binding	8/388	20/17697	4.97161e-09	1.36222e-07	9.80366e-08	FBL/NOP58/TP53/TAF7/RUVBL1/TAF2/TBP/RUVBL2	8
GO:0043021	ribonucleoprotein complex binding	17/388	133/17697	5.34427e-09	1.37281e-07	9.87986e-08	SNRPD3/SNRPA/SNRPC/SNRPB2/MDM2/PRPF6/EIF4A3/RICTOR/SNRPD1/PPIH/PRPF31/PES1/ETF1/MTOR/EIF6/SNRPB/BOP1	17
GO:0035257	nuclear hormone receptor binding	17/388	152/17697	4.0662e-08	9.83064e-07	7.07494e-07	CRY1/ACTN4/SNW1/TRIP4/STRN/PRPF6/TAF10/MED1/TADA3/TAF7/KAT5/TAF11/NCOA3/PCNA/BUD31/TAF1/LATS1	17
GO:0001094	TFIID-class transcription factor complex binding	6/388	11/17697	4.49981e-08	1.02746e-06	7.39443e-07	FBL/NOP58/TP53/RUVBL1/TAF2/RUVBL2	6
GO:0140098	catalytic activity, acting on RNA	27/388	386/17697	1.23812e-07	2.67825e-06	1.92749e-06	AQR/FBL/POLR3B/DHX8/EIF4A3/MED21/SLU7/POLR3E/ALKBH3/POLR1D/DDX23/SNRNP200/POLR3C/POLR3H/POLR3GL/POLR3A/POLR1C/POLR3F/NOP2/CRCP/POLR3D/POLR3G/FTSJ3/POLR2H/PRPF8/UPF1/POLR2E	27
GO:0016251	RNA polymerase II general transcription initiation factor activity	6/388	13/17697	1.61018e-07	3.30892e-06	2.38137e-06	TAF10/TAF5/TBP/GTF2A2/TAF1/GTF2A1	6
GO:0051721	protein phosphatase 2A binding	8/388	32/17697	3.29649e-07	6.45169e-06	4.64317e-06	STRN/TP53/PPP2R2A/EIF4EBP1/STRN3/STRN4/SMG7/AKT1	8
GO:0051427	hormone receptor binding	17/388	185/17697	7.04757e-07	1.31661e-05	9.47544e-06	CRY1/ACTN4/SNW1/TRIP4/STRN/PRPF6/TAF10/MED1/TADA3/TAF7/KAT5/TAF11/NCOA3/PCNA/BUD31/TAF1/LATS1	17
GO:0001085	RNA polymerase II transcription factor binding	15/388	155/17697	1.66234e-06	2.97053e-05	2.13783e-05	FBL/BHLHE41/CREBBP/NOP58/TP53/TAF7/RUVBL1/MTA1/DMAP1/TAF2/TBP/GTF2A2/TAF1/GTF2A1/RUVBL2	15
GO:0140223	general transcription initiation factor activity	6/388	19/17697	2.27679e-06	3.899e-05	2.80604e-05	TAF10/TAF5/TBP/GTF2A2/TAF1/GTF2A1	6
GO:0001098	basal transcription machinery binding	10/388	72/17697	3.65341e-06	5.7752e-05	4.15631e-05	FBL/NOP58/TP53/SCAF4/TAF7/RUVBL1/NCOA3/TAF2/TBP/RUVBL2	10
GO:0001099	basal RNA polymerase II transcription machinery binding	10/388	72/17697	3.65341e-06	5.7752e-05	4.15631e-05	FBL/NOP58/TP53/SCAF4/TAF7/RUVBL1/NCOA3/TAF2/TBP/RUVBL2	10
GO:0016747	transferase activity, transferring acyl groups other than amino-acyl groups	18/388	232/17697	3.85772e-06	5.87231e-05	4.2262e-05	TAF5L/EPC2/CREBBP/EPC1/TAF12/TAF10/TADA3/TADA2B/ING3/TAF9B/KAT5/TADA1/TAF5/SUPT3H/NCOA3/MEAF6/TAF9/TAF1	18
GO:0001882	nucleoside binding	24/388	389/17697	5.64068e-06	8.27971e-05	5.95876e-05	PCK2/POLR3B/RAP1B/ACTN4/RHEB/RRAGB/DYNC1LI1/RHOC/GSPT2/RAC1/DNM3/RRAGD/DNM1/RRAGC/CDA/POLA1/RRAGA/DNM2/CDC42/EFTUD2/GNL3/GSPT1/ARF1/GPN3	24
GO:0017025	TBP-class protein binding	6/388	22/17697	5.92157e-06	8.39229e-05	6.03978e-05	TAF12/RUVBL1/GTF2A2/TAF1/GTF2A1/RUVBL2	6
GO:0051117	ATPase binding	10/388	80/17697	9.6016e-06	0.000131542	9.46684e-05	FBL/ATP6V1E1/NOP58/TCIRG1/ANK1/RUVBL1/RAC1/TAF9/SNU13/RUVBL2	10
GO:0003887	DNA-directed DNA polymerase activity	6/388	27/17697	2.14104e-05	0.00028386	0.000204289	REV1/POLD3/POLD4/POLA1/POLD1/POLD2	6
GO:0016746	transferase activity, transferring acyl groups	18/388	264/17697	2.26863e-05	0.000291378	0.000209699	TAF5L/EPC2/CREBBP/EPC1/TAF12/TAF10/TADA3/TADA2B/ING3/TAF9B/KAT5/TADA1/TAF5/SUPT3H/NCOA3/MEAF6/TAF9/TAF1	18
GO:0035258	steroid hormone receptor binding	10/388	92/17697	3.33081e-05	0.000414838	0.000298551	SNW1/TRIP4/STRN/PRPF6/TAF10/MED1/KAT5/NCOA3/PCNA/LATS1	10
GO:0035615	clathrin adaptor activity	4/388	10/17697	4.30326e-05	0.000505326	0.000363674	AP2S1/AP2M1/AP2A2/AP2B1	4
GO:0098748	endocytic adaptor activity	4/388	10/17697	4.30326e-05	0.000505326	0.000363674	AP2S1/AP2M1/AP2A2/AP2B1	4
GO:0017166	vinculin binding	4/388	11/17697	6.64535e-05	0.000738172	0.00053125	PXN/CTNNA1/TLN1/ACTN1	4
GO:0030621	U4 snRNA binding	4/388	11/17697	6.64535e-05	0.000738172	0.00053125	SART3/PRPF31/PRPF4/SNU13	4
GO:0030374	nuclear receptor transcription coactivator activity	8/388	67/17697	0.000104714	0.00113257	0.000815089	TSG101/ACTN4/MED1/TADA3/NCOA3/ACTN1/BUD31/ATXN7L3	8
GO:0032549	ribonucleoside binding	21/388	382/17697	0.000114401	0.00120561	0.000867654	PCK2/POLR3B/RAP1B/RHEB/RRAGB/DYNC1LI1/RHOC/GSPT2/RAC1/DNM3/RRAGD/DNM1/RRAGC/RRAGA/DNM2/CDC42/EFTUD2/GNL3/GSPT1/ARF1/GPN3	21
GO:0047485	protein N-terminus binding	10/388	109/17697	0.000141675	0.00145572	0.00104765	ACTN4/MDM2/TP53/SRRM2/MORF4L1/TAF11/NCOA3/ZWINT/PDCD10/ZMYND8	10
GO:0034061	DNA polymerase activity	6/388	38/17697	0.000162906	0.00163303	0.00117527	REV1/POLD3/POLD4/POLA1/POLD1/POLD2	6
GO:0042809	vitamin D receptor binding	4/388	15/17697	0.000256385	0.00250891	0.00180562	SNW1/MED1/TAF7/TAF11	4
GO:0019903	protein phosphatase binding	11/388	140/17697	0.000264674	0.00252979	0.00182065	STRN/ANK1/PXN/TP53/PPP2R2A/EIF4EBP1/STRN3/CDC5L/STRN4/SMG7/AKT1	11
GO:0032550	purine ribonucleoside binding	20/388	378/17697	0.00027405	0.00255988	0.0018423	PCK2/RAP1B/RHEB/RRAGB/DYNC1LI1/RHOC/GSPT2/RAC1/DNM3/RRAGD/DNM1/RRAGC/RRAGA/DNM2/CDC42/EFTUD2/GNL3/GSPT1/ARF1/GPN3	20
GO:0030331	estrogen receptor binding	6/388	42/17697	0.00028753	0.00262359	0.00188815	TRIP4/STRN/TAF10/MED1/PCNA/LATS1	6
GO:0004674	protein serine/threonine kinase activity	22/388	439/17697	0.000293638	0.00262359	0.00188815	RPS6KB1/BUB1/STK25/PDPK1/MTOR/CLK2/CDK19/IRAK1/CHUK/STK24/CDK8/SRPK2/STK26/CLK3/ILK/CSNK1E/SMG1/TAF1/STK3/IKBKB/LATS1/AKT1	22
GO:0001883	purine nucleoside binding	20/388	381/17697	0.000303607	0.00265494	0.00191072	PCK2/RAP1B/RHEB/RRAGB/DYNC1LI1/RHOC/GSPT2/RAC1/DNM3/RRAGD/DNM1/RRAGC/RRAGA/DNM2/CDC42/EFTUD2/GNL3/GSPT1/ARF1/GPN3	20
GO:0035035	histone acetyltransferase binding	5/388	29/17697	0.000379886	0.00325278	0.00234097	TRIP4/TP53/TAF7/TAF7L/PCNA	5
GO:0055106	ubiquitin-protein transferase regulator activity	4/388	17/17697	0.000431765	0.00362154	0.00260636	RPS7/RPL11/UBE2L3/RPL23	4
GO:0019843	rRNA binding	7/388	63/17697	0.000443783	0.0036479	0.00262533	MDM2/RRS1/RPL11/RPS14/RPS18/RPL23/RPS5	7
GO:0019001	guanyl nucleotide binding	20/388	394/17697	0.000466303	0.00368558	0.00265245	PCK2/RAP1B/RHEB/RRAGB/DYNC1LI1/RHOC/GSPT2/RAC1/DNM3/RRAGD/DNM1/RRAGC/RRAGA/DNM2/CDC42/EFTUD2/GNL3/GSPT1/ARF1/GPN3	20
GO:0032561	guanyl ribonucleotide binding	20/388	394/17697	0.000466303	0.00368558	0.00265245	PCK2/RAP1B/RHEB/RRAGB/DYNC1LI1/RHOC/GSPT2/RAC1/DNM3/RRAGD/DNM1/RRAGC/RRAGA/DNM2/CDC42/EFTUD2/GNL3/GSPT1/ARF1/GPN3	20
GO:0044389	ubiquitin-like protein ligase binding	17/388	308/17697	0.000482203	0.00373935	0.00269114	VCL/RBX1/TSG101/MDM2/TRIP4/CASC3/PXN/TP53/TCP1/RPL11/CUL4A/TNFRSF1B/RRAGA/UBE2D2/UBE2L3/RPL23/IKBKG	17
GO:0002039	p53 binding	7/388	66/17697	0.000590575	0.00449493	0.00323492	MDM2/CREBBP/TP53/TP53BP2/TP73/TAF9/TAF1	7
GO:0005525	GTP binding	19/388	374/17697	0.000636098	0.00475339	0.00342093	PCK2/RAP1B/RHEB/RRAGB/RHOC/GSPT2/RAC1/DNM3/RRAGD/DNM1/RRAGC/RRAGA/DNM2/CDC42/EFTUD2/GNL3/GSPT1/ARF1/GPN3	19
GO:0031625	ubiquitin protein ligase binding	16/388	290/17697	0.000704198	0.00509467	0.00366654	VCL/RBX1/TSG101/MDM2/CASC3/PXN/TP53/TCP1/RPL11/CUL4A/TNFRSF1B/RRAGA/UBE2D2/UBE2L3/RPL23/IKBKG	16
GO:0097718	disordered domain specific binding	5/388	33/17697	0.00070656	0.00509467	0.00366654	MDM2/TP53/AP2A2/NCOA3/PPIL1	5
GO:0019902	phosphatase binding	12/388	185/17697	0.000808817	0.00573145	0.00412482	CRY1/STRN/ANK1/PXN/TP53/PPP2R2A/EIF4EBP1/STRN3/CDC5L/STRN4/SMG7/AKT1	12
GO:0016922	nuclear receptor binding	4/388	20/17697	0.000834395	0.00581248	0.00418314	TRIP4/MED1/TADA3/NCOA3	4
GO:0003924	GTPase activity	17/388	324/17697	0.000849876	0.00582165	0.00418974	RAP1B/RHEB/RRAGB/RHOC/GSPT2/RAC1/DNM3/RRAGD/DNM1/RRAGC/RRAGA/DNM2/CDC42/EFTUD2/GSPT1/ARF1/GPN3	17
GO:0070491	repressing transcription factor binding	7/388	71/17697	0.000918534	0.00618079	0.00444821	MTA1/KAT5/DMAP1/TBP/GTF2A2/ZMYND8/GTF2A1	7
GO:0001103	RNA polymerase II repressing transcription factor binding	5/388	35/17697	0.000932382	0.00618079	0.00444821	MTA1/DMAP1/TBP/GTF2A2/GTF2A1	5
GO:0004386	helicase activity	11/388	163/17697	0.000956855	0.00624234	0.0044925	AQR/DHX8/EIF4A3/DDX23/SNRNP200/RUVBL1/ASCC3/EP400/UPF1/RUVBL2/MCM3	11
GO:0070016	armadillo repeat domain binding	3/388	10/17697	0.00111899	0.00718603	0.00517166	STRN/STRN3/STRN4	3
GO:0042162	telomeric DNA binding	5/388	37/17697	0.00120787	0.00757804	0.00545378	UPF2/UPF3A/SMG1/SMG7/UPF1	5
GO:0046961	proton-transporting ATPase activity, rotational mechanism	4/388	22/17697	0.00121691	0.00757804	0.00545378	ATP6V1D/ATP6V1E1/TCIRG1/ATP6V0D2	4
GO:0043130	ubiquitin binding	7/388	76/17697	0.0013755	0.00843775	0.0060725	TSG101/MDM2/MVB12A/BUB3/VPS28/ASCC2/IKBKG	7
GO:0030276	clathrin binding	6/388	57/17697	0.00150982	0.00888755	0.00639621	AP2S1/AP2M1/AP2A2/AP1B1/PICALM/AP2B1	6
GO:0001016	RNA polymerase III regulatory region DNA binding	3/388	11/17697	0.00151369	0.00888755	0.00639621	RPTOR/MTOR/TBP	3
GO:0008097	5S rRNA binding	3/388	11/17697	0.00151369	0.00888755	0.00639621	MDM2/RRS1/RPL11	3
GO:0003735	structural constituent of ribosome	12/388	202/17697	0.00172182	0.00996716	0.00717319	RPL18A/RPL15/RPS7/RPL7/RPL11/RPS6/RPS29/RPS14/RPS18/RPL37A/RPL23/RPS5	12
GO:0001054	RNA polymerase I activity	3/388	12/17697	0.00198561	0.0110978	0.00798692	POLR1C/POLR2H/POLR2E	3
GO:0042975	peroxisome proliferator activated receptor binding	3/388	12/17697	0.00198561	0.0110978	0.00798692	MDM2/MED1/IKBKG	3
GO:0048027	mRNA 5'-UTR binding	4/388	25/17697	0.00199815	0.0110978	0.00798692	CCT5/RPS7/RPS14/GNL3	4
GO:0060090	molecular adaptor activity	13/388	237/17697	0.00228619	0.0125283	0.00901641	LAMTOR5/AP2S1/ANK1/LAMTOR1/AP2M1/DDB1/RPTOR/AP2A2/TP53BP2/LAMTOR4/LAMTOR2/LAMTOR3/AP2B1	13
GO:0003714	transcription corepressor activity	13/388	238/17697	0.0023716	0.0128254	0.0092302	BHLHE41/TSG101/SNW1/CREBBP/COPS2/MED1/MTA1/TAF9B/DMAP1/N4BP2L2/RCOR3/ZMYND8/RUVBL2	13
GO:0140097	catalytic activity, acting on DNA	12/388	213/17697	0.00267436	0.0142749	0.0102734	REV1/POLD3/ALKBH3/POLD4/RUVBL1/ASCC3/POLA1/PCNA/POLD1/RUVBL2/POLD2/MCM3	12
GO:0003684	damaged DNA binding	6/388	65/17697	0.00296895	0.0156441	0.0112588	DDB2/REV1/CREBBP/DDB1/PCNA/POLD1	6
GO:0045504	dynein heavy chain binding	3/388	14/17697	0.00318001	0.0163373	0.0117577	DYNC1LI2/DYNC1LI1/DYNC1I2	3
GO:0050998	nitric-oxide synthase binding	3/388	14/17697	0.00318001	0.0163373	0.0117577	DNM3/DNM1/DNM2	3
[truncated: 331 more rows]

## Sheet: Classical_GOCC
ID	Description	GeneRatio	BgRatio	pvalue	p.adjust	qvalue	geneID	Count
[truncated: 411 more rows]
