# Supplementary material for: Genome-Wide RNAi Screening Identifies Novel Pathways/Genes Involved in Oxidative Stress and Repurposable Drugs to Preserve Cystic Fibrosis Airway Epithelial Cell Integrity
Source: Antioxidants (Basel). 2021 Dec 2;10(12):1936. doi: 10.3390/antiox10121936 (PMC8750174; doi:10.3390/antiox10121936)
Supplement: Supplementary file 1 [file antioxidants-10-01936-s001.zip › Suppl. Info 4/(Suppl Info 4d)_ORA_PPI_LCC_2ndShell_th900.xlsx]

## Sheet: Classical_KEGG
ID	Description	GeneRatio	BgRatio	pvalue	p.adjust	qvalue	geneID	Count
hsa03040	Spliceosome	83/408	149/8031	8.72888e-70	1.87671e-67	1.5712e-67	SF3A1/SNRPD3/PHF5A/SF3A2/DDX5/PRPF19/SF3B6/SYF2/SNRPA/SNRPC/SNRPB2/LSM8/LSM7/SNRPA1/SRSF1/SNW1/SNRNP40/PRPF6/SNRPF/EIF4A3/TXNL4A/SF3B4/SNRPG/ZMAT2/HNRNPU/SLU7/SNRPD1/LSM3/PCBP1/SF3B3/PPIH/U2AF2/SART1/DDX23/USP39/PRPF3/SNRNP200/SF3B2/MAGOHB/PRPF31/SRSF7/NCBP2/SF3B1/DHX15/SNRPD2/XAB2/CTNNBL1/SF3B5/CDC40/BCAS2/SMNDC1/RBMX/MAGOH/CDC5L/SF3A3/SRSF3/PRPF4/NCBP1/LSM2/HNRNPK/CRNKL1/DDX39B/SNU13/RBM17/EFTU…	83
hsa03015	mRNA surveillance pathway	39/408	91/8031	4.23737e-27	4.55518e-25	3.81364e-25	PNN/PPP2CB/CPSF3/SYMPK/CASC3/CPSF6/EIF4A3/UPF3B/CPSF2/PPP2R1B/PABPC1/CSTF3/MAGOHB/PPP2R1A/WDR33/PPP1CA/SRRM1/NCBP2/GSPT2/CPSF7/UPF2/ETF1/SMG5/HBS1L/MAGOH/NCBP1/UPF3A/PPP1CB/DDX39B/PYM1/GSPT1/SMG1/PPP2CA/ALYREF/SMG7/NXF1/RNPS1/RBM8A/UPF1	39
hsa03022	Basal transcription factors	23/408	45/8031	1.37561e-18	9.85853e-17	8.25365e-17	TAF4/GTF2H4/TAF12/GTF2E1/TAF10/TAF7/TAF9B/TAF3/TAF11/TAF13/TAF5/GTF2B/TAF8/TAF2/TAF9/TBP/GTF2F1/GTF2A2/TAF6/TAF1/GTF2A1/GTF2I/TAF15	23
hsa03020	RNA polymerase	19/408	31/8031	1.37986e-17	7.41675e-16	6.20937e-16	POLR2C/POLR3B/POLR2D/POLR2J/POLR3K/POLR3E/POLR2G/POLR1D/POLR2L/POLR3H/POLR1C/POLR3F/POLR1E/POLR2B/POLR3D/POLR3G/POLR2H/POLR2E/POLR2A	19
hsa04110	Cell cycle	31/408	124/8031	5.08288e-14	2.18564e-12	1.82984e-12	ORC6/ORC2/CCNB1/ORC3/MDM2/TP53/BUB1B/MAD2L1/ORC5/PLK1/BUB1/PRKDC/SMC1A/CUL1/ANAPC1/CDC16/SMC3/BUB3/ORC1/CDC20/HDAC1/PCNA/CDC23/FZR1/CDK1/CDKN1A/MAD1L1/CHEK1/HDAC2/CDC27/ORC4	31
hsa03013	RNA transport	36/408	180/8031	6.73834e-13	2.41457e-11	2.0215e-11	PNN/EIF3E/NUP155/EIF2S3/EIF3G/CASC3/EIF4A3/UPF3B/RANBP2/EIF5B/KPNB1/EIF4A1/GEMIN2/PABPC1/MAGOHB/GEMIN4/SRRM1/NCBP2/EEF1A1/UPF2/MAGOH/EIF3I/NCBP1/UPF3A/SMN1/SMN2/DDX39B/SEH1L/PYM1/RANGAP1/ALYREF/EIF4G2/NXF1/RNPS1/RBM8A/UPF1	36
hsa05016	Huntington disease	43/408	306/8031	7.61994e-10	2.23891e-08	1.87444e-08	PSMC4/TUBB1/POLR2C/TUBA4A/TAF4/TUBB2B/PSMC1/PSMD11/RCOR1/PSMD3/TP53/POLR2D/SLC25A4/POLR2J/TUBA1C/POLR2G/PSMD1/PSMD2/PSMC5/CASP3/POLR2L/CASP9/TUBA1B/TUBB/TUBB4B/PSMD12/CASP8/MTOR/ACTR1A/HDAC1/TUBB2A/POLR2B/TBP/MAP2K7/PSMC2/PSMD13/PSMC6/DCTN2/POLR2H/HDAC2/POLR2E/POLR2A/PSMC3	43
hsa03030	DNA replication	14/408	36/8031	8.33084e-10	2.23891e-08	1.87444e-08	RFC2/RPA1/POLD3/POLA2/FEN1/PRIM1/POLA1/PCNA/RFC3/RFC4/POLD1/RFC5/POLD2/PRIM2	14
hsa03430	Mismatch repair	11/408	23/8031	3.96291e-09	9.46695e-08	7.92582e-08	RFC2/MSH2/MSH6/RPA1/POLD3/PCNA/RFC3/RFC4/POLD1/RFC5/POLD2	11
hsa04210	Apoptosis	24/408	136/8031	6.84556e-08	1.4718e-06	1.2322e-06	TNFRSF10A/TNFSF10/TUBA4A/CASP6/TP53/TNFRSF10B/CASP10/TUBA1C/BCL2L1/CASP3/CFLAR/CASP2/BID/CASP9/TUBA1B/FAS/ACTB/CASP8/LMNA/CASP7/XIAP/SPTAN1/PARP4/BCL2	24
hsa05132	Salmonella infection	30/408	206/8031	1.43678e-07	2.80825e-06	2.3511e-06	MYH9/TNFRSF10A/MAPK14/EXOC2/TNFSF10/EXOC4/DYNC1LI2/FHOD1/KPNA3/CSE1L/DYNC1LI1/TNFRSF10B/RPS3/HSP90B1/CASP3/ROCK2/EXOC7/HSP90AA1/DYNC1H1/ACTB/CASP8/DYNLT1/CASP7/HSP90AB1/AHNAK/DYNLT3/DNM2/MAP2K7/BCL2/EXOC5	30
hsa04115	p53 signaling pathway	16/408	73/8031	5.35832e-07	9.60033e-06	8.03749e-06	TNFRSF10A/CCNB1/MDM2/TP53/TNFRSF10B/BCL2L1/CASP3/BID/CASP9/FAS/CASP8/MDM4/CDK1/BCL2/CDKN1A/CHEK1	16
hsa04114	Oocyte meiosis	21/408	128/8031	1.59427e-06	2.63668e-05	2.20746e-05	PPP2CB/MAPK14/CCNB1/MAD2L1/PLK1/BUB1/PPP2R1B/SMC1A/PPP2R1A/PPP1CA/CUL1/ANAPC1/CDC16/SMC3/CDC20/CDC23/CDK1/PPP1CB/MAD1L1/PPP2CA/CDC27	21
hsa03050	Proteasome	12/408	46/8031	2.02623e-06	3.11171e-05	2.60515e-05	PSMC4/PSMC1/PSMD11/PSMD3/PSMD1/PSMD2/PSMC5/PSMD12/PSMC2/PSMD13/PSMC6/PSMC3	12
hsa05169	Epstein-Barr virus infection	27/408	201/8031	3.06691e-06	4.3959e-05	3.68029e-05	PSMC4/MAPK14/MDM2/PSMC1/SNW1/PSMD11/PSMD3/TP53/PSMD1/PSMD2/PSMC5/CASP3/BID/CASP9/FAS/PSMD12/CASP8/HDAC1/MAP2K7/BCL2/CDKN1A/PSMC2/PSMD13/PSMC6/HDAC2/VIM/PSMC3	27
hsa03018	RNA degradation	15/408	79/8031	8.10728e-06	0.000108942	9.12069e-05	LSM8/LSM7/LSM3/LSM1/PABPC1/CNOT1/PFKM/LSM2/EXOSC10/XRN2/PFKP/HSPD1/LSM5/LSM6/LSM4	15
hsa05130	Pathogenic Escherichia coli infection	24/408	192/8031	3.68542e-05	0.000466097	0.000390221	MYH9/TUBB1/TNFRSF10A/MAPK14/TNFSF10/TUBA4A/TUBB2B/TNFRSF10B/RPS3/TUBA1C/CASP3/PAK2/ROCK2/CASP9/TUBA1B/ARHGEF1/TUBB/TUBB4B/FAS/ACTB/CASP8/ARHGEF2/CASP7/TUBB2A	24
hsa04623	Cytosolic DNA-sensing pathway	12/408	63/8031	6.33201e-05	0.000745228	0.000623912	POLR3B/POLR3K/POLR3E/POLR1D/POLR2L/POLR3H/POLR1C/POLR3F/POLR3D/POLR3G/POLR2H/POLR2E	12
hsa01524	Platinum drug resistance	13/408	73/8031	6.58574e-05	0.000745228	0.000623912	MSH2/MSH6/MDM2/TP53/BCL2L1/CASP3/BID/CASP9/FAS/CASP8/XIAP/BCL2/CDKN1A	13
hsa03420	Nucleotide excision repair	10/408	47/8031	9.76845e-05	0.00105011	0.000879161	RFC2/RPA1/GTF2H4/POLD3/PCNA/RFC3/RFC4/POLD1/RFC5/POLD2	10
hsa04150	mTOR signaling pathway	20/408	155/8031	0.00010507	0.00107572	0.000900602	LAMTOR5/RHEB/RRAGB/ATP6V1B2/LAMTOR1/WNT1/WDR24/RPTOR/RPS6KB2/MIOS/LAMTOR4/MTOR/LAMTOR2/RRAGD/RRAGC/RRAGA/SLC38A9/SEH1L/DEPDC5/LAMTOR3	20
hsa04215	Apoptosis - multiple species	8/408	32/8031	0.000148226	0.00138744	0.00116158	BCL2L1/CASP3/BID/CASP9/CASP8/CASP7/XIAP/BCL2	8
hsa05012	Parkinson disease	27/408	249/8031	0.000148424	0.00138744	0.00116158	PSMC4/TUBB1/TRAP1/TUBA4A/TUBB2B/PSMC1/PSMD11/PSMD3/TP53/SLC25A4/TUBA1C/BCL2L1/PSMD1/PSMD2/PSMC5/CASP3/HSPA5/CASP9/TUBA1B/TUBB/TUBB4B/PSMD12/TUBB2A/PSMC2/PSMD13/PSMC6/PSMC3	27
hsa04914	Progesterone-mediated oocyte maturation	14/408	99/8031	0.000442803	0.00396678	0.00332102	MAPK14/CCNB1/MAD2L1/PLK1/BUB1/HSP90AA1/ANAPC1/CDC16/HSP90AB1/CDC23/FZR1/CDK1/MAD1L1/CDC27	14
hsa05203	Viral carcinogenesis	21/408	204/8031	0.00155486	0.0133718	0.011195	MDM2/GTF2H4/PSMC1/SNW1/TP53/GTF2E1/CASP3/CASP8/GTF2B/CDC20/HDAC1/HNRNPK/TBP/CDK1/GTF2A2/DDX3X/CDKN1A/MAD1L1/CHEK1/HDAC2/GTF2A1	21
hsa05134	Legionellosis	9/408	57/8031	0.00211543	0.017493	0.0146453	CASP3/CASP9/EEF1A1/CASP8/HBS1L/CASP7/SAR1A/HSPD1/HSPA8	9
hsa05017	Spinocerebellar ataxia	15/408	133/8031	0.00296813	0.0236351	0.0197876	PSMC4/PSMC1/PSMD11/PSMD3/PSMD1/PSMD2/PSMC5/PSMD12/MTOR/GTF2B/TBP/PSMC2/PSMD13/PSMC6/PSMC3	15
hsa04919	Thyroid hormone signaling pathway	14/408	121/8031	0.00319515	0.0241156	0.0201898	MDM2/MED4/RHEB/NCOR1/TP53/CASP9/PFKM/ACTB/MTOR/HDAC1/MED12/NOTCH4/PFKP/HDAC2	14
hsa03450	Non-homologous end-joining	4/408	13/8031	0.0032528	0.0241156	0.0201898	FEN1/PRKDC/MRE11/RAD50	4
hsa03440	Homologous recombination	7/408	41/8031	0.0041603	0.0298155	0.0249618	RPA1/POLD3/NBN/MRE11/RAD50/POLD1/POLD2	7
hsa03410	Base excision repair	6/408	33/8031	0.00570189	0.0395454	0.0331078	POLD3/FEN1/PCNA/PARP4/POLD1/POLD2	6
hsa05010	Alzheimer disease	30/408	369/8031	0.00699799	0.0470177	0.0393637	PSMC4/TUBB1/TUBA4A/TUBB2B/PSMC1/PSMD11/PSMD3/SLC25A4/WNT1/TUBA1C/PSMD1/PSMD2/PSMC5/CASP3/BID/CASP9/TUBA1B/TUBB/TUBB4B/FAS/PSMD12/CASP8/MTOR/CASP7/TUBB2A/MAP2K7/PSMC2/PSMD13/PSMC6/PSMC3	30
hsa05225	Hepatocellular carcinoma	16/408	168/8031	0.0112397	0.0714557	0.0598234	SMARCC1/SMARCB1/SMARCA2/SMARCC2/TP53/WNT1/BCL2L1/RPS6KB2/ARID1A/SMARCE1/ACTB/MTOR/SMARCD1/CDKN1A/SMARCA4/ACTL6A	16
hsa05131	Shigellosis	21/408	242/8031	0.0113	0.0714557	0.0598234	MAPK14/MDM2/RRAGB/TP53/BCL2L1/RPTOR/RPS6KB2/TLN1/UBE2N/ROCK2/CUL1/ACTB/MTOR/ARHGEF2/RRAGD/RRAGC/RRAGA/ILK/BCL2/DIAPH1/SEPTIN9	21
hsa04218	Cellular senescence	15/408	156/8031	0.0127657	0.0784182	0.0656524	MAPK14/CCNB1/MDM2/RHEB/NBN/TP53/SLC25A4/MRE11/PPP1CA/MTOR/RAD50/CDK1/PPP1CB/CDKN1A/CHEK1	15
hsa04530	Tight junction	15/408	161/8031	0.0166624	0.0995113	0.0833118	MYH9/PPP2CB/SYMPK/TUBA4A/TUBA1C/PPP2R1B/ROCK2/PPP2R1A/TUBA1B/ACTB/ARHGEF2/ACTR2/PCNA/MAP2K7/PPP2CA	15
hsa04152	AMPK signaling pathway	12/408	120/8031	0.0185244	0.107642	0.0901189	PPP2CB/RHEB/FASN/RPTOR/RPS6KB2/PPP2R1B/PPP2R1A/PFKM/MTOR/PFKP/ELAVL1/PPP2CA	12
hsa04140	Autophagy - animal	13/408	137/8031	0.0216842	0.122418	0.10249	PPP2CB/RHEB/RRAGB/BCL2L1/RPTOR/RPS6KB2/CFLAR/MTOR/RRAGD/RRAGC/RRAGA/BCL2/PPP2CA	13
hsa05170	Human immunodeficiency virus 1 infection	18/408	212/8031	0.0222061	0.122418	0.10249	MAPK14/CCNB1/BCL2L1/RPS6KB2/CASP3/PAK2/BID/CUL1/CASP9/FAS/AP1B1/CASP8/MTOR/CDK1/MAP2K7/BCL2/CHEK1/PAK4	18
hsa05014	Amyotrophic lateral sclerosis (ALS)	7/408	57/8031	0.0244783	0.131571	0.110153	MAPK14/TP53/BCL2L1/CASP3/BID/CASP9/BCL2	7
hsa03060	Protein export	4/408	23/8031	0.0269757	0.141458	0.11843	SRP68/HSPA5/SRP72/SRP54	4
hsa05210	Colorectal cancer	9/408	86/8031	0.0298644	0.152877	0.12799	MSH2/MSH6/TP53/RPS6KB2/CASP3/CASP9/MTOR/BCL2/CDKN1A	9
hsa04540	Gap junction	9/408	88/8031	0.0339877	0.169939	0.142274	TUBB1/TUBA4A/TUBB2B/TUBA1C/TUBA1B/TUBB/TUBB4B/TUBB2A/CDK1	9
hsa04145	Phagosome	13/408	152/8031	0.0451412	0.220576	0.184668	TUBB1/TUBA4A/DYNC1LI2/TUBB2B/DYNC1LI1/ATP6V1B2/TUBA1C/TUBA1B/TUBB/TUBB4B/DYNC1H1/ACTB/TUBB2A	13
hsa05160	Hepatitis C	13/408	155/8031	0.0513961	0.243759	0.204077	EIF3E/PPP2CB/TP53/CASP3/PPP2R1B/CFLAR/BID/PPP2R1A/CASP9/FAS/CASP8/CDKN1A/PPP2CA	13
hsa04120	Ubiquitin mediated proteolysis	12/408	140/8031	0.0521798	0.243759	0.204077	PRPF19/UBE2M/MDM2/UBE2N/CUL1/ANAPC1/CDC16/XIAP/CDC20/CDC23/FZR1/CDC27	12
hsa05166	Human T-cell leukemia virus 1 infection	17/408	219/8031	0.0532868	0.243759	0.204077	TP53/SLC25A4/BUB1B/MAD2L1/BCL2L1/TLN1/ANAPC1/CDC16/BUB3/XIAP/CDC20/TBP/CDC23/CDKN1A/MAD1L1/CHEK1/CDC27	17
hsa05205	Proteoglycans in cancer	16/408	205/8031	0.0572553	0.249063	0.208518	DDX5/MAPK14/MDM2/IQGAP1/TP53/WNT1/RPS6KB2/CASP3/ROCK2/PPP1CA/ARHGEF1/FAS/ACTB/MTOR/PPP1CB/CDKN1A	16
hsa05215	Prostate cancer	9/408	97/8031	0.0573792	0.249063	0.208518	MDM2/TP53/HSP90B1/CASP9/HSP90AA1/MTOR/HSP90AB1/BCL2/CDKN1A	9
hsa04668	TNF signaling pathway	10/408	112/8031	0.0579217	0.249063	0.208518	MAPK14/CASP10/CASP3/CFLAR/RPS6KA4/FAS/CASP8/CASP7/MAP2K7/DNM1L	10
hsa01522	Endocrine resistance	9/408	98/8031	0.0604921	0.25067	0.209863	MAPK14/MDM2/NCOR1/TP53/RPS6KB2/MTOR/NOTCH4/BCL2/CDKN1A	9
hsa04217	Necroptosis	13/408	159/8031	0.0606272	0.25067	0.209863	TNFRSF10A/TNFSF10/TNFRSF10B/SLC25A4/CFLAR/BID/HSP90AA1/FAS/CASP8/XIAP/HSP90AB1/BCL2/DNM1L	13
hsa05161	Hepatitis B	13/408	162/8031	0.0682392	0.276819	0.231756	MAPK14/TP53/CASP10/CASP3/BID/CASP9/FAS/CASP8/PCNA/MAP2K7/BCL2/DDX3X/CDKN1A	13
hsa04962	Vasopressin-regulated water reabsorption	5/408	44/8031	0.0706836	0.281426	0.235612	DYNC1LI2/DYNC1LI1/DYNC1H1/NSF/DCTN2	5
hsa04136	Autophagy - other	4/408	32/8031	0.0768921	0.300578	0.251647	PPP2CB/RPTOR/MTOR/PPP2CA	4
hsa05416	Viral myocarditis	6/408	60/8031	0.0827638	0.317754	0.266026	CASP3/BID/CASP9/ACTB/CASP8/EIF4G2	6
hsa04213	Longevity regulating pathway - multiple species	6/408	62/8031	0.0935792	0.352974	0.295513	RPTOR/RPS6KB2/MTOR/HDAC1/HDAC2/HSPA8	6
hsa04657	IL-17 signaling pathway	8/408	94/8031	0.104211	0.386298	0.323412	MAPK14/SRSF1/HSP90B1/CASP3/HSP90AA1/CASP8/HSP90AB1/ELAVL1	8
hsa04714	Thermogenesis	16/408	231/8031	0.128049	0.466618	0.390657	MAPK14/SMARCC1/RHEB/SMARCB1/SMARCA2/SMARCC2/RPTOR/RPS6KB2/ARID1A/SMARCE1/ACTB/MTOR/SMARCD1/KDM1A/SMARCA4/ACTL6A	16
hsa05142	Chagas disease (American trypanosomiasis)	8/408	102/8031	0.146346	0.524405	0.439037	PPP2CB/MAPK14/PPP2R1B/CFLAR/PPP2R1A/FAS/CASP8/PPP2CA	8
hsa04071	Sphingolipid signaling pathway	9/408	119/8031	0.150526	0.530542	0.444175	PPP2CB/MAPK14/TP53/PPP2R1B/ROCK2/BID/PPP2R1A/BCL2/PPP2CA	9
hsa05164	Influenza A	12/408	170/8031	0.155395	0.538868	0.451145	TNFRSF10A/TNFSF10/TNFRSF10B/SLC25A4/CASP3/BID/CASP9/FAS/ACTB/CASP8/NXF1/KPNA2	12
hsa05165	Human papillomavirus infection	21/408	330/8031	0.168366	0.572946	0.479676	PPP2CB/TUBG1/MDM2/PSMC1/RHEB/TP53/ATP6V1B2/WNT1/RPS6KB2/CASP3/PPP2R1B/PPP2R1A/FAS/CASP8/MTOR/HDAC1/NOTCH4/TBP/CDKN1A/PPP2CA/HDAC2	21
hsa05213	Endometrial cancer	5/408	58/8031	0.170551	0.572946	0.479676	TP53/CTNNA1/CASP9/ILK/CDKN1A	5
hsa05222	Small cell lung cancer	7/408	92/8031	0.186011	0.60369	0.505415	TP53/BCL2L1/CASP3/CASP9/XIAP/BCL2/CDKN1A	7
hsa05212	Pancreatic cancer	6/408	76/8031	0.188127	0.60369	0.505415	TP53/BCL2L1/RPS6KB2/CASP9/MTOR/CDKN1A	6
hsa05220	Chronic myeloid leukemia	6/408	76/8031	0.188127	0.60369	0.505415	MDM2/TP53/BCL2L1/HDAC1/CDKN1A/HDAC2	6
hsa00030	Pentose phosphate pathway	3/408	30/8031	0.193718	0.612491	0.512784	PFKM/PFKP/G6PD	3
hsa05145	Toxoplasmosis	8/408	112/8031	0.208788	0.642993	0.53832	MAPK14/BCL2L1/CASP3/CASP9/CASP8/XIAP/BCL2/HSPA8	8
hsa04621	NOD-like receptor signaling pathway	12/408	181/8031	0.209346	0.642993	0.53832	MAPK14/BCL2L1/HSP90AA1/CASP8/GBP5/PKN2/XIAP/HSP90AB1/SUGT1/CARD8/BCL2/DNM1L	12
hsa04510	Focal adhesion	13/408	201/8031	0.221881	0.671893	0.562515	PAK2/TLN1/ROCK2/PPP1CA/PARVA/ACTB/XIAP/PPP1CB/ILK/BCL2/DIAPH1/PARVB/PAK4	13
hsa05163	Human cytomegalovirus infection	14/408	225/8031	0.253588	0.757242	0.63397	MAPK14/MDM2/RHEB/TP53/RPS6KB2/CASP3/ROCK2/BID/CASP9/ARHGEF1/FAS/CASP8/MTOR/CDKN1A	14
hsa04012	ErbB signaling pathway	6/408	85/8031	0.26267	0.773616	0.647678	RPS6KB2/PAK2/MTOR/MAP2K7/CDKN1A/PAK4	6
hsa05162	Measles	9/408	138/8031	0.267674	0.774561	0.648469	TP53/BCL2L1/CASP3/BID/CASP9/FAS/CASP8/BCL2/HSPA8	9
hsa05202	Transcriptional misregulation in cancer	12/408	192/8031	0.270196	0.774561	0.648469	DDX5/FUS/MDM2/NCOR1/TP53/BCL2L1/CDK9/HDAC1/ETV6/CDKN1A/HDAC2/TAF15	12
hsa05418	Fluid shear stress and atherosclerosis	9/408	139/8031	0.274525	0.776616	0.65019	MAPK14/TP53/HSP90B1/HSP90AA1/ACTB/ARHGEF2/HSP90AB1/MAP2K7/BCL2	9
hsa04330	Notch signaling pathway	4/408	53/8031	0.282157	0.778714	0.651946	SNW1/HDAC1/NOTCH4/HDAC2	4
hsa05230	Central carbon metabolism in cancer	5/408	70/8031	0.28251	0.778714	0.651946	TP53/PFKM/MTOR/PFKP/G6PD	5
hsa05100	Bacterial invasion of epithelial cells	5/408	73/8031	0.312602	0.850752	0.712258	CTNNA1/ACTB/DNM2/ILK/SEPTIN9	5
hsa05135	Yersinia infection	8/408	130/8031	0.340438	0.886396	0.742099	MAPK14/ROCK2/ARHGEF1/ACTB/PKN2/ACTR2/LAT/MAP2K7	8
hsa04141	Protein processing in endoplasmic reticulum	10/408	167/8031	0.342367	0.886396	0.742099	HSP90B1/HSPA5/CUL1/HSP90AA1/HSP90AB1/SAR1A/DNAJA1/MAP2K7/BCL2/HSPA8	10
hsa04350	TGF-beta signaling pathway	6/408	94/8031	0.343344	0.886396	0.742099	PPP2CB/RPS6KB2/PPP2R1B/PPP2R1A/CUL1/PPP2CA	6
hsa04216	Ferroptosis	3/408	41/8031	0.346313	0.886396	0.742099	TP53/PCBP1/PCBP2	3
hsa05219	Bladder cancer	3/408	41/8031	0.346313	0.886396	0.742099	MDM2/TP53/CDKN1A	3
hsa04730	Long-term depression	4/408	60/8031	0.363795	0.920187	0.770389	PPP2CB/PPP2R1B/PPP2R1A/PPP2CA	4
hsa04144	Endocytosis	14/408	248/8031	0.380991	0.952478	0.797423	ARF5/EHD4/TSG101/MDM2/CAPZA1/VPS37B/ARF4/MVB12A/SMAP1/SMAP2/VPS28/DNM2/HSPA8/EHD1	14
hsa04910	Insulin signaling pathway	8/408	137/8031	0.395016	0.976189	0.817275	RHEB/FASN/RPTOR/RPS6KB2/PPP1CA/EXOC7/MTOR/PPP1CB	8
hsa04390	Hippo signaling pathway	9/408	157/8031	0.403885	0.986765	0.826129	PPP2CB/WNT1/CTNNA1/PPP2R1B/PPP2R1A/PPP1CA/ACTB/PPP1CB/PPP2CA	9
hsa04611	Platelet activation	7/408	124/8031	0.443244	0.999968	0.837182	MAPK14/TLN1/ROCK2/PPP1CA/ARHGEF1/ACTB/PPP1CB	7
hsa05031	Amphetamine addiction	4/408	69/8031	0.467802	0.999968	0.837182	PPP1CA/HDAC1/PPP1CB/HDAC2	4
hsa00052	Galactose metabolism	2/408	31/8031	0.472145	0.999968	0.837182	PFKM/PFKP	2
hsa04211	Longevity regulating pathway	5/408	89/8031	0.475045	0.999968	0.837182	RHEB/TP53/RPTOR/RPS6KB2/MTOR	5
hsa04622	RIG-I-like receptor signaling pathway	4/408	70/8031	0.479032	0.999968	0.837182	MAPK14/CASP10/CASP8/DDX3X	4
hsa04066	HIF-1 signaling pathway	6/408	109/8031	0.480476	0.999968	0.837182	RPS6KB2/PFKM/MTOR/PFKP/BCL2/CDKN1A	6
hsa04261	Adrenergic signaling in cardiomyocytes	8/408	149/8031	0.48843	0.999968	0.837182	PPP2CB/MAPK14/PPP2R1B/PPP2R1A/PPP1CA/PPP1CB/BCL2/PPP2CA	8
hsa04520	Adherens junction	4/408	71/8031	0.49017	0.999968	0.837182	SNAI1/IQGAP1/CTNNA1/ACTB	4
hsa05167	Kaposi sarcoma-associated herpesvirus infection	10/408	189/8031	0.494265	0.999968	0.837182	MAPK14/TP53/CASP3/BID/CASP9/FAS/CASP8/MTOR/MAP2K7/CDKN1A	10
hsa04650	Natural killer cell mediated cytotoxicity	7/408	131/8031	0.501207	0.999968	0.837182	TNFRSF10A/TNFSF10/TNFRSF10B/CASP3/BID/FAS/LAT	7
hsa00051	Fructose and mannose metabolism	2/408	33/8031	0.505369	0.999968	0.837182	PFKM/PFKP	2
hsa04728	Dopaminergic synapse	7/408	132/8031	0.509341	0.999968	0.837182	PPP2CB/MAPK14/PPP2R1B/PPP2R1A/PPP1CA/PPP1CB/PPP2CA	7
hsa04810	Regulation of actin cytoskeleton	11/408	214/8031	0.528856	0.999968	0.837182	MYH9/IQGAP1/PAK2/ROCK2/PPP1CA/ARHGEF1/ACTB/ENAH/PPP1CB/DIAPH1/PAK4	11
hsa05214	Glioma	4/408	75/8031	0.533673	0.999968	0.837182	MDM2/TP53/MTOR/CDKN1A	4
hsa04151	PI3K-Akt signaling pathway	18/408	354/8031	0.534327	0.999968	0.837182	PPP2CB/MDM2/RHEB/TP53/HSP90B1/BCL2L1/RPTOR/RPS6KB2/PPP2R1B/PPP2R1A/CASP9/HSP90AA1/MTOR/PKN2/HSP90AB1/BCL2/CDKN1A/PPP2CA	18
hsa05133	Pertussis	4/408	76/8031	0.544261	0.999968	0.837182	MAPK14/C2/CASP3/CASP7	4
hsa05412	Arrhythmogenic right ventricular cardiomyopathy (ARVC)	4/408	77/8031	0.554724	0.999968	0.837182	CTNNA1/ACTB/LMNA/DSP	4
hsa04612	Antigen processing and presentation	4/408	78/8031	0.565058	0.999968	0.837182	HSPA5/HSP90AA1/HSP90AB1/HSPA8	4
hsa05216	Thyroid cancer	2/408	37/8031	0.567606	0.999968	0.837182	TP53/CDKN1A	2
hsa01521	EGFR tyrosine kinase inhibitor resistance	4/408	79/8031	0.57526	0.999968	0.837182	BCL2L1/RPS6KB2/MTOR/BCL2	4
hsa04370	VEGF signaling pathway	3/408	59/8031	0.582866	0.999968	0.837182	MAPK14/HSPB1/CASP9	3
hsa00061	Fatty acid biosynthesis	1/408	18/8031	0.609186	0.999968	0.837182	FASN	1
hsa04064	NF-kappa B signaling pathway	5/408	104/8031	0.614659	0.999968	0.837182	BCL2L1/CFLAR/XIAP/LAT/BCL2	5
hsa04660	T cell receptor signaling pathway	5/408	104/8031	0.614659	0.999968	0.837182	MAPK14/PAK2/LAT/MAP2K7/PAK4	5
hsa05217	Basal cell carcinoma	3/408	63/8031	0.627726	0.999968	0.837182	TP53/WNT1/CDKN1A	3
hsa05226	Gastric cancer	7/408	149/8031	0.638802	0.999968	0.837182	TP53/WNT1/CTNNA1/RPS6KB2/MTOR/BCL2/CDKN1A	7
hsa04659	Th17 cell differentiation	5/408	107/8031	0.63987	0.999968	0.837182	MAPK14/HSP90AA1/MTOR/HSP90AB1/LAT	5
hsa04940	Type I diabetes mellitus	2/408	43/8031	0.649993	0.999968	0.837182	FAS/HSPD1	2
hsa04068	FoxO signaling pathway	6/408	131/8031	0.661062	0.999968	0.837182	MAPK14/TNFSF10/CCNB1/MDM2/PLK1/CDKN1A	6
hsa05235	PD-L1 expression and PD-1 checkpoint pathway in cancer	4/408	89/8031	0.669369	0.999968	0.837182	MAPK14/RPS6KB2/MTOR/LAT	4
hsa04664	Fc epsilon RI signaling pathway	3/408	68/8031	0.678974	0.999968	0.837182	MAPK14/LAT/MAP2K7	3
hsa05223	Non-small cell lung cancer	3/408	68/8031	0.678974	0.999968	0.837182	TP53/CASP9/CDKN1A	3
hsa03008	Ribosome biogenesis in eukaryotes	5/408	112/8031	0.679552	0.999968	0.837182	SPATA5/MDN1/XRN2/SNU13/NXF1	5
hsa05211	Renal cell carcinoma	3/408	69/8031	0.688573	0.999968	0.837182	PAK2/CDKN1A/PAK4	3
hsa05120	Epithelial cell signaling in Helicobacter pylori infection	3/408	70/8031	0.697955	0.999968	0.837182	MAPK14/ATP6V1B2/CASP3	3
hsa04614	Renin-angiotensin system	1/408	23/8031	0.699073	0.999968	0.837182	ATP6AP2	1
hsa05152	Tuberculosis	8/408	180/8031	0.701853	0.999968	0.837182	MAPK14/CASP10/CASP3/BID/CASP9/CASP8/HSPD1/BCL2	8
hsa04310	Wnt signaling pathway	7/408	160/8031	0.711153	0.999968	0.837182	TP53/WNT1/ROCK2/RUVBL1/CUL1/CHD8/TBL1XR1	7
hsa05206	MicroRNAs in cancer	14/408	310/8031	0.715323	0.999968	0.837182	MDM2/TP53/RPTOR/CASP3/MTOR/MDM4/HDAC1/NOTCH4/HNRNPK/BCL2/CDKN1A/HDAC2/VIM/PAK4	14
hsa05218	Melanoma	3/408	72/8031	0.716075	0.999968	0.837182	MDM2/TP53/CDKN1A	3
hsa04340	Hedgehog signaling pathway	2/408	50/8031	0.729801	0.999968	0.837182	CUL1/BCL2	2
hsa05110	Vibrio cholerae infection	2/408	50/8031	0.729801	0.999968	0.837182	ATP6V1B2/ACTB	2
hsa01230	Biosynthesis of amino acids	3/408	74/8031	0.733344	0.999968	0.837182	PFKM/PHGDH/PFKP	3
hsa04061	Viral protein interaction with cytokine and cytokine receptor	4/408	100/8031	0.755171	0.999968	0.837182	TNFRSF10A/TNFSF10/TNFRSF10B/TNFRSF10C	4
hsa04933	AGE-RAGE signaling pathway in diabetic complications	4/408	100/8031	0.755171	0.999968	0.837182	MAPK14/CASP3/BCL2/DIAPH1	4
hsa04966	Collecting duct acid secretion	1/408	27/8031	0.755881	0.999968	0.837182	ATP6V1B2	1
hsa05224	Breast cancer	6/408	147/8031	0.764653	0.999968	0.837182	TP53/WNT1/RPS6KB2/MTOR/NOTCH4/CDKN1A	6
hsa04721	Synaptic vesicle cycle	3/408	78/8031	0.765388	0.999968	0.837182	ATP6V1B2/DNM2/NSF	3
hsa03460	Fanconi anemia pathway	2/408	54/8031	0.768098	0.999968	0.837182	RPA1/FANCI	2
hsa04710	Circadian rhythm	1/408	31/8031	0.801986	0.999968	0.837182	CUL1	1
hsa04931	Insulin resistance	4/408	108/8031	0.806035	0.999968	0.837182	RPS6KB2/PPP1CA/MTOR/PPP1CB	4
hsa00512	Mucin type O-glycan biosynthesis	1/408	32/8031	0.812085	0.999968	0.837182	GALNT13	1
hsa04270	Vascular smooth muscle contraction	5/408	135/8031	0.823182	0.999968	0.837182	MYH9/ROCK2/PPP1CA/ARHGEF1/PPP1CB	5
hsa04670	Leukocyte transendothelial migration	4/408	113/8031	0.833235	0.999968	0.837182	MAPK14/CTNNA1/ROCK2/ACTB	4
hsa04915	Estrogen signaling pathway	5/408	138/8031	0.837399	0.999968	0.837182	HSP90B1/HSP90AA1/HSP90AB1/BCL2/HSPA8	5
hsa05020	Prion diseases	1/408	35/8031	0.839401	0.999968	0.837182	HSPA5	1
hsa01200	Carbon metabolism	4/408	117/8031	0.852642	0.999968	0.837182	PFKM/PHGDH/PFKP/G6PD	4
hsa05143	African trypanosomiasis	1/408	37/8031	0.855373	0.999968	0.837182	FAS	1
hsa04666	Fc gamma R-mediated phagocytosis	3/408	93/8031	0.858655	0.999968	0.837182	RPS6KB2/DNM2/LAT	3
hsa04722	Neurotrophin signaling pathway	4/408	119/8031	0.861608	0.999968	0.837182	MAPK14/TP53/MAP2K7/BCL2	4
hsa04720	Long-term potentiation	2/408	67/8031	0.861699	0.999968	0.837182	PPP1CA/PPP1CB	2
hsa05221	Acute myeloid leukemia	2/408	67/8031	0.861699	0.999968	0.837182	RPS6KB2/MTOR	2
hsa05330	Allograft rejection	1/408	38/8031	0.862755	0.999968	0.837182	FAS	1
hsa00010	Glycolysis / Gluconeogenesis	2/408	68/8031	0.867236	0.999968	0.837182	PFKM/PFKP	2
hsa04137	Mitophagy - animal	2/408	68/8031	0.867236	0.999968	0.837182	TP53/BCL2L1	2
hsa00260	Glycine, serine and threonine metabolism	1/408	40/8031	0.876409	0.999968	0.837182	PHGDH	1
hsa05231	Choline metabolism in cancer	3/408	98/8031	0.881594	0.999968	0.837182	RHEB/RPS6KB2/MTOR	3
hsa04932	Non-alcoholic fatty liver disease (NAFLD)	5/408	149/8031	0.881723	0.999968	0.837182	CASP3/BID/FAS/CASP8/CASP7	5
hsa05332	Graft-versus-host disease	1/408	42/8031	0.888708	0.999968	0.837182	FAS	1
hsa04750	Inflammatory mediator regulation of TRP channels	3/408	100/8031	0.889803	0.999968	0.837182	MAPK14/PPP1CA/PPP1CB	3
hsa04921	Oxytocin signaling pathway	5/408	154/8031	0.898198	0.999968	0.837182	ROCK2/PPP1CA/ACTB/PPP1CB/CDKN1A	5
hsa04918	Thyroid hormone synthesis	2/408	75/8031	0.900635	0.999968	0.837182	HSP90B1/HSPA5	2
hsa04620	Toll-like receptor signaling pathway	3/408	104/8031	0.904711	0.999968	0.837182	MAPK14/CASP8/MAP2K7	3
hsa04625	C-type lectin receptor signaling pathway	3/408	104/8031	0.904711	0.999968	0.837182	MAPK14/MDM2/CASP8	3
hsa05140	Leishmaniasis	2/408	77/8031	0.908633	0.999968	0.837182	MAPK14/EEF1A1	2
hsa04930	Type II diabetes mellitus	1/408	46/8031	0.909764	0.999968	0.837182	MTOR	1
hsa03010	Ribosome	5/408	158/8031	0.909913	0.999968	0.837182	RPS3/RPL13/RPL22/RPL31/RPLP0	5
hsa04928	Parathyroid hormone synthesis, secretion and action	3/408	106/8031	0.911462	0.999968	0.837182	ARHGEF1/BCL2/CDKN1A	3
hsa00514	Other types of O-glycan biosynthesis	1/408	47/8031	0.914374	0.999968	0.837182	GALNT13	1
hsa00565	Ether lipid metabolism	1/408	47/8031	0.914374	0.999968	0.837182	PAFAH1B1	1
hsa05322	Systemic lupus erythematosus	4/408	136/8031	0.92063	0.999968	0.837182	SNRPD3/C2/SNRPD1/SNRPB	4
hsa00270	Cysteine and methionine metabolism	1/408	49/8031	0.922902	0.999968	0.837182	PHGDH	1
hsa04022	cGMP-PKG signaling pathway	5/408	167/8031	0.932051	0.999968	0.837182	SLC25A4/ROCK2/PPP1CA/PPP1CB/GTF2I	5
hsa04010	MAPK signaling pathway	10/408	294/8031	0.936589	0.999968	0.837182	MAPK14/HSPB1/TP53/CASP3/PAK2/RPS6KA4/FAS/MAP2K7/LAMTOR3/HSPA8	10
hsa04961	Endocrine and other factor-regulated calcium reabsorption	1/408	53/8031	0.9375	0.999968	0.837182	DNM2	1
hsa05320	Autoimmune thyroid disease	1/408	53/8031	0.9375	0.999968	0.837182	FAS	1
hsa04550	Signaling pathways regulating pluripotency of stem cells	4/408	143/8031	0.937533	0.999968	0.837182	MAPK14/RIF1/WNT1/SMARCAD1	4
hsa05410	Hypertrophic cardiomyopathy (HCM)	2/408	90/8031	0.947602	0.999968	0.837182	ACTB/LMNA	2
hsa00480	Glutathione metabolism	1/408	57/8031	0.94934	0.999968	0.837182	G6PD	1
hsa01212	Fatty acid metabolism	1/408	57/8031	0.94934	0.999968	0.837182	FASN	1
hsa04658	Th1 and Th2 cell differentiation	2/408	92/8031	0.951969	0.999968	0.837182	MAPK14/LAT	2
hsa04912	GnRH signaling pathway	2/408	93/8031	0.954019	0.999968	0.837182	MAPK14/MAP2K7	2
hsa04360	Axon guidance	5/408	181/8031	0.956947	0.999968	0.837182	PAK2/ROCK2/ENAH/ILK/PAK4	5
hsa05414	Dilated cardiomyopathy (DCM)	2/408	96/8031	0.959682	0.999968	0.837182	ACTB/LMNA	2
hsa04630	JAK-STAT signaling pathway	4/408	162/8031	0.968248	0.999968	0.837182	BCL2L1/MTOR/BCL2/CDKN1A	4
hsa05168	Herpes simplex virus 1 infection	17/408	491/8031	0.96899	0.999968	0.837182	SRSF1/RHEB/TP53/BCL2L1/CASP3/BID/SRSF7/PPP1CA/CASP9/FAS/CASP8/MTOR/SRSF3/PPP1CB/BCL2/ALYREF/NXF1	17
hsa05146	Amoebiasis	2/408	102/8031	0.969069	0.999968	0.837182	HSPB1/CASP3	2
hsa04920	Adipocytokine signaling pathway	1/408	69/8031	0.973038	0.999968	0.837182	MTOR	1
hsa04922	Glucagon signaling pathway	2/408	106/8031	0.974119	0.999968	0.837182	PFKM/PFKP	2
hsa04917	Prolactin signaling pathway	1/408	70/8031	0.974419	0.999968	0.837182	MAPK14	1
hsa04971	Gastric acid secretion	1/408	76/8031	0.981346	0.999968	0.837182	ACTB	1
hsa03320	PPAR signaling pathway	1/408	77/8031	0.982303	0.999968	0.837182	ILK	1
hsa04726	Serotonergic synapse	2/408	115/8031	0.982739	0.999968	0.837182	CASP3/HTR3A	2
hsa04072	Phospholipase D signaling pathway	3/408	148/8031	0.98287	0.999968	0.837182	RHEB/MTOR/DNM2	3
hsa04015	Rap1 signaling pathway	5/408	210/8031	0.984232	0.999968	0.837182	MAPK14/TLN1/ACTB/ENAH/LAT	5
hsa04935	Growth hormone synthesis, secretion and action	2/408	119/8031	0.985607	0.999968	0.837182	MAPK14/MTOR	2
hsa04742	Taste transduction	1/408	83/8031	0.987098	0.999968	0.837182	HTR3A	1
hsa04934	Cushing syndrome	3/408	155/8031	0.987167	0.999968	0.837182	RBBP5/WNT1/CDKN1A	3
hsa05034	Alcoholism	4/408	187/8031	0.987607	0.999968	0.837182	PPP1CA/HDAC1/PPP1CB/HDAC2	4
hsa04610	Complement and coagulation cascades	1/408	85/8031	0.988389	0.999968	0.837182	C2	1
hsa04142	Lysosome	2/408	128/8031	0.99047	0.999968	0.837182	SLC11A1/AP1B1	2
hsa04380	Osteoclast differentiation	2/408	128/8031	0.99047	0.999968	0.837182	MAPK14/MAP2K7	2
hsa04727	GABAergic synapse	1/408	89/8031	0.990596	0.999968	0.837182	NSF	1
hsa04926	Relaxin signaling pathway	2/408	129/8031	0.990899	0.999968	0.837182	MAPK14/MAP2K7	2
hsa05323	Rheumatoid arthritis	1/408	93/8031	0.992385	0.999968	0.837182	ATP6V1B2	1
hsa04014	Ras signaling pathway	5/408	232/8031	0.992965	0.999968	0.837182	EXOC2/BCL2L1/PAK2/LAT/PAK4	5
hsa04974	Protein digestion and absorption	1/408	95/8031	0.993148	0.999968	0.837182	SLC7A9	1
hsa05150	Staphylococcus aureus infection	1/408	96/8031	0.9935	0.999968	0.837182	C2	1
hsa04371	Apelin signaling pathway	2/408	137/8031	0.993717	0.999968	0.837182	RPS6KB2/MTOR	2
hsa04916	Melanogenesis	1/408	101/8031	0.995008	0.999968	0.837182	WNT1	1
hsa04725	Cholinergic synapse	1/408	113/8031	0.997353	0.999968	0.837182	BCL2	1
hsa00190	Oxidative phosphorylation	1/408	133/8031	0.999082	0.999968	0.837182	ATP6V1B2	1
hsa04024	cAMP signaling pathway	3/408	216/8031	0.999087	0.999968	0.837182	ROCK2/PPP1CA/PPP1CB	3
hsa04060	Cytokine-cytokine receptor interaction	5/408	294/8031	0.999385	0.999968	0.837182	TNFRSF10A/TNFSF10/TNFRSF10B/FAS/TNFRSF10C	5
hsa04723	Retrograde endocannabinoid signaling	1/408	148/8031	0.999586	0.999968	0.837182	MAPK14	1
hsa04062	Chemokine signaling pathway	1/408	189/8031	0.999953	0.999968	0.837182	ROCK2	1
hsa04020	Calcium signaling pathway	1/408	196/8031	0.999968	0.999968	0.837182	SLC25A4	1

## Sheet: Classical_Reactome
ID	Description	GeneRatio	BgRatio	pvalue	p.adjust	qvalue	geneID	Count
R-HSA-72163	mRNA Splicing - Major Pathway	111/525	183/10654	3.09603e-100	2.70283e-97	1.33618e-97	SF3A1/SNRPD3/PHF5A/POLR2C/SF3A2/DDX5/PRPF19/SF3B6/SYF2/CPSF3/SNRPA/SNRPC/SYMPK/SNRPB2/LSM8/LSM7/FUS/SNRPA1/SRSF1/SNW1/SNRNP40/DNAJC8/CASC3/PRPF6/SNRPF/EIF4A3/TXNL4A/SF3B4/SNRPG/POLR2D/UPF3B/HNRNPU/POLR2J/SLU7/CPSF2/SNRPD1/POLR2G/LSM3/PCBP1/SF3B3/PPIH/U2AF2/SART1/DDX23/USP39/PRPF3/CSTF3/SNRNP200/SF3B2/MAGOHB/PRPF31/POLR2L/WDR33/SRSF7/SRRM1/NCBP2/SF3B1/DHX15/SNRPD2/CPSF7/HNRNPA2B1/HNRNPH1/PTBP1/XAB…	111
R-HSA-72172	mRNA Splicing	111/525	191/10654	2.93725e-97	1.28211e-94	6.33828e-95	SF3A1/SNRPD3/PHF5A/POLR2C/SF3A2/DDX5/PRPF19/SF3B6/SYF2/CPSF3/SNRPA/SNRPC/SYMPK/SNRPB2/LSM8/LSM7/FUS/SNRPA1/SRSF1/SNW1/SNRNP40/DNAJC8/CASC3/PRPF6/SNRPF/EIF4A3/TXNL4A/SF3B4/SNRPG/POLR2D/UPF3B/HNRNPU/POLR2J/SLU7/CPSF2/SNRPD1/POLR2G/LSM3/PCBP1/SF3B3/PPIH/U2AF2/SART1/DDX23/USP39/PRPF3/CSTF3/SNRNP200/SF3B2/MAGOHB/PRPF31/POLR2L/WDR33/SRSF7/SRRM1/NCBP2/SF3B1/DHX15/SNRPD2/CPSF7/HNRNPA2B1/HNRNPH1/PTBP1/XAB…	111
R-HSA-72203	Processing of Capped Intron-Containing Pre-mRNA	117/525	244/10654	1.36038e-89	3.95871e-87	1.95704e-87	SF3A1/SNRPD3/PHF5A/POLR2C/SF3A2/DDX5/PRPF19/NUP155/SF3B6/SYF2/CPSF3/DDX39A/SNRPA/SNRPC/SYMPK/SNRPB2/LSM8/LSM7/FUS/SNRPA1/SRSF1/SNW1/SNRNP40/DNAJC8/CASC3/PRPF6/SNRPF/EIF4A3/TXNL4A/SF3B4/SNRPG/POLR2D/UPF3B/HNRNPU/RANBP2/POLR2J/SLU7/CPSF2/SNRPD1/POLR2G/LSM3/PCBP1/SF3B3/PPIH/U2AF2/SART1/DDX23/USP39/PRPF3/CSTF3/SNRNP200/SF3B2/MAGOHB/PRPF31/POLR2L/WDR33/SRSF7/SRRM1/NCBP2/SF3B1/DHX15/SNRPD2/CPSF7/HNRNPA…	117
R-HSA-72165	mRNA Splicing - Minor Pathway	37/525	52/10654	2.7794e-37	6.06604e-35	2.99883e-35	SNRPD3/POLR2C/SF3B6/SRSF1/SNRNP40/PRPF6/SNRPF/TXNL4A/SF3B4/SNRPG/POLR2D/POLR2J/SNRPD1/POLR2G/SF3B3/DDX23/SNRNP200/SF3B2/POLR2L/SRSF7/NCBP2/SF3B1/SNRPD2/SF3B5/NCBP1/LSM2/POLR2B/GTF2F1/SNU13/EFTUD2/SNRPE/SNRPB/POLR2H/PRPF8/DDX42/POLR2E/POLR2A	37
R-HSA-6807505	RNA polymerase II transcribes snRNA genes	40/525	74/10654	3.46155e-33	6.04387e-31	2.98786e-31	POLR2C/INTS13/POLR2D/GTF2E1/POLR2J/POLR2G/INTS6/INTS3/POLR2L/NCBP2/INTS5/TAF11/TAF13/INTS7/TAF5/GTF2B/TAF8/CDK9/NCBP1/NABP2/TAF9/POLR2B/TBP/GTF2F1/GTF2A2/INTS10/INTS1/TAF6/NABP1/INTS14/INTS2/INTS12/POLR2H/INTS9/INTS8/INTS4/INTS11/GTF2A1/POLR2E/POLR2A	40
R-HSA-3700989	Transcriptional Regulation by TP53	81/525	365/10654	5.29991e-32	7.71137e-30	3.81222e-30	RFC2/POLR2C/TNFRSF10A/PPP2CB/MAPK14/MSH2/TAF4/RPA1/CCNB1/LAMTOR5/MDM2/GTF2H4/RHEB/RRAGB/TAF12/CASP6/NBN/TP53/POLR2D/TNFRSF10B/LAMTOR1/MTA2/CASP10/POLR2J/TAF10/POLR2G/RPTOR/FANCI/PPP2R1B/CASP2/TAF7/AURKB/BID/CNOT1/POLR2L/PPP2R1A/MRE11/NELFB/TAF9B/TAF3/LAMTOR4/FAS/TNFRSF10C/GATAD2A/MTOR/TAF11/TAF13/MDM4/LAMTOR2/RRAGD/TAF5/RRAGC/CDK9/HDAC1/TAF2/RAD50/PCNA/RFC3/RBBP7/RRAGA/TAF9/POLR2B/CENPJ/TBP/RFC4/…	81
R-HSA-68882	Mitotic Anaphase	60/525	201/10654	2.46469e-31	3.07381e-29	1.51958e-29	PSMC4/TUBB1/PPP2CB/TUBA4A/DYNC1LI2/TUBB2B/PSMC1/NDC80/PSMD11/PSMD3/TMPO/NUF2/DYNC1LI1/CENPC/SPC25/RANBP2/BUB1B/MAD2L1/PLK1/TUBA1C/BUB1/PSMD1/PSMD2/PSMC5/PPP2R1B/AURKB/NUDC/SMC1A/PPP2R1A/KNL1/TUBA1B/ANAPC1/TUBB4B/PSMD12/DYNC1H1/CDC16/SMC3/NSL1/PMF1/LMNA/BUB3/KIF2C/CDC20/ZWINT/TUBB2A/CDC23/PAFAH1B1/SEH1L/MAD1L1/DSN1/PSMC2/PSMD13/RANGAP1/PSMC6/PPP2CA/CKAP5/CDC27/SPC24/PSMC3/MIS12	60
R-HSA-2555396	Mitotic Metaphase and Anaphase	60/525	202/10654	3.35302e-31	3.65899e-29	1.80887e-29	PSMC4/TUBB1/PPP2CB/TUBA4A/DYNC1LI2/TUBB2B/PSMC1/NDC80/PSMD11/PSMD3/TMPO/NUF2/DYNC1LI1/CENPC/SPC25/RANBP2/BUB1B/MAD2L1/PLK1/TUBA1C/BUB1/PSMD1/PSMD2/PSMC5/PPP2R1B/AURKB/NUDC/SMC1A/PPP2R1A/KNL1/TUBA1B/ANAPC1/TUBB4B/PSMD12/DYNC1H1/CDC16/SMC3/NSL1/PMF1/LMNA/BUB3/KIF2C/CDC20/ZWINT/TUBB2A/CDC23/PAFAH1B1/SEH1L/MAD1L1/DSN1/PSMC2/PSMD13/RANGAP1/PSMC6/PPP2CA/CKAP5/CDC27/SPC24/PSMC3/MIS12	60
R-HSA-2467813	Separation of Sister Chromatids	58/525	190/10654	6.82786e-31	6.62303e-29	3.27418e-29	PSMC4/TUBB1/PPP2CB/TUBA4A/DYNC1LI2/TUBB2B/PSMC1/NDC80/PSMD11/PSMD3/NUF2/DYNC1LI1/CENPC/SPC25/RANBP2/BUB1B/MAD2L1/PLK1/TUBA1C/BUB1/PSMD1/PSMD2/PSMC5/PPP2R1B/AURKB/NUDC/SMC1A/PPP2R1A/KNL1/TUBA1B/ANAPC1/TUBB4B/PSMD12/DYNC1H1/CDC16/SMC3/NSL1/PMF1/BUB3/KIF2C/CDC20/ZWINT/TUBB2A/CDC23/PAFAH1B1/SEH1L/MAD1L1/DSN1/PSMC2/PSMD13/RANGAP1/PSMC6/PPP2CA/CKAP5/CDC27/SPC24/PSMC3/MIS12	58
R-HSA-69620	Cell Cycle Checkpoints	71/525	293/10654	1.30405e-30	1.13843e-28	5.62798e-29	RFC2/PSMC4/ORC6/PPP2CB/ORC2/RPA1/CCNB1/ORC3/MDM2/DYNC1LI2/PSMC1/NDC80/PSMD11/PSMD3/NBN/TP53/NUF2/DYNC1LI1/CENPC/SPC25/RANBP2/BUB1B/MAD2L1/ORC5/PLK1/BUB1/PSMD1/PSMD2/PSMC5/PPP2R1B/AURKB/UBE2N/NUDC/PPP2R1A/MRE11/KNL1/ANAPC1/PSMD12/DYNC1H1/CDC16/NSL1/MDM4/PMF1/BUB3/ORC1/KIF2C/CDC20/ZWINT/RAD50/RFC3/RFC4/CDC23/CDK1/PAFAH1B1/SEH1L/CDKN1A/MAD1L1/CHEK1/DSN1/PSMC2/PSMD13/RANGAP1/PSMC6/RFC5/PPP2CA/CKAP5/C…	71
R-HSA-68877	Mitotic Prometaphase	58/525	200/10654	1.47477e-29	1.17043e-27	5.78618e-28	TUBB1/PPP2CB/CEP41/NCAPH/TUBA4A/TUBG1/CCNB1/DYNC1LI2/TUBB2B/NDC80/TUBGCP3/NUF2/DYNC1LI1/CENPC/SPC25/RANBP2/SMC2/BUB1B/MAD2L1/PLK1/TUBA1C/BUB1/PPP2R1B/AURKB/NUDC/SMC1A/PPP2R1A/NCAPD2/HSP90AA1/KNL1/TUBA1B/TUBB/TUBB4B/DYNC1H1/SMC4/SMC3/NSL1/PMF1/BUB3/ACTR1A/KIF2C/CDC20/ZWINT/TUBB2A/CENPJ/NUMA1/CDK1/PAFAH1B1/SEH1L/MAD1L1/DSN1/RANGAP1/DCTN2/PPP2CA/CKAP5/TUBGCP2/SPC24/MIS12	58
R-HSA-167161	HIV Transcription Initiation	30/525	47/10654	3.36942e-28	1.7303e-26	8.55395e-27	POLR2C/TAF4/GTF2H4/TAF12/POLR2D/GTF2E1/POLR2J/TAF10/POLR2G/TAF7/POLR2L/TAF9B/TAF3/TAF11/TAF13/TAF5/GTF2B/TAF2/TAF9/POLR2B/TBP/GTF2F1/GTF2A2/TAF6/TAF1/POLR2H/GTF2A1/TAF15/POLR2E/POLR2A	30
R-HSA-167162	RNA Polymerase II HIV Promoter Escape	30/525	47/10654	3.36942e-28	1.7303e-26	8.55395e-27	POLR2C/TAF4/GTF2H4/TAF12/POLR2D/GTF2E1/POLR2J/TAF10/POLR2G/TAF7/POLR2L/TAF9B/TAF3/TAF11/TAF13/TAF5/GTF2B/TAF2/TAF9/POLR2B/TBP/GTF2F1/GTF2A2/TAF6/TAF1/POLR2H/GTF2A1/TAF15/POLR2E/POLR2A	30
R-HSA-73776	RNA Polymerase II Promoter Escape	30/525	47/10654	3.36942e-28	1.7303e-26	8.55395e-27	POLR2C/TAF4/GTF2H4/TAF12/POLR2D/GTF2E1/POLR2J/TAF10/POLR2G/TAF7/POLR2L/TAF9B/TAF3/TAF11/TAF13/TAF5/GTF2B/TAF2/TAF9/POLR2B/TBP/GTF2F1/GTF2A2/TAF6/TAF1/POLR2H/GTF2A1/TAF15/POLR2E/POLR2A	30
R-HSA-73779	RNA Polymerase II Transcription Pre-Initiation And Promoter Opening	30/525	47/10654	3.36942e-28	1.7303e-26	8.55395e-27	POLR2C/TAF4/GTF2H4/TAF12/POLR2D/GTF2E1/POLR2J/TAF10/POLR2G/TAF7/POLR2L/TAF9B/TAF3/TAF11/TAF13/TAF5/GTF2B/TAF2/TAF9/POLR2B/TBP/GTF2F1/GTF2A2/TAF6/TAF1/POLR2H/GTF2A1/TAF15/POLR2E/POLR2A	30
R-HSA-75953	RNA Polymerase II Transcription Initiation	30/525	47/10654	3.36942e-28	1.7303e-26	8.55395e-27	POLR2C/TAF4/GTF2H4/TAF12/POLR2D/GTF2E1/POLR2J/TAF10/POLR2G/TAF7/POLR2L/TAF9B/TAF3/TAF11/TAF13/TAF5/GTF2B/TAF2/TAF9/POLR2B/TBP/GTF2F1/GTF2A2/TAF6/TAF1/POLR2H/GTF2A1/TAF15/POLR2E/POLR2A	30
R-HSA-76042	RNA Polymerase II Transcription Initiation And Promoter Clearance	30/525	47/10654	3.36942e-28	1.7303e-26	8.55395e-27	POLR2C/TAF4/GTF2H4/TAF12/POLR2D/GTF2E1/POLR2J/TAF10/POLR2G/TAF7/POLR2L/TAF9B/TAF3/TAF11/TAF13/TAF5/GTF2B/TAF2/TAF9/POLR2B/TBP/GTF2F1/GTF2A2/TAF6/TAF1/POLR2H/GTF2A1/TAF15/POLR2E/POLR2A	30
R-HSA-68886	M Phase	78/525	395/10654	3.31891e-27	1.60967e-25	7.95762e-26	PSMC4/TUBB1/PPP2CB/CEP41/NUP155/NCAPH/TUBA4A/TUBG1/CCNB1/DYNC1LI2/TUBB2B/PSMC1/NDC80/PSMD11/TUBGCP3/PSMD3/TMPO/NUF2/DYNC1LI1/CENPC/SPC25/NIPBL/RANBP2/SMC2/BUB1B/MAD2L1/PLK1/TUBA1C/BUB1/PSMD1/PSMD2/PSMC5/PPP2R1B/AURKB/NUDC/SMC1A/PPP2R1A/NCAPD2/HSP90AA1/KNL1/TUBA1B/TUBB/ANAPC1/TUBB4B/PSMD12/DYNC1H1/SMC4/CDC16/SMC3/NSL1/PMF1/LMNA/BUB3/ACTR1A/KIF2C/CDC20/ZWINT/TUBB2A/CENPJ/NUMA1/CDC23/CDK1/PAFAH1B1/S…	78
R-HSA-162906	HIV Infection	59/525	233/10654	1.36977e-26	6.29375e-25	3.1114e-25	PSMC4/POLR2C/NUP155/TSG101/TAF4/GTF2H4/PSMC1/PSMD11/TAF12/PSMD3/VPS37B/POLR2D/SLC25A4/RANBP2/GTF2E1/KPNB1/POLR2J/TAF10/POLR2G/FEN1/PSMD1/PSMD2/PSMC5/TAF7/PAK2/POLR2L/MVB12A/NCBP2/NELFB/TAF9B/TAF3/PSMD12/AP1B1/TAF11/TAF13/TAF5/GTF2B/CDK9/NCBP1/VPS28/TAF2/TAF9/POLR2B/TBP/GTF2F1/GTF2A2/SEH1L/PSMC2/PSMD13/TAF6/RANGAP1/PSMC6/TAF1/POLR2H/GTF2A1/TAF15/POLR2E/POLR2A/PSMC3	59
R-HSA-2500257	Resolution of Sister Chromatid Cohesion	44/525	126/10654	2.31355e-26	1.00987e-24	4.9924e-25	TUBB1/PPP2CB/TUBA4A/CCNB1/DYNC1LI2/TUBB2B/NDC80/NUF2/DYNC1LI1/CENPC/SPC25/RANBP2/BUB1B/MAD2L1/PLK1/TUBA1C/BUB1/PPP2R1B/AURKB/NUDC/SMC1A/PPP2R1A/KNL1/TUBA1B/TUBB4B/DYNC1H1/SMC3/NSL1/PMF1/BUB3/KIF2C/CDC20/ZWINT/TUBB2A/CDK1/PAFAH1B1/SEH1L/MAD1L1/DSN1/RANGAP1/PPP2CA/CKAP5/SPC24/MIS12	44
R-HSA-167172	Transcription of the HIV genome	34/525	73/10654	1.54907e-25	6.43973e-24	3.18356e-24	POLR2C/TAF4/GTF2H4/TAF12/POLR2D/GTF2E1/POLR2J/TAF10/POLR2G/TAF7/POLR2L/NCBP2/NELFB/TAF9B/TAF3/TAF11/TAF13/TAF5/GTF2B/CDK9/NCBP1/TAF2/TAF9/POLR2B/TBP/GTF2F1/GTF2A2/TAF6/TAF1/POLR2H/GTF2A1/TAF15/POLR2E/POLR2A	34
R-HSA-674695	RNA Polymerase II Pre-transcription Events	35/525	84/10654	3.2178e-24	1.27688e-22	6.31244e-23	POLR2C/TAF4/GTF2H4/TAF12/POLR2D/GTF2E1/POLR2J/TAF10/POLR2G/TAF7/POLR2L/NCBP2/NELFB/TAF9B/TAF3/TAF11/TAF13/CDC73/TAF5/GTF2B/CDK9/NCBP1/TAF2/TAF9/POLR2B/TBP/GTF2F1/GTF2A2/TAF6/TAF1/POLR2H/GTF2A1/TAF15/POLR2E/POLR2A	35
R-HSA-162599	Late Phase of HIV Life Cycle	42/525	139/10654	2.11281e-22	8.01948e-21	3.96453e-21	POLR2C/NUP155/TSG101/TAF4/GTF2H4/TAF12/VPS37B/POLR2D/RANBP2/GTF2E1/POLR2J/TAF10/POLR2G/TAF7/POLR2L/MVB12A/NCBP2/NELFB/TAF9B/TAF3/TAF11/TAF13/TAF5/GTF2B/CDK9/NCBP1/VPS28/TAF2/TAF9/POLR2B/TBP/GTF2F1/GTF2A2/SEH1L/TAF6/RANGAP1/TAF1/POLR2H/GTF2A1/TAF15/POLR2E/POLR2A	42
R-HSA-5663205	Infectious disease	70/525	383/10654	2.2388e-22	8.14364e-21	4.02591e-21	PSMC4/POLR2C/NUP155/TSG101/TAF4/GTF2H4/PSMC1/IPO5/KPNA3/PSMD11/TAF12/PSMD3/VPS37B/POLR2D/RPS3/SLC25A4/RANBP2/GTF2E1/KPNB1/POLR2J/TAF10/POLR2G/FEN1/RPL13/PSMD1/PSMD2/PSMC5/TAF7/PAK2/POLR2L/MVB12A/NCBP2/HSP90AA1/NELFB/TAF9B/TAF3/RPL22/PSMD12/AP1B1/TAF11/TAF13/TAF5/GTF2B/HSP90AB1/CDK9/NCBP1/VPS28/TAF2/TAF9/POLR2B/TBP/GTF2F1/GTF2A2/MAP2K7/SEH1L/RPL31/PSMC2/PSMD13/TAF6/RANGAP1/PSMC6/TAF1/POLR2H/KPNA2/…	70
R-HSA-5663220	RHO GTPases Activate Formins	42/525	140/10654	2.88328e-22	1.00684e-20	4.97745e-21	TUBB1/PPP2CB/TUBA4A/DYNC1LI2/TUBB2B/NDC80/NUF2/DYNC1LI1/CENPC/SPC25/RANBP2/BUB1B/MAD2L1/PLK1/TUBA1C/BUB1/PPP2R1B/AURKB/NUDC/PPP2R1A/KNL1/TUBA1B/TUBB4B/DYNC1H1/ACTB/NSL1/PMF1/BUB3/KIF2C/CDC20/ZWINT/TUBB2A/PAFAH1B1/DIAPH1/SEH1L/MAD1L1/DSN1/RANGAP1/PPP2CA/CKAP5/SPC24/MIS12	42
R-HSA-73856	RNA Polymerase II Transcription Termination	30/525	67/10654	4.87515e-22	1.63693e-20	8.09235e-21	SNRPD3/CPSF3/DDX39A/SYMPK/SRSF1/CASC3/SNRPF/EIF4A3/SNRPG/UPF3B/SLU7/CPSF2/U2AF2/CSTF3/MAGOHB/WDR33/SRSF7/SRRM1/NCBP2/CPSF7/CDC40/MAGOH/SRSF3/NCBP1/DDX39B/SNRPE/SNRPB/ALYREF/RNPS1/RBM8A	30
R-HSA-162587	HIV Life Cycle	43/525	152/10654	1.18118e-21	3.81916e-20	1.88805e-20	POLR2C/NUP155/TSG101/TAF4/GTF2H4/TAF12/VPS37B/POLR2D/RANBP2/GTF2E1/POLR2J/TAF10/POLR2G/FEN1/TAF7/POLR2L/MVB12A/NCBP2/NELFB/TAF9B/TAF3/TAF11/TAF13/TAF5/GTF2B/CDK9/NCBP1/VPS28/TAF2/TAF9/POLR2B/TBP/GTF2F1/GTF2A2/SEH1L/TAF6/RANGAP1/TAF1/POLR2H/GTF2A1/TAF15/POLR2E/POLR2A	43
R-HSA-69618	Mitotic Spindle Checkpoint	37/525	112/10654	2.28268e-21	7.11708e-20	3.51842e-20	PPP2CB/DYNC1LI2/NDC80/NUF2/DYNC1LI1/CENPC/SPC25/RANBP2/BUB1B/MAD2L1/PLK1/BUB1/PPP2R1B/AURKB/NUDC/PPP2R1A/KNL1/ANAPC1/DYNC1H1/CDC16/NSL1/PMF1/BUB3/KIF2C/CDC20/ZWINT/CDC23/PAFAH1B1/SEH1L/MAD1L1/DSN1/RANGAP1/PPP2CA/CKAP5/CDC27/SPC24/MIS12	37
R-HSA-69239	Synthesis of DNA	38/525	119/10654	2.54304e-21	7.65542e-20	3.78456e-20	RFC2/PSMC4/ORC6/ORC2/RPA1/ORC3/PSMC1/PSMD11/POLD3/PSMD3/POLA2/ORC5/FEN1/PSMD1/PSMD2/PSMC5/CUL1/ANAPC1/PSMD12/PRIM1/CDC16/ORC1/POLA1/PCNA/RFC3/RFC4/CDC23/FZR1/PSMC2/PSMD13/PSMC6/POLD1/RFC5/CDC27/ORC4/POLD2/PSMC3/PRIM2	38
R-HSA-69306	DNA Replication	38/525	127/10654	3.34151e-20	9.72379e-19	4.80708e-19	RFC2/PSMC4/ORC6/ORC2/RPA1/ORC3/PSMC1/PSMD11/POLD3/PSMD3/POLA2/ORC5/FEN1/PSMD1/PSMD2/PSMC5/CUL1/ANAPC1/PSMD12/PRIM1/CDC16/ORC1/POLA1/PCNA/RFC3/RFC4/CDC23/FZR1/PSMC2/PSMD13/PSMC6/POLD1/RFC5/CDC27/ORC4/POLD2/PSMC3/PRIM2	38
R-HSA-141424	Amplification of signal from the kinetochores	33/525	96/10654	8.56369e-20	2.33628e-18	1.15497e-18	PPP2CB/DYNC1LI2/NDC80/NUF2/DYNC1LI1/CENPC/SPC25/RANBP2/BUB1B/MAD2L1/PLK1/BUB1/PPP2R1B/AURKB/NUDC/PPP2R1A/KNL1/DYNC1H1/NSL1/PMF1/BUB3/KIF2C/CDC20/ZWINT/PAFAH1B1/SEH1L/MAD1L1/DSN1/RANGAP1/PPP2CA/CKAP5/SPC24/MIS12	33
R-HSA-141444	Amplification of signal from unattached kinetochores via a MAD2 inhibitory signal	33/525	96/10654	8.56369e-20	2.33628e-18	1.15497e-18	PPP2CB/DYNC1LI2/NDC80/NUF2/DYNC1LI1/CENPC/SPC25/RANBP2/BUB1B/MAD2L1/PLK1/BUB1/PPP2R1B/AURKB/NUDC/PPP2R1A/KNL1/DYNC1H1/NSL1/PMF1/BUB3/KIF2C/CDC20/ZWINT/PAFAH1B1/SEH1L/MAD1L1/DSN1/RANGAP1/PPP2CA/CKAP5/SPC24/MIS12	33
R-HSA-69242	S Phase	41/525	161/10654	7.64723e-19	2.02304e-17	1.00012e-17	RFC2/PSMC4/ORC6/ORC2/RPA1/ORC3/PSMC1/PSMD11/POLD3/PSMD3/POLA2/ORC5/FEN1/PSMD1/PSMD2/PSMC5/SMC1A/CUL1/ANAPC1/PSMD12/PRIM1/CDC16/SMC3/ORC1/POLA1/PCNA/RFC3/RFC4/CDC23/FZR1/CDKN1A/PSMC2/PSMD13/PSMC6/POLD1/RFC5/CDC27/ORC4/POLD2/PSMC3/PRIM2	41
R-HSA-5633007	Regulation of TP53 Activity	40/525	160/10654	4.23138e-18	1.08647e-16	5.3711e-17	RFC2/PPP2CB/MAPK14/TAF4/RPA1/MDM2/TAF12/NBN/TP53/MTA2/TAF10/PPP2R1B/TAF7/AURKB/PPP2R1A/MRE11/TAF9B/TAF3/GATAD2A/MTOR/TAF11/TAF13/MDM4/TAF5/HDAC1/TAF2/RAD50/RFC3/RBBP7/TAF9/TBP/RFC4/CDK1/CHEK1/TAF6/TAF1/RFC5/PPP2CA/HDAC2/TAF15	40
R-HSA-72187	mRNA 3'-end processing	25/525	58/10654	4.51402e-18	1.12593e-16	5.56616e-17	CPSF3/DDX39A/SYMPK/SRSF1/CASC3/EIF4A3/UPF3B/SLU7/CPSF2/U2AF2/CSTF3/MAGOHB/WDR33/SRSF7/SRRM1/NCBP2/CPSF7/CDC40/MAGOH/SRSF3/NCBP1/DDX39B/ALYREF/RNPS1/RBM8A	25
R-HSA-69275	G2/M Transition	43/525	196/10654	4.38957e-17	1.06447e-15	5.26235e-16	PSMC4/TUBB1/PPP2CB/CEP41/TUBA4A/TUBG1/CCNB1/TUBB2B/PSMC1/PSMD11/TUBGCP3/PSMD3/TP53/PLK1/TUBA1C/PSMD1/PSMD2/PSMC5/PPP2R1B/PPP2R1A/CUL1/HSP90AA1/TUBA1B/TUBB/TUBB4B/PSMD12/DYNC1H1/ACTR1A/HSP90AB1/TUBB2A/CENPJ/CDK1/PPP1CB/PAFAH1B1/CDKN1A/PSMC2/PSMD13/PSMC6/DCTN2/PPP2CA/CKAP5/TUBGCP2/PSMC3	43
R-HSA-113510	E2F mediated regulation of DNA replication	16/525	22/10654	5.49224e-17	1.29587e-15	6.40631e-16	ORC6/PPP2CB/ORC2/CCNB1/ORC3/POLA2/ORC5/PPP2R1B/PPP2R1A/PRIM1/ORC1/POLA1/CDK1/PPP2CA/ORC4/PRIM2	16
R-HSA-453274	Mitotic G2-G2/M phases	43/525	198/10654	6.54432e-17	1.50347e-15	7.43261e-16	PSMC4/TUBB1/PPP2CB/CEP41/TUBA4A/TUBG1/CCNB1/TUBB2B/PSMC1/PSMD11/TUBGCP3/PSMD3/TP53/PLK1/TUBA1C/PSMD1/PSMD2/PSMC5/PPP2R1B/PPP2R1A/CUL1/HSP90AA1/TUBA1B/TUBB/TUBB4B/PSMD12/DYNC1H1/ACTR1A/HSP90AB1/TUBB2A/CENPJ/CDK1/PPP1CB/PAFAH1B1/CDKN1A/PSMC2/PSMD13/PSMC6/DCTN2/PPP2CA/CKAP5/TUBGCP2/PSMC3	43
R-HSA-6807070	PTEN Regulation	36/525	140/10654	7.88709e-17	1.75448e-15	8.67352e-16	PSMC4/SNAI1/LAMTOR5/PSMC1/PSMD11/RHEB/RCOR1/RRAGB/PSMD3/TP53/LAMTOR1/MTA2/RPTOR/PSMD1/PSMD2/PSMC5/LAMTOR4/PSMD12/GATAD2A/MTOR/RNF2/LAMTOR2/RRAGD/XIAP/RRAGC/HDAC1/RBBP7/RRAGA/SLC38A9/KDM1A/PSMC2/PSMD13/PSMC6/LAMTOR3/HDAC2/PSMC3	36
R-HSA-2262752	Cellular responses to stress	70/525	479/10654	8.03887e-17	1.75448e-15	8.67352e-16	PSMC4/TUBB1/MAPK14/NUP155/TUBA4A/RPA1/LAMTOR5/MDM2/DYNC1LI2/TUBB2B/PSMC1/PSMD11/RHEB/RRAGB/CAPZA1/HIRA/PSMD3/NBN/TP53/DYNC1LI1/ATP6V1B2/LAMTOR1/RANBP2/WDR24/TUBA1C/RPTOR/PSMD1/PSMD2/PSMC5/HSPA5/MRE11/HSP90AA1/TUBA1B/EEF1A1/ANAPC1/MIOS/TUBB4B/LAMTOR4/PSMD12/DYNC1H1/CDC16/MTOR/MDM4/RNF2/LAMTOR2/HSPA12A/RRAGD/ACTR1A/HSP90AB1/RRAGC/RAD50/DNAJA1/RBBP7/TUBB2A/RRAGA/CDC23/FZR1/SLC38A9/MAP2K7/SEH1L/DEPDC…	70
R-HSA-6804756	Regulation of TP53 Activity through Phosphorylation	29/525	92/10654	2.22537e-16	4.7384e-15	2.34249e-15	RFC2/MAPK14/TAF4/RPA1/MDM2/TAF12/NBN/TP53/TAF10/TAF7/AURKB/MRE11/TAF9B/TAF3/TAF11/TAF13/MDM4/TAF5/TAF2/RAD50/RFC3/TAF9/TBP/RFC4/CHEK1/TAF6/TAF1/RFC5/TAF15	29
R-HSA-8953897	Cellular responses to external stimuli	70/525	493/10654	3.77701e-16	7.85079e-15	3.88114e-15	PSMC4/TUBB1/MAPK14/NUP155/TUBA4A/RPA1/LAMTOR5/MDM2/DYNC1LI2/TUBB2B/PSMC1/PSMD11/RHEB/RRAGB/CAPZA1/HIRA/PSMD3/NBN/TP53/DYNC1LI1/ATP6V1B2/LAMTOR1/RANBP2/WDR24/TUBA1C/RPTOR/PSMD1/PSMD2/PSMC5/HSPA5/MRE11/HSP90AA1/TUBA1B/EEF1A1/ANAPC1/MIOS/TUBB4B/LAMTOR4/PSMD12/DYNC1H1/CDC16/MTOR/MDM4/RNF2/LAMTOR2/HSPA12A/RRAGD/ACTR1A/HSP90AB1/RRAGC/RAD50/DNAJA1/RBBP7/TUBB2A/RRAGA/CDC23/FZR1/SLC38A9/MAP2K7/SEH1L/DEPDC…	70
R-HSA-8852276	The role of GTSE1 in G2/M progression after G2 checkpoint	26/525	77/10654	1.22768e-15	2.49249e-14	1.23219e-14	PSMC4/TUBB1/TUBA4A/CCNB1/TUBB2B/PSMC1/PSMD11/PSMD3/TP53/PLK1/TUBA1C/PSMD1/PSMD2/PSMC5/HSP90AA1/TUBA1B/TUBB4B/PSMD12/HSP90AB1/TUBB2A/CDK1/CDKN1A/PSMC2/PSMD13/PSMC6/PSMC3	26
R-HSA-72202	Transport of Mature Transcript to Cytoplasm	27/525	84/10654	1.41422e-15	2.80594e-14	1.38716e-14	NUP155/CPSF3/DDX39A/SYMPK/SRSF1/CASC3/EIF4A3/UPF3B/RANBP2/SLU7/CPSF2/U2AF2/MAGOHB/WDR33/SRSF7/SRRM1/NCBP2/CDC40/MAGOH/SRSF3/NCBP1/DDX39B/SEH1L/ALYREF/NXF1/RNPS1/RBM8A	27
R-HSA-69206	G1/S Transition	33/525	131/10654	3.05669e-15	5.92998e-14	2.93156e-14	PSMC4/ORC6/PPP2CB/ORC2/RPA1/CCNB1/ORC3/PSMC1/PSMD11/PSMD3/POLA2/ORC5/PSMD1/PSMD2/PSMC5/PPP2R1B/PPP2R1A/CUL1/PSMD12/PRIM1/ORC1/HDAC1/POLA1/PCNA/CDK1/CDKN1A/PSMC2/PSMD13/PSMC6/PPP2CA/ORC4/PSMC3/PRIM2	33
R-HSA-6803529	FGFR2 alternative splicing	16/525	26/10654	3.25217e-15	6.17205e-14	3.05124e-14	POLR2C/POLR2D/POLR2J/POLR2G/POLR2L/NCBP2/HNRNPH1/PTBP1/TIAL1/NCBP1/POLR2B/GTF2F1/HNRNPF/POLR2H/POLR2E/POLR2A	16
R-HSA-8943724	Regulation of PTEN gene transcription	23/525	61/10654	3.45973e-15	6.42626e-14	3.1769e-14	SNAI1/LAMTOR5/RHEB/RCOR1/RRAGB/TP53/LAMTOR1/MTA2/RPTOR/LAMTOR4/GATAD2A/MTOR/RNF2/LAMTOR2/RRAGD/RRAGC/HDAC1/RBBP7/RRAGA/SLC38A9/KDM1A/LAMTOR3/HDAC2	23
R-HSA-69186	Lagging Strand Synthesis	14/525	20/10654	1.24095e-14	2.25697e-13	1.11576e-13	RFC2/RPA1/POLD3/POLA2/FEN1/PRIM1/POLA1/PCNA/RFC3/RFC4/POLD1/RFC5/POLD2/PRIM2	14
R-HSA-174411	Polymerase switching on the C-strand of the telomere	12/525	14/10654	1.50994e-14	2.58466e-13	1.27776e-13	RFC2/POLD3/POLA2/PRIM1/POLA1/PCNA/RFC3/RFC4/POLD1/RFC5/POLD2/PRIM2	12
R-HSA-69091	Polymerase switching	12/525	14/10654	1.50994e-14	2.58466e-13	1.27776e-13	RFC2/POLD3/POLA2/PRIM1/POLA1/PCNA/RFC3/RFC4/POLD1/RFC5/POLD2/PRIM2	12
R-HSA-69109	Leading Strand Synthesis	12/525	14/10654	1.50994e-14	2.58466e-13	1.27776e-13	RFC2/POLD3/POLA2/PRIM1/POLA1/PCNA/RFC3/RFC4/POLD1/RFC5/POLD2/PRIM2	12
R-HSA-174143	APC/C-mediated degradation of cell cycle proteins	26/525	86/10654	2.51716e-14	4.14618e-13	2.04972e-13	PSMC4/CCNB1/PSMC1/PSMD11/PSMD3/BUB1B/MAD2L1/PLK1/PSMD1/PSMD2/PSMC5/AURKB/CUL1/ANAPC1/PSMD12/CDC16/BUB3/CDC20/CDC23/FZR1/CDK1/PSMC2/PSMD13/PSMC6/CDC27/PSMC3	26
R-HSA-453276	Regulation of mitotic cell cycle	26/525	86/10654	2.51716e-14	4.14618e-13	2.04972e-13	PSMC4/CCNB1/PSMC1/PSMD11/PSMD3/BUB1B/MAD2L1/PLK1/PSMD1/PSMD2/PSMC5/AURKB/CUL1/ANAPC1/PSMD12/CDC16/BUB3/CDC20/CDC23/FZR1/CDK1/PSMC2/PSMD13/PSMC6/CDC27/PSMC3	26
R-HSA-195258	RHO GTPase Effectors	52/525	327/10654	3.34524e-14	5.38575e-13	2.66252e-13	MYH9/TUBB1/PPP2CB/MAPK14/TUBA4A/DYNC1LI2/TUBB2B/NDC80/IQGAP1/NUF2/DYNC1LI1/CENPC/SPC25/RANBP2/BUB1B/MAD2L1/PLK1/TUBA1C/BUB1/CTNNA1/PPP2R1B/AURKB/PAK2/ROCK2/NUDC/PPP2R1A/KNL1/TUBA1B/TUBB4B/DYNC1H1/ACTB/NSL1/PMF1/BUB3/PKN2/KIF2C/CDC20/ZWINT/ACTR2/TUBB2A/PPP1CB/PAFAH1B1/DIAPH1/SEH1L/KDM1A/MAD1L1/DSN1/RANGAP1/PPP2CA/CKAP5/SPC24/MIS12	52
R-HSA-176408	Regulation of APC/C activators between G1/S and early anaphase	25/525	80/10654	3.39309e-14	5.38575e-13	2.66252e-13	PSMC4/CCNB1/PSMC1/PSMD11/PSMD3/BUB1B/MAD2L1/PLK1/PSMD1/PSMD2/PSMC5/CUL1/ANAPC1/PSMD12/CDC16/BUB3/CDC20/CDC23/FZR1/CDK1/PSMC2/PSMD13/PSMC6/CDC27/PSMC3	25
R-HSA-389960	Formation of tubulin folding intermediates by CCT/TriC	15/525	25/10654	4.17916e-14	6.51501e-13	3.22078e-13	TUBB1/TUBA4A/CCT7/TUBB2B/CCT6A/CCT5/CCT8/CCT3/CCT2/TUBA1C/TCP1/TUBA1B/TUBB4B/TUBB2A/CCT4	15
R-HSA-73780	RNA Polymerase III Chain Elongation	13/525	18/10654	5.97313e-14	9.14832e-13	4.52259e-13	POLR3B/POLR3K/POLR3E/POLR1D/POLR2L/POLR3H/POLR1C/POLR3F/CRCP/POLR3D/POLR3G/POLR2H/POLR2E	13
R-HSA-180786	Extension of Telomeres	16/525	30/10654	7.40624e-14	1.11477e-12	5.511e-13	RFC2/RPA1/POLD3/POLA2/FEN1/RUVBL1/PRIM1/POLA1/PCNA/RFC3/RFC4/POLD1/RFC5/RUVBL2/POLD2/PRIM2	16
R-HSA-453279	Mitotic G1-G1/S phases	33/525	149/10654	1.66159e-13	2.45859e-12	1.21544e-12	PSMC4/ORC6/PPP2CB/ORC2/RPA1/CCNB1/ORC3/PSMC1/PSMD11/PSMD3/POLA2/ORC5/PSMD1/PSMD2/PSMC5/PPP2R1B/PPP2R1A/CUL1/PSMD12/PRIM1/ORC1/HDAC1/POLA1/PCNA/CDK1/CDKN1A/PSMC2/PSMD13/PSMC6/PPP2CA/ORC4/PSMC3/PRIM2	33
R-HSA-76066	RNA Polymerase III Transcription Initiation From Type 2 Promoter	15/525	27/10654	2.02748e-13	2.94998e-12	1.45836e-12	POLR3B/POLR3K/POLR3E/POLR1D/POLR2L/POLR3H/GTF3C2/POLR1C/POLR3F/TBP/CRCP/POLR3D/POLR3G/POLR2H/POLR2E	15
R-HSA-73980	RNA Polymerase III Transcription Termination	14/525	23/10654	2.28032e-13	3.26347e-12	1.61334e-12	POLR3B/POLR3K/POLR3E/POLR1D/POLR2L/POLR3H/POLR1C/POLR3F/CRCP/POLR3D/POLR3G/NFIC/POLR2H/POLR2E	14
R-HSA-109581	Apoptosis	36/525	178/10654	2.41768e-13	3.40424e-12	1.68293e-12	PSMC4/TNFRSF10A/TNFSF10/PSMC1/PSMD11/PSMD3/CASP6/TP53/TNFRSF10B/KPNB1/BCL2L1/PSMD1/PSMD2/PSMC5/CASP3/CFLAR/PAK2/BID/PLEC/CASP9/FAS/PSMD12/CASP8/LMNA/CASP7/XIAP/SPTAN1/DSP/CARD8/BCL2/PSMC2/PSMD13/PSMC6/VIM/DNM1L/PSMC3	36
R-HSA-389958	Cooperation of Prefoldin and TriC/CCT in actin and tubulin folding	16/525	32/10654	2.79205e-13	3.86898e-12	1.91268e-12	TUBB1/TUBA4A/CCT7/TUBB2B/CCT6A/CCT5/CCT8/CCT3/CCT2/TUBA1C/TCP1/TUBA1B/TUBB4B/ACTB/TUBB2A/CCT4	16
R-HSA-5357801	Programmed Cell Death	36/525	181/10654	4.1112e-13	5.51691e-12	2.72736e-12	PSMC4/TNFRSF10A/TNFSF10/PSMC1/PSMD11/PSMD3/CASP6/TP53/TNFRSF10B/KPNB1/BCL2L1/PSMD1/PSMD2/PSMC5/CASP3/CFLAR/PAK2/BID/PLEC/CASP9/FAS/PSMD12/CASP8/LMNA/CASP7/XIAP/SPTAN1/DSP/CARD8/BCL2/PSMC2/PSMD13/PSMC6/VIM/DNM1L/PSMC3	36
R-HSA-389957	Prefoldin mediated transfer of substrate to CCT/TriC	15/525	28/10654	4.17086e-13	5.51691e-12	2.72736e-12	TUBB1/TUBA4A/CCT7/TUBB2B/CCT6A/CCT5/CCT8/CCT3/CCT2/TUBA1C/TCP1/TUBB4B/ACTB/TUBB2A/CCT4	15
R-HSA-76061	RNA Polymerase III Transcription Initiation From Type 1 Promoter	15/525	28/10654	4.17086e-13	5.51691e-12	2.72736e-12	POLR3B/POLR3K/POLR3E/POLR1D/POLR2L/POLR3H/GTF3C2/POLR1C/POLR3F/TBP/CRCP/POLR3D/POLR3G/POLR2H/POLR2E	15
R-HSA-174417	Telomere C-strand (Lagging Strand) Synthesis	14/525	24/10654	5.22772e-13	6.81164e-12	3.36742e-12	RFC2/RPA1/POLD3/POLA2/FEN1/PRIM1/POLA1/PCNA/RFC3/RFC4/POLD1/RFC5/POLD2/PRIM2	14
R-HSA-159236	Transport of Mature mRNA derived from an Intron-Containing Transcript	23/525	75/10654	5.73397e-13	7.3614e-12	3.6392e-12	NUP155/DDX39A/SRSF1/CASC3/EIF4A3/UPF3B/RANBP2/SLU7/U2AF2/MAGOHB/SRSF7/SRRM1/NCBP2/CDC40/MAGOH/SRSF3/NCBP1/DDX39B/SEH1L/ALYREF/NXF1/RNPS1/RBM8A	23
R-HSA-1257604	PIP3 activates AKT signaling	44/525	264/10654	6.64757e-13	8.41062e-12	4.1579e-12	PSMC4/PPP2CB/SNAI1/LAMTOR5/MDM2/PSMC1/PSMD11/RHEB/RCOR1/RRAGB/PSMD3/TP53/LAMTOR1/MTA2/RPTOR/RPS6KB2/PSMD1/PSMD2/PSMC5/PPP2R1B/PPP2R1A/CASP9/LAMTOR4/PSMD12/GATAD2A/MTOR/RNF2/LAMTOR2/RRAGD/XIAP/RRAGC/HDAC1/RBBP7/RRAGA/SLC38A9/KDM1A/CDKN1A/PSMC2/PSMD13/PSMC6/PPP2CA/LAMTOR3/HDAC2/PSMC3	44
R-HSA-176814	Activation of APC/C and APC/C:Cdc20 mediated degradation of mitotic proteins	23/525	76/10654	7.85023e-13	9.79036e-12	4.83999e-12	PSMC4/CCNB1/PSMC1/PSMD11/PSMD3/BUB1B/MAD2L1/PLK1/PSMD1/PSMD2/PSMC5/ANAPC1/PSMD12/CDC16/BUB3/CDC20/CDC23/CDK1/PSMC2/PSMD13/PSMC6/CDC27/PSMC3	23
R-HSA-6782210	Gap-filling DNA repair synthesis and ligation in TC-NER	21/525	65/10654	1.89248e-12	2.32695e-11	1.15036e-11	RFC2/POLR2C/PRPF19/RPA1/GTF2H4/POLD3/POLR2D/POLR2J/POLR2G/POLR2L/XAB2/PCNA/RFC3/POLR2B/RFC4/POLD1/RFC5/POLR2H/POLR2E/POLR2A/POLD2	21
R-HSA-5696398	Nucleotide Excision Repair	27/525	111/10654	2.63417e-12	3.16929e-11	1.56678e-11	RFC2/POLR2C/PRPF19/RPA1/GTF2H4/POLD3/POLR2D/POLR2J/POLR2G/UBE2N/RUVBL1/POLR2L/ACTB/COPS5/XAB2/CHD1L/PCNA/RFC3/POLR2B/RFC4/ACTL6A/POLD1/RFC5/POLR2H/POLR2E/POLR2A/POLD2	27
R-HSA-6782135	Dual incision in TC-NER	21/525	66/10654	2.65015e-12	3.16929e-11	1.56678e-11	RFC2/POLR2C/PRPF19/RPA1/GTF2H4/POLD3/POLR2D/POLR2J/POLR2G/POLR2L/XAB2/PCNA/RFC3/POLR2B/RFC4/POLD1/RFC5/POLR2H/POLR2E/POLR2A/POLD2	21
R-HSA-176409	APC/C:Cdc20 mediated degradation of mitotic proteins	22/525	75/10654	5.02428e-12	5.9273e-11	2.93024e-11	PSMC4/CCNB1/PSMC1/PSMD11/PSMD3/BUB1B/MAD2L1/PSMD1/PSMD2/PSMC5/ANAPC1/PSMD12/CDC16/BUB3/CDC20/CDC23/CDK1/PSMC2/PSMD13/PSMC6/CDC27/PSMC3	22
R-HSA-69052	Switching of origins to a post-replicative state	24/525	90/10654	5.23407e-12	6.09246e-11	3.01189e-11	PSMC4/ORC6/ORC2/ORC3/PSMC1/PSMD11/PSMD3/ORC5/PSMD1/PSMD2/PSMC5/CUL1/ANAPC1/PSMD12/CDC16/ORC1/CDC23/FZR1/PSMC2/PSMD13/PSMC6/CDC27/ORC4/PSMC3	24
R-HSA-166208	mTORC1-mediated signalling	13/525	23/10654	6.34793e-12	7.19707e-11	3.55796e-11	LAMTOR5/RHEB/RRAGB/LAMTOR1/RPTOR/LAMTOR4/MTOR/LAMTOR2/RRAGD/RRAGC/RRAGA/SLC38A9/LAMTOR3	13
R-HSA-167242	Abortive elongation of HIV-1 transcript in the absence of Tat	13/525	23/10654	6.34793e-12	7.19707e-11	3.55796e-11	POLR2C/POLR2D/POLR2J/POLR2G/POLR2L/NCBP2/NELFB/NCBP1/POLR2B/GTF2F1/POLR2H/POLR2E/POLR2A	13
R-HSA-8851708	Signaling by FGFR2 IIIa TM	12/525	19/10654	6.66015e-12	7.45424e-11	3.6851e-11	POLR2C/POLR2D/POLR2J/POLR2G/POLR2L/NCBP2/NCBP1/POLR2B/GTF2F1/POLR2H/POLR2E/POLR2A	12
R-HSA-8856688	Golgi-to-ER retrograde transport	29/525	133/10654	7.67564e-12	8.48207e-11	4.19322e-11	ARF5/TUBB1/TUBA4A/COPB1/DYNC1LI2/TUBB2B/KIF11/CAPZA1/ARCN1/DYNC1LI1/TUBA1C/ARF4/COPG1/COPB2/TUBA1B/TUBB4B/DYNC1H1/KIF21A/COPA/ACTR1A/KIF2C/KIF4A/TUBB2A/PAFAH1B1/NSF/COPG2/RACGAP1/DCTN2/NAPB	29
R-HSA-76071	RNA Polymerase III Transcription Initiation From Type 3 Promoter	14/525	28/10654	8.90338e-12	9.71581e-11	4.80314e-11	POLR3B/POLR3K/POLR3E/POLR1D/POLR2L/POLR3H/POLR1C/POLR3F/TBP/CRCP/POLR3D/POLR3G/POLR2H/POLR2E	14
R-HSA-69002	DNA Replication Pre-Initiation	23/525	85/10654	1.05028e-11	1.13197e-10	5.59603e-11	PSMC4/ORC6/ORC2/RPA1/ORC3/PSMC1/PSMD11/PSMD3/POLA2/ORC5/PSMD1/PSMD2/PSMC5/PSMD12/PRIM1/ORC1/POLA1/PSMC2/PSMD13/PSMC6/ORC4/PSMC3/PRIM2	23
R-HSA-6807878	COPI-mediated anterograde transport	25/525	101/10654	1.1376e-11	1.21112e-10	5.98735e-11	ARF5/TUBB1/TUBA4A/COPB1/DYNC1LI2/TUBB2B/CAPZA1/ARCN1/DYNC1LI1/TUBA1C/ARF4/COPG1/COPB2/TUBA1B/TUBB4B/DYNC1H1/SPTBN1/COPA/ACTR1A/SPTAN1/TUBB2A/NSF/COPG2/DCTN2/NAPB	25
R-HSA-390450	Folding of actin by CCT/TriC	9/525	10/10654	1.53452e-11	1.61402e-10	7.97912e-11	CCT7/CCT6A/CCT5/CCT8/CCT3/CCT2/TCP1/ACTB/CCT4	9
R-HSA-6781827	Transcription-Coupled Nucleotide Excision Repair (TC-NER)	22/525	79/10654	1.58811e-11	1.6505e-10	8.15946e-11	RFC2/POLR2C/PRPF19/RPA1/GTF2H4/POLD3/POLR2D/POLR2J/POLR2G/POLR2L/COPS5/XAB2/PCNA/RFC3/POLR2B/RFC4/POLD1/RFC5/POLR2H/POLR2E/POLR2A/POLD2	22
R-HSA-174184	Cdc20:Phospho-APC/C mediated degradation of Cyclin A	21/525	72/10654	1.74189e-11	1.78902e-10	8.84425e-11	PSMC4/PSMC1/PSMD11/PSMD3/BUB1B/MAD2L1/PSMD1/PSMD2/PSMC5/ANAPC1/PSMD12/CDC16/BUB3/CDC20/CDC23/CDK1/PSMC2/PSMD13/PSMC6/CDC27/PSMC3	21
R-HSA-179419	APC:Cdc20 mediated degradation of cell cycle proteins prior to satisfation of the cell cycle checkpoint	21/525	73/10654	2.33481e-11	2.3701e-10	1.17169e-10	PSMC4/PSMC1/PSMD11/PSMD3/BUB1B/MAD2L1/PSMD1/PSMD2/PSMC5/ANAPC1/PSMD12/CDC16/BUB3/CDC20/CDC23/CDK1/PSMC2/PSMD13/PSMC6/CDC27/PSMC3	21
R-HSA-9006925	Intracellular signaling by second messengers	45/525	305/10654	2.76586e-11	2.7754e-10	1.37205e-10	PSMC4/PPP2CB/SNAI1/LAMTOR5/MDM2/PSMC1/PSMD11/RHEB/RCOR1/RRAGB/PSMD3/TP53/LAMTOR1/MTA2/RPTOR/RPS6KB2/PSMD1/PSMD2/PSMC5/PPP2R1B/PPP2R1A/CASP9/LAMTOR4/PSMD12/GATAD2A/MTOR/RNF2/LAMTOR2/RRAGD/XIAP/RRAGC/HDAC1/RBBP7/RRAGA/SLC38A9/KDM1A/CDKN1A/PSMC2/PSMD13/PSMC6/PPP2CA/LAMTOR3/HDAC2/KPNA2/PSMC3	45
R-HSA-74158	RNA Polymerase III Transcription	16/525	41/10654	3.16489e-11	3.10444e-10	1.53472e-10	POLR3B/POLR3K/POLR3E/POLR1D/POLR2L/POLR3H/GTF3C2/POLR1C/POLR3F/TBP/CRCP/POLR3D/POLR3G/NFIC/POLR2H/POLR2E	16
R-HSA-749476	RNA Polymerase III Abortive And Retractive Initiation	16/525	41/10654	3.16489e-11	3.10444e-10	1.53472e-10	POLR3B/POLR3K/POLR3E/POLR1D/POLR2L/POLR3H/GTF3C2/POLR1C/POLR3F/TBP/CRCP/POLR3D/POLR3G/NFIC/POLR2H/POLR2E	16
R-HSA-927802	Nonsense-Mediated Decay (NMD)	26/525	115/10654	3.99771e-11	3.83517e-10	1.89597e-10	CASC3/EIF4A3/UPF3B/RPS3/RPL13/PABPC1/MAGOHB/PPP2R1A/NCBP2/GSPT2/RPL22/UPF2/ETF1/SMG5/MAGOH/NCBP1/UPF3A/RPL31/GSPT1/SMG1/PPP2CA/SMG7/RPLP0/RNPS1/RBM8A/UPF1	26
R-HSA-975957	Nonsense Mediated Decay (NMD) enhanced by the Exon Junction Complex (EJC)	26/525	115/10654	3.99771e-11	3.83517e-10	1.89597e-10	CASC3/EIF4A3/UPF3B/RPS3/RPL13/PABPC1/MAGOHB/PPP2R1A/NCBP2/GSPT2/RPL22/UPF2/ETF1/SMG5/MAGOH/NCBP1/UPF3A/RPL31/GSPT1/SMG1/PPP2CA/SMG7/RPLP0/RNPS1/RBM8A/UPF1	26
R-HSA-76046	RNA Polymerase III Transcription Initiation	15/525	36/10654	4.29616e-11	4.07668e-10	2.01536e-10	POLR3B/POLR3K/POLR3E/POLR1D/POLR2L/POLR3H/GTF3C2/POLR1C/POLR3F/TBP/CRCP/POLR3D/POLR3G/POLR2H/POLR2E	15
R-HSA-9010553	Regulation of expression of SLITs and ROBOs	32/525	171/10654	4.6633e-11	4.37748e-10	2.16406e-10	PSMC4/PSMC1/PSMD11/PSMD3/CASC3/EIF4A3/UPF3B/RPS3/RPL13/PSMD1/PSMD2/PSMC5/PABPC1/MAGOHB/NCBP2/GSPT2/RPL22/PSMD12/UPF2/ETF1/MAGOH/NCBP1/UPF3A/RPL31/PSMC2/PSMD13/GSPT1/PSMC6/RPLP0/RNPS1/RBM8A/PSMC3	32
R-HSA-9639288	Amino acids regulate mTORC1	18/525	55/10654	5.78907e-11	5.37645e-10	2.65792e-10	LAMTOR5/RHEB/RRAGB/ATP6V1B2/LAMTOR1/WDR24/RPTOR/MIOS/LAMTOR4/MTOR/LAMTOR2/RRAGD/RRAGC/RRAGA/SLC38A9/SEH1L/DEPDC5/LAMTOR3	18
R-HSA-69166	Removal of the Flap Intermediate	10/525	14/10654	6.50395e-11	5.97679e-10	2.9547e-10	RPA1/POLD3/POLA2/FEN1/PRIM1/POLA1/PCNA/POLD1/POLD2/PRIM2	10
R-HSA-69190	DNA strand elongation	14/525	32/10654	8.71265e-11	7.92307e-10	3.91687e-10	RFC2/RPA1/POLD3/POLA2/FEN1/PRIM1/POLA1/PCNA/RFC3/RFC4/POLD1/RFC5/POLD2/PRIM2	14
R-HSA-380320	Recruitment of NuMA to mitotic centrosomes	23/525	94/10654	9.88902e-11	8.90012e-10	4.39989e-10	TUBB1/CEP41/TUBA4A/TUBG1/TUBB2B/TUBGCP3/PLK1/TUBA1C/PPP2R1A/HSP90AA1/TUBA1B/TUBB/TUBB4B/DYNC1H1/ACTR1A/TUBB2A/CENPJ/NUMA1/CDK1/PAFAH1B1/DCTN2/CKAP5/TUBGCP2	23
R-HSA-69481	G2/M Checkpoints	31/525	168/10654	1.36814e-10	1.21876e-09	6.0251e-10	RFC2/PSMC4/ORC6/ORC2/RPA1/CCNB1/ORC3/PSMC1/PSMD11/PSMD3/NBN/TP53/ORC5/PSMD1/PSMD2/PSMC5/UBE2N/MRE11/PSMD12/ORC1/RAD50/RFC3/RFC4/CDK1/CHEK1/PSMC2/PSMD13/PSMC6/RFC5/ORC4/PSMC3	31
R-HSA-174178	APC/C:Cdh1 mediated degradation of Cdc20 and other APC/C:Cdh1 targeted proteins in late mitosis/early G1	20/525	72/10654	1.41663e-10	1.24921e-09	6.17563e-10	PSMC4/PSMC1/PSMD11/PSMD3/PLK1/PSMD1/PSMD2/PSMC5/AURKB/ANAPC1/PSMD12/CDC16/CDC20/CDC23/FZR1/PSMC2/PSMD13/PSMC6/CDC27/PSMC3	20
R-HSA-113418	Formation of the Early Elongation Complex	14/525	33/10654	1.44558e-10	1.2495e-09	6.17705e-10	POLR2C/GTF2H4/POLR2D/POLR2J/POLR2G/POLR2L/NCBP2/NELFB/NCBP1/POLR2B/GTF2F1/POLR2H/POLR2E/POLR2A	14
R-HSA-167158	Formation of the HIV-1 Early Elongation Complex	14/525	33/10654	1.44558e-10	1.2495e-09	6.17705e-10	POLR2C/GTF2H4/POLR2D/POLR2J/POLR2G/POLR2L/NCBP2/NELFB/NCBP1/POLR2B/GTF2F1/POLR2H/POLR2E/POLR2A	14
R-HSA-194315	Signaling by Rho GTPases	56/525	455/10654	1.48374e-10	1.26991e-09	6.27796e-10	MYH9/TUBB1/PPP2CB/MAPK14/DEPDC7/TUBA4A/DYNC1LI2/TUBB2B/NDC80/IQGAP1/NUF2/DYNC1LI1/CENPC/SPC25/RANBP2/BUB1B/MAD2L1/PLK1/TUBA1C/BUB1/CTNNA1/PPP2R1B/AURKB/PAK2/ROCK2/NUDC/PPP2R1A/KNL1/TUBA1B/ARHGEF1/TUBB4B/DYNC1H1/ACTB/ARHGEF2/NSL1/PMF1/BUB3/PKN2/KIF2C/CDC20/ZWINT/ACTR2/TUBB2A/PPP1CB/PAFAH1B1/DIAPH1/SEH1L/KDM1A/MAD1L1/DSN1/RANGAP1/RACGAP1/PPP2CA/CKAP5/SPC24/MIS12	56
R-HSA-75067	Processing of Capped Intronless Pre-mRNA	13/525	28/10654	1.6538e-10	1.40172e-09	6.92958e-10	SNRPD3/CPSF3/SYMPK/SNRPF/SNRPG/CPSF2/CSTF3/WDR33/NCBP2/CPSF7/NCBP1/SNRPE/SNRPB	13
R-HSA-69183	Processive synthesis on the lagging strand	10/525	15/10654	1.86546e-10	1.56591e-09	7.7413e-10	RPA1/POLD3/POLA2/FEN1/PRIM1/POLA1/PCNA/POLD1/POLD2/PRIM2	10
R-HSA-68827	CDT1 association with the CDC6:ORC:origin complex	18/525	59/10654	2.1635e-10	1.79879e-09	8.89257e-10	PSMC4/ORC6/ORC2/ORC3/PSMC1/PSMD11/PSMD3/ORC5/PSMD1/PSMD2/PSMC5/PSMD12/ORC1/PSMC2/PSMD13/PSMC6/ORC4/PSMC3	18
R-HSA-380972	Energy dependent regulation of mTOR by LKB1-AMPK	13/525	29/10654	2.86392e-10	2.33664e-09	1.15515e-09	LAMTOR5/RHEB/RRAGB/LAMTOR1/RPTOR/LAMTOR4/MTOR/LAMTOR2/RRAGD/RRAGC/RRAGA/SLC38A9/LAMTOR3	13
R-HSA-72086	mRNA Capping	13/525	29/10654	2.86392e-10	2.33664e-09	1.15515e-09	POLR2C/GTF2H4/POLR2D/POLR2J/POLR2G/POLR2L/NCBP2/NCBP1/POLR2B/GTF2F1/POLR2H/POLR2E/POLR2A	13
R-HSA-376176	Signaling by ROBO receptors	35/525	218/10654	4.75975e-10	3.84747e-09	1.90204e-09	PSMC4/PSMC1/PSMD11/PSMD3/CASC3/EIF4A3/UPF3B/RPS3/RPL13/PSMD1/PSMD2/PSMC5/PABPC1/PAK2/MAGOHB/NCBP2/GSPT2/RPL22/PSMD12/UPF2/ETF1/ENAH/MAGOH/NCBP1/UPF3A/RPL31/PSMC2/PSMD13/GSPT1/PSMC6/RPLP0/RNPS1/RBM8A/PAK4/PSMC3	35
R-HSA-3371497	HSP90 chaperone cycle for steroid hormone receptors (SHR)	17/525	55/10654	5.49805e-10	4.40348e-09	2.17692e-09	TUBB1/TUBA4A/DYNC1LI2/TUBB2B/CAPZA1/DYNC1LI1/TUBA1C/HSP90AA1/TUBA1B/TUBB4B/DYNC1H1/ACTR1A/HSP90AB1/DNAJA1/TUBB2A/DCTN2/HSPA8	17
R-HSA-68949	Orc1 removal from chromatin	19/525	71/10654	8.28974e-10	6.57904e-09	3.25244e-09	PSMC4/ORC6/ORC2/ORC3/PSMC1/PSMD11/PSMD3/ORC5/PSMD1/PSMD2/PSMC5/CUL1/PSMD12/ORC1/PSMC2/PSMD13/PSMC6/ORC4/PSMC3	19
R-HSA-5654738	Signaling by FGFR2	19/525	73/10654	1.38819e-09	1.09179e-08	5.39741e-09	POLR2C/PPP2CB/POLR2D/POLR2J/POLR2G/POLR2L/PPP2R1A/NCBP2/HNRNPH1/PTBP1/TIAL1/NCBP1/POLR2B/GTF2F1/HNRNPF/POLR2H/PPP2CA/POLR2E/POLR2A	19
R-HSA-6811434	COPI-dependent Golgi-to-ER retrograde traffic	22/525	99/10654	1.83315e-09	1.42888e-08	7.06384e-09	ARF5/TUBB1/TUBA4A/COPB1/TUBB2B/KIF11/ARCN1/TUBA1C/ARF4/COPG1/COPB2/TUBA1B/TUBB4B/KIF21A/COPA/KIF2C/KIF4A/TUBB2A/NSF/COPG2/RACGAP1/NAPB	22
R-HSA-167169	HIV Transcription Elongation	15/525	46/10654	2.49637e-09	1.89507e-08	9.36852e-09	POLR2C/GTF2H4/POLR2D/POLR2J/POLR2G/POLR2L/NCBP2/NELFB/CDK9/NCBP1/POLR2B/GTF2F1/POLR2H/POLR2E/POLR2A	15
R-HSA-167200	Formation of HIV-1 elongation complex containing HIV-1 Tat	15/525	46/10654	2.49637e-09	1.89507e-08	9.36852e-09	POLR2C/GTF2H4/POLR2D/POLR2J/POLR2G/POLR2L/NCBP2/NELFB/CDK9/NCBP1/POLR2B/GTF2F1/POLR2H/POLR2E/POLR2A	15
R-HSA-167246	Tat-mediated elongation of the HIV-1 transcript	15/525	46/10654	2.49637e-09	1.89507e-08	9.36852e-09	POLR2C/GTF2H4/POLR2D/POLR2J/POLR2G/POLR2L/NCBP2/NELFB/CDK9/NCBP1/POLR2B/GTF2F1/POLR2H/POLR2E/POLR2A	15
R-HSA-191859	snRNP Assembly	16/525	53/10654	2.62595e-09	1.95937e-08	9.68638e-09	SNRPD3/NUP155/SNRPF/SNRPG/RANBP2/SNRPD1/GEMIN2/GEMIN4/NCBP2/SNRPD2/NCBP1/SMN1/SMN2/SEH1L/SNRPE/SNRPB	16
R-HSA-194441	Metabolism of non-coding RNA	16/525	53/10654	2.62595e-09	1.95937e-08	9.68638e-09	SNRPD3/NUP155/SNRPF/SNRPG/RANBP2/SNRPD1/GEMIN2/GEMIN4/NCBP2/SNRPD2/NCBP1/SMN1/SMN2/SEH1L/SNRPE/SNRPB	16
R-HSA-68867	Assembly of the pre-replicative complex	18/525	68/10654	2.81058e-09	2.07936e-08	1.02796e-08	PSMC4/ORC6/ORC2/ORC3/PSMC1/PSMD11/PSMD3/ORC5/PSMD1/PSMD2/PSMC5/PSMD12/ORC1/PSMC2/PSMD13/PSMC6/ORC4/PSMC3	18
R-HSA-5617833	Cilium Assembly	32/525	201/10654	3.34387e-09	2.45311e-08	1.21273e-08	TUBB1/CEP41/EXOC2/TUBA4A/TUBG1/EXOC4/TUBB2B/CCT5/CCT8/CCT3/CCT2/PLK1/TUBA1C/ARF4/TCP1/PPP2R1A/EXOC7/HSP90AA1/TUBA1B/TUBB/TUBB4B/DYNC1H1/ACTR1A/TUBB2A/EXOC1/CENPJ/CCT4/CDK1/PAFAH1B1/DCTN2/CKAP5/EXOC5	32
R-HSA-167152	Formation of HIV elongation complex in the absence of HIV Tat	15/525	48/10654	4.86619e-09	3.54015e-08	1.75012e-08	POLR2C/GTF2H4/POLR2D/POLR2J/POLR2G/POLR2L/NCBP2/NELFB/CDK9/NCBP1/POLR2B/GTF2F1/POLR2H/POLR2E/POLR2A	15
R-HSA-174084	Autodegradation of Cdh1 by Cdh1:APC/C	17/525	63/10654	5.64754e-09	4.07463e-08	2.01435e-08	PSMC4/PSMC1/PSMD11/PSMD3/PSMD1/PSMD2/PSMC5/ANAPC1/PSMD12/CDC16/CDC23/FZR1/PSMC2/PSMD13/PSMC6/CDC27/PSMC3	17
R-HSA-6796648	TP53 Regulates Transcription of DNA Repair Genes	17/525	65/10654	9.4988e-09	6.79709e-08	3.36023e-08	POLR2C/MSH2/GTF2H4/TP53/POLR2D/POLR2J/POLR2G/FANCI/POLR2L/NELFB/CDK9/POLR2B/GTF2F1/CHEK1/POLR2H/POLR2E/POLR2A	17
R-HSA-174154	APC/C:Cdc20 mediated degradation of Securin	17/525	67/10654	1.56381e-08	1.10992e-07	5.48706e-08	PSMC4/PSMC1/PSMD11/PSMD3/PSMD1/PSMD2/PSMC5/ANAPC1/PSMD12/CDC16/CDC20/CDC23/PSMC2/PSMD13/PSMC6/CDC27/PSMC3	17
R-HSA-5651801	PCNA-Dependent Long Patch Base Excision Repair	10/525	21/10654	1.67386e-08	1.17845e-07	5.82583e-08	RFC2/RPA1/POLD3/FEN1/PCNA/RFC3/RFC4/POLD1/RFC5/POLD2	10
R-HSA-69615	G1/S DNA Damage Checkpoints	17/525	68/10654	1.9914e-08	1.39079e-07	6.87556e-08	PSMC4/MDM2/PSMC1/PSMD11/PSMD3/TP53/PSMD1/PSMD2/PSMC5/PSMD12/MDM4/CDKN1A/CHEK1/PSMC2/PSMD13/PSMC6/PSMC3	17
R-HSA-167160	RNA Pol II CTD phosphorylation and interaction with CE during HIV infection	11/525	27/10654	2.38078e-08	1.63655e-07	8.09051e-08	POLR2C/GTF2H4/POLR2D/POLR2J/POLR2G/POLR2L/POLR2B/GTF2F1/POLR2H/POLR2E/POLR2A	11
R-HSA-77075	RNA Pol II CTD phosphorylation and interaction with CE	11/525	27/10654	2.38078e-08	1.63655e-07	8.09051e-08	POLR2C/GTF2H4/POLR2D/POLR2J/POLR2G/POLR2L/POLR2B/GTF2F1/POLR2H/POLR2E/POLR2A	11
R-HSA-1839126	FGFR2 mutant receptor activation	12/525	33/10654	2.48418e-08	1.66874e-07	8.24964e-08	POLR2C/POLR2D/POLR2J/POLR2G/POLR2L/NCBP2/NCBP1/POLR2B/GTF2F1/POLR2H/POLR2E/POLR2A	12
R-HSA-112382	Formation of RNA Pol II elongation complex	16/525	61/10654	2.48495e-08	1.66874e-07	8.24964e-08	POLR2C/GTF2H4/POLR2D/POLR2J/POLR2G/POLR2L/NCBP2/NELFB/CDC73/CDK9/NCBP1/POLR2B/GTF2F1/POLR2H/POLR2E/POLR2A	16
R-HSA-75955	RNA Polymerase II Transcription Elongation	16/525	61/10654	2.48495e-08	1.66874e-07	8.24964e-08	POLR2C/GTF2H4/POLR2D/POLR2J/POLR2G/POLR2L/NCBP2/NELFB/CDC73/CDK9/NCBP1/POLR2B/GTF2F1/POLR2H/POLR2E/POLR2A	16
R-HSA-5663202	Diseases of signal transduction	45/525	377/10654	2.73711e-08	1.82404e-07	9.01739e-08	PSMC4/POLR2C/PPP2CB/MDM2/PSMC1/SNW1/PSMD11/PSMD3/CPSF6/IQGAP1/NCOR1/POLR2D/POLR2J/POLR2G/RPS6KB2/PSMD1/PSMD2/PSMC5/PPP2R1B/TLN1/POLR2L/PPP2R1A/CUL1/NCBP2/CASP9/HSP90AA1/PSMD12/ACTB/MTOR/LMNA/HDAC1/NCBP1/POLR2B/GTF2F1/CDKN1A/PSMC2/PSMD13/PSMC6/TBL1XR1/POLR2H/PPP2CA/HDAC2/POLR2E/POLR2A/PSMC3	45
R-HSA-165159	mTOR signalling	13/525	40/10654	3.07704e-08	2.03504e-07	1.00605e-07	LAMTOR5/RHEB/RRAGB/LAMTOR1/RPTOR/LAMTOR4/MTOR/LAMTOR2/RRAGD/RRAGC/RRAGA/SLC38A9/LAMTOR3	13
R-HSA-190236	Signaling by FGFR	19/525	87/10654	3.19452e-08	2.09686e-07	1.03661e-07	POLR2C/PPP2CB/POLR2D/POLR2J/POLR2G/POLR2L/PPP2R1A/NCBP2/HNRNPH1/PTBP1/TIAL1/NCBP1/POLR2B/GTF2F1/HNRNPF/POLR2H/PPP2CA/POLR2E/POLR2A	19
R-HSA-113501	Inhibition of replication initiation of damaged DNA by RB1/E2F1	8/525	13/10654	3.41111e-08	2.22231e-07	1.09863e-07	PPP2CB/POLA2/PPP2R1B/PPP2R1A/PRIM1/POLA1/PPP2CA/PRIM2	8
R-HSA-167238	Pausing and recovery of Tat-mediated HIV elongation	12/525	34/10654	3.6691e-08	2.35524e-07	1.16434e-07	POLR2C/POLR2D/POLR2J/POLR2G/POLR2L/NELFB/CDK9/POLR2B/GTF2F1/POLR2H/POLR2E/POLR2A	12
R-HSA-167243	Tat-mediated HIV elongation arrest and recovery	12/525	34/10654	3.6691e-08	2.35524e-07	1.16434e-07	POLR2C/POLR2D/POLR2J/POLR2G/POLR2L/NELFB/CDK9/POLR2B/GTF2F1/POLR2H/POLR2E/POLR2A	12
R-HSA-174113	SCF-beta-TrCP mediated degradation of Emi1	15/525	55/10654	3.84419e-08	2.44962e-07	1.211e-07	PSMC4/PSMC1/PSMD11/PSMD3/PSMD1/PSMD2/PSMC5/CUL1/PSMD12/CDC20/FZR1/PSMC2/PSMD13/PSMC6/PSMC3	15
R-HSA-1834949	Cytosolic sensors of pathogen-associated DNA	16/525	63/10654	4.0959e-08	2.5911e-07	1.28095e-07	POLR3B/POLR3K/POLR3E/POLR1D/PRKDC/POLR2L/MRE11/POLR3H/POLR1C/POLR3F/CRCP/POLR3D/POLR3G/POLR2H/DDX41/POLR2E	16
R-HSA-69017	CDK-mediated phosphorylation and removal of Cdc6	17/525	72/10654	4.99825e-08	3.12768e-07	1.54621e-07	PSMC4/PSMC1/PSMD11/PSMD3/PSMD1/PSMD2/PSMC5/ANAPC1/PSMD12/CDC16/CDC23/FZR1/PSMC2/PSMD13/PSMC6/CDC27/PSMC3	17
R-HSA-450408	AUF1 (hnRNP D0) binds and destabilizes mRNA	15/525	56/10654	5.01575e-08	3.12768e-07	1.54621e-07	PSMC4/HSPB1/PSMC1/PSMD11/PSMD3/PSMD1/PSMD2/PSMC5/PABPC1/PSMD12/PSMC2/PSMD13/PSMC6/HSPA8/PSMC3	15
R-HSA-6811442	Intra-Golgi and retrograde Golgi-to-ER traffic	30/525	202/10654	5.33176e-08	3.27974e-07	1.62138e-07	ARF5/TUBB1/TUBA4A/COPB1/DYNC1LI2/TUBB2B/KIF11/CAPZA1/ARCN1/DYNC1LI1/TUBA1C/ARF4/COPG1/COPB2/NAA38/TUBA1B/TUBB4B/DYNC1H1/KIF21A/COPA/ACTR1A/KIF2C/KIF4A/TUBB2A/PAFAH1B1/NSF/COPG2/RACGAP1/DCTN2/NAPB	30
R-HSA-73894	DNA Repair	41/525	334/10654	5.33475e-08	3.27974e-07	1.62138e-07	RFC2/POLR2C/PRPF19/MSH2/MSH6/RIF1/RPA1/GTF2H4/POLD3/RAD18/NBN/TP53/POLR2D/SMARCA5/POLR2J/POLR2G/FEN1/FANCI/PRKDC/UBE2N/RUVBL1/POLR2L/MRE11/ACTB/COPS5/XAB2/CHD1L/RAD50/PCNA/RFC3/POLR2B/RFC4/CHEK1/ACTL6A/POLD1/RFC5/POLR2H/KPNA2/POLR2E/POLR2A/POLD2	41
R-HSA-69541	Stabilization of p53	15/525	57/10654	6.50264e-08	3.9698e-07	1.96252e-07	PSMC4/MDM2/PSMC1/PSMD11/PSMD3/TP53/PSMD1/PSMD2/PSMC5/PSMD12/MDM4/PSMC2/PSMD13/PSMC6/PSMC3	15
R-HSA-9612973	Autophagy	22/525	119/10654	6.55515e-08	3.97406e-07	1.96463e-07	TSG101/LAMTOR5/RHEB/RRAGB/VPS37B/LAMTOR1/RPTOR/MVB12A/HSP90AA1/EEF1A1/LAMTOR4/MTOR/LAMTOR2/RRAGD/HSP90AB1/RRAGC/VPS28/RRAGA/SLC38A9/LAMTOR3/HSPA8/VIM	22
R-HSA-195253	Degradation of beta-catenin by the destruction complex	18/525	82/10654	6.77725e-08	4.08037e-07	2.01718e-07	PSMC4/PPP2CB/PSMC1/PSMD11/PSMD3/PSMD1/PSMD2/PSMC5/PPP2R1B/PPP2R1A/CUL1/PSMD12/HDAC1/PSMC2/PSMD13/PSMC6/PPP2CA/PSMC3	18
R-HSA-111367	SLBP independent Processing of Histone Pre-mRNAs	7/525	10/10654	7.1528e-08	4.27698e-07	2.11438e-07	SNRPD3/SNRPF/SNRPG/NCBP2/NCBP1/SNRPE/SNRPB	7
R-HSA-167287	HIV elongation arrest and recovery	12/525	36/10654	7.64971e-08	4.5123e-07	2.23071e-07	POLR2C/POLR2D/POLR2J/POLR2G/POLR2L/NELFB/CDK9/POLR2B/GTF2F1/POLR2H/POLR2E/POLR2A	12
R-HSA-167290	Pausing and recovery of HIV elongation	12/525	36/10654	7.64971e-08	4.5123e-07	2.23071e-07	POLR2C/POLR2D/POLR2J/POLR2G/POLR2L/NELFB/CDK9/POLR2B/GTF2F1/POLR2H/POLR2E/POLR2A	12
R-HSA-168325	Viral Messenger RNA Synthesis	13/525	43/10654	8.16017e-08	4.78109e-07	2.3636e-07	POLR2C/NUP155/POLR2D/RANBP2/POLR2J/POLR2G/POLR2L/POLR2B/GTF2F1/SEH1L/POLR2H/POLR2E/POLR2A	13
R-HSA-69563	p53-Dependent G1 DNA Damage Response	16/525	66/10654	8.33356e-08	4.81801e-07	2.38185e-07	PSMC4/MDM2/PSMC1/PSMD11/PSMD3/TP53/PSMD1/PSMD2/PSMC5/PSMD12/MDM4/CDKN1A/PSMC2/PSMD13/PSMC6/PSMC3	16
R-HSA-69580	p53-Dependent G1/S DNA damage checkpoint	16/525	66/10654	8.33356e-08	4.81801e-07	2.38185e-07	PSMC4/MDM2/PSMC1/PSMD11/PSMD3/TP53/PSMD1/PSMD2/PSMC5/PSMD12/MDM4/CDKN1A/PSMC2/PSMD13/PSMC6/PSMC3	16
R-HSA-6811436	COPI-independent Golgi-to-ER retrograde traffic	14/525	51/10654	1.00289e-07	5.76005e-07	2.84755e-07	TUBB1/TUBA4A/DYNC1LI2/TUBB2B/CAPZA1/DYNC1LI1/TUBA1C/TUBA1B/TUBB4B/DYNC1H1/ACTR1A/TUBB2A/PAFAH1B1/DCTN2	14
R-HSA-176187	Activation of ATR in response to replication stress	12/525	37/10654	1.08203e-07	6.17396e-07	3.05218e-07	RFC2/ORC6/ORC2/RPA1/ORC3/ORC5/ORC1/RFC3/RFC4/CHEK1/RFC5/ORC4	12
R-HSA-199977	ER to Golgi Anterograde Transport	25/525	154/10654	1.21432e-07	6.88379e-07	3.40309e-07	ARF5/TUBB1/TUBA4A/COPB1/DYNC1LI2/TUBB2B/CAPZA1/ARCN1/DYNC1LI1/TUBA1C/ARF4/COPG1/COPB2/TUBA1B/TUBB4B/DYNC1H1/SPTBN1/COPA/ACTR1A/SPTAN1/TUBB2A/NSF/COPG2/DCTN2/NAPB	25
R-HSA-77588	SLBP Dependent Processing of Replication-Dependent Histone Pre-mRNAs	7/525	11/10654	1.88344e-07	1.0608e-06	5.24422e-07	SNRPD3/SNRPF/SNRPG/NCBP2/NCBP1/SNRPE/SNRPB	7
R-HSA-110373	Resolution of AP sites via the multiple-nucleotide patch replacement pathway	10/525	26/10654	2.01493e-07	1.12759e-06	5.57438e-07	RFC2/RPA1/POLD3/FEN1/PCNA/RFC3/RFC4/POLD1/RFC5/POLD2	10
R-HSA-2565942	Regulation of PLK1 Activity at G2/M Transition	18/525	88/10654	2.1255e-07	1.17441e-06	5.80584e-07	CEP41/TUBA4A/TUBG1/CCNB1/PLK1/PPP2R1A/CUL1/HSP90AA1/TUBB/TUBB4B/DYNC1H1/ACTR1A/CENPJ/CDK1/PPP1CB/PAFAH1B1/DCTN2/CKAP5	18
R-HSA-450531	Regulation of mRNA stability by proteins that bind AU-rich elements	18/525	88/10654	2.1255e-07	1.17441e-06	5.80584e-07	PSMC4/MAPK14/HSPB1/PSMC1/PSMD11/PSMD3/PSMD1/PSMD2/PSMC5/PABPC1/PSMD12/ELAVL1/PSMC2/PSMD13/PSMC6/ANP32A/HSPA8/PSMC3	18
R-HSA-9604323	Negative regulation of NOTCH4 signaling	14/525	54/10654	2.19587e-07	1.20566e-06	5.96032e-07	PSMC4/PSMC1/PSMD11/PSMD3/PSMD1/PSMD2/PSMC5/CUL1/PSMD12/NOTCH4/PSMC2/PSMD13/PSMC6/PSMC3	14
R-HSA-73762	RNA Polymerase I Transcription Initiation	13/525	47/10654	2.61675e-07	1.42776e-06	7.05833e-07	GTF2H4/MTA2/POLR1D/POLR2L/GATAD2A/POLR1C/HDAC1/POLR1E/RBBP7/TBP/POLR2H/HDAC2/POLR2E	13
R-HSA-68962	Activation of the pre-replicative complex	11/525	33/10654	2.69687e-07	1.46234e-06	7.22926e-07	ORC6/ORC2/RPA1/ORC3/POLA2/ORC5/PRIM1/ORC1/POLA1/ORC4/PRIM2	11
R-HSA-73886	Chromosome Maintenance	20/525	110/10654	3.45244e-07	1.86048e-06	9.19754e-07	RFC2/RPA1/POLD3/POLA2/CENPC/SMARCA5/FEN1/RUVBL1/KNL1/PRIM1/POLA1/PCNA/RFC3/RBBP7/RFC4/POLD1/RFC5/RUVBL2/POLD2/PRIM2	20
R-HSA-380270	Recruitment of mitotic centrosome proteins and complexes	17/525	82/10654	3.77351e-07	2.00871e-06	9.9303e-07	CEP41/TUBA4A/TUBG1/TUBGCP3/PLK1/PPP2R1A/HSP90AA1/TUBB/TUBB4B/DYNC1H1/ACTR1A/CENPJ/CDK1/PAFAH1B1/DCTN2/CKAP5/TUBGCP2	17
R-HSA-380287	Centrosome maturation	17/525	82/10654	3.77351e-07	2.00871e-06	9.9303e-07	CEP41/TUBA4A/TUBG1/TUBGCP3/PLK1/PPP2R1A/HSP90AA1/TUBB/TUBB4B/DYNC1H1/ACTR1A/CENPJ/CDK1/PAFAH1B1/DCTN2/CKAP5/TUBGCP2	17
R-HSA-264870	Caspase-mediated cleavage of cytoskeletal proteins	7/525	12/10654	4.32831e-07	2.29007e-06	1.13213e-06	CASP6/CASP3/PLEC/CASP8/CASP7/SPTAN1/VIM	7
R-HSA-5610787	Hedgehog 'off' state	20/525	113/10654	5.42468e-07	2.85286e-06	1.41035e-06	PSMC4/TUBB1/TUBA4A/TUBB2B/PSMC1/PSMD11/PSMD3/TUBA1C/PSMD1/PSMD2/PSMC5/CUL1/TUBA1B/TUBB4B/PSMD12/TUBB2A/PSMC2/PSMD13/PSMC6/PSMC3	20
R-HSA-211733	Regulation of activated PAK-2p34 by proteasome mediated degradation	13/525	50/10654	5.76003e-07	3.01108e-06	1.48857e-06	PSMC4/PSMC1/PSMD11/PSMD3/PSMD1/PSMD2/PSMC5/PAK2/PSMD12/PSMC2/PSMD13/PSMC6/PSMC3	13
R-HSA-5601884	PIWI-interacting RNA (piRNA) biogenesis	10/525	29/10654	6.64392e-07	3.45247e-06	1.70677e-06	POLR2C/POLR2D/POLR2J/POLR2G/POLR2L/HSP90AA1/POLR2B/POLR2H/POLR2E/POLR2A	10
R-HSA-5655253	Signaling by FGFR2 in disease	12/525	43/10654	6.82939e-07	3.52785e-06	1.74404e-06	POLR2C/POLR2D/POLR2J/POLR2G/POLR2L/NCBP2/NCBP1/POLR2B/GTF2F1/POLR2H/POLR2E/POLR2A	12
R-HSA-390466	Chaperonin-mediated protein folding	18/525	95/10654	7.07906e-07	3.6353e-06	1.79716e-06	TUBB1/TUBA4A/CCT7/TUBB2B/TP53/CCT6A/CCT5/CCT8/CCT3/CCT2/TUBA1C/TCP1/TUBA1B/TUBB4B/ACTB/XRN2/TUBB2A/CCT4	18
R-HSA-5676590	NIK-->noncanonical NF-kB signaling	14/525	59/10654	7.16464e-07	3.65774e-06	1.80825e-06	PSMC4/UBE2M/PSMC1/PSMD11/PSMD3/PSMD1/PSMD2/PSMC5/CUL1/PSMD12/PSMC2/PSMD13/PSMC6/PSMC3	14
R-HSA-187577	SCF(Skp2)-mediated degradation of p27/p21	14/525	60/10654	8.92911e-07	4.50585e-06	2.22752e-06	PSMC4/PSMC1/PSMD11/PSMD3/PSMD1/PSMD2/PSMC5/CUL1/PSMD12/CDKN1A/PSMC2/PSMD13/PSMC6/PSMC3	14
R-HSA-5607761	Dectin-1 mediated noncanonical NF-kB signaling	14/525	60/10654	8.92911e-07	4.50585e-06	2.22752e-06	PSMC4/UBE2M/PSMC1/PSMD11/PSMD3/PSMD1/PSMD2/PSMC5/CUL1/PSMD12/PSMC2/PSMD13/PSMC6/PSMC3	14
R-HSA-349425	Autodegradation of the E3 ubiquitin ligase COP1	13/525	52/10654	9.4129e-07	4.64263e-06	2.29515e-06	PSMC4/PSMC1/PSMD11/PSMD3/TP53/PSMD1/PSMD2/PSMC5/PSMD12/PSMC2/PSMD13/PSMC6/PSMC3	13
R-HSA-69601	Ubiquitin Mediated Degradation of Phosphorylated Cdc25A	13/525	52/10654	9.4129e-07	4.64263e-06	2.29515e-06	PSMC4/PSMC1/PSMD11/PSMD3/PSMD1/PSMD2/PSMC5/PSMD12/CHEK1/PSMC2/PSMD13/PSMC6/PSMC3	13
R-HSA-69610	p53-Independent DNA Damage Response	13/525	52/10654	9.4129e-07	4.64263e-06	2.29515e-06	PSMC4/PSMC1/PSMD11/PSMD3/PSMD1/PSMD2/PSMC5/PSMD12/CHEK1/PSMC2/PSMD13/PSMC6/PSMC3	13
R-HSA-69613	p53-Independent G1/S DNA damage checkpoint	13/525	52/10654	9.4129e-07	4.64263e-06	2.29515e-06	PSMC4/PSMC1/PSMD11/PSMD3/PSMD1/PSMD2/PSMC5/PSMD12/CHEK1/PSMC2/PSMD13/PSMC6/PSMC3	13
R-HSA-110314	Recognition of DNA damage by PCNA-containing replication complex	10/525	30/10654	9.53021e-07	4.67409e-06	2.3107e-06	RFC2/RPA1/POLD3/RAD18/PCNA/RFC3/RFC4/POLD1/RFC5/POLD2	10
R-HSA-203927	MicroRNA (miRNA) biogenesis	9/525	24/10654	1.0765e-06	5.25022e-06	2.59551e-06	POLR2C/POLR2D/POLR2J/POLR2G/POLR2L/POLR2B/POLR2H/POLR2E/POLR2A	9
R-HSA-9018519	Estrogen-dependent gene expression	23/525	150/10654	1.1001e-06	5.33549e-06	2.63767e-06	POLR2C/DDX5/POLR2D/POLR2J/POLR2G/SMC1A/POLR2L/HSP90AA1/SMC3/HSP90AB1/CDK9/HDAC1/POLR2B/TBP/GTF2F1/GTF2A2/BCL2/KDM1A/POLR2H/KPNA2/GTF2A1/POLR2E/POLR2A	23
R-HSA-380259	Loss of Nlp from mitotic centrosomes	15/525	70/10654	1.17408e-06	5.63173e-06	2.78412e-06	CEP41/TUBA4A/TUBG1/PLK1/PPP2R1A/HSP90AA1/TUBB/TUBB4B/DYNC1H1/ACTR1A/CENPJ/CDK1/PAFAH1B1/DCTN2/CKAP5	15
R-HSA-380284	Loss of proteins required for interphase microtubule organization from the centrosome	15/525	70/10654	1.17408e-06	5.63173e-06	2.78412e-06	CEP41/TUBA4A/TUBG1/PLK1/PPP2R1A/HSP90AA1/TUBB/TUBB4B/DYNC1H1/ACTR1A/CENPJ/CDK1/PAFAH1B1/DCTN2/CKAP5	15
R-HSA-162909	Host Interactions of HIV factors	21/525	129/10654	1.19051e-06	5.65495e-06	2.7956e-06	PSMC4/NUP155/PSMC1/PSMD11/PSMD3/SLC25A4/RANBP2/KPNB1/PSMD1/PSMD2/PSMC5/PAK2/PSMD12/AP1B1/CDK9/SEH1L/PSMC2/PSMD13/RANGAP1/PSMC6/PSMC3	21
R-HSA-169911	Regulation of Apoptosis	13/525	53/10654	1.19188e-06	5.65495e-06	2.7956e-06	PSMC4/PSMC1/PSMD11/PSMD3/PSMD1/PSMD2/PSMC5/PAK2/PSMD12/PSMC2/PSMD13/PSMC6/PSMC3	13
R-HSA-1852241	Organelle biogenesis and maintenance	35/525	296/10654	1.26451e-06	5.96713e-06	2.94993e-06	TUBB1/CEP41/MAPK14/EXOC2/TUBA4A/TUBG1/EXOC4/TUBB2B/NCOR1/CCT5/CCT8/CCT3/CCT2/PLK1/TUBA1C/ARF4/TCP1/PPP2R1A/EXOC7/HSP90AA1/TUBA1B/TUBB/TUBB4B/DYNC1H1/ACTR1A/TUBB2A/EXOC1/CENPJ/CCT4/CDK1/PAFAH1B1/TBL1XR1/DCTN2/CKAP5/EXOC5	35
R-HSA-6781823	Formation of TC-NER Pre-Incision Complex	13/525	54/10654	1.50017e-06	7.00345e-06	3.46225e-06	POLR2C/PRPF19/GTF2H4/POLR2D/POLR2J/POLR2G/POLR2L/COPS5/XAB2/POLR2B/POLR2H/POLR2E/POLR2A	13
R-HSA-8854050	FBXL7 down-regulates AURKA during mitotic entry and in early mitosis	13/525	54/10654	1.50017e-06	7.00345e-06	3.46225e-06	PSMC4/PSMC1/PSMD11/PSMD3/PSMD1/PSMD2/PSMC5/CUL1/PSMD12/PSMC2/PSMD13/PSMC6/PSMC3	13
R-HSA-77595	Processing of Intronless Pre-mRNAs	8/525	19/10654	1.53882e-06	7.1457e-06	3.53257e-06	CPSF3/SYMPK/CPSF2/CSTF3/WDR33/NCBP2/CPSF7/NCBP1	8
R-HSA-5696397	Gap-filling DNA repair synthesis and ligation in GG-NER	9/525	25/10654	1.6091e-06	7.4325e-06	3.67435e-06	RFC2/RPA1/POLD3/PCNA/RFC3/RFC4/POLD1/RFC5/POLD2	9
R-HSA-5358565	Mismatch repair (MMR) directed by MSH2:MSH6 (MutSalpha)	7/525	14/10654	1.71984e-06	7.90224e-06	3.90657e-06	MSH2/MSH6/RPA1/POLD3/PCNA/POLD1/POLD2	7
R-HSA-391251	Protein folding	18/525	101/10654	1.80422e-06	8.24651e-06	4.07677e-06	TUBB1/TUBA4A/CCT7/TUBB2B/TP53/CCT6A/CCT5/CCT8/CCT3/CCT2/TUBA1C/TCP1/TUBA1B/TUBB4B/ACTB/XRN2/TUBB2A/CCT4	18
R-HSA-5626467	RHO GTPases activate IQGAPs	10/525	32/10654	1.8714e-06	8.49203e-06	4.19815e-06	TUBB1/TUBA4A/TUBB2B/IQGAP1/TUBA1C/CTNNA1/TUBA1B/TUBB4B/ACTB/TUBB2A	10
R-HSA-8941858	Regulation of RUNX3 expression and activity	13/525	55/10654	1.87739e-06	8.49203e-06	4.19815e-06	PSMC4/MDM2/PSMC1/PSMD11/PSMD3/PSMD1/PSMD2/PSMC5/PSMD12/PSMC2/PSMD13/PSMC6/PSMC3	13
R-HSA-157579	Telomere Maintenance	16/525	82/10654	1.95398e-06	8.79291e-06	4.34689e-06	RFC2/RPA1/POLD3/POLA2/FEN1/RUVBL1/PRIM1/POLA1/PCNA/RFC3/RFC4/POLD1/RFC5/RUVBL2/POLD2/PRIM2	16
R-HSA-168254	Influenza Infection	23/525	155/10654	1.97193e-06	8.82817e-06	4.36432e-06	POLR2C/NUP155/IPO5/KPNA3/POLR2D/RPS3/RANBP2/KPNB1/POLR2J/POLR2G/RPL13/POLR2L/HSP90AA1/RPL22/POLR2B/GTF2F1/SEH1L/RPL31/POLR2H/KPNA2/RPLP0/POLR2E/POLR2A	23
R-HSA-8854518	AURKA Activation by TPX2	15/525	73/10654	2.06371e-06	9.19193e-06	4.54415e-06	CEP41/TUBA4A/TUBG1/PLK1/PPP2R1A/HSP90AA1/TUBB/TUBB4B/DYNC1H1/ACTR1A/CENPJ/CDK1/PAFAH1B1/DCTN2/CKAP5	15
R-HSA-141405	Inhibition of the proteolytic activity of APC/C required for the onset of anaphase by mitotic spindle checkpoint components	8/525	20/10654	2.4546e-06	1.07696e-05	5.32411e-06	BUB1B/MAD2L1/ANAPC1/CDC16/BUB3/CDC20/CDC23/CDC27	8
R-HSA-141430	Inactivation of APC/C via direct inhibition of the APC/C complex	8/525	20/10654	2.4546e-06	1.07696e-05	5.32411e-06	BUB1B/MAD2L1/ANAPC1/CDC16/BUB3/CDC20/CDC23/CDC27	8
R-HSA-174437	Removal of the Flap Intermediate from the C-strand	6/525	10/10654	2.46727e-06	1.07696e-05	5.32411e-06	RPA1/POLD3/FEN1/PCNA/POLD1/POLD2	6
R-HSA-2465910	MASTL Facilitates Mitotic Progression	6/525	10/10654	2.46727e-06	1.07696e-05	5.32411e-06	PPP2CB/CCNB1/PPP2R1B/PPP2R1A/CDK1/PPP2CA	6
R-HSA-5696399	Global Genome Nucleotide Excision Repair (GG-NER)	16/525	84/10654	2.72873e-06	1.18517e-05	5.85902e-06	RFC2/RPA1/GTF2H4/POLD3/UBE2N/RUVBL1/ACTB/COPS5/CHD1L/PCNA/RFC3/RFC4/ACTL6A/POLD1/RFC5/POLD2	16
R-HSA-159231	Transport of Mature mRNA Derived from an Intronless Transcript	11/525	41/10654	3.0724e-06	1.31506e-05	6.50115e-06	NUP155/CPSF3/SYMPK/RANBP2/CPSF2/WDR33/NCBP2/NCBP1/SEH1L/ALYREF/NXF1	11
R-HSA-5696400	Dual Incision in GG-NER	11/525	41/10654	3.0724e-06	1.31506e-05	6.50115e-06	RFC2/RPA1/GTF2H4/POLD3/CHD1L/PCNA/RFC3/RFC4/POLD1/RFC5/POLD2	11
R-HSA-430039	mRNA decay by 5' to 3' exoribonuclease	7/525	15/10654	3.08805e-06	1.31506e-05	6.50115e-06	LSM7/LSM3/LSM1/LSM2/LSM5/LSM6/LSM4	7
R-HSA-5358508	Mismatch Repair	7/525	15/10654	3.08805e-06	1.31506e-05	6.50115e-06	MSH2/MSH6/RPA1/POLD3/PCNA/POLD1/POLD2	7
R-HSA-1236978	Cross-presentation of soluble exogenous antigens (endosomes)	12/525	50/10654	3.94002e-06	1.66972e-05	8.2545e-06	PSMC4/PSMC1/PSMD11/PSMD3/PSMD1/PSMD2/PSMC5/PSMD12/PSMC2/PSMD13/PSMC6/PSMC3	12
R-HSA-159234	Transport of Mature mRNAs Derived from Intronless Transcripts	11/525	42/10654	3.97982e-06	1.67845e-05	8.29762e-06	NUP155/CPSF3/SYMPK/RANBP2/CPSF2/WDR33/NCBP2/NCBP1/SEH1L/ALYREF/NXF1	11
R-HSA-948021	Transport to the Golgi and subsequent modification	25/525	185/10654	4.07365e-06	1.70976e-05	8.4524e-06	ARF5/TUBB1/TUBA4A/COPB1/DYNC1LI2/TUBB2B/CAPZA1/ARCN1/DYNC1LI1/TUBA1C/ARF4/COPG1/COPB2/TUBA1B/TUBB4B/DYNC1H1/SPTBN1/COPA/ACTR1A/SPTAN1/TUBB2A/NSF/COPG2/DCTN2/NAPB	25
R-HSA-3247509	Chromatin modifying enzymes	32/525	274/10654	4.73234e-06	1.9673e-05	9.72561e-06	SMARCC1/BRD8/RCOR1/SMARCB1/TAF12/RBBP5/SMARCA2/SMARCC2/NCOR1/MTA2/TAF10/YEATS2/RUVBL1/ARID1A/SMARCE1/HMG20B/MORF4L1/VPS72/ACTB/SAP130/GATAD2A/DMAP1/HDAC1/RBBP7/TAF9/SMARCD1/KDM1A/SMARCA4/ACTL6A/TBL1XR1/HDAC2/RUVBL2	32
R-HSA-4839726	Chromatin organization	32/525	274/10654	4.73234e-06	1.9673e-05	9.72561e-06	SMARCC1/BRD8/RCOR1/SMARCB1/TAF12/RBBP5/SMARCA2/SMARCC2/NCOR1/MTA2/TAF10/YEATS2/RUVBL1/ARID1A/SMARCE1/HMG20B/MORF4L1/VPS72/ACTB/SAP130/GATAD2A/DMAP1/HDAC1/RBBP7/TAF9/SMARCD1/KDM1A/SMARCA4/ACTL6A/TBL1XR1/HDAC2/RUVBL2	32
R-HSA-350562	Regulation of ornithine decarboxylase (ODC)	12/525	51/10654	4.92502e-06	2.02809e-05	1.00261e-05	PSMC4/PSMC1/PSMD11/PSMD3/PSMD1/PSMD2/PSMC5/PSMD12/PSMC2/PSMD13/PSMC6/PSMC3	12
R-HSA-5620920	Cargo trafficking to the periciliary membrane	12/525	51/10654	4.92502e-06	2.02809e-05	1.00261e-05	EXOC2/EXOC4/CCT5/CCT8/CCT3/CCT2/ARF4/TCP1/EXOC7/EXOC1/CCT4/EXOC5	12
R-HSA-174414	Processive synthesis on the C-strand of the telomere	6/525	11/10654	5.20198e-06	2.08318e-05	1.02985e-05	RPA1/POLD3/FEN1/PCNA/POLD1/POLD2	6
R-HSA-2514853	Condensation of Prometaphase Chromosomes	6/525	11/10654	5.20198e-06	2.08318e-05	1.02985e-05	NCAPH/CCNB1/SMC2/NCAPD2/SMC4/CDK1	6
R-HSA-3371378	Regulation by c-FLIP	6/525	11/10654	5.20198e-06	2.08318e-05	1.02985e-05	TNFRSF10A/TNFSF10/TNFRSF10B/CFLAR/FAS/CASP8	6
R-HSA-5218900	CASP8 activity is inhibited	6/525	11/10654	5.20198e-06	2.08318e-05	1.02985e-05	TNFRSF10A/TNFSF10/TNFRSF10B/CFLAR/FAS/CASP8	6
R-HSA-68689	CDC6 association with the ORC:origin complex	6/525	11/10654	5.20198e-06	2.08318e-05	1.02985e-05	ORC6/ORC2/ORC3/ORC5/ORC1/ORC4	6
R-HSA-69416	Dimerization of procaspase-8	6/525	11/10654	5.20198e-06	2.08318e-05	1.02985e-05	TNFRSF10A/TNFSF10/TNFRSF10B/CFLAR/FAS/CASP8	6
R-HSA-5610780	Degradation of GLI1 by the proteasome	13/525	60/10654	5.32888e-06	2.10503e-05	1.04065e-05	PSMC4/PSMC1/PSMD11/PSMD3/PSMD1/PSMD2/PSMC5/CUL1/PSMD12/PSMC2/PSMD13/PSMC6/PSMC3	13
R-HSA-5610783	Degradation of GLI2 by the proteasome	13/525	60/10654	5.32888e-06	2.10503e-05	1.04065e-05	PSMC4/PSMC1/PSMD11/PSMD3/PSMD1/PSMD2/PSMC5/CUL1/PSMD12/PSMC2/PSMD13/PSMC6/PSMC3	13
R-HSA-5610785	GLI3 is processed to GLI3R by the proteasome	13/525	60/10654	5.32888e-06	2.10503e-05	1.04065e-05	PSMC4/PSMC1/PSMD11/PSMD3/PSMD1/PSMD2/PSMC5/CUL1/PSMD12/PSMC2/PSMD13/PSMC6/PSMC3	13
R-HSA-180534	Vpu mediated degradation of CD4	12/525	52/10654	6.12014e-06	2.38522e-05	1.17916e-05	PSMC4/PSMC1/PSMD11/PSMD3/PSMD1/PSMD2/PSMC5/PSMD12/PSMC2/PSMD13/PSMC6/PSMC3	12
R-HSA-75153	Apoptotic execution phase	12/525	52/10654	6.12014e-06	2.38522e-05	1.17916e-05	CASP6/KPNB1/CASP3/PAK2/PLEC/CASP8/LMNA/CASP7/SPTAN1/DSP/VIM/DNM1L	12
R-HSA-75815	Ubiquitin-dependent degradation of Cyclin D	12/525	52/10654	6.12014e-06	2.38522e-05	1.17916e-05	PSMC4/PSMC1/PSMD11/PSMD3/PSMD1/PSMD2/PSMC5/PSMD12/PSMC2/PSMD13/PSMC6/PSMC3	12
R-HSA-168255	Influenza Life Cycle	21/525	144/10654	7.25539e-06	2.81509e-05	1.39168e-05	POLR2C/NUP155/IPO5/POLR2D/RPS3/RANBP2/KPNB1/POLR2J/POLR2G/RPL13/POLR2L/HSP90AA1/RPL22/POLR2B/GTF2F1/SEH1L/RPL31/POLR2H/RPLP0/POLR2E/POLR2A	21
R-HSA-168273	Influenza Viral RNA Transcription and Replication	20/525	134/10654	8.3779e-06	3.23624e-05	1.59988e-05	POLR2C/NUP155/IPO5/POLR2D/RPS3/RANBP2/POLR2J/POLR2G/RPL13/POLR2L/HSP90AA1/RPL22/POLR2B/GTF2F1/SEH1L/RPL31/POLR2H/RPLP0/POLR2E/POLR2A	20
R-HSA-2132295	MHC class II antigen presentation	19/525	123/10654	8.45507e-06	3.25167e-05	1.6075e-05	TUBB1/TUBA4A/DYNC1LI2/TUBB2B/KIF11/CAPZA1/DYNC1LI1/TUBA1C/TUBA1B/TUBB4B/DYNC1H1/AP1B1/ACTR1A/KIF2C/KIF4A/TUBB2A/DNM2/RACGAP1/DCTN2	19
R-HSA-1445148	Translocation of SLC2A4 (GLUT4) to the plasma membrane	14/525	72/10654	8.91202e-06	3.41236e-05	1.68695e-05	MYH9/TUBB1/EXOC2/TUBA4A/EXOC4/TUBB2B/TUBA1C/EXOC7/TUBA1B/TUBB4B/ACTB/TUBB2A/EXOC1/EXOC5	14
R-HSA-180585	Vif-mediated degradation of APOBEC3G	12/525	54/10654	9.29467e-06	3.54334e-05	1.7517e-05	PSMC4/PSMC1/PSMD11/PSMD3/PSMD1/PSMD2/PSMC5/PSMD12/PSMC2/PSMD13/PSMC6/PSMC3	12
R-HSA-9013694	Signaling by NOTCH4	15/525	82/10654	9.383e-06	3.56146e-05	1.76065e-05	PSMC4/PSMC1/SNW1/PSMD11/PSMD3/PSMD1/PSMD2/PSMC5/CUL1/PSMD12/NOTCH4/PSMC2/PSMD13/PSMC6/PSMC3	15
R-HSA-1226099	Signaling by FGFR in disease	13/525	63/10654	9.42524e-06	3.56201e-05	1.76092e-05	POLR2C/CPSF6/POLR2D/POLR2J/POLR2G/POLR2L/NCBP2/NCBP1/POLR2B/GTF2F1/POLR2H/POLR2E/POLR2A	13
R-HSA-8939243	RUNX1 interacts with co-factors whose precise effect on RUNX1 targets is not known	10/525	38/10654	1.0493e-05	3.94843e-05	1.95196e-05	SMARCC1/SMARCB1/SMARCA2/SMARCC2/ARID1A/SMARCE1/RNF2/SMARCD1/SMARCA4/ACTL6A	10
R-HSA-4641257	Degradation of AXIN	12/525	55/10654	1.13646e-05	4.25807e-05	2.10503e-05	PSMC4/PSMC1/PSMD11/PSMD3/PSMD1/PSMD2/PSMC5/PSMD12/PSMC2/PSMD13/PSMC6/PSMC3	12
R-HSA-5358351	Signaling by Hedgehog	21/525	149/10654	1.2457e-05	4.64741e-05	2.29751e-05	PSMC4/TUBB1/TUBA4A/TUBB2B/PSMC1/PSMD11/PSMD3/TUBA1C/PSMD1/PSMD2/PSMC5/CUL1/TUBA1B/TUBB4B/PSMD12/CDC73/TUBB2A/PSMC2/PSMD13/PSMC6/PSMC3	21
R-HSA-437239	Recycling pathway of L1	11/525	47/10654	1.29397e-05	4.80696e-05	2.37638e-05	TUBB1/TUBA4A/TUBB2B/TUBA1C/RPS6KA4/TUBA1B/TUBB4B/ACTB/KIF4A/TUBB2A/DNM2	11
R-HSA-190840	Microtubule-dependent trafficking of connexons from Golgi to the plasma membrane	7/525	18/10654	1.34137e-05	4.92984e-05	2.43713e-05	TUBB1/TUBA4A/TUBB2B/TUBA1C/TUBA1B/TUBB4B/TUBB2A	7
R-HSA-5675482	Regulation of necroptotic cell death	7/525	18/10654	1.34137e-05	4.92984e-05	2.43713e-05	TNFRSF10A/TNFSF10/TNFRSF10B/CFLAR/FAS/CASP8/XIAP	7
R-HSA-390471	Association of TriC/CCT with target proteins during biosynthesis	10/525	39/10654	1.34964e-05	4.92984e-05	2.43713e-05	CCT7/TP53/CCT6A/CCT5/CCT8/CCT3/CCT2/TCP1/XRN2/CCT4	10
R-HSA-73933	Resolution of Abasic Sites (AP sites)	10/525	39/10654	1.34964e-05	4.92984e-05	2.43713e-05	RFC2/RPA1/POLD3/FEN1/PCNA/RFC3/RFC4/POLD1/RFC5/POLD2	10
R-HSA-429914	Deadenylation-dependent mRNA decay	12/525	56/10654	1.38268e-05	5.00863e-05	2.47608e-05	LSM7/EIF4A3/EIF4A1/LSM3/LSM1/PABPC1/CNOT1/HBS1L/LSM2/LSM5/LSM6/LSM4	12
R-HSA-5362768	Hh mutants that don't undergo autocatalytic processing are degraded by ERAD	12/525	56/10654	1.38268e-05	5.00863e-05	2.47608e-05	PSMC4/PSMC1/PSMD11/PSMD3/PSMD1/PSMD2/PSMC5/PSMD12/PSMC2/PSMD13/PSMC6/PSMC3	12
R-HSA-69656	Cyclin A:Cdk2-associated events at S phase entry	15/525	85/10654	1.47677e-05	5.32737e-05	2.63365e-05	PSMC4/PSMC1/PSMD11/PSMD3/PSMD1/PSMD2/PSMC5/CUL1/PSMD12/FZR1/CDKN1A/PSMC2/PSMD13/PSMC6/PSMC3	15
R-HSA-5250913	Positive epigenetic regulation of rRNA expression	17/525	106/10654	1.51339e-05	5.43699e-05	2.68785e-05	MTA2/SMARCA5/POLR1D/POLR2L/SF3B1/DDX21/ACTB/GATAD2A/POLR1C/HDAC1/POLR1E/RBBP7/TBP/DEK/POLR2H/HDAC2/POLR2E	17
R-HSA-5656169	Termination of translesion DNA synthesis	9/525	32/10654	1.62069e-05	5.79863e-05	2.86663e-05	RFC2/RPA1/POLD3/PCNA/RFC3/RFC4/POLD1/RFC5/POLD2	9
R-HSA-8878159	Transcriptional regulation by RUNX3	16/525	96/10654	1.63508e-05	5.82622e-05	2.88027e-05	PSMC4/MDM2/PSMC1/SNW1/PSMD11/PSMD3/TP53/PSMD1/PSMD2/PSMC5/PSMD12/CDKN1A/PSMC2/PSMD13/PSMC6/PSMC3	16
R-HSA-4641258	Degradation of DVL	12/525	57/10654	1.67425e-05	5.94156e-05	2.93729e-05	PSMC4/PSMC1/PSMD11/PSMD3/PSMD1/PSMD2/PSMC5/PSMD12/PSMC2/PSMD13/PSMC6/PSMC3	12
R-HSA-179409	APC-Cdc20 mediated degradation of Nek2A	8/525	25/10654	1.69297e-05	5.98366e-05	2.9581e-05	BUB1B/MAD2L1/ANAPC1/CDC16/BUB3/CDC20/CDC23/CDC27	8
R-HSA-5628897	TP53 Regulates Metabolic Genes	15/525	86/10654	1.70914e-05	6.01646e-05	2.97432e-05	LAMTOR5/RHEB/RRAGB/TP53/LAMTOR1/RPTOR/LAMTOR4/MTOR/LAMTOR2/RRAGD/RRAGC/RRAGA/G6PD/SLC38A9/LAMTOR3	15
R-HSA-1169091	Activation of NF-kappaB in B cells	13/525	67/10654	1.90618e-05	6.65637e-05	3.29066e-05	PSMC4/PSMC1/PSMD11/PSMD3/PSMD1/PSMD2/PSMC5/CUL1/PSMD12/PSMC2/PSMD13/PSMC6/PSMC3	13
R-HSA-5685942	HDR through Homologous Recombination (HRR)	13/525	67/10654	1.90618e-05	6.65637e-05	3.29066e-05	RFC2/RPA1/POLD3/NBN/MRE11/RAD50/PCNA/RFC3/RFC4/CHEK1/POLD1/RFC5/POLD2	13
R-HSA-176412	Phosphorylation of the APC/C	7/525	19/10654	2.03406e-05	7.04658e-05	3.48357e-05	CCNB1/PLK1/ANAPC1/CDC16/CDC23/CDK1/CDC27	7
R-HSA-190872	Transport of connexons to the plasma membrane	7/525	19/10654	2.03406e-05	7.04658e-05	3.48357e-05	TUBB1/TUBA4A/TUBB2B/TUBA1C/TUBA1B/TUBB4B/TUBB2A	7
R-HSA-351202	Metabolism of polyamines	12/525	59/10654	2.42179e-05	8.29108e-05	4.09881e-05	PSMC4/PSMC1/PSMD11/PSMD3/PSMD1/PSMD2/PSMC5/PSMD12/PSMC2/PSMD13/PSMC6/PSMC3	12
R-HSA-5387390	Hh mutants abrogate ligand secretion	12/525	59/10654	2.42179e-05	8.29108e-05	4.09881e-05	PSMC4/PSMC1/PSMD11/PSMD3/PSMD1/PSMD2/PSMC5/PSMD12/PSMC2/PSMD13/PSMC6/PSMC3	12
R-HSA-983189	Kinesins	12/525	59/10654	2.42179e-05	8.29108e-05	4.09881e-05	TUBB1/TUBA4A/TUBB2B/KIF11/TUBA1C/TUBA1B/TUBB4B/KIF21A/KIF2C/KIF4A/TUBB2A/RACGAP1	12
R-HSA-5687128	MAPK6/MAPK4 signaling	15/525	89/10654	2.61204e-05	8.90747e-05	4.40352e-05	PSMC4/HSPB1/PSMC1/PSMD11/PSMD3/PSMD1/PSMD2/PSMC5/PAK2/PSMD12/CDK1/PSMC2/PSMD13/PSMC6/PSMC3	15
R-HSA-8948751	Regulation of PTEN stability and activity	13/525	69/10654	2.65278e-05	9.01118e-05	4.4548e-05	PSMC4/PSMC1/PSMD11/PSMD3/PSMD1/PSMD2/PSMC5/PSMD12/XIAP/PSMC2/PSMD13/PSMC6/PSMC3	13
R-HSA-5358606	Mismatch repair (MMR) directed by MSH2:MSH3 (MutSbeta)	6/525	14/10654	2.97693e-05	0.000100635	4.97504e-05	MSH2/RPA1/POLD3/PCNA/POLD1/POLD2	6
R-HSA-5213460	RIPK1-mediated regulated necrosis	7/525	20/10654	2.99716e-05	0.000100635	4.97504e-05	TNFRSF10A/TNFSF10/TNFRSF10B/CFLAR/FAS/CASP8/XIAP	7
R-HSA-5218859	Regulated Necrosis	7/525	20/10654	2.99716e-05	0.000100635	4.97504e-05	TNFRSF10A/TNFSF10/TNFRSF10B/CFLAR/FAS/CASP8/XIAP	7
R-HSA-5607764	CLEC7A (Dectin-1) signaling	16/525	101/10654	3.1429e-05	0.000105125	5.19697e-05	PSMC4/UBE2M/PSMC1/PSMD11/PSMD3/PSMD1/PSMD2/PSMC5/UBE2N/CUL1/PSMD12/CASP8/PSMC2/PSMD13/PSMC6/PSMC3	16
R-HSA-5357769	Caspase activation via extrinsic apoptotic signalling pathway	8/525	27/10654	3.1841e-05	0.000106096	5.24501e-05	TNFRSF10A/TNFSF10/TNFRSF10B/CASP3/CFLAR/CASP9/FAS/CASP8	8
R-HSA-5678895	Defective CFTR causes cystic fibrosis	12/525	61/10654	3.44426e-05	0.000114328	5.65197e-05	PSMC4/PSMC1/PSMD11/PSMD3/PSMD1/PSMD2/PSMC5/PSMD12/PSMC2/PSMD13/PSMC6/PSMC3	12
R-HSA-5689603	UCH proteinases	16/525	102/10654	3.56143e-05	0.00011777	5.82212e-05	PSMC4/PSMC1/PSMD11/PSMD3/PSMD1/PSMD2/PSMC5/RUVBL1/PSMD12/ACTB/UCHL5/PSMC2/PSMD13/ACTL6A/PSMC6/PSMC3	16
R-HSA-2871837	FCERI mediated NF-kB activation	14/525	82/10654	4.16514e-05	0.000137214	6.78335e-05	PSMC4/PSMC1/PSMD11/PSMD3/PSMD1/PSMD2/PSMC5/UBE2N/CUL1/PSMD12/PSMC2/PSMD13/PSMC6/PSMC3	14
R-HSA-6804757	Regulation of TP53 Degradation	9/525	36/10654	4.55928e-05	0.000149634	7.39733e-05	PPP2CB/MDM2/TP53/PPP2R1B/PPP2R1A/MTOR/MDM4/CDK1/PPP2CA	9
R-HSA-69202	Cyclin E associated events during G1/S transition	14/525	83/10654	4.78822e-05	0.000156558	7.73967e-05	PSMC4/PSMC1/PSMD11/PSMD3/PSMD1/PSMD2/PSMC5/CUL1/PSMD12/CDKN1A/PSMC2/PSMD13/PSMC6/PSMC3	14
R-HSA-8939902	Regulation of RUNX2 expression and activity	13/525	73/10654	4.94228e-05	0.000160993	7.95889e-05	PSMC4/PSMC1/PSMD11/PSMD3/PSMD1/PSMD2/PSMC5/CUL1/PSMD12/PSMC2/PSMD13/PSMC6/PSMC3	13
R-HSA-4608870	Asymmetric localization of PCP proteins	12/525	64/10654	5.67388e-05	0.000184137	9.10307e-05	PSMC4/PSMC1/PSMD11/PSMD3/PSMD1/PSMD2/PSMC5/PSMD12/PSMC2/PSMD13/PSMC6/PSMC3	12
R-HSA-6806003	Regulation of TP53 Expression and Degradation	9/525	37/10654	5.76492e-05	0.000186399	9.21488e-05	PPP2CB/MDM2/TP53/PPP2R1B/PPP2R1A/MTOR/MDM4/CDK1/PPP2CA	9
R-HSA-389977	Post-chaperonin tubulin folding pathway	7/525	22/10654	6.04908e-05	0.000194865	9.63342e-05	TUBB1/TUBA4A/TUBB2B/TUBA1C/TUBA1B/TUBB4B/TUBB2A	7
R-HSA-5358346	Hedgehog ligand biogenesis	12/525	65/10654	6.65275e-05	0.000213524	0.000105558	PSMC4/PSMC1/PSMD11/PSMD3/PSMD1/PSMD2/PSMC5/PSMD12/PSMC2/PSMD13/PSMC6/PSMC3	12
R-HSA-202403	TCR signaling	17/525	119/10654	6.9753e-05	0.000223056	0.000110271	PSMC4/PSMC1/PSMD11/PSMD3/PSMD1/PSMD2/PSMC5/PAK2/UBE2N/CUL1/PSMD12/ENAH/LAT/PSMC2/PSMD13/PSMC6/PSMC3	17
R-HSA-111465	Apoptotic cleavage of cellular proteins	9/525	38/10654	7.22839e-05	0.000230306	0.000113855	CASP6/CASP3/PLEC/CASP8/LMNA/CASP7/SPTAN1/DSP/VIM	9
R-HSA-110312	Translesion synthesis by REV1	6/525	16/10654	7.29364e-05	0.00023154	0.000114465	RFC2/RPA1/PCNA/RFC3/RFC4/RFC5	6
R-HSA-983231	Factors involved in megakaryocyte development and platelet production	21/525	168/10654	7.69493e-05	0.000243394	0.000120325	TUBB1/TUBA4A/TUBB2B/KIF11/RCOR1/CAPZA1/TP53/TUBA1C/HMG20B/TUBA1B/TUBB4B/ACTB/KIF21A/KIF2C/HDAC1/KIF4A/TUBB2A/KDM1A/RACGAP1/HDAC2/EHD1	21
R-HSA-1234176	Oxygen-dependent proline hydroxylation of Hypoxia-inducible Factor Alpha	12/525	66/10654	7.77393e-05	0.000245005	0.000121122	PSMC4/PSMC1/PSMD11/PSMD3/PSMD1/PSMD2/PSMC5/PSMD12/PSMC2/PSMD13/PSMC6/PSMC3	12
R-HSA-5620912	Anchoring of the basal body to the plasma membrane	15/525	98/10654	8.3062e-05	0.000260619	0.00012884	CEP41/TUBA4A/TUBG1/PLK1/PPP2R1A/HSP90AA1/TUBB/TUBB4B/DYNC1H1/ACTR1A/CENPJ/CDK1/PAFAH1B1/DCTN2/CKAP5	15
R-HSA-174048	APC/C:Cdc20 mediated degradation of Cyclin B	7/525	23/10654	8.32906e-05	0.000260619	0.00012884	CCNB1/ANAPC1/CDC16/CDC20/CDC23/CDK1/CDC27	7
R-HSA-110313	Translesion synthesis by Y family DNA polymerases bypasses lesions on DNA template	9/525	39/10654	8.99201e-05	0.00027936	0.000138105	RFC2/RPA1/POLD3/PCNA/RFC3/RFC4/POLD1/RFC5/POLD2	9
R-HSA-5693616	Presynaptic phase of homologous DNA pairing and strand exchange	9/525	39/10654	8.99201e-05	0.00027936	0.000138105	RFC2/RPA1/NBN/MRE11/RAD50/RFC3/RFC4/CHEK1/RFC5	9
R-HSA-73893	DNA Damage Bypass	10/525	48/10654	9.30627e-05	0.000288098	0.000142425	RFC2/RPA1/POLD3/RAD18/PCNA/RFC3/RFC4/POLD1/RFC5/POLD2	10
R-HSA-5658442	Regulation of RAS by GAPs	12/525	68/10654	0.000105117	0.000324264	0.000160304	PSMC4/PSMC1/PSMD11/PSMD3/PSMD1/PSMD2/PSMC5/PSMD12/PSMC2/PSMD13/PSMC6/PSMC3	12
R-HSA-140534	Caspase activation via Death Receptors in the presence of ligand	6/525	17/10654	0.000108051	0.000329821	0.000163051	TNFRSF10A/TNFSF10/TNFRSF10B/CFLAR/FAS/CASP8	6
R-HSA-5655862	Translesion synthesis by POLK	6/525	17/10654	0.000108051	0.000329821	0.000163051	RFC2/RPA1/PCNA/RFC3/RFC4/RFC5	6
R-HSA-5656121	Translesion synthesis by POLI	6/525	17/10654	0.000108051	0.000329821	0.000163051	RFC2/RPA1/PCNA/RFC3/RFC4/RFC5	6
R-HSA-73863	RNA Polymerase I Transcription Termination	8/525	32/10654	0.00012129	0.000368942	0.000182391	GTF2H4/POLR1D/POLR2L/POLR1C/POLR1E/TBP/POLR2H/POLR2E	8
R-HSA-212165	Epigenetic regulation of gene expression	19/525	149/10654	0.000128108	0.000388328	0.000191975	GTF2H4/MTA2/SMARCA5/POLR1D/POLR2L/SF3B1/DDX21/ACTB/SAP130/GATAD2A/POLR1C/HDAC1/POLR1E/RBBP7/TBP/DEK/POLR2H/HDAC2/POLR2E	19
R-HSA-69273	Cyclin A/B1/B2 associated events during G2/M transition	7/525	25/10654	0.000149853	0.00045267	0.000223783	PPP2CB/CCNB1/PLK1/PPP2R1B/PPP2R1A/CDK1/PPP2CA	7
R-HSA-446353	Cell-extracellular matrix interactions	6/525	18/10654	0.00015537	0.000467718	0.000231222	PARVA/ACTB/RSU1/ILK/PARVB/LIMS1	6
R-HSA-5693579	Homologous DNA Pairing and Strand Exchange	9/525	42/10654	0.000165805	0.000497416	0.000245904	RFC2/RPA1/NBN/MRE11/RAD50/RFC3/RFC4/CHEK1/RFC5	9
R-HSA-6803211	TP53 Regulates Transcription of Death Receptors and Ligands	5/525	12/10654	0.00016913	0.000505652	0.000249975	TNFRSF10A/TP53/TNFRSF10B/FAS/TNFRSF10C	5
R-HSA-5693532	DNA Double-Strand Break Repair	20/525	166/10654	0.000188423	0.00056141	0.00027754	RFC2/RIF1/RPA1/POLD3/NBN/TP53/SMARCA5/FEN1/PRKDC/UBE2N/MRE11/RAD50/PCNA/RFC3/RFC4/CHEK1/POLD1/RFC5/KPNA2/POLD2	20
R-HSA-1168372	Downstream signaling events of B Cell Receptor (BCR)	13/525	83/10654	0.000193043	0.000573218	0.000283378	PSMC4/PSMC1/PSMD11/PSMD3/PSMD1/PSMD2/PSMC5/CUL1/PSMD12/PSMC2/PSMD13/PSMC6/PSMC3	13
R-HSA-1632852	Macroautophagy	14/525	95/10654	0.000214985	0.000636209	0.000314518	LAMTOR5/RHEB/RRAGB/LAMTOR1/RPTOR/LAMTOR4/MTOR/LAMTOR2/RRAGD/RRAGC/RRAGA/SLC38A9/LAMTOR3/HSPA8	14
R-HSA-110320	Translesion Synthesis by POLH	6/525	19/10654	0.000217691	0.000639881	0.000316333	RFC2/RPA1/PCNA/RFC3/RFC4/RFC5	6
R-HSA-176407	Conversion from APC/C:Cdc20 to APC/C:Cdh1 in late anaphase	6/525	19/10654	0.000217691	0.000639881	0.000316333	ANAPC1/CDC16/CDC20/CDC23/FZR1/CDC27	6
R-HSA-109606	Intrinsic Pathway for Apoptosis	10/525	53/10654	0.000222281	0.000651178	0.000321918	TP53/BCL2L1/CASP3/BID/CASP9/CASP8/CASP7/XIAP/CARD8/BCL2	10
R-HSA-5633008	TP53 Regulates Transcription of Cell Death Genes	9/525	44/10654	0.000241437	0.000704933	0.000348493	TNFRSF10A/CASP6/TP53/TNFRSF10B/CASP10/CASP2/BID/FAS/TNFRSF10C	9
R-HSA-5632684	Hedgehog 'on' state	13/525	85/10654	0.000246411	0.000717057	0.000354486	PSMC4/PSMC1/PSMD11/PSMD3/PSMD1/PSMD2/PSMC5/PSMD12/CDC73/PSMC2/PSMD13/PSMC6/PSMC3	13
R-HSA-8939211	ESR-mediated signaling	24/525	223/10654	0.000259822	0.000753571	0.000372538	POLR2C/DDX5/HSPB1/POLR2D/POLR2J/POLR2G/SMC1A/POLR2L/HSP90AA1/SMC3/HSP90AB1/CDK9/HDAC1/POLR2B/TBP/GTF2F1/GTF2A2/BCL2/KDM1A/POLR2H/KPNA2/GTF2A1/POLR2E/POLR2A	24
R-HSA-111461	Cytochrome c-mediated apoptotic response	5/525	13/10654	0.000263743	0.00076241	0.000376907	CASP3/CASP9/CASP7/XIAP/CARD8	5
R-HSA-1234174	Cellular response to hypoxia	12/525	75/10654	0.000275515	0.000793812	0.000392431	PSMC4/PSMC1/PSMD11/PSMD3/PSMD1/PSMD2/PSMC5/PSMD12/PSMC2/PSMD13/PSMC6/PSMC3	12
R-HSA-8878166	Transcriptional regulation by RUNX2	16/525	121/10654	0.000282847	0.000812254	0.000401548	PSMC4/CCNB1/PSMC1/PSMD11/PSMD3/PSMD1/PSMD2/PSMC5/CUL1/PSMD12/CDK1/CDKN1A/PSMC2/PSMD13/PSMC6/PSMC3	16
R-HSA-202424	Downstream TCR signaling	14/525	98/10654	0.000299676	0.000857761	0.000424045	PSMC4/PSMC1/PSMD11/PSMD3/PSMD1/PSMD2/PSMC5/UBE2N/CUL1/PSMD12/PSMC2/PSMD13/PSMC6/PSMC3	14
R-HSA-2454202	Fc epsilon receptor (FCERI) signaling	17/525	134/10654	0.000304712	0.000869325	0.000429762	PSMC4/PSMC1/PSMD11/PSMD3/PSMD1/PSMD2/PSMC5/PAK2/UBE2N/CUL1/PSMD12/LAT/MAP2K7/PSMC2/PSMD13/PSMC6/PSMC3	17
R-HSA-5684996	MAPK1/MAPK3 signaling	26/525	255/10654	0.000344851	0.000980635	0.00048479	RANBP9/PSMC4/PPP2CB/PSMC1/PSMD11/PSMD3/IQGAP1/PSMD1/PSMD2/PSMC5/PPP2R1B/TLN1/PPP2R1A/PSMD12/SPTBN1/ACTB/LAMTOR2/SPTAN1/CDK1/LAT/PSMC2/PSMD13/PSMC6/PPP2CA/LAMTOR3/PSMC3	26
R-HSA-5619084	ABC transporter disorders	12/525	77/10654	0.00035438	0.00100446	0.000496568	PSMC4/PSMC1/PSMD11/PSMD3/PSMD1/PSMD2/PSMC5/PSMD12/PSMC2/PSMD13/PSMC6/PSMC3	12
R-HSA-5685938	HDR through Single Strand Annealing (SSA)	8/525	37/10654	0.000358184	0.00101196	0.000500274	RFC2/RPA1/NBN/MRE11/RAD50/RFC3/RFC4/RFC5	8
R-HSA-5620916	VxPx cargo-targeting to cilium	6/525	21/10654	0.000400176	0.00112695	0.000557121	EXOC2/EXOC4/ARF4/EXOC7/EXOC1/EXOC5	6
R-HSA-190828	Gap junction trafficking	9/525	47/10654	0.000406825	0.00114199	0.000564557	TUBB1/TUBA4A/TUBB2B/TUBA1C/TUBA1B/TUBB4B/ACTB/TUBB2A/DNM2	9
R-HSA-9619483	Activation of AMPK downstream of NMDARs	7/525	29/10654	0.000409808	0.00114667	0.000566873	TUBB1/TUBA4A/TUBB2B/TUBA1C/TUBA1B/TUBB4B/TUBB2A	7
R-HSA-5668541	TNFR2 non-canonical NF-kB pathway	14/525	102/10654	0.000455921	0.00127163	0.000628645	PSMC4/UBE2M/PSMC1/PSMD11/PSMD3/PSMD1/PSMD2/PSMC5/CUL1/PSMD12/PSMC2/PSMD13/PSMC6/PSMC3	14
R-HSA-201681	TCF dependent signaling in response to WNT	24/525	233/10654	0.00049748	0.00138312	0.000683764	PSMC4/PPP2CB/PSMC1/PSMD11/RBBP5/PSMD3/WNT1/PSMD1/PSMD2/PSMC5/PPP2R1B/RUVBL1/PPP2R1A/PSMD12/CDC73/XIAP/HDAC1/CHD8/PSMC2/SMARCA4/PSMD13/PSMC6/PPP2CA/PSMC3	24
R-HSA-382556	ABC-family proteins mediated transport	14/525	103/10654	0.000504371	0.00139341	0.000688848	PSMC4/EIF2S3/PSMC1/PSMD11/PSMD3/PSMD1/PSMD2/PSMC5/ABCF1/PSMD12/PSMC2/PSMD13/PSMC6/PSMC3	14
R-HSA-9020702	Interleukin-1 signaling	14/525	103/10654	0.000504371	0.00139341	0.000688848	PSMC4/PSMC1/PSMD11/PSMD3/PSMD1/PSMD2/PSMC5/UBE2N/CUL1/PSMD12/PSMC2/PSMD13/PSMC6/PSMC3	14
R-HSA-4086400	PCP/CE pathway	13/525	92/10654	0.000543643	0.00149716	0.000740141	PSMC4/PSMC1/PSMD11/PSMD3/WNT1/PSMD1/PSMD2/PSMC5/PSMD12/PSMC2/PSMD13/PSMC6/PSMC3	13
R-HSA-5673001	RAF/MAP kinase cascade	25/525	249/10654	0.000561155	0.00153772	0.000760191	RANBP9/PSMC4/PPP2CB/PSMC1/PSMD11/PSMD3/IQGAP1/PSMD1/PSMD2/PSMC5/PPP2R1B/TLN1/PPP2R1A/PSMD12/SPTBN1/ACTB/LAMTOR2/SPTAN1/LAT/PSMC2/PSMD13/PSMC6/PPP2CA/LAMTOR3/PSMC3	25
R-HSA-157858	Gap junction trafficking and regulation	9/525	49/10654	0.000561892	0.00153772	0.000760191	TUBB1/TUBA4A/TUBB2B/TUBA1C/TUBA1B/TUBB4B/ACTB/TUBB2A/DNM2	9
R-HSA-5621481	C-type lectin receptors (CLRs)	17/525	142/10654	0.00060381	0.00164727	0.000814349	PSMC4/UBE2M/PSMC1/PSMD11/PSMD3/PSMD1/PSMD2/PSMC5/PAK2/UBE2N/CUL1/PSMD12/CASP8/PSMC2/PSMD13/PSMC6/PSMC3	17
R-HSA-5683057	MAPK family signaling cascades	28/525	294/10654	0.000626977	0.00170514	0.00084296	RANBP9/PSMC4/PPP2CB/HSPB1/PSMC1/PSMD11/PSMD3/IQGAP1/PSMD1/PSMD2/PSMC5/PPP2R1B/PAK2/TLN1/PPP2R1A/PSMD12/SPTBN1/ACTB/LAMTOR2/SPTAN1/CDK1/LAT/PSMC2/PSMD13/PSMC6/PPP2CA/LAMTOR3/PSMC3	28
R-HSA-5620922	BBSome-mediated cargo-targeting to cilium	6/525	23/10654	0.000684358	0.00185542	0.00091725	CCT5/CCT8/CCT3/CCT2/TCP1/CCT4	6
R-HSA-1236974	ER-Phagosome pathway	12/525	83/10654	0.000714202	0.00193034	0.000954287	PSMC4/PSMC1/PSMD11/PSMD3/PSMD1/PSMD2/PSMC5/PSMD12/PSMC2/PSMD13/PSMC6/PSMC3	12
R-HSA-8878171	Transcriptional regulation by RUNX1	24/525	239/10654	0.000717411	0.00193303	0.000955616	PSMC4/SMARCC1/PSMC1/PSMD11/SMARCB1/RBBP5/PSMD3/SMARCA2/SMARCC2/PSMD1/PSMD2/PSMC5/ARID1A/SMARCE1/PSMD12/RNF2/HDAC1/SMARCD1/PSMC2/SMARCA4/PSMD13/ACTL6A/PSMC6/PSMC3	24
R-HSA-373760	L1CAM interactions	15/525	119/10654	0.000726573	0.00195169	0.000964842	RANBP9/TUBB1/TUBA4A/TUBB2B/TUBA1C/RPS6KA4/TUBA1B/TUBB4B/SPTBN1/ACTB/SPTAN1/KIF4A/TUBB2A/DNM2/HSPA8	15
R-HSA-69473	G2/M DNA damage checkpoint	13/525	95/10654	0.000742638	0.00198872	0.00098315	RFC2/RPA1/CCNB1/NBN/TP53/UBE2N/MRE11/RAD50/RFC3/RFC4/CDK1/CHEK1/RFC5	13
R-HSA-6814122	Cooperation of PDCL (PhLP1) and TRiC/CCT in G-protein beta folding	8/525	42/10654	0.000881598	0.00235362	0.00116354	CCT7/CCT6A/CCT5/CCT8/CCT3/CCT2/TCP1/CCT4	8
R-HSA-5685939	HDR through MMEJ (alt-NHEJ)	4/525	10/10654	0.0009649	0.00256816	0.0012696	NBN/FEN1/MRE11/RAD50	4
R-HSA-432142	Platelet sensitization by LDL	5/525	17/10654	0.00107599	0.00285515	0.00141148	PPP2CB/MAPK14/PPP2R1B/PPP2R1A/PPP2CA	5
R-HSA-159227	Transport of the SLBP independent Mature mRNA	7/525	34/10654	0.00114058	0.00301736	0.00149167	NUP155/RANBP2/NCBP2/NCBP1/SEH1L/ALYREF/NXF1	7
R-HSA-168643	Nucleotide-binding domain, leucine rich repeat containing receptor (NLR) signaling pathways	9/525	55/10654	0.00133769	0.00352194	0.00174112	MAPK14/BCL2L1/CASP2/UBE2N/CASP9/CASP8/HSP90AB1/SUGT1/BCL2	9
R-HSA-3371556	Cellular response to heat stress	12/525	89/10654	0.00133939	0.00352194	0.00174112	NUP155/RPA1/RANBP2/RPTOR/HSPA5/HSP90AA1/EEF1A1/MTOR/HSPA12A/HSP90AB1/SEH1L/HSPA8	12
R-HSA-159230	Transport of the SLBP Dependant Mature mRNA	7/525	35/10654	0.00136618	0.00358162	0.00177062	NUP155/RANBP2/NCBP2/NCBP1/SEH1L/ALYREF/NXF1	7
R-HSA-111471	Apoptotic factor-mediated response	5/525	18/10654	0.00143008	0.0037379	0.00184788	CASP3/CASP9/CASP7/XIAP/CARD8	5
R-HSA-9607240	FLT3 Signaling	25/525	267/10654	0.00153073	0.00398905	0.00197204	RANBP9/PSMC4/PPP2CB/PSMC1/PSMD11/PSMD3/IQGAP1/PSMD1/PSMD2/PSMC5/PPP2R1B/TLN1/PPP2R1A/PSMD12/SPTBN1/ACTB/LAMTOR2/SPTAN1/LAT/PSMC2/PSMD13/PSMC6/PPP2CA/LAMTOR3/PSMC3	25
R-HSA-3108232	SUMO E3 ligases SUMOylate target proteins	19/525	182/10654	0.00159026	0.00413184	0.00204263	DDX5/NUP155/TRIM28/RPA1/MDM2/TP53/RANBP2/AURKB/SMC1A/SMC3/RNF2/HDAC1/HNRNPK/PCNA/DDX17/SEH1L/RANGAP1/HDAC2/HNRNPC	19
R-HSA-190861	Gap junction assembly	7/525	36/10654	0.00162518	0.00420603	0.00207931	TUBB1/TUBA4A/TUBB2B/TUBA1C/TUBA1B/TUBB4B/TUBB2A	7
R-HSA-5250924	B-WICH complex positively regulates rRNA expression	12/525	91/10654	0.00162845	0.00420603	0.00207931	SMARCA5/POLR1D/POLR2L/SF3B1/DDX21/ACTB/POLR1C/POLR1E/TBP/DEK/POLR2H/POLR2E	12
R-HSA-9006931	Signaling by Nuclear Receptors	27/525	299/10654	0.00172034	0.00443026	0.00219016	POLR2C/DDX5/HSPB1/NCOR1/POLR2D/POLR2J/POLR2G/FASN/SMC1A/POLR2L/HSP90AA1/SMC3/HSP90AB1/CDK9/HDAC1/POLR2B/TBP/GTF2F1/GTF2A2/BCL2/KDM1A/TBL1XR1/POLR2H/KPNA2/GTF2A1/POLR2E/POLR2A	27
R-HSA-350054	Notch-HLH transcription pathway	6/525	28/10654	0.00207099	0.00531758	0.00262881	SNW1/NCOR1/HDAC1/NOTCH4/TBL1XR1/HDAC2	6
R-HSA-3371511	HSF1 activation	4/525	12/10654	0.00210172	0.00534926	0.00264448	RPA1/HSP90AA1/EEF1A1/HSP90AB1	4
R-HSA-6803207	TP53 Regulates Transcription of Caspase Activators and Caspases	4/525	12/10654	0.00210172	0.00534926	0.00264448	CASP6/TP53/CASP10/CASP2	4
R-HSA-9634600	Regulation of glycolysis by fructose 2,6-bisphosphate metabolism	4/525	12/10654	0.00210172	0.00534926	0.00264448	PPP2CB/PPP2R1B/PPP2R1A/PPP2CA	4
R-HSA-8950505	Gene and protein expression by JAK-STAT signaling after Interleukin-12 stimulation	7/525	38/10654	0.00225645	0.00572639	0.00283091	SNRPA1/CAPZA1/PAK2/TCP1/HNRNPA2B1/HNRNPF/RPLP0	7
R-HSA-449147	Signaling by Interleukins	37/525	461/10654	0.00228234	0.0057753	0.0028551	PSMC4/PPP2CB/MAPK14/SNRPA1/PSMC1/PSMD11/CAPZA1/PSMD3/TP53/HSP90B1/BCL2L1/PSMD1/PSMD2/PSMC5/CASP3/PPP2R1B/PAK2/UBE2N/TCP1/PPP2R1A/CUL1/HSP90AA1/HNRNPA2B1/PSMD12/MAP2K7/BCL2/CDKN1A/PSMC2/SMARCA4/PSMD13/HNRNPF/PSMC6/PPP2CA/HSPA8/VIM/RPLP0/PSMC3	37
R-HSA-2990846	SUMOylation	19/525	188/10654	0.00231433	0.00583932	0.00288675	DDX5/NUP155/TRIM28/RPA1/MDM2/TP53/RANBP2/AURKB/SMC1A/SMC3/RNF2/HDAC1/HNRNPK/PCNA/DDX17/SEH1L/RANGAP1/HDAC2/HNRNPC	19
R-HSA-975956	Nonsense Mediated Decay (NMD) independent of the Exon Junction Complex (EJC)	12/525	95/10654	0.00236121	0.00594046	0.00293674	RPS3/RPL13/PABPC1/NCBP2/GSPT2/RPL22/ETF1/NCBP1/RPL31/GSPT1/RPLP0/UPF1	12
R-HSA-8955332	Carboxyterminal post-translational modifications of tubulin	7/525	39/10654	0.00263557	0.00661163	0.00326855	TUBB1/TUBA4A/TUBB2B/TUBA1C/TUBA1B/TUBB4B/TUBB2A	7
R-HSA-1169408	ISG15 antiviral mechanism	10/525	72/10654	0.00264511	0.00661656	0.00327098	NUP155/KPNA3/EIF4A3/RANBP2/KPNB1/EIF4A1/UBE2N/SEH1L/EIF4G2/KPNA2	10
R-HSA-73854	RNA Polymerase I Promoter Clearance	13/525	110/10654	0.0028836	0.00719251	0.00355571	GTF2H4/MTA2/POLR1D/POLR2L/GATAD2A/POLR1C/HDAC1/POLR1E/RBBP7/TBP/POLR2H/HDAC2/POLR2E	13
R-HSA-202670	ERKs are inactivated	4/525	13/10654	0.00291859	0.00719754	0.0035582	PPP2CB/PPP2R1B/PPP2R1A/PPP2CA	4
R-HSA-2995383	Initiation of Nuclear Envelope Reformation	4/525	13/10654	0.00291859	0.00719754	0.0035582	TMPO/PPP2R1A/LMNA/PPP2CA	4
R-HSA-2995410	Nuclear Envelope Reassembly	4/525	13/10654	0.00291859	0.00719754	0.0035582	TMPO/PPP2R1A/LMNA/PPP2CA	4
R-HSA-68884	Mitotic Telophase/Cytokinesis	4/525	13/10654	0.00291859	0.00719754	0.0035582	NIPBL/PLK1/SMC1A/SMC3	4
R-HSA-6804758	Regulation of TP53 Activity through Acetylation	6/525	30/10654	0.0030024	0.00738337	0.00365006	TP53/MTA2/GATAD2A/HDAC1/RBBP7/HDAC2	6
R-HSA-5693538	Homology Directed Repair	15/525	138/10654	0.00324593	0.00795982	0.00393504	RFC2/RPA1/POLD3/NBN/FEN1/UBE2N/MRE11/RAD50/PCNA/RFC3/RFC4/CHEK1/POLD1/RFC5/POLD2	15
R-HSA-1236975	Antigen processing-Cross presentation	12/525	99/10654	0.00334311	0.00817517	0.0040415	PSMC4/PSMC1/PSMD11/PSMD3/PSMD1/PSMD2/PSMC5/PSMD12/PSMC2/PSMD13/PSMC6/PSMC3	12
R-HSA-73864	RNA Polymerase I Transcription	13/525	112/10654	0.00337953	0.00821819	0.00406277	GTF2H4/MTA2/POLR1D/POLR2L/GATAD2A/POLR1C/HDAC1/POLR1E/RBBP7/TBP/POLR2H/HDAC2/POLR2E	13
R-HSA-983705	Signaling by the B Cell Receptor (BCR)	13/525	112/10654	0.00337953	0.00821819	0.00406277	PSMC4/PSMC1/PSMD11/PSMD3/PSMD1/PSMD2/PSMC5/CUL1/PSMD12/PSMC2/PSMD13/PSMC6/PSMC3	13
R-HSA-9609736	Assembly and cell surface presentation of NMDA receptors	7/525	41/10654	0.00353868	0.00858129	0.00424227	TUBB1/TUBA4A/TUBB2B/TUBA1C/TUBA1B/TUBB4B/TUBB2A	7
R-HSA-2980766	Nuclear Envelope Breakdown	8/525	52/10654	0.00365139	0.00883009	0.00436527	NUP155/CCNB1/TMPO/RANBP2/PLK1/LMNA/CDK1/SEH1L	8
R-HSA-198753	ERK/MAPK targets	5/525	22/10654	0.00373352	0.00897896	0.00443886	PPP2CB/MAPK14/PPP2R1B/PPP2R1A/PPP2CA	5
R-HSA-9613829	Chaperone Mediated Autophagy	5/525	22/10654	0.00373352	0.00897896	0.00443886	HSP90AA1/EEF1A1/HSP90AB1/HSPA8/VIM	5
R-HSA-174490	Membrane binding and targetting of GAG proteins	4/525	14/10654	0.00392854	0.00924424	0.00457001	TSG101/VPS37B/MVB12A/VPS28	4
R-HSA-174495	Synthesis And Processing Of GAG, GAGPOL Polyproteins	4/525	14/10654	0.00392854	0.00924424	0.00457001	TSG101/VPS37B/MVB12A/VPS28	4
R-HSA-4839735	AXIN mutants destabilize the destruction complex, activating WNT signaling	4/525	14/10654	0.00392854	0.00924424	0.00457001	PPP2CB/PPP2R1B/PPP2R1A/PPP2CA	4
R-HSA-4839744	truncated APC mutants destabilize the destruction complex	4/525	14/10654	0.00392854	0.00924424	0.00457001	PPP2CB/PPP2R1B/PPP2R1A/PPP2CA	4
R-HSA-4839748	AMER1 mutants destabilize the destruction complex	4/525	14/10654	0.00392854	0.00924424	0.00457001	PPP2CB/PPP2R1B/PPP2R1A/PPP2CA	4
R-HSA-5467337	APC truncation mutants have impaired AXIN binding	4/525	14/10654	0.00392854	0.00924424	0.00457001	PPP2CB/PPP2R1B/PPP2R1A/PPP2CA	4
R-HSA-5467340	AXIN missense mutants destabilize the destruction complex	4/525	14/10654	0.00392854	0.00924424	0.00457001	PPP2CB/PPP2R1B/PPP2R1A/PPP2CA	4
R-HSA-5467348	Truncations of AMER1 destabilize the destruction complex	4/525	14/10654	0.00392854	0.00924424	0.00457001	PPP2CB/PPP2R1B/PPP2R1A/PPP2CA	4
R-HSA-68875	Mitotic Prophase	15/525	142/10654	0.00426003	0.00999732	0.00494231	PPP2CB/NUP155/CCNB1/TMPO/RANBP2/SMC2/PLK1/PPP2R1B/PPP2R1A/SMC4/LMNA/NUMA1/CDK1/SEH1L/PPP2CA	15
R-HSA-446203	Asparagine N-linked glycosylation	26/525	304/10654	0.00434587	0.0101714	0.00502839	ARF5/TUBB1/TUBA4A/COPB1/DYNC1LI2/TUBB2B/PSMC1/CAPZA1/ARCN1/DYNC1LI1/TUBA1C/ARF4/COPG1/COPB2/TUBA1B/TUBB4B/DYNC1H1/SPTBN1/COPA/ACTR1A/SPTAN1/TUBB2A/NSF/COPG2/DCTN2/NAPB	26
R-HSA-4419969	Depolymerisation of the Nuclear Lamina	4/525	15/10654	0.00515098	0.0118337	0.00585015	CCNB1/TMPO/LMNA/CDK1	4
R-HSA-4839743	phosphorylation site mutants of CTNNB1 are not targeted to the proteasome by the destruction complex	4/525	15/10654	0.00515098	0.0118337	0.00585015	PPP2CB/PPP2R1B/PPP2R1A/PPP2CA	4
R-HSA-5339716	Misspliced GSK3beta mutants stabilize beta-catenin	4/525	15/10654	0.00515098	0.0118337	0.00585015	PPP2CB/PPP2R1B/PPP2R1A/PPP2CA	4
R-HSA-5358747	S33 mutants of beta-catenin aren't phosphorylated	4/525	15/10654	0.00515098	0.0118337	0.00585015	PPP2CB/PPP2R1B/PPP2R1A/PPP2CA	4
R-HSA-5358749	S37 mutants of beta-catenin aren't phosphorylated	4/525	15/10654	0.00515098	0.0118337	0.00585015	PPP2CB/PPP2R1B/PPP2R1A/PPP2CA	4
R-HSA-5358751	S45 mutants of beta-catenin aren't phosphorylated	4/525	15/10654	0.00515098	0.0118337	0.00585015	PPP2CB/PPP2R1B/PPP2R1A/PPP2CA	4
R-HSA-5358752	T41 mutants of beta-catenin aren't phosphorylated	4/525	15/10654	0.00515098	0.0118337	0.00585015	PPP2CB/PPP2R1B/PPP2R1A/PPP2CA	4
R-HSA-3214858	RMTs methylate histone arginines	10/525	79/10654	0.00523034	0.0119845	0.00592468	SMARCC1/SMARCB1/SMARCA2/SMARCC2/ARID1A/SMARCE1/RBBP7/SMARCD1/SMARCA4/ACTL6A	10
R-HSA-5693567	HDR through Homologous Recombination (HRR) or Single Strand Annealing (SSA)	14/525	132/10654	0.00545824	0.0124739	0.00616665	RFC2/RPA1/POLD3/NBN/UBE2N/MRE11/RAD50/PCNA/RFC3/RFC4/CHEK1/POLD1/RFC5/POLD2	14
R-HSA-3371571	HSF1-dependent transactivation	5/525	24/10654	0.00555566	0.0126634	0.00626033	RPTOR/HSP90AA1/MTOR/HSP90AB1/HSPA8	5
R-HSA-1169410	Antiviral mechanism by IFN-stimulated genes	10/525	80/10654	0.00572193	0.0130085	0.0064309	NUP155/KPNA3/EIF4A3/RANBP2/KPNB1/EIF4A1/UBE2N/SEH1L/EIF4G2/KPNA2	10
R-HSA-5578749	Transcriptional regulation by small RNAs	12/525	106/10654	0.00583633	0.0132341	0.00654244	POLR2C/NUP155/POLR2D/RANBP2/POLR2J/POLR2G/POLR2L/POLR2B/SEH1L/POLR2H/POLR2E/POLR2A	12
R-HSA-427413	NoRC negatively regulates rRNA expression	12/525	107/10654	0.00628904	0.0142237	0.00703165	GTF2H4/SMARCA5/POLR1D/POLR2L/SAP130/POLR1C/HDAC1/POLR1E/TBP/POLR2H/HDAC2/POLR2E	12
R-HSA-175474	Assembly Of The HIV Virion	4/525	16/10654	0.00660421	0.0148979	0.00736495	TSG101/VPS37B/MVB12A/VPS28	4
R-HSA-9615710	Microautophagy	6/525	35/10654	0.00666535	0.0149274	0.00737955	TSG101/VPS37B/MVB12A/VPS28/HSPA8/VIM	6
R-HSA-198725	Nuclear Events (kinase and transcription factor activation)	5/525	25/10654	0.0066686	0.0149274	0.00737955	PPP2CB/MAPK14/PPP2R1B/PPP2R1A/PPP2CA	5
R-HSA-5674400	Constitutive Signaling by AKT1 E17K in Cancer	5/525	25/10654	0.0066686	0.0149274	0.00737955	MDM2/RPS6KB2/CASP9/MTOR/CDKN1A	5
R-HSA-9020591	Interleukin-12 signaling	7/525	47/10654	0.0076796	0.0171247	0.00846583	SNRPA1/CAPZA1/PAK2/TCP1/HNRNPA2B1/HNRNPF/RPLP0	7
R-HSA-6798695	Neutrophil degranulation	36/525	480/10654	0.00768945	0.0171247	0.00846583	MAPK14/SLC11A1/COPB1/PSMD11/PSMD3/IQGAP1/DYNC1LI1/LAMTOR1/CCT8/KPNB1/CCT2/PSMD1/PSMD2/HSP90AA1/TUBB/EEF1A1/TUBB4B/PSMD12/DYNC1H1/ILF2/DYNLT1/LAMTOR2/HSP90AB1/SPTAN1/ACTR2/ATP6AP2/DSP/MVP/DIAPH1/DDX3X/DSN1/PSMC2/PSMD13/LAMTOR3/HSPA8/PSMC3	36
R-HSA-5250941	Negative epigenetic regulation of rRNA expression	12/525	110/10654	0.00781559	0.0173241	0.00856441	GTF2H4/SMARCA5/POLR1D/POLR2L/SAP130/POLR1C/HDAC1/POLR1E/TBP/POLR2H/HDAC2/POLR2E	12
R-HSA-70171	Glycolysis	9/525	71/10654	0.00781868	0.0173241	0.00856441	PPP2CB/NUP155/RANBP2/PPP2R1B/PPP2R1A/PFKM/PFKP/SEH1L/PPP2CA	9
R-HSA-180024	DARPP-32 events	5/525	26/10654	0.0079287	0.0175234	0.00866294	PPP2CB/PPP2R1B/PPP2R1A/PPP1CA/PPP2CA	5
R-HSA-196299	Beta-catenin phosphorylation cascade	4/525	17/10654	0.0083052	0.0183092	0.00905138	PPP2CB/PPP2R1B/PPP2R1A/PPP2CA	4
R-HSA-446652	Interleukin-1 family signaling	14/525	140/10654	0.00908008	0.019967	0.00987096	PSMC4/PSMC1/PSMD11/PSMD3/PSMD1/PSMD2/PSMC5/UBE2N/CUL1/PSMD12/PSMC2/PSMD13/PSMC6/PSMC3	14
R-HSA-264876	Insulin processing	5/525	27/10654	0.00934506	0.0204981	0.0101335	EXOC2/EXOC4/EXOC7/EXOC1/EXOC5	5
R-HSA-6791312	TP53 Regulates Transcription of Cell Cycle Genes	7/525	49/10654	0.00964103	0.0210431	0.0104029	CCNB1/TP53/CNOT1/PCNA/CENPJ/CDK1/CDKN1A	7
R-HSA-73887	Death Receptor Signalling	14/525	141/10654	0.00964174	0.0210431	0.0104029	TNFRSF10A/TNFSF10/TNFRSF10B/CASP10/CASP3/CFLAR/CASP2/ARHGEF1/FAS/CASP8/ARHGEF2/XIAP/HDAC1/HDAC2	14
R-HSA-3214847	HATs acetylate histones	14/525	142/10654	0.0102304	0.0222721	0.0110105	BRD8/TAF12/TAF10/YEATS2/RUVBL1/MORF4L1/VPS72/ACTB/SAP130/DMAP1/RBBP7/TAF9/ACTL6A/RUVBL2	14
R-HSA-6804114	TP53 Regulates Transcription of Genes Involved in G2 Cell Cycle Arrest	4/525	18/10654	0.0102695	0.0223017	0.0110251	CCNB1/TP53/PCNA/CDK1	4
R-HSA-9006934	Signaling by Receptor Tyrosine Kinases	35/525	473/10654	0.0103816	0.0224891	0.0111178	RANBP9/POLR2C/PPP2CB/MAPK14/HSPB1/NCOR1/POLR2D/ATP6V1B2/POLR2J/POLR2G/CTNNA1/PPP2R1B/PAK2/ROCK2/POLR2L/PPP2R1A/NCBP2/HSP90AA1/NELFB/HNRNPH1/PTBP1/ACTB/MTOR/TIAL1/NCBP1/POLR2B/DNM2/GTF2F1/DIAPH1/CHEK1/HNRNPF/POLR2H/PPP2CA/POLR2E/POLR2A	35
R-HSA-69205	G1/S-Specific Transcription	5/525	28/10654	0.0109264	0.0236107	0.0116723	ORC1/HDAC1/POLA1/PCNA/CDK1	5
R-HSA-2470946	Cohesin Loading onto Chromatin	3/525	10/10654	0.0110098	0.0237323	0.0117324	NIPBL/SMC1A/SMC3	3
R-HSA-157118	Signaling by NOTCH	20/525	235/10654	0.0121472	0.0261195	0.0129125	PSMC4/PSMC1/SNW1/PSMD11/PSMD3/NCOR1/TP53/PSMD1/PSMD2/PSMC5/CUL1/PSMD12/HDAC1/NOTCH4/PSMC2/PSMD13/PSMC6/TBL1XR1/HDAC2/PSMC3	20
R-HSA-5689880	Ub-specific processing proteases	19/525	220/10654	0.0123695	0.0265321	0.0131165	PSMC4/MDM2/PSMC1/PSMD11/PSMD3/TP53/TAF10/PSMD1/PSMD2/PSMC5/RUVBL1/TAF9B/PSMD12/MDM4/CDC20/PSMC2/PSMD13/PSMC6/PSMC3	19
R-HSA-168276	NS1 Mediated Effects on Host Pathways	6/525	40/10654	0.0128153	0.027421	0.0135559	NUP155/KPNA3/RANBP2/KPNB1/SEH1L/KPNA2	6
R-HSA-450294	MAP kinase activation	8/525	64/10654	0.0128515	0.0274312	0.013561	PPP2CB/MAPK14/PPP2R1B/UBE2N/PPP2R1A/CUL1/MAP2K7/PPP2CA	8
R-HSA-5619115	Disorders of transmembrane transporters	16/525	176/10654	0.0132487	0.02821	0.013946	SLC7A9/PSMC4/NUP155/PSMC1/PSMD11/PSMD3/RANBP2/PSMD1/PSMD2/PSMC5/PSMD12/SEH1L/PSMC2/PSMD13/PSMC6/PSMC3	16
R-HSA-72613	Eukaryotic Translation Initiation	12/525	119/10654	0.0141787	0.0300437	0.0148525	EIF3E/EIF2S3/EIF3G/RPS3/EIF5B/EIF4A1/RPL13/PABPC1/RPL22/EIF3I/RPL31/RPLP0	12
R-HSA-72737	Cap-dependent Translation Initiation	12/525	119/10654	0.0141787	0.0300437	0.0148525	EIF3E/EIF2S3/EIF3G/RPS3/EIF5B/EIF4A1/RPL13/PABPC1/RPL22/EIF3I/RPL31/RPLP0	12
R-HSA-111458	Formation of apoptosome	3/525	11/10654	0.0145919	0.03077	0.0152115	CASP9/XIAP/CARD8	3
R-HSA-9627069	Regulation of the apoptosome activity	3/525	11/10654	0.0145919	0.03077	0.0152115	CASP9/XIAP/CARD8	3
R-HSA-73884	Base Excision Repair	10/525	92/10654	0.0148616	0.0312631	0.0154553	RFC2/RPA1/POLD3/FEN1/PCNA/RFC3/RFC4/POLD1/RFC5/POLD2	10
R-HSA-622312	Inflammasomes	4/525	20/10654	0.0150429	0.0315683	0.0156062	BCL2L1/HSP90AB1/SUGT1/BCL2	4
R-HSA-2559583	Cellular Senescence	17/525	195/10654	0.0159774	0.0334491	0.016536	MAPK14/MDM2/HIRA/NBN/TP53/MRE11/ANAPC1/CDC16/MDM4/RNF2/RAD50/RBBP7/CDC23/FZR1/MAP2K7/CDKN1A/CDC27	17
R-HSA-5620924	Intraflagellar transport	7/525	54/10654	0.0161103	0.0336035	0.0166123	TUBB1/TUBA4A/TUBB2B/TUBA1C/TUBA1B/TUBB4B/TUBB2A	7
R-HSA-168253	Host Interactions with Influenza Factors	6/525	42/10654	0.0161281	0.0336035	0.0166123	NUP155/KPNA3/RANBP2/KPNB1/SEH1L/KPNA2	6
R-HSA-211000	Gene Silencing by RNA	13/525	136/10654	0.0165801	0.0344628	0.0170372	POLR2C/NUP155/POLR2D/RANBP2/POLR2J/POLR2G/POLR2L/HSP90AA1/POLR2B/SEH1L/POLR2H/POLR2E/POLR2A	13
R-HSA-450282	MAPK targets/ Nuclear events mediated by MAP kinases	5/525	31/10654	0.0167409	0.0346322	0.0171209	PPP2CB/MAPK14/PPP2R1B/PPP2R1A/PPP2CA	5
R-HSA-4641262	Disassembly of the destruction complex and recruitment of AXIN to the membrane	5/525	31/10654	0.0167409	0.0346322	0.0171209	PPP2CB/WNT1/PPP2R1B/PPP2R1A/PPP2CA	5
R-HSA-5617472	Activation of anterior HOX genes in hindbrain development during early embryogenesis	12/525	122/10654	0.0169999	0.0350022	0.0173038	POLR2C/RBBP5/NCOR1/POLR2D/POLR2J/POLR2G/POLR2L/RBBP7/POLR2B/POLR2H/POLR2E/POLR2A	12
R-HSA-5619507	Activation of HOX genes during differentiation	12/525	122/10654	0.0169999	0.0350022	0.0173038	POLR2C/RBBP5/NCOR1/POLR2D/POLR2J/POLR2G/POLR2L/RBBP7/POLR2B/POLR2H/POLR2E/POLR2A	12
R-HSA-3214815	HDACs deacetylate histones	10/525	94/10654	0.0170869	0.0350986	0.0173514	RCOR1/NCOR1/MTA2/HMG20B/GATAD2A/HDAC1/RBBP7/KDM1A/TBL1XR1/HDAC2	10
R-HSA-389513	CTLA4 inhibitory signaling	4/525	21/10654	0.0178753	0.0366318	0.0181094	PPP2CB/PPP2R1B/PPP2R1A/PPP2CA	4
R-HSA-69231	Cyclin D associated events in G1	6/525	44/10654	0.0199894	0.0407727	0.0201565	PPP2CB/PPP2R1B/PPP2R1A/CUL1/CDKN1A/PPP2CA	6
R-HSA-69236	G1 Phase	6/525	44/10654	0.0199894	0.0407727	0.0201565	PPP2CB/PPP2R1B/PPP2R1A/CUL1/CDKN1A/PPP2CA	6
R-HSA-156827	L13a-mediated translational silencing of Ceruloplasmin expression	11/525	111/10654	0.0207031	0.0421301	0.0208276	EIF3E/EIF2S3/EIF3G/RPS3/EIF4A1/RPL13/PABPC1/RPL22/EIF3I/RPL31/RPLP0	11
R-HSA-447115	Interleukin-12 family signaling	7/525	57/10654	0.0212124	0.0430259	0.0212704	SNRPA1/CAPZA1/PAK2/TCP1/HNRNPA2B1/HNRNPF/RPLP0	7
R-HSA-5688426	Deubiquitination	23/525	297/10654	0.0212419	0.0430259	0.0212704	PSMC4/MDM2/PSMC1/PSMD11/PSMD3/TP53/TAF10/PSMD1/PSMD2/PSMC5/RUVBL1/TAF9B/PSMD12/ACTB/MDM4/UCHL5/CDC20/CDK1/PSMC2/PSMD13/ACTL6A/PSMC6/PSMC3	23
R-HSA-9022692	Regulation of MECP2 expression and activity	5/525	33/10654	0.0215815	0.0436126	0.0215604	NCOR1/AURKB/HDAC1/TBL1XR1/HDAC2	5
R-HSA-72706	GTP hydrolysis and joining of the 60S ribosomal subunit	11/525	112/10654	0.0219793	0.044314	0.0219072	EIF3E/EIF2S3/EIF3G/RPS3/EIF5B/EIF4A1/RPL13/RPL22/EIF3I/RPL31/RPLP0	11
R-HSA-4615885	SUMOylation of DNA replication proteins	6/525	45/10654	0.022137	0.0444501	0.0219745	NUP155/RANBP2/AURKB/PCNA/SEH1L/RANGAP1	6
R-HSA-195721	Signaling by WNT	25/525	331/10654	0.0221487	0.0444501	0.0219745	PSMC4/PPP2CB/PSMC1/PSMD11/RBBP5/PSMD3/WNT1/PSMD1/PSMD2/PSMC5/PPP2R1B/RUVBL1/PPP2R1A/CUL1/PSMD12/CDC73/XIAP/HDAC1/CHD8/PSMC2/SMARCA4/PSMD13/PSMC6/PPP2CA/PSMC3	25
R-HSA-5693607	Processing of DNA double-strand break ends	10/525	98/10654	0.0222623	0.0445758	0.0220366	RFC2/RPA1/NBN/UBE2N/MRE11/RAD50/RFC3/RFC4/CHEK1/RFC5	10
R-HSA-72649	Translation initiation complex formation	7/525	58/10654	0.023137	0.0462211	0.02285	EIF3E/EIF2S3/EIF3G/RPS3/EIF4A1/PABPC1/EIF3I	7
R-HSA-3270619	IRF3-mediated induction of type I IFN	3/525	13/10654	0.0235064	0.046745	0.023109	PRKDC/MRE11/DDX41	3
R-HSA-75035	Chk1/Chk2(Cds1) mediated inactivation of Cyclin B:Cdk1 complex	3/525	13/10654	0.0235064	0.046745	0.023109	CCNB1/CDK1/CHEK1	3
R-HSA-448424	Interleukin-17 signaling	8/525	72/10654	0.0247465	0.0490992	0.0242728	PPP2CB/MAPK14/PPP2R1B/UBE2N/PPP2R1A/CUL1/MAP2K7/PPP2CA	8
R-HSA-72662	Activation of the mRNA upon binding of the cap-binding complex and eIFs, and subsequent binding to 43S	7/525	59/10654	0.0251787	0.0497308	0.0245851	EIF3E/EIF2S3/EIF3G/RPS3/EIF4A1/PABPC1/EIF3I	7
R-HSA-8866654	E3 ubiquitin ligases ubiquitinate target proteins	7/525	59/10654	0.0251787	0.0497308	0.0245851	RAD18/HLTF/PRKDC/UBE2N/CDC73/PCNA/RRAGA	7
R-HSA-8939236	RUNX1 regulates transcription of genes involved in differentiation of HSCs	12/525	130/10654	0.0265797	0.0523795	0.0258945	PSMC4/PSMC1/PSMD11/PSMD3/PSMD1/PSMD2/PSMC5/PSMD12/PSMC2/PSMD13/PSMC6/PSMC3	12
R-HSA-170834	Signaling by TGF-beta Receptor Complex	8/525	73/10654	0.0266416	0.0523831	0.0258963	UBE2M/SNW1/NCOR1/PPP1CA/UCHL5/CDK9/HDAC1/PPP1CB	8
R-HSA-2122947	NOTCH1 Intracellular Domain Regulates Transcription	6/525	47/10654	0.0268869	0.0526284	0.0260176	SNW1/NCOR1/CUL1/HDAC1/TBL1XR1/HDAC2	6
R-HSA-4570464	SUMOylation of RNA binding proteins	6/525	47/10654	0.0268869	0.0526284	0.0260176	NUP155/RANBP2/RNF2/HNRNPK/SEH1L/HNRNPC	6
R-HSA-3301854	Nuclear Pore Complex (NPC) Disassembly	5/525	35/10654	0.0272506	0.053221	0.0263105	NUP155/CCNB1/RANBP2/CDK1/SEH1L	5
R-HSA-3858494	Beta-catenin independent WNT signaling	13/525	146/10654	0.0279841	0.0545316	0.0269584	PSMC4/PSMC1/PSMD11/PSMD3/WNT1/PSMD1/PSMD2/PSMC5/PSMD12/PSMC2/PSMD13/PSMC6/PSMC3	13
R-HSA-162658	Golgi Cisternae Pericentriolar Stack Reorganization	3/525	14/10654	0.0288458	0.0555902	0.0274818	CCNB1/PLK1/CDK1	3
R-HSA-198323	AKT phosphorylates targets in the cytosol	3/525	14/10654	0.0288458	0.0555902	0.0274818	MDM2/CASP9/CDKN1A	3
R-HSA-3371568	Attenuation phase	3/525	14/10654	0.0288458	0.0555902	0.0274818	HSP90AA1/HSP90AB1/HSPA8	3
R-HSA-9005891	Loss of function of MECP2 in Rett syndrome	3/525	14/10654	0.0288458	0.0555902	0.0274818	NCOR1/HDAC1/TBL1XR1	3
R-HSA-9005895	Pervasive developmental disorders	3/525	14/10654	0.0288458	0.0555902	0.0274818	NCOR1/HDAC1/TBL1XR1	3
R-HSA-168638	NOD1/2 Signaling Pathway	5/525	36/10654	0.0304082	0.0583437	0.0288429	MAPK14/CASP2/UBE2N/CASP9/CASP8	5
R-HSA-177243	Interactions of Rev with host cellular proteins	5/525	36/10654	0.0304082	0.0583437	0.0288429	NUP155/RANBP2/KPNB1/SEH1L/RANGAP1	5
R-HSA-429947	Deadenylation of mRNA	4/525	25/10654	0.0323762	0.0619835	0.0306423	EIF4A3/EIF4A1/PABPC1/CNOT1	4
R-HSA-70326	Glucose metabolism	9/525	91/10654	0.0348767	0.0666244	0.0329367	PPP2CB/NUP155/RANBP2/PPP2R1B/PPP2R1A/PFKM/PFKP/SEH1L/PPP2CA	9
R-HSA-1295596	Spry regulation of FGF signaling	3/525	16/10654	0.0412692	0.0783217	0.0387194	PPP2CB/PPP2R1A/PPP2CA	3
R-HSA-1834941	STING mediated induction of host immune responses	3/525	16/10654	0.0412692	0.0783217	0.0387194	PRKDC/MRE11/DDX41	3
R-HSA-399954	Sema3A PAK dependent Axon repulsion	3/525	16/10654	0.0412692	0.0783217	0.0387194	PAK2/HSP90AA1/HSP90AB1	3
R-HSA-168164	Toll Like Receptor 3 (TLR3) Cascade	9/525	94/10654	0.0416607	0.0788933	0.0390019	PPP2CB/MAPK14/PPP2R1B/UBE2N/PPP2R1A/CUL1/CASP8/MAP2K7/PPP2CA	9
R-HSA-5674135	MAP2K and MAPK activation	5/525	40/10654	0.0452753	0.0855527	0.0422941	IQGAP1/TLN1/ACTB/LAMTOR2/LAMTOR3	5
R-HSA-438064	Post NMDA receptor activation events	8/525	81/10654	0.0455156	0.085821	0.0424267	TUBB1/TUBA4A/TUBB2B/TUBA1C/TUBA1B/TUBB4B/TUBB2A/KPNA2	8
R-HSA-162588	Budding and maturation of HIV virion	4/525	29/10654	0.0521569	0.0979204	0.0484082	TSG101/VPS37B/MVB12A/VPS28	4
R-HSA-5218920	VEGFR2 mediated vascular permeability	4/525	29/10654	0.0521569	0.0979204	0.0484082	CTNNA1/PAK2/HSP90AA1/MTOR	4
R-HSA-3371453	Regulation of HSF1-mediated heat shock response	7/525	69/10654	0.0525907	0.0985229	0.0487061	NUP155/RPA1/RANBP2/HSPA5/HSPA12A/SEH1L/HSPA8	7
R-HSA-983168	Antigen processing: Ubiquitination & Proteasome degradation	22/525	309/10654	0.0528257	0.0987513	0.048819	PSMC4/UBE2M/PSMC1/PSMD11/PSMD3/PSMD1/PSMD2/PSMC5/UBE2N/CUL1/ANAPC1/PSMD12/UBA5/CDC16/CDC20/CDC23/FZR1/PSMC2/PSMD13/PSMC6/CDC27/PSMC3	22
R-HSA-1500931	Cell-Cell communication	11/525	129/10654	0.0533485	0.0995155	0.0491968	IQGAP1/CTNNA1/PLEC/PARVA/SPTBN1/ACTB/SPTAN1/RSU1/ILK/PARVB/LIMS1	11
R-HSA-381340	Transcriptional regulation of white adipocyte differentiation	8/525	84/10654	0.0544056	0.101271	0.0500646	MED28/MED4/NCOR1/WNT1/THRAP3/MED12/ZNF638/TBL1XR1	8
R-HSA-166166	MyD88-independent TLR4 cascade	9/525	99/10654	0.0548453	0.101656	0.050255	PPP2CB/MAPK14/PPP2R1B/UBE2N/PPP2R1A/CUL1/CASP8/MAP2K7/PPP2CA	9
R-HSA-937061	TRIF(TICAM1)-mediated TLR4 signaling	9/525	99/10654	0.0548453	0.101656	0.050255	PPP2CB/MAPK14/PPP2R1B/UBE2N/PPP2R1A/CUL1/CASP8/MAP2K7/PPP2CA	9
R-HSA-168142	Toll Like Receptor 10 (TLR10) Cascade	8/525	85/10654	0.0575988	0.106084	0.0524439	PPP2CB/MAPK14/PPP2R1B/UBE2N/PPP2R1A/CUL1/MAP2K7/PPP2CA	8
R-HSA-168176	Toll Like Receptor 5 (TLR5) Cascade	8/525	85/10654	0.0575988	0.106084	0.0524439	PPP2CB/MAPK14/PPP2R1B/UBE2N/PPP2R1A/CUL1/MAP2K7/PPP2CA	8
R-HSA-975871	MyD88 cascade initiated on plasma membrane	8/525	85/10654	0.0575988	0.106084	0.0524439	PPP2CB/MAPK14/PPP2R1B/UBE2N/PPP2R1A/CUL1/MAP2K7/PPP2CA	8
R-HSA-168271	Transport of Ribonucleoproteins into the Host Nucleus	4/525	31/10654	0.0640348	0.117405	0.0580405	NUP155/RANBP2/KPNB1/SEH1L	4
R-HSA-6804760	Regulation of TP53 Activity through Methylation	3/525	19/10654	0.0640895	0.117405	0.0580405	MDM2/TP53/MDM4	3
R-HSA-2644602	Signaling by NOTCH1 PEST Domain Mutants in Cancer	6/525	58/10654	0.0648214	0.117405	0.0580405	SNW1/NCOR1/CUL1/HDAC1/TBL1XR1/HDAC2	6
R-HSA-2644603	Signaling by NOTCH1 in Cancer	6/525	58/10654	0.0648214	0.117405	0.0580405	SNW1/NCOR1/CUL1/HDAC1/TBL1XR1/HDAC2	6
R-HSA-2644606	Constitutive Signaling by NOTCH1 PEST Domain Mutants	6/525	58/10654	0.0648214	0.117405	0.0580405	SNW1/NCOR1/CUL1/HDAC1/TBL1XR1/HDAC2	6
R-HSA-2894858	Signaling by NOTCH1 HD+PEST Domain Mutants in Cancer	6/525	58/10654	0.0648214	0.117405	0.0580405	SNW1/NCOR1/CUL1/HDAC1/TBL1XR1/HDAC2	6
R-HSA-2894862	Constitutive Signaling by NOTCH1 HD+PEST Domain Mutants	6/525	58/10654	0.0648214	0.117405	0.0580405	SNW1/NCOR1/CUL1/HDAC1/TBL1XR1/HDAC2	6
R-HSA-72702	Ribosomal scanning and start codon recognition	6/525	58/10654	0.0648214	0.117405	0.0580405	EIF3E/EIF2S3/EIF3G/RPS3/EIF4A1/EIF3I	6
R-HSA-8951664	Neddylation	17/525	234/10654	0.0704314	0.126566	0.0625698	PSMC4/UBE2M/PSMC1/PSMD11/RBBP5/PSMD3/PSMD1/PSMD2/PSMC5/CUL1/PSMD12/COPS5/RBBP7/PSMC2/PSMD13/PSMC6/PSMC3	17
R-HSA-2173789	TGF-beta receptor signaling activates SMADs	4/525	32/10654	0.0704597	0.126566	0.0625698	UBE2M/PPP1CA/UCHL5/PPP1CB	4
R-HSA-5673000	RAF activation	4/525	32/10654	0.0704597	0.126566	0.0625698	PPP2CB/PPP2R1B/PPP2R1A/PPP2CA	4
R-HSA-917729	Endosomal Sorting Complex Required For Transport (ESCRT)	4/525	32/10654	0.0704597	0.126566	0.0625698	TSG101/VPS37B/MVB12A/VPS28	4
R-HSA-5627117	RHO GTPases Activate ROCKs	3/525	20/10654	0.0727448	0.130403	0.0644664	MYH9/ROCK2/PPP1CB	3
R-HSA-180746	Nuclear import of Rev protein	4/525	33/10654	0.0772015	0.138108	0.0682757	NUP155/RANBP2/KPNB1/SEH1L	4
R-HSA-446728	Cell junction organization	8/525	91/10654	0.079219	0.141139	0.069774	CTNNA1/PLEC/PARVA/ACTB/RSU1/ILK/PARVB/LIMS1	8
R-HSA-73772	RNA Polymerase I Promoter Escape	8/525	91/10654	0.079219	0.141139	0.069774	GTF2H4/POLR1D/POLR2L/POLR1C/POLR1E/TBP/POLR2H/POLR2E	8
R-HSA-6804115	TP53 regulates transcription of additional cell cycle genes whose exact role in the p53 pathway remain uncertain	3/525	21/10654	0.0818897	0.1456	0.0719794	TP53/CNOT1/CENPJ	3
R-HSA-975138	TRAF6 mediated induction of NFkB and MAP kinases upon TLR7/8 or 9 activation	8/525	92/10654	0.0832354	0.147692	0.0730135	PPP2CB/MAPK14/PPP2R1B/UBE2N/PPP2R1A/CUL1/MAP2K7/PPP2CA	8
R-HSA-381183	ATF6 (ATF6-alpha) activates chaperone genes	2/525	10/10654	0.0839124	0.147954	0.0731428	HSP90B1/HSPA5	2
R-HSA-418889	Caspase activation via Dependence Receptors in the absence of ligand	2/525	10/10654	0.0839124	0.147954	0.0731428	CASP3/CASP9	2
R-HSA-165054	Rev-mediated nuclear export of HIV RNA	4/525	34/10654	0.0842537	0.147954	0.0731428	NUP155/RANBP2/SEH1L/RANGAP1	4
R-HSA-4791275	Signaling by WNT in cancer	4/525	34/10654	0.0842537	0.147954	0.0731428	PPP2CB/PPP2R1B/PPP2R1A/PPP2CA	4
R-HSA-3108214	SUMOylation of DNA damage response and repair proteins	7/525	77/10654	0.0843996	0.147954	0.0731428	NUP155/RPA1/RANBP2/SMC1A/SMC3/RNF2/SEH1L	7
R-HSA-5693606	DNA Double Strand Break Response	7/525	77/10654	0.0843996	0.147954	0.0731428	NBN/TP53/SMARCA5/UBE2N/MRE11/RAD50/KPNA2	7
R-HSA-168181	Toll Like Receptor 7/8 (TLR7/8) Cascade	8/525	93/10654	0.0873698	0.15194	0.0751135	PPP2CB/MAPK14/PPP2R1B/UBE2N/PPP2R1A/CUL1/MAP2K7/PPP2CA	8
R-HSA-442755	Activation of NMDA receptors and postsynaptic events	8/525	93/10654	0.0873698	0.15194	0.0751135	TUBB1/TUBA4A/TUBB2B/TUBA1C/TUBA1B/TUBB4B/TUBB2A/KPNA2	8
R-HSA-72764	Eukaryotic Translation Termination	8/525	93/10654	0.0873698	0.15194	0.0751135	RPS3/RPL13/GSPT2/RPL22/ETF1/RPL31/GSPT1/RPLP0	8
R-HSA-975155	MyD88 dependent cascade initiated on endosome	8/525	93/10654	0.0873698	0.15194	0.0751135	PPP2CB/MAPK14/PPP2R1B/UBE2N/PPP2R1A/CUL1/MAP2K7/PPP2CA	8
R-HSA-8852135	Protein ubiquitination	7/525	79/10654	0.0937601	0.162729	0.0804471	RAD18/HLTF/PRKDC/UBE2N/CDC73/PCNA/RRAGA	7
R-HSA-166058	MyD88:MAL(TIRAP) cascade initiated on plasma membrane	8/525	95/10654	0.095991	0.165941	0.082035	PPP2CB/MAPK14/PPP2R1B/UBE2N/PPP2R1A/CUL1/MAP2K7/PPP2CA	8
R-HSA-168188	Toll Like Receptor TLR6:TLR2 Cascade	8/525	95/10654	0.095991	0.165941	0.082035	PPP2CB/MAPK14/PPP2R1B/UBE2N/PPP2R1A/CUL1/MAP2K7/PPP2CA	8
R-HSA-176033	Interactions of Vpr with host cellular proteins	4/525	36/10654	0.099259	0.170341	0.0842104	NUP155/SLC25A4/RANBP2/SEH1L	4
R-HSA-196025	Formation of annular gap junctions	2/525	11/10654	0.0993169	0.170341	0.0842104	ACTB/DNM2	2
R-HSA-2468052	Establishment of Sister Chromatid Cohesion	2/525	11/10654	0.0993169	0.170341	0.0842104	SMC1A/SMC3	2
R-HSA-351906	Apoptotic cleavage of cell adhesion proteins	2/525	11/10654	0.0993169	0.170341	0.0842104	CASP3/DSP	2
R-HSA-373755	Semaphorin interactions	6/525	65/10654	0.0998855	0.170981	0.0845265	MYH9/PAK2/TLN1/ROCK2/HSP90AA1/HSP90AB1	6
R-HSA-373753	Nephrin family interactions	3/525	23/10654	0.101554	0.173497	0.0857706	IQGAP1/SPTBN1/SPTAN1	3
R-HSA-166016	Toll Like Receptor 4 (TLR4) Cascade	10/525	129/10654	0.103918	0.177188	0.0875954	PPP2CB/MAPK14/PPP2R1B/UBE2N/PPP2R1A/CUL1/CASP8/DNM2/MAP2K7/PPP2CA	10
R-HSA-72695	Formation of the ternary complex, and subsequently, the 43S complex	5/525	51/10654	0.104971	0.17847	0.0882289	EIF3E/EIF2S3/EIF3G/RPS3/EIF3I	5
R-HSA-168138	Toll Like Receptor 9 (TLR9) Cascade	8/525	97/10654	0.105078	0.17847	0.0882289	PPP2CB/MAPK14/PPP2R1B/UBE2N/PPP2R1A/CUL1/MAP2K7/PPP2CA	8
R-HSA-168179	Toll Like Receptor TLR1:TLR2 Cascade	8/525	98/10654	0.109795	0.185758	0.091832	PPP2CB/MAPK14/PPP2R1B/UBE2N/PPP2R1A/CUL1/MAP2K7/PPP2CA	8
R-HSA-181438	Toll Like Receptor 2 (TLR2) Cascade	8/525	98/10654	0.109795	0.185758	0.091832	PPP2CB/MAPK14/PPP2R1B/UBE2N/PPP2R1A/CUL1/MAP2K7/PPP2CA	8
R-HSA-5627123	RHO GTPases activate PAKs	3/525	24/10654	0.112025	0.189163	0.0935154	MYH9/PAK2/PPP1CB	3
R-HSA-4420097	VEGFA-VEGFR2 Pathway	8/525	99/10654	0.114626	0.192309	0.0950703	MAPK14/HSPB1/CTNNA1/PAK2/ROCK2/HSP90AA1/ACTB/MTOR	8
R-HSA-3232142	SUMOylation of ubiquitinylation proteins	4/525	38/10654	0.115408	0.192309	0.0950703	NUP155/MDM2/RANBP2/SEH1L	4
R-HSA-5696394	DNA Damage Recognition in GG-NER	4/525	38/10654	0.115408	0.192309	0.0950703	RUVBL1/ACTB/COPS5/ACTL6A	4
R-HSA-8864260	Transcriptional regulation by the AP-2 (TFAP2) family of transcription factors	4/525	38/10654	0.115408	0.192309	0.0950703	NOP2/HSPD1/DEK/CDKN1A	4
R-HSA-190873	Gap junction degradation	2/525	12/10654	0.115429	0.192309	0.0950703	ACTB/DNM2	2
R-HSA-381033	ATF6 (ATF6-alpha) activates chaperones	2/525	12/10654	0.115429	0.192309	0.0950703	HSP90B1/HSPA5	2
R-HSA-933543	NF-kB activation through FADD/RIP-1 pathway mediated by caspase-8 and -10	2/525	12/10654	0.115429	0.192309	0.0950703	CASP10/CASP8	2
R-HSA-5693571	Nonhomologous End-Joining (NHEJ)	6/525	69/10654	0.123628	0.205576	0.101629	RIF1/NBN/PRKDC/UBE2N/MRE11/RAD50	6
R-HSA-72689	Formation of a pool of free 40S subunits	8/525	101/10654	0.124625	0.20684	0.102254	EIF3E/EIF3G/RPS3/RPL13/RPL22/EIF3I/RPL31/RPLP0	8
R-HSA-72766	Translation	19/525	291/10654	0.128343	0.212606	0.105105	EIF3E/EIF2S3/EIF3G/RPS3/EIF5B/EIF4A1/RPL13/SRP68/PABPC1/EEF1A1/GSPT2/SRP72/RPL22/ETF1/EIF3I/RPL31/GSPT1/RPLP0/SRP54	19
R-HSA-9006936	Signaling by TGF-beta family members	8/525	102/10654	0.129791	0.214068	0.105827	UBE2M/SNW1/NCOR1/PPP1CA/UCHL5/CDK9/HDAC1/PPP1CB	8
R-HSA-388841	Costimulation by the CD28 family	6/525	70/10654	0.129961	0.214068	0.105827	PPP2CB/PPP2R1B/PAK2/PPP2R1A/MTOR/PPP2CA	6
R-HSA-400253	Circadian Clock	6/525	70/10654	0.129961	0.214068	0.105827	NCOR1/PPP1CA/CUL1/PPP1CB/RBM4/TBL1XR1	6
R-HSA-140342	Apoptosis induced DNA fragmentation	2/525	13/10654	0.132143	0.217251	0.107401	KPNB1/CASP3	2
R-HSA-5675221	Negative regulation of MAPK pathway	4/525	40/10654	0.132621	0.217628	0.107587	PPP2CB/PPP2R1B/PPP2R1A/PPP2CA	4
R-HSA-2173788	Downregulation of TGF-beta receptor signaling	3/525	26/10654	0.134112	0.21925	0.108389	PPP1CA/UCHL5/PPP1CB	3
R-HSA-5693554	Resolution of D-loop Structures through Synthesis-Dependent Strand Annealing (SDSA)	3/525	26/10654	0.134112	0.21925	0.108389	NBN/MRE11/RAD50	3
R-HSA-4551638	SUMOylation of chromatin organization proteins	6/525	71/10654	0.136447	0.222651	0.11007	NUP155/RANBP2/RNF2/HDAC1/SEH1L/HDAC2	6
R-HSA-432722	Golgi Associated Vesicle Biogenesis	5/525	56/10654	0.140678	0.229126	0.113272	HIP1R/AP1B1/DNM2/PICALM/HSPA8	5
R-HSA-168898	Toll-like Receptor Cascades	11/525	155/10654	0.142885	0.232287	0.114834	PPP2CB/MAPK14/HSP90B1/PPP2R1B/UBE2N/PPP2R1A/CUL1/CASP8/DNM2/MAP2K7/PPP2CA	11
R-HSA-1538133	G0 and Early G1	3/525	27/10654	0.145676	0.236384	0.11686	HDAC1/PCNA/CDK1	3
R-HSA-428540	Activation of RAC1	2/525	14/10654	0.149359	0.241463	0.11937	PAK2/PAK4	2
R-HSA-6804116	TP53 Regulates Transcription of Genes Involved in G1 Cell Cycle Arrest	2/525	14/10654	0.149359	0.241463	0.11937	TP53/CDKN1A	2
R-HSA-1980143	Signaling by NOTCH1	6/525	73/10654	0.149863	0.24183	0.119552	SNW1/NCOR1/CUL1/HDAC1/TBL1XR1/HDAC2	6
R-HSA-3769402	Deactivation of the beta-catenin transactivating complex	4/525	42/10654	0.150813	0.242914	0.120088	RBBP5/XIAP/HDAC1/CHD8	4
R-HSA-983169	Class I MHC mediated antigen processing & presentation	23/525	371/10654	0.151572	0.243688	0.12047	PSMC4/UBE2M/PSMC1/PSMD11/PSMD3/PSMD1/PSMD2/PSMC5/UBE2N/HSPA5/CUL1/ANAPC1/PSMD12/UBA5/CDC16/CDC20/CDC23/FZR1/PSMC2/PSMD13/PSMC6/CDC27/PSMC3	23
R-HSA-194138	Signaling by VEGF	8/525	107/10654	0.15722	0.252303	0.124729	MAPK14/HSPB1/CTNNA1/PAK2/ROCK2/HSP90AA1/ACTB/MTOR	8
R-HSA-5696395	Formation of Incision Complex in GG-NER	4/525	43/10654	0.160247	0.256689	0.126898	RPA1/GTF2H4/UBE2N/CHD1L	4
R-HSA-6785807	Interleukin-4 and Interleukin-13 signaling	8/525	108/10654	0.163013	0.260641	0.128851	TP53/HSP90B1/BCL2L1/HSP90AA1/BCL2/CDKN1A/HSPA8/VIM	8
R-HSA-111447	Activation of BAD and translocation to mitochondria	2/525	15/10654	0.166988	0.266022	0.131512	BID/BCL2	2
R-HSA-844456	The NLRP3 inflammasome	2/525	15/10654	0.166988	0.266022	0.131512	HSP90AB1/SUGT1	2
R-HSA-5654732	Negative regulation of FGFR3 signaling	3/525	29/10654	0.169712	0.269663	0.133311	PPP2CB/PPP2R1A/PPP2CA	3
R-HSA-2173793	Transcriptional activity of SMAD2/SMAD3:SMAD4 heterotrimer	4/525	44/10654	0.169891	0.269663	0.133311	SNW1/NCOR1/CDK9/HDAC1	4
R-HSA-5693565	Recruitment and ATM-mediated phosphorylation of repair and signaling proteins at DNA double strand breaks	6/525	76/10654	0.171037	0.27099	0.133967	NBN/TP53/SMARCA5/UBE2N/MRE11/RAD50	6
R-HSA-3899300	SUMOylation of transcription cofactors	4/525	45/10654	0.179732	0.28425	0.140523	DDX5/TRIM28/RNF2/DDX17	4
R-HSA-2029482	Regulation of actin dynamics for phagocytic cup formation	5/525	61/10654	0.180904	0.285586	0.141183	MYH9/HSP90AA1/ACTB/HSP90AB1/ACTR2	5
R-HSA-114452	Activation of BH3-only proteins	3/525	30/10654	0.182132	0.287006	0.141885	TP53/BID/BCL2	3
R-HSA-1362300	Transcription of E2F targets under negative control by p107 (RBL1) and p130 (RBL2) in complex with HDAC1	2/525	16/10654	0.184948	0.289873	0.143302	HDAC1/CDK1	2
R-HSA-156711	Polo-like kinase mediated events	2/525	16/10654	0.184948	0.289873	0.143302	CCNB1/PLK1	2
R-HSA-2559584	Formation of Senescence-Associated Heterochromatin Foci (SAHF)	2/525	16/10654	0.184948	0.289873	0.143302	HIRA/TP53	2
R-HSA-1799339	SRP-dependent cotranslational protein targeting to membrane	8/525	112/10654	0.187142	0.292786	0.144743	RPS3/RPL13/SRP68/SRP72/RPL22/RPL31/RPLP0/SRP54	8
R-HSA-8986944	Transcriptional Regulation by MECP2	5/525	62/10654	0.18942	0.29582	0.146242	NCOR1/AURKB/HDAC1/TBL1XR1/HDAC2	5
R-HSA-168333	NEP/NS2 Interacts with the Cellular Export Machinery	3/525	31/10654	0.194785	0.300969	0.148788	NUP155/RANBP2/SEH1L	3
R-HSA-170822	Regulation of Glucokinase by Glucokinase Regulatory Protein	3/525	31/10654	0.194785	0.300969	0.148788	NUP155/RANBP2/SEH1L	3
R-HSA-445095	Interaction between L1 and Ankyrins	3/525	31/10654	0.194785	0.300969	0.148788	SPTBN1/ACTB/SPTAN1	3
R-HSA-5339562	Uptake and actions of bacterial toxins	3/525	31/10654	0.194785	0.300969	0.148788	HSP90AA1/HSP90AB1/MAP2K7	3
R-HSA-5619107	Defective TPR may confer susceptibility towards thyroid papillary carcinoma (TPC)	3/525	31/10654	0.194785	0.300969	0.148788	NUP155/RANBP2/SEH1L	3
R-HSA-5654733	Negative regulation of FGFR4 signaling	3/525	31/10654	0.194785	0.300969	0.148788	PPP2CB/PPP2R1A/PPP2CA	3
R-HSA-9024446	NR1H2 and NR1H3-mediated signaling	4/525	47/10654	0.199957	0.308415	0.152469	NCOR1/FASN/KDM1A/TBL1XR1	4
R-HSA-187037	Signaling by NTRK1 (TRKA)	6/525	80/10654	0.20105	0.309008	0.152762	PPP2CB/MAPK14/PPP2R1B/PPP2R1A/DNM2/PPP2CA	6
R-HSA-2559586	DNA Damage/Telomere Stress Induced Senescence	6/525	80/10654	0.20105	0.309008	0.152762	HIRA/NBN/TP53/MRE11/RAD50/CDKN1A	6
R-HSA-202131	Metabolism of nitric oxide: eNOS activation and regulation	2/525	17/10654	0.203163	0.31116	0.153826	HSP90AA1/DNM2	2
R-HSA-9022699	MECP2 regulates neuronal receptors and channels	2/525	17/10654	0.203163	0.31116	0.153826	HDAC1/HDAC2	2
R-HSA-2173796	SMAD2/SMAD3:SMAD4 heterotrimer regulates transcription	3/525	32/10654	0.207647	0.316915	0.156671	SNW1/CDK9/HDAC1	3
R-HSA-2871796	FCERI mediated MAPK activation	3/525	32/10654	0.207647	0.316915	0.156671	PAK2/LAT/MAP2K7	3
R-HSA-168274	Export of Viral Ribonucleoproteins from Nucleus	3/525	33/10654	0.220691	0.333328	0.164785	NUP155/RANBP2/SEH1L	3
R-HSA-180910	Vpr-mediated nuclear import of PICs	3/525	33/10654	0.220691	0.333328	0.164785	NUP155/RANBP2/SEH1L	3
R-HSA-202433	Generation of second messenger molecules	3/525	33/10654	0.220691	0.333328	0.164785	PAK2/ENAH/LAT	3
R-HSA-2559585	Oncogene Induced Senescence	3/525	33/10654	0.220691	0.333328	0.164785	MDM2/TP53/MDM4	3
R-HSA-5654726	Negative regulation of FGFR1 signaling	3/525	33/10654	0.220691	0.333328	0.164785	PPP2CB/PPP2R1A/PPP2CA	3
R-HSA-5693568	Resolution of D-loop Structures through Holliday Junction Intermediates	3/525	33/10654	0.220691	0.333328	0.164785	NBN/MRE11/RAD50	3
R-HSA-1500620	Meiosis	8/525	118/10654	0.225938	0.340664	0.168412	RPA1/NBN/DIDO1/SMC1A/MRE11/SMC3/LMNA/RAD50	8
R-HSA-166520	Signaling by NTRKs	7/525	101/10654	0.229865	0.345986	0.171043	PPP2CB/MAPK14/PPP2R1B/PPP2R1A/NELFB/DNM2/PPP2CA	7
R-HSA-4085377	SUMOylation of SUMOylation proteins	3/525	34/10654	0.233895	0.35024	0.173146	NUP155/RANBP2/SEH1L	3
R-HSA-5654727	Negative regulation of FGFR2 signaling	3/525	34/10654	0.233895	0.35024	0.173146	PPP2CB/PPP2R1A/PPP2CA	3
R-HSA-5693537	Resolution of D-Loop Structures	3/525	34/10654	0.233895	0.35024	0.173146	NBN/MRE11/RAD50	3
R-HSA-1362277	Transcription of E2F targets under negative control by DREAM complex	2/525	19/10654	0.240091	0.35829	0.177126	HDAC1/PCNA	2
R-HSA-8876725	Protein methylation	2/525	19/10654	0.240091	0.35829	0.177126	EEF1A1/HSPA8	2
R-HSA-432720	Lysosome Vesicle Biogenesis	3/525	35/10654	0.247234	0.367692	0.181773	AP1B1/DNM2/HSPA8	3
R-HSA-8953750	Transcriptional Regulation by E2F6	3/525	35/10654	0.247234	0.367692	0.181773	RNF2/RBBP7/CHEK1	3
R-HSA-381070	IRE1alpha activates chaperones	4/525	52/10654	0.253108	0.375788	0.185776	KLHDC3/TLN1/HSPA5/LMNA	4
R-HSA-3232118	SUMOylation of transcription factors	2/525	20/10654	0.258686	0.381474	0.188587	MDM2/TP53	2
R-HSA-5625900	RHO GTPases activate CIT	2/525	20/10654	0.258686	0.381474	0.188587	MYH9/PPP1CB	2
R-HSA-6803204	TP53 Regulates Transcription of Genes Involved in Cytochrome C Release	2/525	20/10654	0.258686	0.381474	0.188587	TP53/BID	2
R-HSA-9013695	NOTCH4 Intracellular Domain Regulates Transcription	2/525	20/10654	0.258686	0.381474	0.188587	SNW1/NOTCH4	2
R-HSA-6802948	Signaling by high-kinase activity BRAF mutants	3/525	36/10654	0.260686	0.383776	0.189725	IQGAP1/TLN1/ACTB	3
R-HSA-9029569	NR1H3 & NR1H2 regulate gene expression linked to cholesterol transport and efflux	3/525	37/10654	0.27423	0.402765	0.199112	NCOR1/KDM1A/TBL1XR1	3
R-HSA-156902	Peptide chain elongation	6/525	89/10654	0.274508	0.402765	0.199112	RPS3/RPL13/EEF1A1/RPL22/RPL31/RPLP0	6
R-HSA-416572	Sema4D induced cell migration and growth-cone collapse	2/525	21/10654	0.277296	0.406173	0.200797	MYH9/ROCK2	2
R-HSA-199992	trans-Golgi Network Vesicle Budding	5/525	72/10654	0.281067	0.411007	0.203187	HIP1R/AP1B1/DNM2/PICALM/HSPA8	5
R-HSA-2980736	Peptide hormone metabolism	6/525	90/10654	0.283057	0.413225	0.204283	EXOC2/EXOC4/EXOC7/ATP6AP2/EXOC1/EXOC5	6
R-HSA-111885	Opioid Signalling	6/525	91/10654	0.291664	0.42508	0.210144	PPP2CB/PPP2R1B/PPP2R1A/PPP1CA/PPP2CA/KPNA2	6
R-HSA-2299718	Condensation of Prophase Chromosomes	5/525	74/10654	0.300419	0.435658	0.215373	CCNB1/SMC2/PLK1/SMC4/CDK1	5
R-HSA-606279	Deposition of new CENPA-containing nucleosomes at the centromere	5/525	74/10654	0.300419	0.435658	0.215373	CENPC/SMARCA5/RUVBL1/KNL1/RBBP7	5
R-HSA-774815	Nucleosome assembly	5/525	74/10654	0.300419	0.435658	0.215373	CENPC/SMARCA5/RUVBL1/KNL1/RBBP7	5
R-HSA-6784531	tRNA processing in the nucleus	4/525	57/10654	0.308734	0.446664	0.220814	RTCB/NUP155/RANBP2/SEH1L	4
R-HSA-156842	Eukaryotic Translation Elongation	6/525	93/10654	0.309032	0.446664	0.220814	RPS3/RPL13/EEF1A1/RPL22/RPL31/RPLP0	6
R-HSA-2173795	Downregulation of SMAD2/3:SMAD4 transcriptional activity	2/525	23/10654	0.314382	0.452897	0.223895	NCOR1/HDAC1	2
R-HSA-450321	JNK (c-Jun kinases) phosphorylation and activation mediated by activated human TAK1	2/525	23/10654	0.314382	0.452897	0.223895	UBE2N/MAP2K7	2
R-HSA-5654741	Signaling by FGFR3	3/525	40/10654	0.315199	0.453326	0.224108	PPP2CB/PPP2R1A/PPP2CA	3
R-HSA-381119	Unfolded Protein Response (UPR)	6/525	94/10654	0.317782	0.45629	0.225573	EIF2S3/HSP90B1/KLHDC3/TLN1/HSPA5/LMNA	6
R-HSA-427389	ERCC6 (CSB) and EHMT2 (G9a) positively regulate rRNA expression	5/525	76/10654	0.319973	0.45868	0.226755	MTA2/GATAD2A/HDAC1/RBBP7/HDAC2	5
R-HSA-5654743	Signaling by FGFR4	3/525	41/10654	0.328905	0.470711	0.232702	PPP2CB/PPP2R1A/PPP2CA	3
R-HSA-163560	Triglyceride catabolism	2/525	24/10654	0.332778	0.474698	0.234673	PPP1CA/PPP1CB	2
R-HSA-450302	activated TAK1 mediates p38 MAPK activation	2/525	24/10654	0.332778	0.474698	0.234673	MAPK14/UBE2N	2
R-HSA-3928662	EPHB-mediated forward signaling	3/525	42/10654	0.342604	0.487917	0.241208	ROCK2/ACTB/ACTR2	3
R-HSA-193704	p75 NTR receptor-mediated signalling	6/525	97/10654	0.344238	0.489445	0.241964	CASP3/CASP2/ARHGEF1/ARHGEF2/HDAC1/HDAC2	6
R-HSA-400685	Sema4D in semaphorin signaling	2/525	25/10654	0.351029	0.498291	0.246336	MYH9/ROCK2	2
R-HSA-8868773	rRNA processing in the nucleus and cytosol	11/525	195/10654	0.366386	0.519244	0.256695	RPS3/RPL13/RPL22/DDX21/EXOSC10/XRN2/NOP2/SNU13/RPL31/RPLP0/WDR18	11
R-HSA-164952	The role of Nef in HIV-1 replication and disease pathogenesis	2/525	27/10654	0.38698	0.547543	0.270685	PAK2/AP1B1	2
R-HSA-913531	Interferon Signaling	11/525	199/10654	0.391782	0.553439	0.2736	NUP155/KPNA3/EIF4A3/RANBP2/KPNB1/EIF4A1/UBE2N/GBP5/SEH1L/EIF4G2/KPNA2	11
R-HSA-110056	MAPK3 (ERK1) activation	1/525	10/10654	0.396825	0.556064	0.274897	CDK1	1
R-HSA-2151209	Activation of PPARGC1A (PGC-1alpha) by phosphorylation	1/525	10/10654	0.396825	0.556064	0.274897	MAPK14	1
R-HSA-2562578	TRIF-mediated programmed cell death	1/525	10/10654	0.396825	0.556064	0.274897	CASP8	1
R-HSA-442729	CREB1 phosphorylation through the activation of CaMKII/CaMKK/CaMKIV cascasde	1/525	10/10654	0.396825	0.556064	0.274897	KPNA2	1
R-HSA-450341	Activation of the AP-1 family of transcription factors	1/525	10/10654	0.396825	0.556064	0.274897	MAPK14	1
R-HSA-6802946	Signaling by moderate kinase activity BRAF mutants	3/525	47/10654	0.410457	0.571498	0.282527	IQGAP1/TLN1/ACTB	3
R-HSA-6802949	Signaling by RAS mutants	3/525	47/10654	0.410457	0.571498	0.282527	IQGAP1/TLN1/ACTB	3
R-HSA-6802955	Paradoxical activation of RAF signaling by kinase inactive BRAF	3/525	47/10654	0.410457	0.571498	0.282527	IQGAP1/TLN1/ACTB	3
R-HSA-9649948	Signaling downstream of RAS mutants	3/525	47/10654	0.410457	0.571498	0.282527	IQGAP1/TLN1/ACTB	3
R-HSA-1474165	Reproduction	8/525	144/10654	0.415957	0.578233	0.285857	RPA1/NBN/DIDO1/SMC1A/MRE11/SMC3/LMNA/RAD50	8
R-HSA-2029480	Fcgamma receptor (FCGR) dependent phagocytosis	5/525	86/10654	0.418817	0.581283	0.287365	MYH9/HSP90AA1/ACTB/HSP90AB1/ACTR2	5
R-HSA-2559580	Oxidative Stress Induced Senescence	7/525	125/10654	0.420051	0.582071	0.287755	MAPK14/MDM2/TP53/MDM4/RNF2/RBBP7/MAP2K7	7
R-HSA-6802952	Signaling by BRAF and RAF fusions	4/525	67/10654	0.421851	0.582962	0.288195	IQGAP1/TLN1/ACTB/LMNA	4
R-HSA-9615017	FOXO-mediated transcription of oxidative stress, metabolic and neuronal genes	2/525	29/10654	0.42203	0.582962	0.288195	HDAC1/HDAC2	2
R-HSA-376172	DSCAM interactions	1/525	11/10654	0.426575	0.585535	0.289467	MAPK14	1
R-HSA-446107	Type I hemidesmosome assembly	1/525	11/10654	0.426575	0.585535	0.289467	PLEC	1
R-HSA-8851805	MET activates RAS signaling	1/525	11/10654	0.426575	0.585535	0.289467	RANBP9	1
R-HSA-9013700	NOTCH4 Activation and Transmission of Signal to the Nucleus	1/525	11/10654	0.426575	0.585535	0.289467	NOTCH4	1
R-HSA-6791226	Major pathway of rRNA processing in the nucleolus and cytosol	10/525	185/10654	0.428351	0.587049	0.290216	RPS3/RPL13/RPL22/DDX21/EXOSC10/XRN2/SNU13/RPL31/RPLP0/WDR18	10
R-HSA-72312	rRNA processing	11/525	205/10654	0.430061	0.588469	0.290917	RPS3/RPL13/RPL22/DDX21/EXOSC10/XRN2/NOP2/SNU13/RPL31/RPLP0/WDR18	11
R-HSA-112314	Neurotransmitter receptors and postsynaptic signal transmission	11/525	206/10654	0.436441	0.596147	0.294713	TUBB1/TUBA4A/MDM2/TUBB2B/TUBA1C/TUBA1B/TUBB4B/HTR3A/TUBB2A/NSF/KPNA2	11
R-HSA-6811440	Retrograde transport at the Trans-Golgi-Network	3/525	49/10654	0.437038	0.596147	0.294713	NAA38/NSF/NAPB	3
R-HSA-418346	Platelet homeostasis	5/525	88/10654	0.438444	0.596254	0.294766	PPP2CB/MAPK14/PPP2R1B/PPP2R1A/PPP2CA	5
R-HSA-3928663	EPHA-mediated growth cone collapse	2/525	30/10654	0.439166	0.596254	0.294766	MYH9/ROCK2	2
R-HSA-525793	Myogenesis	2/525	30/10654	0.439166	0.596254	0.294766	MAPK14/CTNNA1	2
R-HSA-163685	Integration of energy metabolism	6/525	108/10654	0.441984	0.59915	0.296197	PPP2CB/IQGAP1/FASN/PPP2R1B/PPP2R1A/PPP2CA	6
R-HSA-192823	Viral mRNA Translation	5/525	89/10654	0.448202	0.606636	0.299898	RPS3/RPL13/RPL22/RPL31/RPLP0	5
R-HSA-381038	XBP1(S) activates chaperone genes	3/525	50/10654	0.450159	0.607402	0.300277	KLHDC3/TLN1/LMNA	3
R-HSA-5654736	Signaling by FGFR1	3/525	50/10654	0.450159	0.607402	0.300277	PPP2CB/PPP2R1A/PPP2CA	3
R-HSA-111932	CaMK IV-mediated phosphorylation of CREB	1/525	12/10654	0.454861	0.608723	0.30093	KPNA2	1
R-HSA-1474151	Tetrahydrobiopterin (BH4) synthesis, recycling, salvage and regulation	1/525	12/10654	0.454861	0.608723	0.30093	HSP90AA1	1
R-HSA-389359	CD28 dependent Vav1 pathway	1/525	12/10654	0.454861	0.608723	0.30093	PAK2	1
R-HSA-4641265	Repression of WNT target genes	1/525	12/10654	0.454861	0.608723	0.30093	HDAC1	1
R-HSA-83936	Transport of nucleosides and free purine and pyrimidine bases across the plasma membrane	1/525	12/10654	0.454861	0.608723	0.30093	SLC25A4	1
R-HSA-399719	Trafficking of AMPA receptors	2/525	31/10654	0.456019	0.608723	0.30093	MDM2/NSF	2
R-HSA-399721	Glutamate binding, activation of AMPA receptors and synaptic plasticity	2/525	31/10654	0.456019	0.608723	0.30093	MDM2/NSF	2
R-HSA-2559582	Senescence-Associated Secretory Phenotype (SASP)	6/525	110/10654	0.45957	0.612526	0.30281	ANAPC1/CDC16/CDC23/FZR1/CDKN1A/CDC27	6
R-HSA-6802957	Oncogenic MAPK signaling	4/525	71/10654	0.466127	0.620319	0.306663	IQGAP1/TLN1/ACTB/LMNA	4
R-HSA-201722	Formation of the beta-catenin:TCF transactivating complex	5/525	91/10654	0.467582	0.621308	0.307152	RBBP5/RUVBL1/CDC73/HDAC1/SMARCA4	5
R-HSA-381042	PERK regulates gene expression	2/525	32/10654	0.472577	0.626991	0.309961	EIF2S3/HSPA5	2
R-HSA-2682334	EPH-Ephrin signaling	5/525	92/10654	0.477195	0.631489	0.312185	MYH9/PAK2/ROCK2/ACTB/ACTR2	5
R-HSA-1679131	Trafficking and processing of endosomal TLR	1/525	13/10654	0.481755	0.631489	0.312185	HSP90B1	1
R-HSA-171007	p38MAPK events	1/525	13/10654	0.481755	0.631489	0.312185	MAPK14	1
R-HSA-203615	eNOS activation	1/525	13/10654	0.481755	0.631489	0.312185	HSP90AA1	1
R-HSA-2564830	Cytosolic iron-sulfur cluster assembly	1/525	13/10654	0.481755	0.631489	0.312185	POLD1	1
R-HSA-5210891	Uptake and function of anthrax toxins	1/525	13/10654	0.481755	0.631489	0.312185	MAP2K7	1
R-HSA-5357786	TNFR1-induced proapoptotic signaling	1/525	13/10654	0.481755	0.631489	0.312185	CASP8	1
R-HSA-879415	Advanced glycosylation endproduct receptor signaling	1/525	13/10654	0.481755	0.631489	0.312185	CAPZA1	1
R-HSA-2408557	Selenocysteine synthesis	5/525	93/10654	0.486749	0.636936	0.314878	RPS3/RPL13/RPL22/RPL31/RPLP0	5
R-HSA-389356	CD28 co-stimulation	2/525	33/10654	0.488828	0.636936	0.314878	PAK2/MTOR	2
R-HSA-418990	Adherens junctions interactions	2/525	33/10654	0.488828	0.636936	0.314878	CTNNA1/ACTB	2
R-HSA-5357905	Regulation of TNFR1 signaling	2/525	33/10654	0.488828	0.636936	0.314878	CASP8/XIAP	2
R-HSA-162594	Early Phase of HIV Life Cycle	1/525	14/10654	0.507323	0.655168	0.323891	FEN1	1
R-HSA-177504	Retrograde neurotrophin signalling	1/525	14/10654	0.507323	0.655168	0.323891	DNM2	1
R-HSA-399955	SEMA3A-Plexin repulsion signaling by inhibiting Integrin adhesion	1/525	14/10654	0.507323	0.655168	0.323891	TLN1	1
R-HSA-6803205	TP53 regulates transcription of several additional cell death genes whose specific roles in p53-dependent apoptosis remain uncertain	1/525	14/10654	0.507323	0.655168	0.323891	TP53	1
R-HSA-6804759	Regulation of TP53 Activity through Association with Co-factors	1/525	14/10654	0.507323	0.655168	0.323891	TP53	1
R-HSA-8941856	RUNX3 regulates NOTCH signaling	1/525	14/10654	0.507323	0.655168	0.323891	SNW1	1
R-HSA-1655829	Regulation of cholesterol biosynthesis by SREBP (SREBF)	3/525	55/10654	0.513699	0.662421	0.327477	KPNB1/FASN/TBL1XR1	3
R-HSA-204998	Cell death signalling via NRAGE, NRIF and NADE	4/525	76/10654	0.519642	0.668374	0.330419	CASP3/CASP2/ARHGEF1/ARHGEF2	4
R-HSA-1989781	PPARA activates gene expression	6/525	117/10654	0.519846	0.668374	0.330419	MED28/MED4/NCOR1/THRAP3/MED12/TBL1XR1	6
R-HSA-1170546	Prolactin receptor signaling	1/525	15/10654	0.531633	0.672632	0.332524	CUL1	1
R-HSA-3134975	Regulation of innate immune responses to cytosolic DNA	1/525	15/10654	0.531633	0.672632	0.332524	DDX41	1
R-HSA-354194	GRB2:SOS provides linkage to MAPK signaling for Integrins	1/525	15/10654	0.531633	0.672632	0.332524	TLN1	1
R-HSA-372708	p130Cas linkage to MAPK signaling for integrins	1/525	15/10654	0.531633	0.672632	0.332524	TLN1	1
R-HSA-5637810	Constitutive Signaling by EGFRvIII	1/525	15/10654	0.531633	0.672632	0.332524	HSP90AA1	1
R-HSA-5637812	Signaling by EGFRvIII in Cancer	1/525	15/10654	0.531633	0.672632	0.332524	HSP90AA1	1
R-HSA-6785631	ERBB2 Regulates Cell Motility	1/525	15/10654	0.531633	0.672632	0.332524	DIAPH1	1
R-HSA-71336	Pentose phosphate pathway	1/525	15/10654	0.531633	0.672632	0.332524	G6PD	1
R-HSA-937039	IRAK1 recruits IKK complex	1/525	15/10654	0.531633	0.672632	0.332524	UBE2N	1
R-HSA-975110	TRAF6 mediated IRF7 activation in TLR7/8 or 9 signaling	1/525	15/10654	0.531633	0.672632	0.332524	UBE2N	1
R-HSA-975144	IRAK1 recruits IKK complex upon TLR7/8 or 9 stimulation	1/525	15/10654	0.531633	0.672632	0.332524	UBE2N	1
R-HSA-1222556	ROS and RNS production in phagocytes	2/525	36/10654	0.535645	0.675748	0.334065	SLC11A1/ATP6V1B2	2
R-HSA-5663213	RHO GTPases Activate WASPs and WAVEs	2/525	36/10654	0.535645	0.675748	0.334065	ACTB/ACTR2	2
R-HSA-400206	Regulation of lipid metabolism by Peroxisome proliferator-activated receptor alpha (PPARalpha)	6/525	119/10654	0.536596	0.675971	0.334175	MED28/MED4/NCOR1/THRAP3/MED12/TBL1XR1	6
R-HSA-1221632	Meiotic synapsis	4/525	79/10654	0.550509	0.691595	0.341899	DIDO1/SMC1A/SMC3/LMNA	4
R-HSA-8979227	Triglyceride metabolism	2/525	37/10654	0.550583	0.691595	0.341899	PPP1CA/PPP1CB	2
R-HSA-210744	Regulation of gene expression in late stage (branching morphogenesis) pancreatic bud precursor cells	1/525	16/10654	0.554746	0.693829	0.343004	SNW1	1
R-HSA-429958	mRNA decay by 3' to 5' exoribonuclease	1/525	16/10654	0.554746	0.693829	0.343004	HBS1L	1
R-HSA-5684264	MAP3K8 (TPL2)-dependent MAPK1/3 activation	1/525	16/10654	0.554746	0.693829	0.343004	CUL1	1
R-HSA-2219528	PI3K/AKT Signaling in Cancer	5/525	101/10654	0.560624	0.700178	0.346142	MDM2/RPS6KB2/CASP9/MTOR/CDKN1A	5
R-HSA-5689896	Ovarian tumor domain proteases	2/525	38/10654	0.565179	0.704859	0.348456	TP53/CDK1	2
R-HSA-71291	Metabolism of amino acids and derivatives	18/525	372/10654	0.56728	0.70647	0.349253	PSMC4/PSMC1/PSMD11/PSMD3/RPS3/RPL13/PSMD1/PSMD2/PSMC5/RPL22/PSMD12/PHGDH/RPL31/PSMC2/PSMD13/PSMC6/RPLP0/PSMC3	18
R-HSA-199220	Vitamin B5 (pantothenate) metabolism	1/525	17/10654	0.576719	0.71213	0.352051	FASN	1
R-HSA-416993	Trafficking of GluR2-containing AMPA receptors	1/525	17/10654	0.576719	0.71213	0.352051	NSF	1
R-HSA-450604	KSRP (KHSRP) binds and destabilizes mRNA	1/525	17/10654	0.576719	0.71213	0.352051	MAPK14	1
R-HSA-4655427	SUMOylation of DNA methylation proteins	1/525	17/10654	0.576719	0.71213	0.352051	RNF2	1
R-HSA-9034015	Signaling by NTRK3 (TRKC)	1/525	17/10654	0.576719	0.71213	0.352051	NELFB	1
R-HSA-9617828	FOXO-mediated transcription of cell cycle genes	1/525	17/10654	0.576719	0.71213	0.352051	CDKN1A	1
R-HSA-8856828	Clathrin-mediated endocytosis	7/525	146/10654	0.584398	0.720593	0.356234	HIP1R/ACTB/COPS5/ACTR2/DNM2/PICALM/HSPA8	7
R-HSA-445355	Smooth Muscle Contraction	2/525	40/10654	0.593339	0.729556	0.360666	PAK2/TLN1	2
R-HSA-6783310	Fanconi Anemia Pathway	2/525	40/10654	0.593339	0.729556	0.360666	RPA1/FANCI	2
R-HSA-1368082	RORA activates gene expression	1/525	18/10654	0.597611	0.730692	0.361227	TBL1XR1	1
R-HSA-1839117	Signaling by cytosolic FGFR1 fusion mutants	1/525	18/10654	0.597611	0.730692	0.361227	CPSF6	1
R-HSA-1912420	Pre-NOTCH Processing in Golgi	1/525	18/10654	0.597611	0.730692	0.361227	NOTCH4	1
R-HSA-2022377	Metabolism of Angiotensinogen to Angiotensins	1/525	18/10654	0.597611	0.730692	0.361227	ATP6AP2	1
R-HSA-1236382	Constitutive Signaling by Ligand-Responsive EGFR Cancer Variants	1/525	19/10654	0.617473	0.748539	0.37005	HSP90AA1	1
R-HSA-197264	Nicotinamide salvaging	1/525	19/10654	0.617473	0.748539	0.37005	PARP4	1
R-HSA-3000480	Scavenging by Class A Receptors	1/525	19/10654	0.617473	0.748539	0.37005	HSP90B1	1
R-HSA-3928664	Ephrin signaling	1/525	19/10654	0.617473	0.748539	0.37005	PAK2	1
R-HSA-5637815	Signaling by Ligand-Responsive EGFR Variants in Cancer	1/525	19/10654	0.617473	0.748539	0.37005	HSP90AA1	1
R-HSA-888590	GABA synthesis, release, reuptake and degradation	1/525	19/10654	0.617473	0.748539	0.37005	HSPA8	1
R-HSA-912446	Meiotic recombination	4/525	86/10654	0.618209	0.748539	0.37005	RPA1/NBN/MRE11/RAD50	4
R-HSA-2173782	Binding and Uptake of Ligands by Scavenger Receptors	2/525	42/10654	0.620115	0.748769	0.370164	HSP90B1/HSP90AA1	2
R-HSA-2426168	Activation of gene expression by SREBF (SREBP)	2/525	42/10654	0.620115	0.748769	0.370164	FASN/TBL1XR1	2
R-HSA-9614085	FOXO-mediated transcription	3/525	65/10654	0.627823	0.757029	0.374247	HDAC1/CDKN1A/HDAC2	3
R-HSA-75893	TNF signaling	2/525	43/10654	0.632984	0.761013	0.376217	CASP8/XIAP	2
R-HSA-164938	Nef-mediates down modulation of cell surface receptors by recruiting them to clathrin adapters	1/525	20/10654	0.636357	0.761013	0.376217	AP1B1	1
R-HSA-167044	Signalling to RAS	1/525	20/10654	0.636357	0.761013	0.376217	MAPK14	1
R-HSA-168927	TICAM1, RIP1-mediated IKK complex recruitment	1/525	20/10654	0.636357	0.761013	0.376217	UBE2N	1
R-HSA-2028269	Signaling by Hippo	1/525	20/10654	0.636357	0.761013	0.376217	CASP3	1
R-HSA-8978934	Metabolism of cofactors	1/525	20/10654	0.636357	0.761013	0.376217	HSP90AA1	1
R-HSA-6811438	Intra-Golgi traffic	2/525	44/10654	0.645511	0.770905	0.381107	NSF/NAPB	2
R-HSA-5621575	CD209 (DC-SIGN) signaling	1/525	21/10654	0.65431	0.780345	0.385774	PAK2	1
R-HSA-389357	CD28 dependent PI3K/Akt signaling	1/525	22/10654	0.671378	0.796349	0.393686	MTOR	1
R-HSA-8862803	Deregulated CDK5 triggers multiple neurodegenerative pathways in Alzheimer's disease models	1/525	22/10654	0.671378	0.796349	0.393686	LMNA	1
R-HSA-8863678	Neurodegenerative Diseases	1/525	22/10654	0.671378	0.796349	0.393686	LMNA	1
R-HSA-9609523	Insertion of tail-anchored proteins into the endoplasmic reticulum membrane	1/525	22/10654	0.671378	0.796349	0.393686	UBL4A	1
R-HSA-112409	RAF-independent MAPK1/3 activation	1/525	23/10654	0.687605	0.813387	0.402108	CDK1	1
R-HSA-166663	Initial triggering of complement	1/525	23/10654	0.687605	0.813387	0.402108	C2	1
R-HSA-112315	Transmission across Chemical Synapses	12/525	272/10654	0.695193	0.820246	0.405499	TUBB1/TUBA4A/MDM2/TUBB2B/TUBA1C/TUBA1B/TUBB4B/HTR3A/TUBB2A/NSF/HSPA8/KPNA2	12
R-HSA-5625740	RHO GTPases activate PKNs	4/525	95/10654	0.695283	0.820246	0.405499	MYH9/PKN2/PPP1CB/KDM1A	4
R-HSA-2408522	Selenoamino acid metabolism	5/525	118/10654	0.697323	0.821543	0.40614	RPS3/RPL13/RPL22/RPL31/RPLP0	5
R-HSA-449836	Other interleukin signaling	1/525	24/10654	0.703032	0.824929	0.407814	CASP3	1
R-HSA-5668599	RHO GTPases Activate NADPH Oxidases	1/525	24/10654	0.703032	0.824929	0.407814	MAPK14	1
R-HSA-9634638	Estrogen-dependent nuclear events downstream of ESR-membrane signaling	1/525	24/10654	0.703032	0.824929	0.407814	BCL2	1
R-HSA-1227986	Signaling by ERBB2	2/525	50/10654	0.713647	0.834289	0.412442	HSP90AA1/DIAPH1	2
R-HSA-1643713	Signaling by EGFR in Cancer	1/525	25/10654	0.717699	0.834289	0.412442	HSP90AA1	1
R-HSA-210991	Basigin interactions	1/525	25/10654	0.717699	0.834289	0.412442	SLC7A9	1
R-HSA-418592	ADP signalling through P2Y purinoceptor 1	1/525	25/10654	0.717699	0.834289	0.412442	MAPK14	1
R-HSA-9013508	NOTCH3 Intracellular Domain Regulates Transcription	1/525	25/10654	0.717699	0.834289	0.412442	SNW1	1
R-HSA-937041	IKK complex recruitment mediated by RIP1	1/525	25/10654	0.717699	0.834289	0.412442	UBE2N	1
R-HSA-983170	Antigen Presentation: Folding, assembly and peptide loading of class I MHC	1/525	25/10654	0.717699	0.834289	0.412442	HSPA5	1
R-HSA-5619102	SLC transporter disorders	4/525	99/10654	0.725754	0.842531	0.416516	SLC7A9/NUP155/RANBP2/SEH1L	4
R-HSA-3238698	WNT ligand biogenesis and trafficking	1/525	26/10654	0.731643	0.845992	0.418227	WNT1	1
R-HSA-425410	Metal ion SLC transporters	1/525	26/10654	0.731643	0.845992	0.418227	SLC11A1	1
R-HSA-77387	Insulin receptor recycling	1/525	26/10654	0.731643	0.845992	0.418227	ATP6V1B2	1
R-HSA-9009391	Extra-nuclear estrogen signaling	3/525	77/10654	0.738553	0.852853	0.421619	HSPB1/HSP90AA1/BCL2	3
R-HSA-1368108	BMAL1:CLOCK,NPAS2 activates circadian gene expression	1/525	27/10654	0.744899	0.856781	0.423561	TBL1XR1	1
R-HSA-354192	Integrin alphaIIb beta3 signaling	1/525	27/10654	0.744899	0.856781	0.423561	TLN1	1
R-HSA-9006921	Integrin signaling	1/525	27/10654	0.744899	0.856781	0.423561	TLN1	1
R-HSA-168928	DDX58/IFIH1-mediated induction of interferon-alpha/beta	3/525	78/10654	0.746482	0.857472	0.423902	CASP10/CASP8/PCBP2	3
R-HSA-8848021	Signaling by PTK6	2/525	54/10654	0.752707	0.862353	0.426315	KHDRBS1/SFPQ	2
R-HSA-9006927	Signaling by Non-Receptor Tyrosine Kinases	2/525	54/10654	0.752707	0.862353	0.426315	KHDRBS1/SFPQ	2
R-HSA-6811558	PI5P, PP2A and IER3 Regulate PI3K/AKT Signaling	4/525	103/10654	0.753902	0.862591	0.426433	PPP2CB/PPP2R1B/PPP2R1A/PPP2CA	4
R-HSA-1483191	Synthesis of PC	1/525	28/10654	0.757502	0.865575	0.427908	MFSD2A	1
R-HSA-416482	G alpha (12/13) signalling events	3/525	80/10654	0.761762	0.869305	0.429752	ROCK2/ARHGEF1/ARHGEF2	3
R-HSA-8863795	Downregulation of ERBB2 signaling	1/525	29/10654	0.769483	0.876937	0.433525	HSP90AA1	1
R-HSA-2151201	Transcriptional activation of mitochondrial biogenesis	2/525	56/10654	0.770459	0.876937	0.433525	NCOR1/TBL1XR1	2
R-HSA-72306	tRNA processing	4/525	107/10654	0.779775	0.885328	0.437673	RTCB/NUP155/RANBP2/SEH1L	4
R-HSA-2424491	DAP12 signaling	1/525	30/10654	0.780873	0.885328	0.437673	LAT	1
R-HSA-5357956	TNFR1-induced NFkappaB signaling pathway	1/525	30/10654	0.780873	0.885328	0.437673	XIAP	1
R-HSA-917937	Iron uptake and transport	2/525	58/10654	0.787091	0.891219	0.440586	ATP6V1B2/CUL1	2
R-HSA-1839124	FGFR1 mutant receptor activation	1/525	31/10654	0.791702	0.892966	0.441449	CPSF6	1
R-HSA-196807	Nicotinate metabolism	1/525	31/10654	0.791702	0.892966	0.441449	PARP4	1
R-HSA-917977	Transferrin endocytosis and recycling	1/525	31/10654	0.791702	0.892966	0.441449	ATP6V1B2	1
R-HSA-193648	NRAGE signals death through JNK	2/525	59/10654	0.795003	0.895532	0.442718	ARHGEF1/ARHGEF2	2
R-HSA-199418	Negative regulation of the PI3K/AKT network	4/525	110/10654	0.797732	0.897449	0.443665	PPP2CB/PPP2R1B/PPP2R1A/PPP2CA	4
R-HSA-1251985	Nuclear signaling by ERBB4	1/525	32/10654	0.801996	0.899926	0.44489	NCOR1	1
R-HSA-392518	Signal amplification	1/525	32/10654	0.801996	0.899926	0.44489	MAPK14	1
R-HSA-2871809	FCERI mediated Ca+2 mobilization	1/525	33/10654	0.811782	0.906248	0.448016	LAT	1
R-HSA-352230	Amino acid transport across the plasma membrane	1/525	33/10654	0.811782	0.906248	0.448016	SLC7A9	1
R-HSA-445989	TAK1 activates NFkB by phosphorylation and activation of IKKs complex	1/525	33/10654	0.811782	0.906248	0.448016	UBE2N	1
R-HSA-8964043	Plasma lipoprotein clearance	1/525	33/10654	0.811782	0.906248	0.448016	HDLBP	1
R-HSA-6790901	rRNA modification in the nucleus and cytosol	2/525	62/10654	0.817199	0.91113	0.450429	NOP2/SNU13	2
R-HSA-187687	Signalling to ERKs	1/525	34/10654	0.821086	0.913131	0.451418	MAPK14	1
R-HSA-936440	Negative regulators of DDX58/IFIH1 signaling	1/525	34/10654	0.821086	0.913131	0.451418	PCBP2	1
R-HSA-375165	NCAM signaling for neurite out-growth	2/525	63/10654	0.824106	0.915324	0.452502	SPTBN1/SPTAN1	2
R-HSA-114604	GPVI-mediated activation cascade	1/525	35/10654	0.829931	0.918062	0.453856	LAT	1
R-HSA-532668	N-glycan trimming in the ER and Calnexin/Calreticulin cycle	1/525	35/10654	0.829931	0.918062	0.453856	PSMC1	1
R-HSA-1268020	Mitochondrial protein import	2/525	64/10654	0.830778	0.918062	0.453856	SLC25A4/HSPD1	2
R-HSA-421270	Cell-cell junction organization	2/525	64/10654	0.830778	0.918062	0.453856	CTNNA1/ACTB	2
R-HSA-111933	Calmodulin induced events	1/525	36/10654	0.838339	0.92175	0.455679	KPNA2	1
R-HSA-111997	CaM pathway	1/525	36/10654	0.838339	0.92175	0.455679	KPNA2	1
R-HSA-1266695	Interleukin-7 signaling	1/525	36/10654	0.838339	0.92175	0.455679	SMARCA4	1
R-HSA-390522	Striated Muscle Contraction	1/525	36/10654	0.838339	0.92175	0.455679	VIM	1
R-HSA-1912408	Pre-NOTCH Transcription and Translation	3/525	93/10654	0.843655	0.926429	0.457992	SNW1/TP53/NOTCH4	3
R-HSA-75105	Fatty acyl-CoA biosynthesis	1/525	37/10654	0.846332	0.928201	0.458868	FASN	1
R-HSA-1592230	Mitochondrial biogenesis	3/525	95/10654	0.853816	0.933018	0.46125	MAPK14/NCOR1/TBL1XR1	3
R-HSA-111996	Ca-dependent events	1/525	38/10654	0.853931	0.933018	0.46125	KPNA2	1
R-HSA-5655302	Signaling by FGFR1 in disease	1/525	38/10654	0.853931	0.933018	0.46125	CPSF6	1
R-HSA-204005	COPII-mediated vesicle transport	2/525	68/10654	0.855239	0.93328	0.461379	NSF/NAPB	2
R-HSA-76009	Platelet Aggregation (Plug Formation)	1/525	39/10654	0.861155	0.938562	0.46399	TLN1	1
R-HSA-3214841	PKMTs methylate histone lysines	2/525	71/10654	0.871421	0.948567	0.468936	RBBP5/RBBP7	2
R-HSA-8853659	RET signaling	1/525	41/10654	0.87455	0.950787	0.470034	PDLIM7	1
R-HSA-1489509	DAG and IP3 signaling	1/525	42/10654	0.880755	0.95397	0.471607	KPNA2	1
R-HSA-186712	Regulation of beta-cell development	1/525	42/10654	0.880755	0.95397	0.471607	SNW1	1
R-HSA-381676	Glucagon-like Peptide-1 (GLP1) regulates insulin secretion	1/525	42/10654	0.880755	0.95397	0.471607	IQGAP1	1
R-HSA-1433557	Signaling by SCF-KIT	1/525	43/10654	0.886655	0.957982	0.473591	CHEK1	1
R-HSA-2172127	DAP12 interactions	1/525	43/10654	0.886655	0.957982	0.473591	LAT	1
R-HSA-425397	Transport of vitamins, nucleosides, and related molecules	1/525	44/10654	0.892263	0.96285	0.475997	SLC25A4	1
R-HSA-977606	Regulation of Complement cascade	1/525	47/10654	0.907479	0.97806	0.483517	C2	1
R-HSA-1912422	Pre-NOTCH Expression and Processing	3/525	109/10654	0.910066	0.97964	0.484298	SNW1/TP53/NOTCH4	3
R-HSA-194840	Rho GTPase cycle	4/525	138/10654	0.914114	0.982785	0.485853	DEPDC7/ARHGEF1/ARHGEF2/RACGAP1	4
R-HSA-9012852	Signaling by NOTCH3	1/525	49/10654	0.916411	0.984043	0.486475	SNW1	1
R-HSA-3214842	HDMs demethylate histones	1/525	50/10654	0.920549	0.986061	0.487472	KDM1A	1
R-HSA-373752	Netrin-1 signaling	1/525	50/10654	0.920549	0.986061	0.487472	MAPK14	1
R-HSA-71387	Metabolism of carbohydrates	10/525	295/10654	0.921928	0.986327	0.487604	PPP2CB/NUP155/RANBP2/PPP2R1B/PPP2R1A/PFKM/PFKP/G6PD/SEH1L/PPP2CA	10
R-HSA-112310	Neurotransmitter release cycle	1/525	51/10654	0.924483	0.986643	0.48776	HSPA8	1
R-HSA-3928665	EPH-ephrin mediated repulsion of cells	1/525	51/10654	0.924483	0.986643	0.48776	ACTB	1
R-HSA-383280	Nuclear Receptor transcription pathway	1/525	52/10654	0.928222	0.989424	0.489134	NCOR1	1
R-HSA-112043	PLC beta mediated events	1/525	54/10654	0.935155	0.995598	0.492187	KPNA2	1
R-HSA-112040	G-protein mediated events	1/525	55/10654	0.938367	0.997801	0.493276	KPNA2	1
R-HSA-9616222	Transcriptional regulation of granulopoiesis	2/525	90/10654	0.940751	0.999118	0.493927	DEK/CDKN1A	2
R-HSA-1236394	Signaling by ERBB4	1/525	58/10654	0.94708	1	0.494363	NCOR1	1
R-HSA-166658	Complement cascade	1/525	58/10654	0.94708	1	0.494363	C2	1
R-HSA-2022090	Assembly of collagen fibrils and other multimeric structures	1/525	61/10654	0.954563	1	0.494363	PLEC	1
R-HSA-8936459	RUNX1 regulates genes involved in megakaryocyte differentiation and platelet function	2/525	97/10654	0.95585	1	0.494363	RBBP5/HDAC1	2
R-HSA-114608	Platelet degranulation	3/525	129/10654	0.956815	1	0.494363	TUBA4A/TLN1/HSPA5	3
R-HSA-913709	O-linked glycosylation of mucins	1/525	64/10654	0.96099	1	0.494363	GALNT13	1
R-HSA-8873719	RAB geranylgeranylation	1/525	65/10654	0.962924	1	0.494363	RAB3C	1
R-HSA-76005	Response to elevated platelet cytosolic Ca2+	3/525	134/10654	0.96427	1	0.494363	TUBA4A/TLN1/HSPA5	3
R-HSA-5625886	Activated PKN1 stimulates transcription of AR (androgen receptor) regulated genes KLK2 and KLK3	1/525	67/10654	0.96651	1	0.494363	KDM1A	1
R-HSA-202733	Cell surface interactions at the vascular wall	3/525	137/10654	0.968143	1	0.494363	SLC7A9/TNFRSF10A/TNFRSF10B	3
R-HSA-3906995	Diseases associated with O-glycosylation of proteins	1/525	68/10654	0.968171	1	0.494363	NOTCH4	1
R-HSA-427359	SIRT1 negatively regulates rRNA expression	1/525	68/10654	0.968171	1	0.494363	TBP	1
R-HSA-174824	Plasma lipoprotein assembly, remodeling, and clearance	1/525	69/10654	0.969749	1	0.494363	HDLBP	1
R-HSA-8856825	Cargo recognition for clathrin-mediated endocytosis	2/525	106/10654	0.969924	1	0.494363	COPS5/PICALM	2
R-HSA-425393	Transport of inorganic cations/anions and amino acids/oligopeptides	2/525	108/10654	0.972404	1	0.494363	SLC7A9/SLC25A26	2
R-HSA-212300	PRC2 methylates histones and DNA	1/525	73/10654	0.975319	1	0.494363	RBBP7	1
R-HSA-422356	Regulation of insulin secretion	1/525	78/10654	0.980865	1	0.494363	IQGAP1	1
R-HSA-74752	Signaling by Insulin receptor	1/525	78/10654	0.980865	1	0.494363	ATP6V1B2	1
R-HSA-8957322	Metabolism of steroids	3/525	151/10654	0.981529	1	0.494363	KPNB1/FASN/TBL1XR1	3
R-HSA-6806834	Signaling by MET	1/525	79/10654	0.981815	1	0.494363	RANBP9	1
R-HSA-112316	Neuronal System	12/525	413/10654	0.985572	1	0.494363	TUBB1/TUBA4A/MDM2/TUBB2B/TUBA1C/TUBA1B/TUBB4B/HTR3A/TUBB2A/NSF/HSPA8/KPNA2	12
R-HSA-196849	Metabolism of water-soluble vitamins and cofactors	2/525	123/10654	0.985646	1	0.494363	FASN/PARP4	2
R-HSA-425366	Transport of bile salts and organic acids, metal ions and amine compounds	1/525	85/10654	0.986603	1	0.494363	SLC11A1	1
R-HSA-381426	Regulation of Insulin-like Growth Factor (IGF) transport and uptake by Insulin-like Growth Factor Binding Proteins (IGFBPs)	2/525	125/10654	0.986857	1	0.494363	HSP90B1/PAPPA	2
R-HSA-9609507	Protein localization	3/525	163/10654	0.988552	1	0.494363	SLC25A4/UBL4A/HSPD1	3
R-HSA-1474290	Collagen formation	1/525	90/10654	0.989617	1	0.494363	PLEC	1
R-HSA-877300	Interferon gamma signaling	1/525	92/10654	0.990623	1	0.494363	GBP5	1
R-HSA-373080	Class B/2 (Secretin family receptors)	1/525	95/10654	0.991953	1	0.494363	WNT1	1
R-HSA-6803157	Antimicrobial peptides	1/525	97/10654	0.992733	1	0.494363	SLC11A1	1
R-HSA-611105	Respiratory electron transport	1/525	100/10654	0.993765	1	0.494363	TRAP1	1
R-HSA-211945	Phase I - Functionalization of compounds	1/525	106/10654	0.995409	1	0.494363	HSP90AB1	1
R-HSA-8957275	Post-translational protein phosphorylation	1/525	108/10654	0.995855	1	0.494363	HSP90B1	1
R-HSA-196854	Metabolism of vitamins and cofactors	3/525	189/10654	0.99606	1	0.494363	FASN/HSP90AA1/PARP4	3
R-HSA-5173105	O-linked glycosylation	1/525	112/10654	0.996621	1	0.494363	GALNT13	1
R-HSA-76002	Platelet activation, signaling and aggregation	5/525	262/10654	0.996885	1	0.494363	MAPK14/TUBA4A/TLN1/HSPA5/LAT	5
R-HSA-163200	Respiratory electron transport, ATP synthesis by chemiosmotic coupling, and heat production by uncoupling proteins.	1/525	123/10654	0.998074	1	0.494363	TRAP1	1
R-HSA-397014	Muscle contraction	3/525	209/10654	0.998306	1	0.494363	PAK2/TLN1/VIM	3
R-HSA-1483206	Glycerophospholipid biosynthesis	1/525	129/10654	0.998583	1	0.494363	MFSD2A	1
R-HSA-6809371	Formation of the cornified envelope	1/525	129/10654	0.998583	1	0.494363	DSP	1
R-HSA-425407	SLC-mediated transmembrane transport	4/525	251/10654	0.998695	1	0.494363	SLC7A9/SLC11A1/SLC25A4/SLC25A26	4
R-HSA-1474228	Degradation of the extracellular matrix	1/525	140/10654	0.999193	1	0.494363	CASP3	1
R-HSA-3781865	Diseases of glycosylation	1/525	143/10654	0.999308	1	0.494363	NOTCH4	1
R-HSA-1428517	The citric acid (TCA) cycle and respiratory electron transport	1/525	174/10654	0.999859	1	0.494363	TRAP1	1
R-HSA-8978868	Fatty acid metabolism	1/525	177/10654	0.999879	1	0.494363	FASN	1
R-HSA-983712	Ion channel transport	1/525	186/10654	0.999924	1	0.494363	ATP6V1B2	1
R-HSA-418594	G alpha (i) signalling events	6/525	406/10654	0.999958	1	0.494363	PPP2CB/PPP2R1B/PPP2R1A/PPP1CA/PPP2CA/KPNA2	6
R-HSA-1483257	Phospholipid metabolism	1/525	212/10654	0.99998	1	0.494363	MFSD2A	1
R-HSA-6805567	Keratinization	1/525	214/10654	0.999982	1	0.494363	DSP	1
R-HSA-211859	Biological oxidations	1/525	222/10654	0.999988	1	0.494363	HSP90AB1	1
R-HSA-1474244	Extracellular matrix organization	2/525	301/10654	0.999997	1	0.494363	CASP3/PLEC	2
R-HSA-500792	GPCR ligand binding	1/525	468/10654	1	1	0.494363	WNT1	1

## Sheet: Classical_GOBP
ID	Description	GeneRatio	BgRatio	pvalue	p.adjust	qvalue	geneID	Count
GO:0000375	RNA splicing, via transesterification reactions	135/624	382/18670	4.72631e-103	1.8754e-99	1.44525e-99	GPATCH1/SF3A1/SNRPD3/PHF5A/PNN/POLR2C/SF3A2/SETX/DDX5/PRPF19/SF3B6/SYF2/CPSF3/DDX39A/SNRPA/SNRPC/SYMPK/SNRPB2/RALY/LSM8/LSM7/FUS/SNRPA1/SRSF1/SNW1/SNRNP40/DNAJC8/CASC3/PRPF6/SNRPF/EIF4A3/TXNL4A/SF3B4/SNRPG/POLR2D/ZMAT2/UPF3B/HNRNPU/POLR2J/LUC7L/SLU7/CPSF2/SNRPD1/POLR2G/LSM3/PCBP1/SF3B3/PPIH/U2AF2/GEMIN2/SART1/LSM1/DDX23/USP39/PABPC1/KHDRBS1/PRPF3/CSTF3/SNRNP200/SF3B2/MAGOHB/GEMIN4/PRPF31/POLR2L/W…	135
GO:0008380	RNA splicing	146/624	469/18670	9.49349e-103	1.88351e-99	1.4515e-99	GPATCH1/SF3A1/SNRPD3/RTCB/PHF5A/PNN/POLR2C/SF3A2/SETX/DDX5/PRPF19/SF3B6/SYF2/CPSF3/TARDBP/DDX39A/SNRPA/SNRPC/SYMPK/SNRPB2/RALY/LSM8/LSM7/RBM39/FUS/SNRPA1/SRSF1/SNW1/SNRNP40/DNAJC8/CASC3/PRPF6/SNRPF/EIF4A3/TXNL4A/SF3B4/SNRPG/POLR2D/ZMAT2/NONO/UPF3B/HNRNPU/POLR2J/LUC7L/SLU7/CPSF2/SNRPD1/POLR2G/LSM3/PCBP1/SF3B3/PPIH/U2AF2/GEMIN2/SART1/LSM1/DDX23/USP39/PABPC1/KHDRBS1/PRPF3/CSTF3/SNRNP200/SF3B2/MAGOHB…	146
GO:0000377	RNA splicing, via transesterification reactions with bulged adenosine as nucleophile	134/624	379/18670	2.76263e-102	2.74053e-99	2.11196e-99	GPATCH1/SF3A1/SNRPD3/PHF5A/PNN/POLR2C/SF3A2/SETX/DDX5/PRPF19/SF3B6/SYF2/CPSF3/DDX39A/SNRPA/SNRPC/SYMPK/SNRPB2/RALY/LSM8/LSM7/FUS/SNRPA1/SRSF1/SNW1/SNRNP40/DNAJC8/CASC3/PRPF6/SNRPF/EIF4A3/TXNL4A/SF3B4/SNRPG/POLR2D/ZMAT2/UPF3B/HNRNPU/POLR2J/LUC7L/SLU7/CPSF2/SNRPD1/POLR2G/LSM3/PCBP1/SF3B3/PPIH/U2AF2/GEMIN2/SART1/DDX23/USP39/PABPC1/KHDRBS1/PRPF3/CSTF3/SNRNP200/SF3B2/MAGOHB/GEMIN4/PRPF31/POLR2L/WDR33/…	134
GO:0000398	mRNA splicing, via spliceosome	134/624	379/18670	2.76263e-102	2.74053e-99	2.11196e-99	GPATCH1/SF3A1/SNRPD3/PHF5A/PNN/POLR2C/SF3A2/SETX/DDX5/PRPF19/SF3B6/SYF2/CPSF3/DDX39A/SNRPA/SNRPC/SYMPK/SNRPB2/RALY/LSM8/LSM7/FUS/SNRPA1/SRSF1/SNW1/SNRNP40/DNAJC8/CASC3/PRPF6/SNRPF/EIF4A3/TXNL4A/SF3B4/SNRPG/POLR2D/ZMAT2/UPF3B/HNRNPU/POLR2J/LUC7L/SLU7/CPSF2/SNRPD1/POLR2G/LSM3/PCBP1/SF3B3/PPIH/U2AF2/GEMIN2/SART1/DDX23/USP39/PABPC1/KHDRBS1/PRPF3/CSTF3/SNRNP200/SF3B2/MAGOHB/GEMIN4/PRPF31/POLR2L/WDR33/…	134
GO:0042795	snRNA transcription by RNA polymerase II	40/624	71/18670	1.28732e-40	1.02162e-37	7.87296e-38	POLR2C/INTS13/POLR2D/GTF2E1/POLR2J/POLR2G/INTS6/INTS3/POLR2L/NCBP2/INTS5/TAF11/TAF13/INTS7/TAF5/GTF2B/TAF8/CDK9/NCBP1/NABP2/TAF9/POLR2B/TBP/GTF2F1/GTF2A2/INTS10/INTS1/TAF6/NABP1/INTS14/INTS2/INTS12/POLR2H/INTS9/INTS8/INTS4/INTS11/GTF2A1/POLR2E/POLR2A	40
GO:0009301	snRNA transcription	40/624	72/18670	2.80779e-40	1.85689e-37	1.43099e-37	POLR2C/INTS13/POLR2D/GTF2E1/POLR2J/POLR2G/INTS6/INTS3/POLR2L/NCBP2/INTS5/TAF11/TAF13/INTS7/TAF5/GTF2B/TAF8/CDK9/NCBP1/NABP2/TAF9/POLR2B/TBP/GTF2F1/GTF2A2/INTS10/INTS1/TAF6/NABP1/INTS14/INTS2/INTS12/POLR2H/INTS9/INTS8/INTS4/INTS11/GTF2A1/POLR2E/POLR2A	40
GO:0098781	ncRNA transcription	46/624	107/18670	1.64406e-39	9.31944e-37	7.18193e-37	POLR2C/INTS13/SMARCB1/TP53/POLR2D/GTF2E1/POLR2J/POLR2G/INTS6/INTS3/POLR2L/NCBP2/INTS5/GTF3C2/MTOR/TAF11/TAF13/INTS7/TAF5/GTF2B/TAF8/CDK9/NCBP1/POLR1E/NABP2/TAF9/POLR2B/TBP/GTF2F1/GTF2A2/INTS10/INTS1/SMARCA4/TAF6/NABP1/INTS14/INTS2/INTS12/POLR2H/INTS9/INTS8/INTS4/INTS11/GTF2A1/POLR2E/POLR2A	46
GO:0016073	snRNA metabolic process	42/624	101/18670	2.02504e-35	1.00442e-32	7.74043e-33	POLR2C/INTS13/POLR2D/GTF2E1/POLR2J/POLR2G/INTS6/INTS3/POLR2L/NCBP2/INTS5/TAF11/TAF13/INTS7/TAF5/GTF2B/INTS6L/TAF8/CDK9/NCBP1/EXOSC10/NABP2/TAF9/POLR2B/TBP/GTF2F1/GTF2A2/INTS10/INTS1/TAF6/NABP1/INTS14/INTS2/INTS12/POLR2H/INTS9/INTS8/INTS4/INTS11/GTF2A1/POLR2E/POLR2A	42
GO:0006913	nucleocytoplasmic transport	70/624	343/18670	3.46345e-35	1.527e-32	1.17676e-32	SNRPD3/FERMT1/MAPK14/NUP155/CPSF3/TARDBP/DDX39A/SYMPK/TRIM28/MDM2/SRSF1/IPO5/KPNA3/CSE1L/CASC3/CPSF6/SNRPF/TP53/EIF4A3/SNRPG/POLR2D/UPF3B/RANBP2/DDX19B/KPNB1/SLU7/CPSF2/SNRPD1/DDX19A/U2AF2/GEMIN2/KHDRBS1/MAGOHB/GEMIN4/WDR33/SRSF7/SRRM1/NCBP2/SNRPD2/ANP32B/HNRNPA2B1/UPF2/IPO9/SMG5/LMNA/CDC40/MAGOH/DMAP1/SRSF3/NCBP1/UPF3A/SMN1/SMN2/DDX39B/SEH1L/CDKN1A/NOLC1/RBM4/SNRPE/RANGAP1/SMG1/SNRPB/ANP32A/ALYR…	70
GO:0051169	nuclear transport	70/624	346/18670	6.24645e-35	2.47859e-32	1.9101e-32	SNRPD3/FERMT1/MAPK14/NUP155/CPSF3/TARDBP/DDX39A/SYMPK/TRIM28/MDM2/SRSF1/IPO5/KPNA3/CSE1L/CASC3/CPSF6/SNRPF/TP53/EIF4A3/SNRPG/POLR2D/UPF3B/RANBP2/DDX19B/KPNB1/SLU7/CPSF2/SNRPD1/DDX19A/U2AF2/GEMIN2/KHDRBS1/MAGOHB/GEMIN4/WDR33/SRSF7/SRRM1/NCBP2/SNRPD2/ANP32B/HNRNPA2B1/UPF2/IPO9/SMG5/LMNA/CDC40/MAGOH/DMAP1/SRSF3/NCBP1/UPF3A/SMN1/SMN2/DDX39B/SEH1L/CDKN1A/NOLC1/RBM4/SNRPE/RANGAP1/SMG1/SNRPB/ANP32A/ALYR…	70
GO:0006403	RNA localization	55/624	230/18670	1.59105e-31	5.73937e-29	4.42298e-29	NUP155/CPSF3/DDX39A/SYMPK/CCT7/SRSF1/CASC3/PRPF6/CPSF6/EIF4A3/POLR2D/CCT6A/UPF3B/CCT5/HNRNPU/RANBP2/CCT8/DDX19B/CCT3/SLU7/CPSF2/CCT2/DDX19A/U2AF2/KHDRBS1/TCP1/RUVBL1/MAGOHB/WDR33/SRSF7/SRRM1/NCBP2/HNRNPA2B1/UPF2/SFPQ/SMG5/CDC40/MAGOH/SRSF3/NCBP1/UPF3A/EXOSC10/CCT4/MVP/DDX39B/SEH1L/SMG1/ALYREF/SMG7/CKAP5/NXF1/RNPS1/RBM8A/UPF1/RUVBL2	55
GO:0006402	mRNA catabolic process	67/624	364/18670	7.81777e-31	2.58508e-28	1.99216e-28	PSMC4/EIF3E/DDX5/MAPK14/SLC11A1/TARDBP/HSPB1/LSM7/PSMC1/PSMD11/PSMD3/CASC3/EIF4A3/POLR2D/UPF3B/RPS3/HNRNPU/POLR2G/LSM3/RPL13/PSMD1/PSMD2/PSMC5/LSM1/PABPC1/ROCK2/MAGOHB/CNOT1/PPP2R1A/NCBP2/GSPT2/RPL22/THRAP3/PSMD12/UPF2/SUPV3L1/ETF1/MTOR/SMG5/HBS1L/MAGOH/NCBP1/UPF3A/LSM2/EXOSC10/ELAVL1/PYM1/RPL31/PSMC2/PSMD13/GSPT1/PSMC6/SMG1/LSM5/ANP32A/PPP2CA/LSM6/SMG7/HSPA8/VIM/RPLP0/HNRNPC/RNPS1/RBM8A/LSM4/UPF…	67
GO:0006352	DNA-templated transcription, initiation	56/624	249/18670	1.37762e-30	4.20491e-28	3.24047e-28	PSMC4/POLR2C/SETX/TAF4/TRIM28/CCNB1/MED4/GTF2H4/SNW1/SMARCB1/TAF12/TP53/POLR2D/SMARCA5/GTF2E1/POLR2J/TAF10/POLR2G/PSMC5/TAF7/POLR2L/TAF9B/TAF3/THRAP3/POLR3H/TAF11/TAF13/TAF5/GTF2B/POLR1C/CDK9/MED12/NOTCH4/POLR1E/TAF2/TAF9/POLR2B/TBP/GTF2F1/CDK1/CRCP/GTF2A2/CDKN1A/PSMC2/SMARCA4/TAF6/PSMC6/TAF1/POLR2H/BCLAF1/GTF2A1/GTF2I/TAF15/POLR2E/POLR2A/PSMC3	56
GO:0006401	RNA catabolic process	69/624	397/18670	3.86518e-30	1.0955e-27	8.44236e-28	PSMC4/EIF3E/DDX5/MAPK14/SLC11A1/TARDBP/HSPB1/LSM7/PSMC1/PSMD11/PSMD3/CASC3/EIF4A3/POLR2D/UPF3B/RPS3/HNRNPU/POLR2G/LSM3/FEN1/RPL13/PSMD1/PSMD2/PSMC5/LSM1/PABPC1/ROCK2/MAGOHB/CNOT1/PPP2R1A/NCBP2/GSPT2/RPL22/THRAP3/PSMD12/UPF2/SUPV3L1/ETF1/MTOR/SMG5/HBS1L/MAGOH/NCBP1/UPF3A/LSM2/EXOSC10/XRN2/ELAVL1/PYM1/RPL31/PSMC2/PSMD13/GSPT1/PSMC6/SMG1/LSM5/ANP32A/PPP2CA/LSM6/SMG7/HSPA8/VIM/RPLP0/HNRNPC/RNPS1/RBM8…	69
GO:0031123	RNA 3'-end processing	44/624	150/18670	1.78797e-29	4.72978e-27	3.64495e-27	CPSF3/DDX39A/SNRPA/SYMPK/CCNB1/SRSF1/CASC3/CPSF6/EIF4A3/POLR2D/UPF3B/POLR3K/SLU7/CPSF2/U2AF2/INTS6/PABPC1/CSTF3/MAGOHB/WDR33/SRSF7/SRRM1/NCBP2/INTS5/CPSF7/SUPV3L1/INTS7/CDC73/CDC40/INTS6L/MAGOH/CDK9/SRSF3/NCBP1/EXOSC10/DDX39B/INTS1/INTS14/INTS2/INTS12/ALYREF/INTS8/RNPS1/RBM8A	44
GO:0022618	ribonucleoprotein complex assembly	57/624	277/18670	5.82048e-29	1.44348e-26	1.1124e-26	SF3A1/SNRPD3/EIF3E/SF3A2/SETX/PRPF19/SNRPC/EIF2S3/EIF3G/SRSF1/PRPF6/CPSF6/SNRPF/TXNL4A/SNRPG/POLR2D/LUC7L/SLU7/SNRPD1/LSM3/GEMIN2/SART1/DDX23/USP39/PRPF3/SNRNP200/RUVBL1/CNOT1/GEMIN4/PRPF31/HSP90AA1/SF3B1/SNRPD2/CPSF7/DYNC1H1/XAB2/CDC73/MDN1/RBMX/HSP90AB1/SF3A3/EIF3I/NCBP1/CRNKL1/SMN1/SMN2/TAF9/NOP2/DDX39B/DDX3X/SNU13/SNRPE/SNRPB/RPLP0/PRPF8/LSM4/RUVBL2	57
GO:0006367	transcription initiation from RNA polymerase II promoter	47/624	188/18670	5.38677e-28	1.25733e-25	9.68951e-26	PSMC4/POLR2C/TAF4/TRIM28/CCNB1/MED4/GTF2H4/SNW1/TAF12/TP53/POLR2D/GTF2E1/POLR2J/TAF10/POLR2G/PSMC5/TAF7/POLR2L/TAF9B/TAF3/THRAP3/TAF11/TAF13/TAF5/GTF2B/CDK9/MED12/NOTCH4/TAF2/TAF9/POLR2B/TBP/GTF2F1/CDK1/GTF2A2/CDKN1A/PSMC2/TAF6/PSMC6/TAF1/POLR2H/GTF2A1/GTF2I/TAF15/POLR2E/POLR2A/PSMC3	47
GO:0071826	ribonucleoprotein complex subunit organization	57/624	291/18670	8.67157e-28	1.9116e-25	1.47315e-25	SF3A1/SNRPD3/EIF3E/SF3A2/SETX/PRPF19/SNRPC/EIF2S3/EIF3G/SRSF1/PRPF6/CPSF6/SNRPF/TXNL4A/SNRPG/POLR2D/LUC7L/SLU7/SNRPD1/LSM3/GEMIN2/SART1/DDX23/USP39/PRPF3/SNRNP200/RUVBL1/CNOT1/GEMIN4/PRPF31/HSP90AA1/SF3B1/SNRPD2/CPSF7/DYNC1H1/XAB2/CDC73/MDN1/RBMX/HSP90AB1/SF3A3/EIF3I/NCBP1/CRNKL1/SMN1/SMN2/TAF9/NOP2/DDX39B/DDX3X/SNU13/SNRPE/SNRPB/RPLP0/PRPF8/LSM4/RUVBL2	57
GO:1903311	regulation of mRNA metabolic process	59/624	324/18670	5.68295e-27	1.18684e-24	9.14625e-25	PSMC4/DDX5/PRPF19/MAPK14/SLC11A1/TARDBP/SNRPA/HSPB1/CCNB1/SRSF1/PSMC1/SNW1/PSMD11/PSMD3/CPSF6/SF3B4/HNRNPU/POLR2G/U2AF2/PSMD1/PSMD2/PSMC5/PABPC1/KHDRBS1/ROCK2/CNOT1/SRSF7/NCBP2/CPSF7/THRAP3/HNRNPA2B1/PSMD12/PTBP1/MTOR/CDC73/RBMX/MAGOH/CDK9/SRSF3/NCBP1/HNRNPK/DDX17/SMU1/ELAVL1/RBM4/CWC22/RBM17/PSMC2/PSMD13/PSMC6/ANP32A/HSPA8/VIM/HNRNPC/RNPS1/RBM8A/UPF1/SNRNP70/PSMC3	59
GO:0006406	mRNA export from nucleus	36/624	111/18670	4.98186e-26	9.41335e-24	7.25429e-24	NUP155/CPSF3/DDX39A/SYMPK/SRSF1/CASC3/EIF4A3/POLR2D/UPF3B/RANBP2/DDX19B/SLU7/CPSF2/DDX19A/U2AF2/MAGOHB/WDR33/SRSF7/SRRM1/NCBP2/HNRNPA2B1/UPF2/SMG5/CDC40/MAGOH/SRSF3/NCBP1/DDX39B/SEH1L/SMG1/ALYREF/SMG7/NXF1/RNPS1/RBM8A/UPF1	36
GO:0071427	mRNA-containing ribonucleoprotein complex export from nucleus	36/624	111/18670	4.98186e-26	9.41335e-24	7.25429e-24	NUP155/CPSF3/DDX39A/SYMPK/SRSF1/CASC3/EIF4A3/POLR2D/UPF3B/RANBP2/DDX19B/SLU7/CPSF2/DDX19A/U2AF2/MAGOHB/WDR33/SRSF7/SRRM1/NCBP2/HNRNPA2B1/UPF2/SMG5/CDC40/MAGOH/SRSF3/NCBP1/DDX39B/SEH1L/SMG1/ALYREF/SMG7/NXF1/RNPS1/RBM8A/UPF1	36
GO:0006405	RNA export from nucleus	38/624	135/18670	7.00772e-25	1.26394e-22	9.7404e-23	NUP155/CPSF3/DDX39A/SYMPK/SRSF1/CASC3/CPSF6/EIF4A3/POLR2D/UPF3B/RANBP2/DDX19B/SLU7/CPSF2/DDX19A/U2AF2/KHDRBS1/MAGOHB/WDR33/SRSF7/SRRM1/NCBP2/HNRNPA2B1/UPF2/SMG5/CDC40/MAGOH/SRSF3/NCBP1/DDX39B/SEH1L/SMG1/ALYREF/SMG7/NXF1/RNPS1/RBM8A/UPF1	38
GO:0000723	telomere maintenance	41/624	162/18670	8.80441e-25	1.51895e-22	1.17056e-22	RFC2/STN1/RIF1/RPA1/CCT7/POLD3/NBN/POLA2/CCT6A/CCT5/HNRNPU/CCT8/CCT3/CCT2/FEN1/PRKDC/AURKB/TCP1/MRE11/HSP90AA1/HNRNPA2B1/PRIM1/SMG5/HSP90AB1/EXOSC10/RAD50/POLA1/PCNA/RFC3/NABP2/RFC4/CCT4/MAP2K7/SMG1/POLD1/RFC5/SMG7/HNRNPC/UPF1/POLD2/PRIM2	41
GO:0071166	ribonucleoprotein complex localization	37/624	128/18670	1.03683e-24	1.71422e-22	1.32104e-22	NUP155/CPSF3/DDX39A/SYMPK/SRSF1/CASC3/EIF4A3/POLR2D/UPF3B/RANBP2/DDX19B/SLU7/CPSF2/DDX19A/U2AF2/MAGOHB/PRPF31/WDR33/SRSF7/SRRM1/NCBP2/HNRNPA2B1/UPF2/SMG5/CDC40/MAGOH/SRSF3/NCBP1/DDX39B/SEH1L/SMG1/ALYREF/SMG7/NXF1/RNPS1/RBM8A/UPF1	37
GO:1901990	regulation of mitotic cell cycle phase transition	65/624	444/18670	4.42928e-24	7.03016e-22	5.41771e-22	PSMC4/TRIP13/CEP41/SYF2/TUBA4A/TUBG1/CCNB1/MDM2/PSMC1/NDC80/PSMD11/PSMD3/NBN/ANLN/TP53/DYNC1LI1/BUB1B/MAD2L1/PLK1/BUB1/RPTOR/PSMD1/PSMD2/PSMC5/CASP2/PRKDC/AURKB/BID/CNOT1/DBF4B/PPP2R1A/MRE11/CUL1/HSP90AA1/TUBB/ANAPC1/TUBB4B/PSMD12/DYNC1H1/CDC16/MDM4/CDC73/BUB3/ACTR1A/ORC1/CDC20/PCNA/CENPJ/CDC23/FZR1/CDK1/PAFAH1B1/BCL2/DDX3X/CDKN1A/MAD1L1/PSMC2/IK/PSMD13/PSMC6/DCTN2/PLRG1/CKAP5/CDC27/PSMC3	65
GO:0071426	ribonucleoprotein complex export from nucleus	36/624	127/18670	9.47443e-24	1.44594e-21	1.1143e-21	NUP155/CPSF3/DDX39A/SYMPK/SRSF1/CASC3/EIF4A3/POLR2D/UPF3B/RANBP2/DDX19B/SLU7/CPSF2/DDX19A/U2AF2/MAGOHB/WDR33/SRSF7/SRRM1/NCBP2/HNRNPA2B1/UPF2/SMG5/CDC40/MAGOH/SRSF3/NCBP1/DDX39B/SEH1L/SMG1/ALYREF/SMG7/NXF1/RNPS1/RBM8A/UPF1	36
GO:1901987	regulation of cell cycle phase transition	67/624	480/18670	1.3315e-23	1.95682e-21	1.508e-21	PSMC4/TRIP13/CEP41/SYF2/TUBA4A/TUBG1/CCNB1/MDM2/PSMC1/NDC80/PSMD11/PSMD3/NBN/ANLN/TP53/DYNC1LI1/BUB1B/MAD2L1/PLK1/BUB1/RPTOR/PSMD1/PSMD2/PSMC5/CASP2/PRKDC/AURKB/BID/CNOT1/DBF4B/PPP2R1A/MRE11/CUL1/HSP90AA1/TUBB/ANAPC1/TUBB4B/PSMD12/DYNC1H1/CDC16/MDM4/CDC73/BUB3/ACTR1A/ORC1/CDC20/PCNA/CENPJ/CDC23/FZR1/CDK1/PAFAH1B1/BCL2/DDX3X/CDKN1A/MAD1L1/CHEK1/PSMC2/IK/PSMD13/PSMC6/TAF1/DCTN2/PLRG1/CKAP5/CDC27/PS…	67
GO:0050657	nucleic acid transport	43/624	193/18670	1.53905e-23	2.10584e-21	1.62284e-21	NUP155/CPSF3/DDX39A/SYMPK/SRSF1/CASC3/CPSF6/EIF4A3/POLR2D/UPF3B/HNRNPU/RANBP2/DDX19B/SLU7/CPSF2/DDX19A/U2AF2/KHDRBS1/MAGOHB/WDR33/SRSF7/SRRM1/NCBP2/HNRNPA2B1/UPF2/SFPQ/SMG5/CDC40/MAGOH/SRSF3/NCBP1/UPF3A/MVP/DDX39B/SEH1L/SMG1/ALYREF/SMG7/CKAP5/NXF1/RNPS1/RBM8A/UPF1	43
GO:0050658	RNA transport	43/624	193/18670	1.53905e-23	2.10584e-21	1.62284e-21	NUP155/CPSF3/DDX39A/SYMPK/SRSF1/CASC3/CPSF6/EIF4A3/POLR2D/UPF3B/HNRNPU/RANBP2/DDX19B/SLU7/CPSF2/DDX19A/U2AF2/KHDRBS1/MAGOHB/WDR33/SRSF7/SRRM1/NCBP2/HNRNPA2B1/UPF2/SFPQ/SMG5/CDC40/MAGOH/SRSF3/NCBP1/UPF3A/MVP/DDX39B/SEH1L/SMG1/ALYREF/SMG7/CKAP5/NXF1/RNPS1/RBM8A/UPF1	43
GO:0051168	nuclear export	43/624	194/18670	1.91674e-23	2.5352e-21	1.95373e-21	NUP155/CPSF3/DDX39A/SYMPK/MDM2/SRSF1/CSE1L/CASC3/CPSF6/TP53/EIF4A3/POLR2D/UPF3B/RANBP2/DDX19B/SLU7/CPSF2/DDX19A/U2AF2/KHDRBS1/MAGOHB/WDR33/SRSF7/SRRM1/NCBP2/ANP32B/HNRNPA2B1/UPF2/SMG5/CDC40/MAGOH/SRSF3/NCBP1/DDX39B/SEH1L/RANGAP1/SMG1/ALYREF/SMG7/NXF1/RNPS1/RBM8A/UPF1	43
GO:0032200	telomere organization	41/624	175/18670	2.18081e-23	2.77996e-21	2.14234e-21	RFC2/STN1/RIF1/RPA1/CCT7/POLD3/NBN/POLA2/CCT6A/CCT5/HNRNPU/CCT8/CCT3/CCT2/FEN1/PRKDC/AURKB/TCP1/MRE11/HSP90AA1/HNRNPA2B1/PRIM1/SMG5/HSP90AB1/EXOSC10/RAD50/POLA1/PCNA/RFC3/NABP2/RFC4/CCT4/MAP2K7/SMG1/POLD1/RFC5/SMG7/HNRNPC/UPF1/POLD2/PRIM2	41
GO:0031124	mRNA 3'-end processing	32/624	98/18670	2.2419e-23	2.77996e-21	2.14234e-21	CPSF3/DDX39A/SNRPA/SYMPK/CCNB1/SRSF1/CASC3/CPSF6/EIF4A3/POLR2D/UPF3B/SLU7/CPSF2/U2AF2/PABPC1/CSTF3/MAGOHB/WDR33/SRSF7/SRRM1/NCBP2/CPSF7/CDC73/CDC40/MAGOH/CDK9/SRSF3/NCBP1/DDX39B/ALYREF/RNPS1/RBM8A	32
GO:0033044	regulation of chromosome organization	56/624	342/18670	2.85681e-23	3.43509e-21	2.64722e-21	TRIP13/STN1/RIF1/TRIM28/CCNB1/CCT7/SNW1/NDC80/SMARCB1/HIRA/NBN/TP53/DYNC1LI1/CCT6A/CCT5/NIPBL/HNRNPU/CCT8/BUB1B/CCT3/MAD2L1/CCT2/PLK1/BUB1/FEN1/TAF7/AURKB/UBE2N/TCP1/MRE11/RPS6KA4/ANAPC1/HNRNPA2B1/SFPQ/SMG5/LMNA/BUB3/CDC20/CDK9/EXOSC10/RAD50/NABP2/NUMA1/CCT4/CDC23/MAP2K7/KDM1A/MAD1L1/CHEK1/IK/SMG1/SMG7/CDC27/HNRNPC/UPF1/RUVBL2	56
GO:0051236	establishment of RNA localization	43/624	196/18670	2.95997e-23	3.45446e-21	2.66214e-21	NUP155/CPSF3/DDX39A/SYMPK/SRSF1/CASC3/CPSF6/EIF4A3/POLR2D/UPF3B/HNRNPU/RANBP2/DDX19B/SLU7/CPSF2/DDX19A/U2AF2/KHDRBS1/MAGOHB/WDR33/SRSF7/SRRM1/NCBP2/HNRNPA2B1/UPF2/SFPQ/SMG5/CDC40/MAGOH/SRSF3/NCBP1/UPF3A/MVP/DDX39B/SEH1L/SMG1/ALYREF/SMG7/CKAP5/NXF1/RNPS1/RBM8A/UPF1	43
GO:0006611	protein export from nucleus	41/624	179/18670	5.50507e-23	6.24118e-21	4.80969e-21	NUP155/CPSF3/DDX39A/SYMPK/MDM2/SRSF1/CSE1L/CASC3/TP53/EIF4A3/POLR2D/UPF3B/RANBP2/DDX19B/SLU7/CPSF2/DDX19A/U2AF2/MAGOHB/WDR33/SRSF7/SRRM1/NCBP2/ANP32B/HNRNPA2B1/UPF2/SMG5/CDC40/MAGOH/SRSF3/NCBP1/DDX39B/SEH1L/RANGAP1/SMG1/ALYREF/SMG7/NXF1/RNPS1/RBM8A/UPF1	41
GO:0000819	sister chromatid segregation	42/624	189/18670	5.69204e-23	6.27389e-21	4.8349e-21	TRIP13/NCAPH/TUBG1/CCNB1/NDC80/HIRA/NUF2/DYNC1LI1/CENPC/NIPBL/HNRNPU/SMC2/BUB1B/KPNB1/MAD2L1/PLK1/BUB1/FEN1/AURKB/SMC1A/PPP2R1A/NCAPD2/MRE11/ANAPC1/SFPQ/SMC4/SMC3/NSL1/BUB3/KIF2C/CDC20/ZWINT/KIF4A/NUMA1/CDC23/SEH1L/MAD1L1/DSN1/IK/RACGAP1/CDC27/MIS12	42
GO:0000070	mitotic sister chromatid segregation	38/624	151/18670	5.87855e-23	6.30435e-21	4.85838e-21	TRIP13/NCAPH/TUBG1/CCNB1/NDC80/HIRA/NUF2/DYNC1LI1/CENPC/NIPBL/HNRNPU/SMC2/BUB1B/KPNB1/MAD2L1/PLK1/BUB1/AURKB/SMC1A/PPP2R1A/NCAPD2/ANAPC1/SMC4/NSL1/BUB3/KIF2C/CDC20/ZWINT/KIF4A/NUMA1/CDC23/SEH1L/MAD1L1/DSN1/IK/RACGAP1/CDC27/MIS12	38
GO:0051028	mRNA transport	38/624	152/18670	7.59707e-23	7.93294e-21	6.11343e-21	NUP155/CPSF3/DDX39A/SYMPK/SRSF1/CASC3/EIF4A3/POLR2D/UPF3B/RANBP2/DDX19B/SLU7/CPSF2/DDX19A/U2AF2/MAGOHB/WDR33/SRSF7/SRRM1/NCBP2/HNRNPA2B1/UPF2/SMG5/CDC40/MAGOH/SRSF3/NCBP1/UPF3A/MVP/DDX39B/SEH1L/SMG1/ALYREF/SMG7/NXF1/RNPS1/RBM8A/UPF1	38
GO:0015931	nucleobase-containing compound transport	46/624	241/18670	4.04408e-22	4.11459e-20	3.17087e-20	NUP155/CPSF3/DDX39A/SYMPK/SRSF1/CASC3/CPSF6/EIF4A3/POLR2D/UPF3B/SLC25A4/HNRNPU/RANBP2/DDX19B/SLU7/CPSF2/DDX19A/U2AF2/KHDRBS1/MAGOHB/WDR33/SRSF7/SRRM1/NCBP2/HNRNPA2B1/UPF2/SFPQ/SMG5/CDC40/MAGOH/SLC25A25/SRSF3/NCBP1/UPF3A/MVP/DDX39B/SEH1L/SMG1/ALYREF/SMG7/CKAP5/NXF1/RNPS1/SLC25A24/RBM8A/UPF1	46
GO:0072331	signal transduction by p53 class mediator	48/624	267/18670	7.24064e-22	7.18272e-20	5.53528e-20	RFC2/DDX5/MAPK14/MSH2/SNAI1/TAF4/RPA1/CCNB1/MDM2/SNW1/TAF12/NBN/TP53/MTA2/TAF10/CASP2/TAF7/AURKB/CNOT1/MRE11/TAF9B/TAF3/TAF11/TAF13/MDM4/PHLDA3/TAF5/HDAC1/HNRNPK/TAF2/RAD50/PCNA/RFC3/RBBP7/TAF9/NOP2/TBP/RFC4/CDK1/BCL2/KDM1A/CDKN1A/CHEK1/TAF6/TAF1/RFC5/HDAC2/TAF15	48
GO:0000956	nuclear-transcribed mRNA catabolic process	42/624	207/18670	2.35384e-21	2.27806e-19	1.75556e-19	EIF3E/DDX5/LSM7/CASC3/EIF4A3/POLR2D/UPF3B/RPS3/POLR2G/LSM3/RPL13/LSM1/PABPC1/MAGOHB/CNOT1/PPP2R1A/NCBP2/GSPT2/RPL22/THRAP3/UPF2/ETF1/SMG5/HBS1L/MAGOH/NCBP1/UPF3A/LSM2/EXOSC10/PYM1/RPL31/GSPT1/SMG1/LSM5/PPP2CA/LSM6/SMG7/RPLP0/RNPS1/RBM8A/LSM4/UPF1	42
GO:0051052	regulation of DNA metabolic process	60/624	429/18670	2.93427e-21	2.77218e-19	2.13635e-19	RFC2/STN1/MSH2/MSH6/RIF1/TRIM28/FUS/CCT7/ZRANB3/NBN/TP53/CCT6A/RPS3/CCT5/HNRNPU/CCT8/CCT3/CCT2/PRKDC/AURKB/UBE2N/TCP1/SMC1A/DBF4B/PPP2R1A/MRE11/SMCHD1/HSP90AA1/HNRNPA2B1/SMARCAD1/SMC3/SMG5/HSP90AB1/CDK9/NIBAN2/EXOSC10/ACTR2/RAD50/PCNA/RFC3/NABP2/PARP4/RFC4/CCT4/CDK1/DDX39B/DEK/MAP2K7/KDM1A/CDKN1A/CHEK1/SMG1/RFC5/PPP2CA/ALYREF/SMG7/KPNA2/HNRNPC/UPF1/WDR18	60
GO:1901796	regulation of signal transduction by p53 class mediator	39/624	180/18670	5.43278e-21	5.01332e-19	3.86346e-19	RFC2/DDX5/MAPK14/SNAI1/TAF4/RPA1/MDM2/TAF12/NBN/TP53/MTA2/TAF10/TAF7/AURKB/MRE11/TAF9B/TAF3/TAF11/TAF13/MDM4/TAF5/HDAC1/HNRNPK/TAF2/RAD50/RFC3/RBBP7/TAF9/NOP2/TBP/RFC4/BCL2/KDM1A/CHEK1/TAF6/TAF1/RFC5/HDAC2/TAF15	39
GO:0007059	chromosome segregation	51/624	321/18670	1.11633e-20	1.00673e-18	7.75822e-19	TRIP13/NCAPH/TUBG1/CCNB1/NDC80/HIRA/RAD18/NUF2/DYNC1LI1/CENPC/RPS3/SPC25/NIPBL/HNRNPU/SMC2/BUB1B/KPNB1/MAD2L1/PLK1/BUB1/FEN1/AURKB/SMC1A/PPP2R1A/NCAPD2/MRE11/KNL1/ANAPC1/DYNC1H1/SFPQ/SMC4/SMARCAD1/SMC3/NSL1/PMF1/BUB3/KIF2C/CDC20/ZWINT/KIF4A/ACTR2/NUMA1/CDC23/SEH1L/DDX3X/MAD1L1/DSN1/IK/RACGAP1/CDC27/MIS12	51
GO:0006353	DNA-templated transcription, termination	26/624	75/18670	5.50058e-20	4.85029e-18	3.73782e-18	SNRPD3/SETX/CPSF3/SYMPK/GTF2H4/SNRPF/SNRPG/POLR3K/CPSF2/CSTF3/POLR2L/WDR33/NCBP2/CPSF7/POLR1C/NCBP1/XRN2/POLR1E/SMN1/SMN2/TBP/SNRPE/SNRPB/POLR2H/POLR2E/POLR2A	26
GO:0098813	nuclear chromosome segregation	45/624	262/18670	9.54511e-20	8.2337e-18	6.34521e-18	TRIP13/NCAPH/TUBG1/CCNB1/NDC80/HIRA/NUF2/DYNC1LI1/CENPC/NIPBL/HNRNPU/SMC2/BUB1B/KPNB1/MAD2L1/PLK1/BUB1/FEN1/AURKB/SMC1A/PPP2R1A/NCAPD2/MRE11/KNL1/ANAPC1/DYNC1H1/SFPQ/SMC4/SMC3/NSL1/BUB3/KIF2C/CDC20/ZWINT/KIF4A/ACTR2/NUMA1/CDC23/SEH1L/MAD1L1/DSN1/IK/RACGAP1/CDC27/MIS12	45
GO:0043484	regulation of RNA splicing	32/624	135/18670	1.10307e-18	9.31276e-17	7.17678e-17	SETX/DDX5/PRPF19/FUS/SRSF1/SNW1/SF3B4/HNRNPU/U2AF2/KHDRBS1/SRSF7/THRAP3/HNRNPA2B1/HNRNPH1/PTBP1/RBMX/MAGOH/SRSF3/NCBP1/HNRNPK/AHNAK/DDX17/SMU1/RBM4/CWC22/RBM17/HNRNPLL/HNRNPF/RNPS1/RBM8A/SNRNP70/POLR2A	32
GO:0000245	spliceosomal complex assembly	26/624	84/18670	1.43368e-18	1.18517e-16	9.13341e-17	SF3A1/SF3A2/SETX/PRPF19/SNRPC/SRSF1/PRPF6/TXNL4A/SNRPG/LUC7L/SLU7/SNRPD1/GEMIN2/DDX23/USP39/SNRNP200/SF3B1/SNRPD2/RBMX/SF3A3/NCBP1/CRNKL1/SMN1/SMN2/DDX39B/SNRPE	26
GO:0050684	regulation of mRNA processing	32/624	137/18670	1.76771e-18	1.43149e-16	1.10316e-16	DDX5/PRPF19/SNRPA/CCNB1/SRSF1/SNW1/CPSF6/SF3B4/HNRNPU/U2AF2/KHDRBS1/SRSF7/NCBP2/CPSF7/THRAP3/HNRNPA2B1/PTBP1/CDC73/RBMX/MAGOH/CDK9/SRSF3/NCBP1/HNRNPK/DDX17/SMU1/RBM4/CWC22/RBM17/RNPS1/RBM8A/SNRNP70	32
GO:0000075	cell cycle checkpoint	39/624	216/18670	4.76849e-18	3.78428e-16	2.91631e-16	TRIP13/PRPF19/MAPK14/MSH2/SYF2/CCNB1/MDM2/NDC80/NBN/TP53/DYNC1LI1/BUB1B/MAD2L1/PLK1/BUB1/BCL2L1/CASP2/PRKDC/AURKB/INTS3/CNOT1/MRE11/INTS7/MDM4/BUB3/CDC5L/ORC1/CDC20/ZWINT/PCNA/NABP2/FZR1/CDK1/DDX39B/CDKN1A/MAD1L1/CHEK1/IK/NABP1	39
GO:0140014	mitotic nuclear division	43/624	264/18670	5.06299e-18	3.9392e-16	3.0357e-16	TRIP13/NCAPH/TUBG1/CCNB1/KIF11/NDC80/HIRA/ANLN/NUF2/DYNC1LI1/CENPC/NIPBL/HNRNPU/SMC2/BUB1B/KPNB1/MAD2L1/PLK1/BUB1/AURKB/SMC1A/PPP2R1A/NCAPD2/DRG1/ANAPC1/SMC4/SMC3/NSL1/BUB3/KIF2C/CDC20/ZWINT/KIF4A/NUMA1/CDC23/SEH1L/MAD1L1/CHEK1/DSN1/IK/RACGAP1/CDC27/MIS12	43
GO:0044839	cell cycle G2/M phase transition	43/624	266/18670	6.77308e-18	5.1614e-16	3.97758e-16	PSMC4/CEP41/SYF2/TUBA4A/TUBG1/CCNB1/PSMC1/PSMD11/PSMD3/NBN/TP53/PLK1/PSMD1/PSMD2/PSMC5/KHDRBS1/AURKB/DBF4B/PPP2R1A/MRE11/CUL1/HSP90AA1/TUBB/TUBB4B/PSMD12/DYNC1H1/ACTR1A/ORC1/TAF2/CENPJ/DNM2/FZR1/CDK1/PPP1CB/PAFAH1B1/CDKN1A/CHEK1/PSMC2/PSMD13/PSMC6/DCTN2/CKAP5/PSMC3	43
GO:0006261	DNA-dependent DNA replication	33/624	153/18670	6.89401e-18	5.1614e-16	3.97758e-16	RFC2/ORC6/ORC2/MSH6/RPA1/ORC3/POLD3/ZRANB3/NBN/POLA2/LRWD1/ORC5/FEN1/SMC1A/DBF4B/MRE11/PRIM1/BAZ1A/SMC3/ORC1/CDK9/POLA1/PCNA/RFC3/RFC4/POLD1/RFC5/ALYREF/ORC4/UPF1/WDR18/POLD2/PRIM2	33
GO:0031145	anaphase-promoting complex-dependent catabolic process	25/624	81/18670	7.14372e-18	5.24931e-16	4.04532e-16	PSMC4/CCNB1/PSMC1/PSMD11/PSMD3/BUB1B/MAD2L1/PLK1/PSMD1/PSMD2/PSMC5/AURKB/ANAPC1/PSMD12/CDC16/BUB3/CDC20/CDC23/FZR1/CDK1/PSMC2/PSMD13/PSMC6/CDC27/PSMC3	25
GO:0071897	DNA biosynthetic process	37/624	196/18670	7.47771e-18	5.39483e-16	4.15746e-16	RFC2/STN1/RPA1/CCT7/POLD3/POLA2/TP53/CCT6A/CCT5/HNRNPU/CCT8/CCT3/CCT2/AURKB/TCP1/MRE11/HSP90AA1/HNRNPA2B1/SMG5/HSP90AB1/NIBAN2/EXOSC10/RAD50/POLA1/PCNA/RFC3/PARP4/RFC4/CCT4/DDX39B/MAP2K7/CDKN1A/POLD1/RFC5/SMG7/HNRNPC/POLD2	37
GO:1901988	negative regulation of cell cycle phase transition	43/624	267/18670	7.82535e-18	5.54482e-16	4.27305e-16	PSMC4/TRIP13/SYF2/CCNB1/MDM2/PSMC1/NDC80/PSMD11/PSMD3/NBN/TP53/DYNC1LI1/BUB1B/MAD2L1/PLK1/BUB1/PSMD1/PSMD2/PSMC5/CASP2/PRKDC/AURKB/CNOT1/MRE11/CUL1/PSMD12/MDM4/CDC73/BUB3/ORC1/CDC20/PCNA/FZR1/CDK1/BCL2/CDKN1A/MAD1L1/CHEK1/PSMC2/IK/PSMD13/PSMC6/PSMC3	43
GO:0010948	negative regulation of cell cycle process	50/624	361/18670	1.07184e-17	7.4615e-16	5.75012e-16	PSMC4/TRIP13/MSH6/SYF2/CCNB1/MDM2/PSMC1/NDC80/PSMD11/PSMD3/NBN/TP53/DYNC1LI1/BUB1B/MAD2L1/PLK1/BUB1/PSMD1/PSMD2/PSMC5/CASP2/PRKDC/AURKB/CNOT1/SMC1A/MRE11/CUL1/PSMD12/SMC3/MDM4/CDC73/RNF2/BUB3/HSP90AB1/ORC1/CDC20/CDK9/PCNA/RBBP7/FZR1/CDK1/BCL2/CDKN1A/MAD1L1/CHEK1/PSMC2/IK/PSMD13/PSMC6/PSMC3	50
GO:2000278	regulation of DNA biosynthetic process	28/624	108/18670	1.28302e-17	8.77762e-16	6.76438e-16	RFC2/STN1/CCT7/TP53/CCT6A/CCT5/HNRNPU/CCT8/CCT3/CCT2/AURKB/TCP1/HSP90AA1/HNRNPA2B1/SMG5/HSP90AB1/NIBAN2/EXOSC10/RFC3/PARP4/RFC4/CCT4/DDX39B/MAP2K7/CDKN1A/RFC5/SMG7/HNRNPC	28
GO:0045930	negative regulation of mitotic cell cycle	48/624	338/18670	1.77552e-17	1.17436e-15	9.05006e-16	PSMC4/TRIP13/MSH2/SYF2/CCNB1/MDM2/PSMC1/NDC80/PSMD11/PSMD3/NBN/TP53/DYNC1LI1/BUB1B/MAD2L1/PLK1/BUB1/BCL2L1/PSMD1/PSMD2/PSMC5/CASP2/PRKDC/AURKB/INTS3/CNOT1/MRE11/CUL1/PSMD12/MDM4/CDC73/BUB3/ORC1/CDC20/ZWINT/PCNA/NABP2/CDK1/BCL2/CDKN1A/MAD1L1/CHEK1/PSMC2/IK/PSMD13/PSMC6/NABP1/PSMC3	48
GO:1901991	negative regulation of mitotic cell cycle phase transition	41/624	248/18670	1.77574e-17	1.17436e-15	9.05006e-16	PSMC4/TRIP13/SYF2/CCNB1/MDM2/PSMC1/NDC80/PSMD11/PSMD3/NBN/TP53/DYNC1LI1/BUB1B/MAD2L1/PLK1/BUB1/PSMD1/PSMD2/PSMC5/CASP2/PRKDC/AURKB/CNOT1/MRE11/CUL1/PSMD12/MDM4/CDC73/BUB3/ORC1/CDC20/PCNA/CDK1/BCL2/CDKN1A/MAD1L1/PSMC2/IK/PSMD13/PSMC6/PSMC3	41
GO:1902749	regulation of cell cycle G2/M phase transition	38/624	213/18670	1.96336e-17	1.27715e-15	9.8422e-16	PSMC4/CEP41/SYF2/TUBA4A/TUBG1/CCNB1/PSMC1/PSMD11/PSMD3/NBN/TP53/PLK1/PSMD1/PSMD2/PSMC5/AURKB/DBF4B/PPP2R1A/MRE11/CUL1/HSP90AA1/TUBB/TUBB4B/PSMD12/DYNC1H1/ACTR1A/ORC1/CENPJ/FZR1/CDK1/PAFAH1B1/CHEK1/PSMC2/PSMD13/PSMC6/DCTN2/CKAP5/PSMC3	38
GO:0000184	nuclear-transcribed mRNA catabolic process, nonsense-mediated decay	29/624	120/18670	2.67981e-17	1.71508e-15	1.3217e-15	EIF3E/CASC3/EIF4A3/UPF3B/RPS3/RPL13/PABPC1/MAGOHB/PPP2R1A/NCBP2/GSPT2/RPL22/UPF2/ETF1/SMG5/MAGOH/NCBP1/UPF3A/EXOSC10/PYM1/RPL31/GSPT1/SMG1/PPP2CA/SMG7/RPLP0/RNPS1/RBM8A/UPF1	29
GO:0000086	G2/M transition of mitotic cell cycle	40/624	247/18670	9.30695e-17	5.8619e-15	4.51741e-15	PSMC4/CEP41/SYF2/TUBA4A/TUBG1/CCNB1/PSMC1/PSMD11/PSMD3/NBN/PLK1/PSMD1/PSMD2/PSMC5/KHDRBS1/AURKB/DBF4B/PPP2R1A/MRE11/CUL1/HSP90AA1/TUBB/TUBB4B/PSMD12/DYNC1H1/ACTR1A/ORC1/TAF2/CENPJ/DNM2/CDK1/PPP1CB/PAFAH1B1/CDKN1A/PSMC2/PSMD13/PSMC6/DCTN2/CKAP5/PSMC3	40
GO:0006260	DNA replication	42/624	274/18670	1.20337e-16	7.46092e-15	5.74967e-15	RFC2/ORC6/STN1/ORC2/MSH6/RPA1/ORC3/POLD3/ZRANB3/NBN/POLA2/TP53/LRWD1/ORC5/FEN1/SMC1A/DBF4B/PPP2R1A/MRE11/PRIM1/BAZ1A/SMC3/ORC1/CDK9/RAD50/POLA1/PCNA/RFC3/RBBP7/RFC4/CDK1/CHEK1/NFIC/POLD1/RFC5/PPP2CA/ALYREF/ORC4/UPF1/WDR18/POLD2/PRIM2	42
GO:0010389	regulation of G2/M transition of mitotic cell cycle	35/624	196/18670	3.61288e-16	2.20552e-14	1.69966e-14	PSMC4/CEP41/SYF2/TUBA4A/TUBG1/CCNB1/PSMC1/PSMD11/PSMD3/NBN/PLK1/PSMD1/PSMD2/PSMC5/AURKB/DBF4B/PPP2R1A/MRE11/CUL1/HSP90AA1/TUBB/TUBB4B/PSMD12/DYNC1H1/ACTR1A/ORC1/CENPJ/CDK1/PAFAH1B1/PSMC2/PSMD13/PSMC6/DCTN2/CKAP5/PSMC3	35
GO:0007093	mitotic cell cycle checkpoint	32/624	165/18670	5.77992e-16	3.47496e-14	2.67794e-14	TRIP13/MSH2/SYF2/CCNB1/MDM2/NDC80/NBN/TP53/DYNC1LI1/BUB1B/MAD2L1/PLK1/BUB1/BCL2L1/CASP2/PRKDC/AURKB/INTS3/CNOT1/MRE11/MDM4/BUB3/ORC1/CDC20/ZWINT/PCNA/NABP2/CDK1/CDKN1A/MAD1L1/IK/NABP1	32
GO:0032201	telomere maintenance via semi-conservative replication	15/624	27/18670	7.37257e-16	4.36632e-14	3.36486e-14	RFC2/RPA1/POLD3/POLA2/FEN1/PRIM1/POLA1/PCNA/RFC3/RFC4/POLD1/RFC5/UPF1/POLD2/PRIM2	15
GO:0048024	regulation of mRNA splicing, via spliceosome	25/624	98/18670	1.08382e-15	6.32441e-14	4.87383e-14	DDX5/PRPF19/SRSF1/SNW1/SF3B4/HNRNPU/U2AF2/KHDRBS1/SRSF7/THRAP3/HNRNPA2B1/PTBP1/RBMX/MAGOH/SRSF3/NCBP1/HNRNPK/DDX17/SMU1/RBM4/CWC22/RBM17/RNPS1/RBM8A/SNRNP70	25
GO:0032204	regulation of telomere maintenance	23/624	81/18670	1.17485e-15	6.75621e-14	5.2066e-14	STN1/CCT7/NBN/CCT6A/CCT5/HNRNPU/CCT8/CCT3/CCT2/AURKB/TCP1/MRE11/HNRNPA2B1/SMG5/EXOSC10/RAD50/NABP2/CCT4/MAP2K7/SMG1/SMG7/HNRNPC/UPF1	23
GO:0006283	transcription-coupled nucleotide-excision repair	22/624	73/18670	1.21902e-15	6.91008e-14	5.32518e-14	RFC2/POLR2C/PRPF19/RPA1/GTF2H4/POLD3/POLR2D/POLR2J/POLR2G/POLR2L/COPS5/XAB2/PCNA/RFC3/POLR2B/RFC4/POLD1/RFC5/POLR2H/POLR2E/POLR2A/POLD2	22
GO:0031503	protein-containing complex localization	41/624	281/18670	1.63765e-15	9.15239e-14	7.05319e-14	NUP155/CPSF3/DDX39A/SYMPK/SRSF1/CASC3/EIF4A3/POLR2D/UPF3B/HNRNPU/RANBP2/DDX19B/SLU7/CPSF2/DDX19A/U2AF2/MAGOHB/WDR33/SRSF7/SRRM1/NCBP2/MIOS/HNRNPA2B1/UPF2/SFPQ/SMG5/CDC40/MAGOH/SRSF3/NCBP1/EXOC1/DNM2/DDX39B/SEH1L/SMG1/ALYREF/SMG7/NXF1/RNPS1/RBM8A/UPF1	41
GO:0000387	spliceosomal snRNP assembly	19/624	53/18670	2.84614e-15	1.54859e-13	1.1934e-13	SNRPD3/PRPF19/SNRPC/PRPF6/SNRPF/SNRPG/SNRPD1/GEMIN2/SART1/PRPF3/GEMIN4/PRPF31/SNRPD2/SMN1/SMN2/SNRPE/SNRPB/PRPF8/LSM4	19
GO:2001252	positive regulation of chromosome organization	32/624	174/18670	2.84896e-15	1.54859e-13	1.1934e-13	RIF1/TRIM28/CCNB1/CCT7/SNW1/SMARCB1/NBN/TP53/CCT6A/CCT5/NIPBL/HNRNPU/CCT8/CCT3/CCT2/FEN1/AURKB/UBE2N/TCP1/MRE11/RPS6KA4/HNRNPA2B1/SFPQ/LMNA/CDK9/RAD50/NABP2/NUMA1/CCT4/MAP2K7/KDM1A/RUVBL2	32
GO:0051983	regulation of chromosome segregation	25/624	103/18670	3.8417e-15	2.05998e-13	1.5875e-13	TRIP13/CCNB1/NDC80/RAD18/DYNC1LI1/NIPBL/HNRNPU/BUB1B/MAD2L1/PLK1/BUB1/FEN1/AURKB/ANAPC1/DYNC1H1/SFPQ/BUB3/KIF2C/CDC20/NUMA1/CDC23/MAD1L1/IK/RACGAP1/CDC27	25
GO:0050434	positive regulation of viral transcription	17/624	41/18670	4.69707e-15	2.48507e-13	1.91509e-13	POLR2C/SNW1/SMARCB1/POLR2D/POLR2J/POLR2G/POLR2L/NELFB/TAF11/GTF2B/CDK9/POLR2B/GTF2F1/SMARCA4/POLR2H/POLR2E/POLR2A	17
GO:0007004	telomere maintenance via telomerase	21/624	70/18670	6.03996e-15	3.1535e-13	2.43021e-13	STN1/RPA1/CCT7/CCT6A/CCT5/HNRNPU/CCT8/CCT3/CCT2/AURKB/TCP1/MRE11/HSP90AA1/SMG5/HSP90AB1/EXOSC10/RAD50/CCT4/MAP2K7/SMG7/HNRNPC	21
GO:0000280	nuclear division	49/624	407/18670	6.79566e-15	3.50197e-13	2.69876e-13	TRIP13/NCAPH/TUBG1/CCNB1/KIF11/NDC80/HIRA/ANLN/NUF2/DYNC1LI1/CENPC/NIPBL/HNRNPU/SMC2/BUB1B/KPNB1/MAD2L1/PLK1/BUB1/AURKB/KLHDC3/SMC1A/PPP2R1A/NCAPD2/MRE11/DRG1/ANAPC1/SMC4/SMC3/NSL1/BUB3/KIF2C/CDC20/ZWINT/KIF4A/ACTR2/RAD50/NUMA1/CDC23/FZR1/SEH1L/MAD1L1/CHEK1/DSN1/IK/PSMD13/RACGAP1/CDC27/MIS12	49
GO:0044786	cell cycle DNA replication	21/624	71/18670	8.31228e-15	4.22861e-13	3.25873e-13	RFC2/MSH6/RPA1/ORC3/POLD3/POLA2/FEN1/SMC1A/DBF4B/MRE11/PRIM1/SMC3/POLA1/PCNA/RFC3/RFC4/POLD1/RFC5/UPF1/POLD2/PRIM2	21
GO:0043044	ATP-dependent chromatin remodeling	23/624	88/18670	8.60167e-15	4.32043e-13	3.32949e-13	SMARCC1/SMARCB1/SMARCA2/SMARCC2/CENPC/MTA2/SMARCA5/RUVBL1/ARID1A/SMARCE1/KNL1/VPS72/ACTB/SMARCAD1/DMAP1/HDAC1/RBBP7/CHD8/SMARCA4/ACTL6A/HDAC2/HNRNPC/ANP32E	23
GO:0048524	positive regulation of viral process	25/624	107/18670	9.99798e-15	4.959e-13	3.8216e-13	POLR2C/TSG101/SNW1/SMARCB1/VPS37B/POLR2D/POLR2J/POLR2G/PPIH/PABPC1/POLR2L/NELFB/TAF11/SMC3/GTF2B/PKN2/CDK9/POLR2B/GTF2F1/DDX3X/SMARCA4/POLR2H/KPNA2/POLR2E/POLR2A	25
GO:0046782	regulation of viral transcription	20/624	64/18670	1.11154e-14	5.44517e-13	4.19626e-13	POLR2C/TARDBP/SNW1/SMARCB1/POLR2D/POLR2J/POLR2G/POLR2L/NELFB/TAF11/GTF2B/CDK9/HDAC1/POLR2B/GTF2F1/SMARCA4/POLR2H/POLR2E/POLR2A/PSMC3	20
GO:0010833	telomere maintenance via telomere lengthening	22/624	82/18670	1.82257e-14	8.7132e-13	6.71473e-13	STN1/RPA1/CCT7/CCT6A/CCT5/HNRNPU/CCT8/CCT3/CCT2/AURKB/TCP1/MRE11/HSP90AA1/HNRNPA2B1/SMG5/HSP90AB1/EXOSC10/RAD50/CCT4/MAP2K7/SMG7/HNRNPC	22
GO:0034502	protein localization to chromosome	22/624	82/18670	1.82257e-14	8.7132e-13	6.71473e-13	MSH2/RPA1/CCT7/NDC80/CCT6A/CCT5/NIPBL/CCT8/LRWD1/CCT3/CCT2/PLK1/AURKB/TCP1/KNL1/BUB3/NABP2/CCT4/CDK1/IK/RUVBL2/MIS12	22
GO:0043903	regulation of symbiosis, encompassing mutualism through parasitism	35/624	222/18670	1.86758e-14	8.82208e-13	6.79863e-13	POLR2C/DDX5/EXOC2/TARDBP/TSG101/TRIM28/SNW1/SMARCB1/VPS37B/POLR2D/POLR2J/POLR2G/PPIH/PABPC1/POLR2L/EXOC7/NELFB/TAF11/SMC3/DYNLT1/GTF2B/PKN2/CDK9/HDAC1/POLR2B/GTF2F1/BCL2/DDX3X/SMARCA4/ILF3/POLR2H/KPNA2/POLR2E/POLR2A/PSMC3	35
GO:0070897	transcription preinitiation complex assembly	17/624	44/18670	1.93688e-14	9.04182e-13	6.96798e-13	PSMC4/SMARCB1/TAF12/TP53/PSMC5/TAF7/TAF11/GTF2B/POLR1E/TBP/GTF2A2/PSMC2/SMARCA4/TAF6/PSMC6/TAF1/PSMC3	17
GO:0051054	positive regulation of DNA metabolic process	35/624	228/18670	4.25725e-14	1.96428e-12	1.51375e-12	RFC2/STN1/MSH2/RIF1/TRIM28/FUS/CCT7/NBN/CCT6A/RPS3/CCT5/CCT8/CCT3/CCT2/PRKDC/AURKB/UBE2N/TCP1/DBF4B/MRE11/SMCHD1/HSP90AA1/HNRNPA2B1/HSP90AB1/ACTR2/RAD50/PCNA/RFC3/NABP2/RFC4/CCT4/CDK1/DDX39B/MAP2K7/RFC5	35
GO:0051123	RNA polymerase II preinitiation complex assembly	14/624	28/18670	4.89648e-14	2.23325e-12	1.72103e-12	PSMC4/TAF12/TP53/PSMC5/TAF7/TAF11/GTF2B/TBP/GTF2A2/PSMC2/TAF6/PSMC6/TAF1/PSMC3	14
GO:0006278	RNA-dependent DNA biosynthetic process	21/624	77/18670	5.03005e-14	2.26809e-12	1.74788e-12	STN1/RPA1/CCT7/CCT6A/CCT5/HNRNPU/CCT8/CCT3/CCT2/AURKB/TCP1/MRE11/HSP90AA1/SMG5/HSP90AB1/EXOSC10/RAD50/CCT4/MAP2K7/SMG7/HNRNPC	21
GO:0048285	organelle fission	50/624	449/18670	7.82414e-14	3.48833e-12	2.68825e-12	TRIP13/NCAPH/TUBG1/CCNB1/KIF11/NDC80/HIRA/ANLN/NUF2/DYNC1LI1/CENPC/NIPBL/HNRNPU/SMC2/BUB1B/KPNB1/MAD2L1/PLK1/BUB1/AURKB/KLHDC3/SMC1A/PPP2R1A/NCAPD2/MRE11/DRG1/ANAPC1/SMC4/SMC3/NSL1/BUB3/KIF2C/CDC20/ZWINT/KIF4A/ACTR2/RAD50/NUMA1/CDC23/FZR1/SEH1L/MAD1L1/CHEK1/DSN1/IK/PSMD13/RACGAP1/CDC27/DNM1L/MIS12	50
GO:0050792	regulation of viral process	33/624	208/18670	8.78505e-14	3.87323e-12	2.98486e-12	POLR2C/DDX5/TARDBP/TSG101/TRIM28/SNW1/SMARCB1/VPS37B/POLR2D/POLR2J/POLR2G/PPIH/PABPC1/POLR2L/NELFB/TAF11/SMC3/DYNLT1/GTF2B/PKN2/CDK9/HDAC1/POLR2B/GTF2F1/BCL2/DDX3X/SMARCA4/ILF3/POLR2H/KPNA2/POLR2E/POLR2A/PSMC3	33
GO:0071824	protein-DNA complex subunit organization	39/624	288/18670	9.75314e-14	4.2528e-12	3.27737e-12	PSMC4/SMARCC1/RPA1/ORC3/GTF2H4/SMARCB1/HIRA/TAF12/SMARCC2/TP53/CENPC/SMARCA5/GTF2E1/PSMC5/TAF7/RUVBL1/ARID1A/SMARCE1/KNL1/ANP32B/VPS72/TAF11/CHD1L/GTF2B/DMAP1/POLR1E/RBBP7/TBP/HELLS/SMARCD1/GTF2A2/PSMC2/SMARCA4/TAF6/PSMC6/TAF1/ANP32E/PSMC3/MIS12	39
GO:0033045	regulation of sister chromatid segregation	21/624	80/18670	1.15726e-13	4.9913e-12	3.84649e-12	TRIP13/CCNB1/NDC80/DYNC1LI1/NIPBL/HNRNPU/BUB1B/MAD2L1/PLK1/BUB1/FEN1/AURKB/ANAPC1/SFPQ/BUB3/CDC20/NUMA1/CDC23/MAD1L1/IK/CDC27	21
GO:0006289	nucleotide-excision repair	24/624	109/18670	1.40501e-13	5.99472e-12	4.61977e-12	RFC2/POLR2C/PRPF19/RPA1/GTF2H4/POLD3/TP53/POLR2D/POLR2J/POLR2G/POLR2L/COPS5/XAB2/CHD1L/PCNA/RFC3/POLR2B/RFC4/POLD1/RFC5/POLR2H/POLR2E/POLR2A/POLD2	24
GO:0019080	viral gene expression	31/624	191/18670	2.67358e-13	1.12859e-11	8.69738e-12	POLR2C/NUP155/TARDBP/EIF3G/SNW1/SMARCB1/POLR2D/RPS3/RANBP2/POLR2J/POLR2G/RPL13/POLR2L/NELFB/RPL22/PTBP1/PCBP2/TAF11/GTF2B/CDK9/HDAC1/POLR2B/GTF2F1/SEH1L/RPL31/SMARCA4/POLR2H/RPLP0/POLR2E/POLR2A/PSMC3	31
GO:0006338	chromatin remodeling	30/624	182/18670	4.29376e-13	1.78219e-11	1.37342e-11	SMARCC1/SMARCB1/SMARCA2/SMARCC2/CENPC/MTA2/SMARCA5/RUVBL1/ARID1A/SMARCE1/SMCHD1/KNL1/VPS72/ACTB/SMARCAD1/BAZ1A/CHD1L/DMAP1/HDAC1/RBBP7/HELLS/SMARCD1/CHD8/CHEK1/SMARCA4/ACTL6A/HDAC2/HNRNPC/ANP32E/RUVBL2	30
GO:0007051	spindle organization	29/624	170/18670	4.31174e-13	1.78219e-11	1.37342e-11	MYH9/TUBB1/TUBG1/CCNB1/KIF11/INTS13/NDC80/TUBGCP3/NCOR1/NUF2/RPS3/SPC25/HNRNPU/KPNB1/PLK1/AURKB/SMC1A/PPP2R1A/DRG1/TUBB/DYNC1H1/SMC3/CDC20/KIF4A/NUMA1/RACGAP1/DCTN2/CKAP5/TUBGCP2	29
GO:0033047	regulation of mitotic sister chromatid segregation	19/624	68/18670	5.01452e-13	2.0513e-11	1.58081e-11	TRIP13/CCNB1/NDC80/DYNC1LI1/NIPBL/HNRNPU/BUB1B/MAD2L1/PLK1/BUB1/AURKB/ANAPC1/BUB3/CDC20/NUMA1/CDC23/MAD1L1/IK/CDC27	19
GO:0051170	import into nucleus	28/624	163/18670	9.19062e-13	3.72127e-11	2.86775e-11	SNRPD3/FERMT1/MAPK14/NUP155/TARDBP/TRIM28/IPO5/KPNA3/CSE1L/SNRPF/TP53/SNRPG/RANBP2/KPNB1/SNRPD1/GEMIN2/GEMIN4/SNRPD2/IPO9/LMNA/DMAP1/SMN1/SMN2/CDKN1A/NOLC1/SNRPE/SNRPB/KPNA2	28
GO:0032008	positive regulation of TOR signaling	15/624	40/18670	1.13954e-12	4.56738e-11	3.5198e-11	LAMTOR5/RHEB/RRAGB/LAMTOR1/WDR24/RPTOR/MIOS/LAMTOR4/LAMTOR2/RRAGD/RRAGC/RRAGA/SLC38A9/SEH1L/LAMTOR3	15
GO:1902850	microtubule cytoskeleton organization involved in mitosis	25/624	131/18670	1.34873e-12	5.33387e-11	4.11049e-11	TUBG1/CCNB1/KIF11/INTS13/NDC80/NUF2/SPC25/HNRNPU/KPNB1/MAD2L1/PLK1/AURKB/SMC1A/DRG1/DYNC1H1/SMC3/ARHGEF2/DYNLT1/ACTR1A/CDC20/KIF4A/NUMA1/PAFAH1B1/RACGAP1/DCTN2	25
GO:0006383	transcription by RNA polymerase III	17/624	55/18670	1.36702e-12	5.33387e-11	4.11049e-11	POLR3B/POLR3K/POLR3E/RPTOR/POLR2L/POLR3H/GTF3C2/MTOR/POLR1C/POLR3F/TBP/CRCP/POLR3D/POLR3G/CHD8/POLR2H/POLR2E	17
GO:1904872	regulation of telomerase RNA localization to Cajal body	11/624	18/18670	1.37111e-12	5.33387e-11	4.11049e-11	CCT7/CCT6A/CCT5/CCT8/CCT3/CCT2/TCP1/RUVBL1/EXOSC10/CCT4/RUVBL2	11
GO:0051304	chromosome separation	21/624	90/18670	1.42358e-12	5.48425e-11	4.22638e-11	TRIP13/NCAPH/CCNB1/NDC80/DYNC1LI1/BUB1B/MAD2L1/PLK1/BUB1/AURKB/PPP2R1A/NCAPD2/ANAPC1/SMARCAD1/BUB3/CDC20/NUMA1/CDC23/MAD1L1/IK/CDC27	21
GO:0006369	termination of RNA polymerase II transcription	14/624	35/18670	2.28021e-12	8.69987e-11	6.70445e-11	SNRPD3/SETX/CPSF3/SYMPK/SNRPF/SNRPG/CPSF2/CSTF3/WDR33/NCBP2/CPSF7/NCBP1/SNRPE/SNRPB	14
GO:0090670	RNA localization to Cajal body	11/624	19/18670	3.15843e-12	1.16043e-10	8.94273e-11	CCT7/CCT6A/CCT5/CCT8/CCT3/CCT2/TCP1/RUVBL1/EXOSC10/CCT4/RUVBL2	11
GO:0090671	telomerase RNA localization to Cajal body	11/624	19/18670	3.15843e-12	1.16043e-10	8.94273e-11	CCT7/CCT6A/CCT5/CCT8/CCT3/CCT2/TCP1/RUVBL1/EXOSC10/CCT4/RUVBL2	11
GO:0090672	telomerase RNA localization	11/624	19/18670	3.15843e-12	1.16043e-10	8.94273e-11	CCT7/CCT6A/CCT5/CCT8/CCT3/CCT2/TCP1/RUVBL1/EXOSC10/CCT4/RUVBL2	11
GO:0090685	RNA localization to nucleus	11/624	19/18670	3.15843e-12	1.16043e-10	8.94273e-11	CCT7/CCT6A/CCT5/CCT8/CCT3/CCT2/TCP1/RUVBL1/EXOSC10/CCT4/RUVBL2	11
GO:0016180	snRNA processing	14/624	36/18670	3.61761e-12	1.31694e-10	1.01489e-10	INTS6/INTS3/INTS5/INTS7/INTS6L/INTS10/INTS1/INTS14/INTS2/INTS12/INTS9/INTS8/INTS4/INTS11	14
GO:1904874	positive regulation of telomerase RNA localization to Cajal body	10/624	15/18670	4.18414e-12	1.50933e-10	1.16315e-10	CCT7/CCT6A/CCT5/CCT8/CCT3/CCT2/TCP1/RUVBL1/CCT4/RUVBL2	10
GO:1902750	negative regulation of cell cycle G2/M phase transition	22/624	105/18670	4.25356e-12	1.52055e-10	1.1718e-10	PSMC4/SYF2/PSMC1/PSMD11/PSMD3/NBN/PLK1/PSMD1/PSMD2/PSMC5/AURKB/MRE11/CUL1/PSMD12/ORC1/FZR1/CDK1/CHEK1/PSMC2/PSMD13/PSMC6/PSMC3	22
GO:2000573	positive regulation of DNA biosynthetic process	18/624	67/18670	4.32187e-12	1.53118e-10	1.17998e-10	RFC2/CCT7/CCT6A/CCT5/CCT8/CCT3/CCT2/AURKB/TCP1/HSP90AA1/HNRNPA2B1/HSP90AB1/RFC3/RFC4/CCT4/DDX39B/MAP2K7/RFC5	18
GO:0000380	alternative mRNA splicing, via spliceosome	19/624	76/18670	4.45668e-12	1.56497e-10	1.20602e-10	DDX5/SRSF1/HNRNPU/SLU7/KHDRBS1/SRSF7/THRAP3/PTBP1/SFPQ/RBMX/MAGOH/SRSF3/DDX17/SMU1/KDM1A/RBM4/RBM17/RNPS1/RBM8A	19
GO:0008334	histone mRNA metabolic process	12/624	25/18670	6.11491e-12	2.10991e-10	1.62598e-10	SNRPD3/CPSF3/SNRPF/SNRPG/CPSF2/LSM1/NCBP2/NCBP1/EXOSC10/SNRPE/SNRPB/UPF1	12
GO:0070199	establishment of protein localization to chromosome	12/624	25/18670	6.11491e-12	2.10991e-10	1.62598e-10	CCT7/CCT6A/CCT5/NIPBL/CCT8/LRWD1/CCT3/CCT2/TCP1/NABP2/CCT4/RUVBL2	12
GO:0033260	nuclear DNA replication	17/624	60/18670	6.63754e-12	2.25109e-10	1.73478e-10	RFC2/RPA1/ORC3/POLD3/POLA2/FEN1/DBF4B/PRIM1/POLA1/PCNA/RFC3/RFC4/POLD1/RFC5/UPF1/POLD2/PRIM2	17
GO:0051306	mitotic sister chromatid separation	17/624	60/18670	6.63754e-12	2.25109e-10	1.73478e-10	TRIP13/CCNB1/NDC80/DYNC1LI1/BUB1B/MAD2L1/PLK1/BUB1/AURKB/PPP2R1A/ANAPC1/BUB3/CDC20/CDC23/MAD1L1/IK/CDC27	17
GO:0019083	viral transcription	28/624	177/18670	7.31095e-12	2.45846e-10	1.89459e-10	POLR2C/NUP155/TARDBP/SNW1/SMARCB1/POLR2D/RPS3/RANBP2/POLR2J/POLR2G/RPL13/POLR2L/NELFB/RPL22/TAF11/GTF2B/CDK9/HDAC1/POLR2B/GTF2F1/SEH1L/RPL31/SMARCA4/POLR2H/RPLP0/POLR2E/POLR2A/PSMC3	28
GO:0008608	attachment of spindle microtubules to kinetochore	13/624	32/18670	1.11154e-11	3.70637e-10	2.85627e-10	CCNB1/NDC80/NUF2/CENPC/HNRNPU/AURKB/KNL1/BUB3/KIF2C/SEH1L/MAD1L1/RACGAP1/MIS12	13
GO:1904356	regulation of telomere maintenance via telomere lengthening	17/624	62/18670	1.19128e-11	3.90662e-10	3.0106e-10	STN1/CCT7/CCT6A/CCT5/HNRNPU/CCT8/CCT3/CCT2/AURKB/TCP1/HNRNPA2B1/SMG5/EXOSC10/CCT4/MAP2K7/SMG7/HNRNPC	17
GO:1905818	regulation of chromosome separation	17/624	62/18670	1.19128e-11	3.90662e-10	3.0106e-10	TRIP13/CCNB1/NDC80/DYNC1LI1/BUB1B/MAD2L1/PLK1/BUB1/AURKB/ANAPC1/BUB3/CDC20/NUMA1/CDC23/MAD1L1/IK/CDC27	17
GO:0034504	protein localization to nucleus	34/624	262/18670	1.29296e-11	4.15891e-10	3.20502e-10	FERMT1/MAPK14/NUP155/TARDBP/TRIM28/CCT7/MDM2/INTS13/IPO5/KPNA3/CSE1L/TP53/CCT6A/CCT5/HNRNPU/RANBP2/CCT8/KPNB1/CCT3/CCT2/PLK1/TCP1/TAF3/IPO9/LMNA/DMAP1/TAF8/CCT4/CDK1/CDKN1A/NOLC1/RANGAP1/PLRG1/KPNA2	34
GO:0007091	metaphase/anaphase transition of mitotic cell cycle	16/624	54/18670	1.29966e-11	4.15891e-10	3.20502e-10	TRIP13/CCNB1/NDC80/DYNC1LI1/BUB1B/MAD2L1/PLK1/BUB1/AURKB/ANAPC1/BUB3/CDC20/CDC23/MAD1L1/IK/CDC27	16
GO:0032210	regulation of telomere maintenance via telomerase	16/624	54/18670	1.29966e-11	4.15891e-10	3.20502e-10	STN1/CCT7/CCT6A/CCT5/HNRNPU/CCT8/CCT3/CCT2/AURKB/TCP1/SMG5/EXOSC10/CCT4/MAP2K7/SMG7/HNRNPC	16
GO:0006354	DNA-templated transcription, elongation	22/624	112/18670	1.65646e-11	5.25826e-10	4.05222e-10	POLR2C/GTF2H4/POLR2D/HNRNPU/POLR2J/POLR2G/POLR2L/NCBP2/NELFB/CDC73/POLR1C/CDK9/NCBP1/POLR1E/POLR2B/TBP/GTF2F1/DDX39B/POLR2H/ALYREF/POLR2E/POLR2A	22
GO:0006370	7-methylguanosine mRNA capping	13/624	33/18670	1.77839e-11	5.60051e-10	4.31597e-10	POLR2C/GTF2H4/POLR2D/POLR2J/POLR2G/POLR2L/NCBP2/NCBP1/POLR2B/GTF2F1/POLR2H/POLR2E/POLR2A	13
GO:0060249	anatomical structure homeostasis	45/624	437/18670	2.13697e-11	6.67677e-10	5.14538e-10	RFC2/STN1/RIF1/HSPB1/RPA1/CCT7/POLD3/NBN/POLA2/CCT6A/CCT5/HNRNPU/CCT8/CCT3/CCT2/FEN1/PRKDC/AURKB/TCP1/MRE11/HSP90AA1/PFKM/HNRNPA2B1/ACTB/PRIM1/SMG5/HSP90AB1/EXOSC10/RAD50/POLA1/PCNA/RFC3/NABP2/RFC4/CCT4/MAP2K7/BCL2/SMG1/POLD1/RFC5/SMG7/HNRNPC/UPF1/POLD2/PRIM2	45
GO:0044784	metaphase/anaphase transition of cell cycle	16/624	56/18670	2.41137e-11	7.47526e-10	5.76072e-10	TRIP13/CCNB1/NDC80/DYNC1LI1/BUB1B/MAD2L1/PLK1/BUB1/AURKB/ANAPC1/BUB3/CDC20/CDC23/MAD1L1/IK/CDC27	16
GO:0061013	regulation of mRNA catabolic process	29/624	199/18670	2.46573e-11	7.58452e-10	5.84492e-10	PSMC4/MAPK14/SLC11A1/TARDBP/HSPB1/PSMC1/PSMD11/PSMD3/HNRNPU/POLR2G/PSMD1/PSMD2/PSMC5/PABPC1/ROCK2/CNOT1/THRAP3/PSMD12/MTOR/ELAVL1/PSMC2/PSMD13/PSMC6/ANP32A/HSPA8/VIM/HNRNPC/UPF1/PSMC3	29
GO:0007094	mitotic spindle assembly checkpoint	13/624	34/18670	2.79194e-11	8.20624e-10	6.32405e-10	TRIP13/CCNB1/NDC80/DYNC1LI1/BUB1B/MAD2L1/PLK1/BUB1/AURKB/BUB3/CDC20/MAD1L1/IK	13
GO:0009452	7-methylguanosine RNA capping	13/624	34/18670	2.79194e-11	8.20624e-10	6.32405e-10	POLR2C/GTF2H4/POLR2D/POLR2J/POLR2G/POLR2L/NCBP2/NCBP1/POLR2B/GTF2F1/POLR2H/POLR2E/POLR2A	13
GO:0031577	spindle checkpoint	13/624	34/18670	2.79194e-11	8.20624e-10	6.32405e-10	TRIP13/CCNB1/NDC80/DYNC1LI1/BUB1B/MAD2L1/PLK1/BUB1/AURKB/BUB3/CDC20/MAD1L1/IK	13
GO:0036260	RNA capping	13/624	34/18670	2.79194e-11	8.20624e-10	6.32405e-10	POLR2C/GTF2H4/POLR2D/POLR2J/POLR2G/POLR2L/NCBP2/NCBP1/POLR2B/GTF2F1/POLR2H/POLR2E/POLR2A	13
GO:0071173	spindle assembly checkpoint	13/624	34/18670	2.79194e-11	8.20624e-10	6.32405e-10	TRIP13/CCNB1/NDC80/DYNC1LI1/BUB1B/MAD2L1/PLK1/BUB1/AURKB/BUB3/CDC20/MAD1L1/IK	13
GO:0071174	mitotic spindle checkpoint	13/624	34/18670	2.79194e-11	8.20624e-10	6.32405e-10	TRIP13/CCNB1/NDC80/DYNC1LI1/BUB1B/MAD2L1/PLK1/BUB1/AURKB/BUB3/CDC20/MAD1L1/IK	13
GO:0010965	regulation of mitotic sister chromatid separation	16/624	57/18670	3.24983e-11	9.48187e-10	7.30709e-10	TRIP13/CCNB1/NDC80/DYNC1LI1/BUB1B/MAD2L1/PLK1/BUB1/AURKB/ANAPC1/BUB3/CDC20/CDC23/MAD1L1/IK/CDC27	16
GO:0043488	regulation of mRNA stability	27/624	177/18670	4.12809e-11	1.19564e-09	9.21407e-10	PSMC4/MAPK14/SLC11A1/TARDBP/HSPB1/PSMC1/PSMD11/PSMD3/HNRNPU/PSMD1/PSMD2/PSMC5/PABPC1/ROCK2/THRAP3/PSMD12/MTOR/ELAVL1/PSMC2/PSMD13/PSMC6/ANP32A/HSPA8/VIM/HNRNPC/UPF1/PSMC3	27
GO:0097193	intrinsic apoptotic signaling pathway	35/624	289/18670	4.62566e-11	1.33004e-09	1.02498e-09	DDX5/MSH2/MSH6/SNAI1/TRAP1/HSPB1/MDM2/SNW1/NBN/TP53/NONO/TNFRSF10B/RPS3/BCL2L1/CASP3/CASP2/PRKDC/BID/CUL1/CASP9/GSDME/TAF9B/SFPQ/ARHGEF2/PHLDA3/HDAC1/HNRNPK/DNAJA1/TAF9/BCL2/DDX3X/KDM1A/CDKN1A/BCLAF1/DNM1L	35
GO:1903405	protein localization to nuclear body	8/624	10/18670	6.3206e-11	1.77873e-09	1.37076e-09	CCT7/CCT6A/CCT5/CCT8/CCT3/CCT2/TCP1/CCT4	8
GO:1904851	positive regulation of establishment of protein localization to telomere	8/624	10/18670	6.3206e-11	1.77873e-09	1.37076e-09	CCT7/CCT6A/CCT5/CCT8/CCT3/CCT2/TCP1/CCT4	8
GO:1904867	protein localization to Cajal body	8/624	10/18670	6.3206e-11	1.77873e-09	1.37076e-09	CCT7/CCT6A/CCT5/CCT8/CCT3/CCT2/TCP1/CCT4	8
GO:0032206	positive regulation of telomere maintenance	15/624	51/18670	6.42262e-11	1.79471e-09	1.38308e-09	CCT7/NBN/CCT6A/CCT5/CCT8/CCT3/CCT2/AURKB/TCP1/MRE11/HNRNPA2B1/RAD50/NABP2/CCT4/MAP2K7	15
GO:0045841	negative regulation of mitotic metaphase/anaphase transition	13/624	36/18670	6.5369e-11	1.81387e-09	1.39784e-09	TRIP13/CCNB1/NDC80/DYNC1LI1/BUB1B/MAD2L1/PLK1/BUB1/AURKB/BUB3/CDC20/MAD1L1/IK	13
GO:0042770	signal transduction in response to DNA damage	23/624	133/18670	8.74007e-11	2.40837e-09	1.85599e-09	DDX5/PRPF19/MAPK14/SNAI1/CCNB1/MDM2/NBN/TP53/WNT1/PLK1/CASP2/PRKDC/BID/CNOT1/CASP9/MDM4/CDC5L/PCNA/FZR1/CDK1/KDM1A/CDKN1A/CHEK1	23
GO:0043487	regulation of RNA stability	27/624	183/18670	9.04145e-11	2.47424e-09	1.90674e-09	PSMC4/MAPK14/SLC11A1/TARDBP/HSPB1/PSMC1/PSMD11/PSMD3/HNRNPU/PSMD1/PSMD2/PSMC5/PABPC1/ROCK2/THRAP3/PSMD12/MTOR/ELAVL1/PSMC2/PSMD13/PSMC6/ANP32A/HSPA8/VIM/HNRNPC/UPF1/PSMC3	27
GO:0006270	DNA replication initiation	13/624	37/18670	9.77208e-11	2.6378e-09	2.03279e-09	ORC6/ORC2/ORC3/NBN/POLA2/LRWD1/ORC5/PRIM1/ORC1/POLA1/ORC4/WDR18/PRIM2	13
GO:1902100	negative regulation of metaphase/anaphase transition of cell cycle	13/624	37/18670	9.77208e-11	2.6378e-09	2.03279e-09	TRIP13/CCNB1/NDC80/DYNC1LI1/BUB1B/MAD2L1/PLK1/BUB1/AURKB/BUB3/CDC20/MAD1L1/IK	13
GO:0010972	negative regulation of G2/M transition of mitotic cell cycle	19/624	93/18670	1.97014e-10	5.28212e-09	4.0706e-09	PSMC4/SYF2/PSMC1/PSMD11/PSMD3/NBN/PSMD1/PSMD2/PSMC5/AURKB/MRE11/CUL1/PSMD12/ORC1/CDK1/PSMC2/PSMD13/PSMC6/PSMC3	19
GO:2000816	negative regulation of mitotic sister chromatid separation	13/624	39/18670	2.09497e-10	5.57908e-09	4.29946e-09	TRIP13/CCNB1/NDC80/DYNC1LI1/BUB1B/MAD2L1/PLK1/BUB1/AURKB/BUB3/CDC20/MAD1L1/IK	13
GO:0007088	regulation of mitotic nuclear division	25/624	164/18670	2.21612e-10	5.86237e-09	4.51777e-09	TRIP13/CCNB1/KIF11/NDC80/ANLN/DYNC1LI1/NIPBL/HNRNPU/BUB1B/MAD2L1/PLK1/BUB1/AURKB/SMC1A/DRG1/ANAPC1/SMC3/BUB3/CDC20/NUMA1/CDC23/MAD1L1/CHEK1/IK/CDC27	25
GO:0070203	regulation of establishment of protein localization to telomere	8/624	11/18670	2.2496e-10	5.91153e-09	4.55565e-09	CCT7/CCT6A/CCT5/CCT8/CCT3/CCT2/TCP1/CCT4	8
GO:0006310	DNA recombination	34/624	292/18670	2.55562e-10	6.67152e-09	5.14133e-09	TRIP13/SETX/MSH2/MSH6/RIF1/FUS/RPA1/ZRANB3/NBN/NONO/NIPBL/FEN1/PRKDC/KLHDC3/UBE2N/RUVBL1/MRE11/SMCHD1/MORF4L1/SFPQ/SMARCAD1/SUPV3L1/UCHL5/ACTR2/RAD50/NABP2/HSPD1/KDM1A/CHEK1/ACTL6A/NABP1/ALYREF/KPNA2/RUVBL2	34
GO:0000381	regulation of alternative mRNA splicing, via spliceosome	16/624	65/18670	2.83697e-10	7.35758e-09	5.67004e-09	DDX5/SRSF1/HNRNPU/KHDRBS1/SRSF7/THRAP3/PTBP1/RBMX/MAGOH/SRSF3/DDX17/SMU1/RBM4/RBM17/RNPS1/RBM8A	16
GO:0007052	mitotic spindle organization	20/624	106/18670	2.96283e-10	7.63409e-09	5.88313e-09	TUBG1/CCNB1/KIF11/INTS13/NDC80/NUF2/SPC25/HNRNPU/KPNB1/PLK1/AURKB/SMC1A/DRG1/DYNC1H1/SMC3/CDC20/KIF4A/NUMA1/RACGAP1/DCTN2	20
GO:1905819	negative regulation of chromosome separation	13/624	40/18670	3.00957e-10	7.70449e-09	5.93738e-09	TRIP13/CCNB1/NDC80/DYNC1LI1/BUB1B/MAD2L1/PLK1/BUB1/AURKB/BUB3/CDC20/MAD1L1/IK	13
GO:0071103	DNA conformation change	36/624	327/18670	3.65035e-10	9.285e-09	7.15538e-09	RFC2/SETX/NCAPH/RPA1/CCNB1/GTF2H4/HIRA/ZRANB3/RAD18/NBN/TP53/CENPC/NIPBL/SMARCA5/SMC2/RUVBL1/NCAPD2/MRE11/SMCHD1/KNL1/ANP32B/HNRNPA2B1/SMC4/SMARCAD1/SUPV3L1/CHD1L/RAD50/RFC3/RBBP7/RFC4/HELLS/CDK1/DDX3X/CHD8/RFC5/RUVBL2	36
GO:0032392	DNA geometric change	21/624	119/18670	3.91307e-10	9.88984e-09	7.6215e-09	RFC2/SETX/RPA1/GTF2H4/ZRANB3/RAD18/NBN/TP53/RUVBL1/MRE11/HNRNPA2B1/SMARCAD1/SUPV3L1/CHD1L/RAD50/RFC3/RFC4/DDX3X/CHD8/RFC5/RUVBL2	21
GO:0070200	establishment of protein localization to telomere	9/624	16/18670	4.56031e-10	1.14527e-08	8.82592e-09	CCT7/CCT6A/CCT5/CCT8/CCT3/CCT2/TCP1/NABP2/CCT4	9
GO:0032481	positive regulation of type I interferon production	17/624	77/18670	4.95361e-10	1.23622e-08	9.5268e-09	POLR3B/POLR3K/POLR3E/PRKDC/POLR2L/MRE11/POLR3H/POLR1C/POLR3F/HSPD1/CRCP/POLR3D/POLR3G/DDX3X/POLR2H/DDX41/POLR2E	17
GO:0033048	negative regulation of mitotic sister chromatid segregation	13/624	42/18670	6.00132e-10	1.48833e-08	1.14696e-08	TRIP13/CCNB1/NDC80/DYNC1LI1/BUB1B/MAD2L1/PLK1/BUB1/AURKB/BUB3/CDC20/MAD1L1/IK	13
GO:0070202	regulation of establishment of protein localization to chromosome	8/624	12/18670	6.55098e-10	1.59474e-08	1.22897e-08	CCT7/CCT6A/CCT5/CCT8/CCT3/CCT2/TCP1/CCT4	8
GO:1904816	positive regulation of protein localization to chromosome, telomeric region	8/624	12/18670	6.55098e-10	1.59474e-08	1.22897e-08	CCT7/CCT6A/CCT5/CCT8/CCT3/CCT2/TCP1/CCT4	8
GO:1990173	protein localization to nucleoplasm	8/624	12/18670	6.55098e-10	1.59474e-08	1.22897e-08	CCT7/CCT6A/CCT5/CCT8/CCT3/CCT2/TCP1/CCT4	8
GO:1903312	negative regulation of mRNA metabolic process	17/624	79/18670	7.5841e-10	1.83498e-08	1.41411e-08	MAPK14/SLC11A1/TARDBP/HNRNPU/U2AF2/PABPC1/SRSF7/THRAP3/HNRNPA2B1/PTBP1/MTOR/RBMX/CDK9/HNRNPK/ELAVL1/HNRNPC/RNPS1	17
GO:0030071	regulation of mitotic metaphase/anaphase transition	14/624	51/18670	7.74898e-10	1.86351e-08	1.4361e-08	TRIP13/CCNB1/NDC80/DYNC1LI1/BUB1B/MAD2L1/PLK1/BUB1/AURKB/BUB3/CDC20/CDC23/MAD1L1/IK	14
GO:0043902	positive regulation of multi-organism process	26/624	188/18670	8.52888e-10	2.0265e-08	1.5617e-08	POLR2C/TSG101/SNW1/SMARCB1/VPS37B/POLR2D/POLR2J/POLR2G/PPIH/PABPC1/POLR2L/NELFB/TAF11/SMC3/GTF2B/PKN2/CDK9/POLR2B/GTF2F1/DDX3X/SMARCA4/POLR2H/HDAC2/KPNA2/POLR2E/POLR2A	26
GO:0051783	regulation of nuclear division	26/624	188/18670	8.52888e-10	2.0265e-08	1.5617e-08	TRIP13/CCNB1/KIF11/NDC80/ANLN/DYNC1LI1/NIPBL/HNRNPU/BUB1B/MAD2L1/PLK1/BUB1/AURKB/SMC1A/DRG1/ANAPC1/SMC3/BUB3/CDC20/NUMA1/CDC23/FZR1/MAD1L1/CHEK1/IK/CDC27	26
GO:0043900	regulation of multi-organism process	40/624	405/18670	9.91664e-10	2.34222e-08	1.805e-08	POLR2C/DDX5/EXOC2/TARDBP/TSG101/TRIM28/INTS13/SNW1/SMARCB1/VPS37B/POLR2D/POLR2J/POLR2G/PPIH/PABPC1/POLR2L/PPP2R1A/EXOC7/NELFB/PCBP2/TAF11/SMC3/DYNLT1/GTF2B/PKN2/CDK9/HDAC1/POLR2B/CARD8/GTF2F1/BCL2/DDX3X/SMARCA4/ILF3/POLR2H/HDAC2/KPNA2/POLR2E/POLR2A/PSMC3	40
GO:0045839	negative regulation of mitotic nuclear division	14/624	52/18670	1.02815e-09	2.41402e-08	1.86033e-08	TRIP13/CCNB1/NDC80/DYNC1LI1/BUB1B/MAD2L1/PLK1/BUB1/AURKB/BUB3/CDC20/MAD1L1/CHEK1/IK	14
GO:0033046	negative regulation of sister chromatid segregation	13/624	44/18670	1.14804e-09	2.67967e-08	2.06506e-08	TRIP13/CCNB1/NDC80/DYNC1LI1/BUB1B/MAD2L1/PLK1/BUB1/AURKB/BUB3/CDC20/MAD1L1/IK	13
GO:0065004	protein-DNA complex assembly	30/624	248/18670	1.17413e-09	2.72454e-08	2.09963e-08	PSMC4/RPA1/ORC3/GTF2H4/SMARCB1/HIRA/TAF12/TP53/CENPC/SMARCA5/PSMC5/TAF7/RUVBL1/KNL1/ANP32B/TAF11/CHD1L/GTF2B/POLR1E/RBBP7/TBP/HELLS/GTF2A2/PSMC2/SMARCA4/TAF6/PSMC6/TAF1/PSMC3/MIS12	30
GO:0051321	meiotic cell cycle	30/624	249/18670	1.29372e-09	2.98458e-08	2.30003e-08	TRIP13/MYH9/MSH6/NCAPH/TUBG1/RPA1/TUBGCP3/NBN/NUF2/CENPC/SMC2/BUB1B/PLK1/BUB1/KLHDC3/SMC1A/PPP2R1A/NCAPD2/MRE11/SMC4/SMC3/BUB3/CDC20/ACTR2/RAD50/NUMA1/FZR1/PSMD13/PPP2CA/TUBGCP2	30
GO:1902099	regulation of metaphase/anaphase transition of cell cycle	14/624	53/18670	1.35475e-09	3.10731e-08	2.39461e-08	TRIP13/CCNB1/NDC80/DYNC1LI1/BUB1B/MAD2L1/PLK1/BUB1/AURKB/BUB3/CDC20/CDC23/MAD1L1/IK	14
GO:0051985	negative regulation of chromosome segregation	13/624	45/18670	1.56552e-09	3.57012e-08	2.75127e-08	TRIP13/CCNB1/NDC80/DYNC1LI1/BUB1B/MAD2L1/PLK1/BUB1/AURKB/BUB3/CDC20/MAD1L1/IK	13
GO:0051315	attachment of mitotic spindle microtubules to kinetochore	8/624	13/18670	1.65335e-09	3.74884e-08	2.889e-08	NDC80/NUF2/CENPC/HNRNPU/KIF2C/SEH1L/MAD1L1/MIS12	8
GO:0007050	cell cycle arrest	29/624	237/18670	1.70146e-09	3.83602e-08	2.95619e-08	MSH2/TSG101/CCNB1/LAMTOR5/MDM2/RHEB/RRAGB/NBN/TP53/LAMTOR1/RPTOR/CASP2/CNOT1/LAMTOR4/MTOR/MDM4/LAMTOR2/RRAGD/HSP90AB1/RRAGC/CDK9/PCNA/RRAGA/CDK1/ILK/SLC38A9/CDKN1A/LAMTOR3/EIF4G2	29
GO:0006368	transcription elongation from RNA polymerase II promoter	17/624	84/18670	2.07525e-09	4.65231e-08	3.58525e-08	POLR2C/GTF2H4/POLR2D/HNRNPU/POLR2J/POLR2G/POLR2L/NCBP2/NELFB/CDC73/CDK9/NCBP1/POLR2B/GTF2F1/POLR2H/POLR2E/POLR2A	17
GO:0031570	DNA integrity checkpoint	23/624	157/18670	2.59044e-09	5.77463e-08	4.45016e-08	PRPF19/MAPK14/MSH2/SYF2/CCNB1/MDM2/NBN/TP53/PLK1/CASP2/PRKDC/CNOT1/MRE11/INTS7/MDM4/CDC5L/ORC1/PCNA/FZR1/CDK1/DDX39B/CDKN1A/CHEK1	23
GO:0051225	spindle assembly	19/624	108/18670	2.83112e-09	6.27591e-08	4.83646e-08	TUBB1/KIF11/TUBGCP3/NCOR1/RPS3/HNRNPU/KPNB1/PLK1/AURKB/SMC1A/DRG1/TUBB/DYNC1H1/SMC3/CDC20/KIF4A/NUMA1/RACGAP1/TUBGCP2	19
GO:0000077	DNA damage checkpoint	22/624	145/18670	2.93954e-09	6.48006e-08	4.99378e-08	PRPF19/MAPK14/MSH2/SYF2/CCNB1/MDM2/NBN/TP53/PLK1/CASP2/PRKDC/CNOT1/MRE11/INTS7/MDM4/CDC5L/PCNA/FZR1/CDK1/DDX39B/CDKN1A/CHEK1	22
GO:0042769	DNA damage response, detection of DNA damage	12/624	39/18670	2.99379e-09	6.52713e-08	5.03006e-08	RFC2/RPA1/POLD3/RAD18/RPS3/PCNA/DNAJA1/RFC3/RFC4/POLD1/RFC5/POLD2	12
GO:1901998	toxin transport	12/624	39/18670	2.99379e-09	6.52713e-08	5.03006e-08	CCT7/TRIP4/CCT5/CCT8/CCT3/CCT2/TCP1/ARID1A/HSPA5/COPB2/DNAJA1/CCT4	12
GO:2001020	regulation of response to DNA damage stimulus	27/624	214/18670	3.17335e-09	6.8808e-08	5.30261e-08	DDX5/RIF1/SNAI1/TRIM28/FUS/MDM2/TP53/RPS3/BCL2L1/PRKDC/UBE2N/BID/SMCHD1/CASP9/TAF9B/CDK9/HNRNPK/ACTR2/PCNA/TAF9/DDX39B/DEK/BCL2/KDM1A/CHEK1/SMG1/BCLAF1	27
GO:2001251	negative regulation of chromosome organization	22/624	146/18670	3.35447e-09	7.23398e-08	5.57479e-08	TRIP13/STN1/CCNB1/NDC80/SMARCB1/NBN/DYNC1LI1/HNRNPU/BUB1B/MAD2L1/PLK1/BUB1/TAF7/AURKB/BUB3/CDC20/EXOSC10/RAD50/KDM1A/MAD1L1/IK/HNRNPC	22
GO:1904814	regulation of protein localization to chromosome, telomeric region	8/624	14/18670	3.74481e-09	8.0321e-08	6.18985e-08	CCT7/CCT6A/CCT5/CCT8/CCT3/CCT2/TCP1/CCT4	8
GO:0032508	DNA duplex unwinding	19/624	110/18670	3.89409e-09	8.30739e-08	6.40199e-08	RFC2/SETX/RPA1/GTF2H4/ZRANB3/RAD18/NBN/RUVBL1/MRE11/SMARCAD1/SUPV3L1/CHD1L/RAD50/RFC3/RFC4/DDX3X/CHD8/RFC5/RUVBL2	19
GO:0002478	antigen processing and presentation of exogenous peptide antigen	24/624	175/18670	4.51336e-09	9.57702e-08	7.38042e-08	PSMC4/DYNC1LI2/KIF11/PSMC1/PSMD11/CAPZA1/PSMD3/DYNC1LI1/PSMD1/PSMD2/PSMC5/PSMD12/DYNC1H1/AP1B1/ACTR1A/KIF2C/KIF4A/DNM2/PSMC2/PSMD13/PSMC6/RACGAP1/DCTN2/PSMC3	24
GO:0048002	antigen processing and presentation of peptide antigen	25/624	189/18670	4.58848e-09	9.68461e-08	7.46334e-08	PSMC4/SLC11A1/DYNC1LI2/KIF11/PSMC1/PSMD11/CAPZA1/PSMD3/DYNC1LI1/PSMD1/PSMD2/PSMC5/PSMD12/DYNC1H1/AP1B1/ACTR1A/KIF2C/KIF4A/DNM2/PSMC2/PSMD13/PSMC6/RACGAP1/DCTN2/PSMC3	25
GO:0000082	G1/S transition of mitotic cell cycle	31/624	279/18670	4.96507e-09	1.0424e-07	8.03315e-08	ORC6/ORC2/RPA1/CCNB1/ORC3/MDM2/POLA2/TP53/ORC5/TAF10/RPTOR/CASP2/PRKDC/KHDRBS1/BID/CNOT1/CUL1/PRIM1/MDM4/CDC73/ORC1/POLA1/PCNA/CDK1/BCL2/DDX3X/CDKN1A/GSPT1/PLRG1/ORC4/PRIM2	31
GO:0044843	cell cycle G1/S phase transition	32/624	298/18670	6.49158e-09	1.35572e-07	1.04477e-07	ORC6/ORC2/RPA1/CCNB1/ORC3/MDM2/POLA2/TP53/ORC5/TAF10/RPTOR/CASP2/PRKDC/KHDRBS1/BID/CNOT1/CUL1/PRIM1/MDM4/CDC73/ORC1/POLA1/PCNA/CDK1/BCL2/DDX3X/CDKN1A/GSPT1/TAF1/PLRG1/ORC4/PRIM2	32
GO:0006413	translational initiation	25/624	193/18670	7.08353e-09	1.47159e-07	1.13407e-07	EIF3E/HSPB1/EIF2S3/EIF3G/POLR2D/RPS3/EIF5B/EIF4A1/POLR2G/RPL13/RPS6KB2/PABPC1/KHDRBS1/PPP1CA/NCBP2/RPL22/COPS5/MTOR/EIF3I/NCBP1/DDX3X/RPL31/RBM4/EIF4G2/RPLP0	25
GO:0033120	positive regulation of RNA splicing	11/624	34/18670	7.56662e-09	1.56377e-07	1.2051e-07	SETX/PRPF19/SNW1/SF3B4/U2AF2/THRAP3/RBMX/NCBP1/HNRNPLL/SNRNP70/POLR2A	11
GO:0051784	negative regulation of nuclear division	14/624	60/18670	7.87614e-09	1.6193e-07	1.2479e-07	TRIP13/CCNB1/NDC80/DYNC1LI1/BUB1B/MAD2L1/PLK1/BUB1/AURKB/BUB3/CDC20/MAD1L1/CHEK1/IK	14
GO:0022616	DNA strand elongation	10/624	27/18670	8.17129e-09	1.66275e-07	1.28138e-07	POLD3/NBN/FEN1/MRE11/RAD50/POLA1/PCNA/RFC3/RFC4/POLD2	10
GO:2000144	positive regulation of DNA-templated transcription, initiation	10/624	27/18670	8.17129e-09	1.66275e-07	1.28138e-07	PSMC4/SETX/TP53/PSMC5/GTF2B/PSMC2/PSMC6/TAF1/BCLAF1/PSMC3	10
GO:0016569	covalent chromatin modification	42/624	474/18670	9.65881e-09	1.94842e-07	1.50153e-07	RIF1/TRIM28/BRD8/CCNB1/SNW1/RCOR1/SMARCB1/TAF12/RBBP5/TP53/MTA2/NIPBL/TAF10/YEATS2/TAF7/AURKB/UBE2N/RUVBL1/MORF4L1/RPS6KA4/TAF9B/SFPQ/SMARCAD1/BAZ1A/CDC73/RNF2/LMNA/TAF5/GTF2B/DMAP1/CDK9/HDAC1/TAF9/HELLS/CDK1/KDM1A/CHEK1/ACTL6A/TBL1XR1/TAF1/HDAC2/RUVBL2	42
GO:0008630	intrinsic apoptotic signaling pathway in response to DNA damage	18/624	104/18670	9.67335e-09	1.94842e-07	1.50153e-07	MSH2/MSH6/SNAI1/SNW1/TP53/RPS3/BCL2L1/CASP2/PRKDC/BID/CASP9/TAF9B/PHLDA3/HNRNPK/TAF9/BCL2/KDM1A/CDKN1A	18
GO:0019884	antigen processing and presentation of exogenous antigen	24/624	182/18670	9.93085e-09	1.99018e-07	1.53371e-07	PSMC4/DYNC1LI2/KIF11/PSMC1/PSMD11/CAPZA1/PSMD3/DYNC1LI1/PSMD1/PSMD2/PSMC5/PSMD12/DYNC1H1/AP1B1/ACTR1A/KIF2C/KIF4A/DNM2/PSMC2/PSMD13/PSMC6/RACGAP1/DCTN2/PSMC3	24
GO:0034198	cellular response to amino acid starvation	12/624	43/18670	1.03887e-08	2.07147e-07	1.59636e-07	RRAGB/WDR24/GCN1/MIOS/FAS/MTOR/RRAGD/RRAGC/RRAGA/SEH1L/DEPDC5/CDKN1A	12
GO:0006301	postreplication repair	13/624	52/18670	1.09801e-08	2.17846e-07	1.67881e-07	RFC2/MSH2/RPA1/POLD3/RAD18/UBE2N/WDR33/PCNA/RFC3/RFC4/POLD1/RFC5/POLD2	13
GO:0072401	signal transduction involved in DNA integrity checkpoint	15/624	73/18670	1.48234e-08	2.91184e-07	2.24398e-07	PRPF19/CCNB1/MDM2/TP53/PLK1/CASP2/PRKDC/CNOT1/MDM4/CDC5L/PCNA/FZR1/CDK1/CDKN1A/CHEK1	15
GO:0072422	signal transduction involved in DNA damage checkpoint	15/624	73/18670	1.48234e-08	2.91184e-07	2.24398e-07	PRPF19/CCNB1/MDM2/TP53/PLK1/CASP2/PRKDC/CNOT1/MDM4/CDC5L/PCNA/FZR1/CDK1/CDKN1A/CHEK1	15
GO:0045815	positive regulation of gene expression, epigenetic	14/624	63/18670	1.5476e-08	3.02507e-07	2.33123e-07	SMARCA5/ARID1A/POLR2L/SF3B1/DDX21/ACTB/POLR1C/POLR1E/TBP/SMARCD1/DEK/CHEK1/POLR2H/POLR2E	14
GO:0034248	regulation of cellular amide metabolic process	42/624	483/18670	1.66341e-08	3.23549e-07	2.4934e-07	EIF3E/TRAP1/HSPB1/EIF2S3/CASC3/EIF4A3/POLR2D/UPF3B/RPS3/EIF5B/GCN1/POLR2G/RPS6KB2/CASP3/PABPC1/KHDRBS1/ROCK2/CNOT1/PPP1CA/NCBP2/EEF1A1/RPL22/ETF1/MTOR/NIBAN1/MAGOH/NOTCH4/NCBP1/UPF3A/PICALM/DDX39B/DDX3X/ELAVL1/NOLC1/PYM1/RBM4/ILF3/EIF4G2/VIM/RBM8A/UPF1/SNRNP70	42
GO:0006275	regulation of DNA replication	18/624	108/18670	1.79135e-08	3.4554e-07	2.66287e-07	RFC2/STN1/MSH6/ZRANB3/NBN/TP53/SMC1A/DBF4B/PPP2R1A/MRE11/SMC3/PCNA/RFC3/RFC4/CDK1/RFC5/PPP2CA/WDR18	18
GO:0072395	signal transduction involved in cell cycle checkpoint	15/624	74/18670	1.80259e-08	3.4554e-07	2.66287e-07	PRPF19/CCNB1/MDM2/TP53/PLK1/CASP2/PRKDC/CNOT1/MDM4/CDC5L/PCNA/FZR1/CDK1/CDKN1A/CHEK1	15
GO:1900182	positive regulation of protein localization to nucleus	15/624	74/18670	1.80259e-08	3.4554e-07	2.66287e-07	MAPK14/TARDBP/TRIM28/CCT7/IPO5/CCT6A/CCT5/CCT8/CCT3/CCT2/PLK1/TCP1/DMAP1/CCT4/CDK1	15
GO:0006296	nucleotide-excision repair, DNA incision, 5'-to lesion	11/624	37/18670	2.06388e-08	3.89974e-07	3.00529e-07	RFC2/RPA1/GTF2H4/POLD3/CHD1L/PCNA/RFC3/RFC4/POLD1/RFC5/POLD2	11
GO:1904358	positive regulation of telomere maintenance via telomere lengthening	11/624	37/18670	2.06388e-08	3.89974e-07	3.00529e-07	CCT7/CCT6A/CCT5/CCT8/CCT3/CCT2/AURKB/TCP1/HNRNPA2B1/CCT4/MAP2K7	11
GO:2000142	regulation of DNA-templated transcription, initiation	11/624	37/18670	2.06388e-08	3.89974e-07	3.00529e-07	PSMC4/SETX/TP53/PSMC5/TAF7/GTF2B/PSMC2/PSMC6/TAF1/BCLAF1/PSMC3	11
GO:1990928	response to amino acid starvation	12/624	46/18670	2.40423e-08	4.52133e-07	3.48431e-07	RRAGB/WDR24/GCN1/MIOS/FAS/MTOR/RRAGD/RRAGC/RRAGA/SEH1L/DEPDC5/CDKN1A	12
GO:0016570	histone modification	40/624	454/18670	2.56404e-08	4.79912e-07	3.69838e-07	RIF1/BRD8/CCNB1/SNW1/RCOR1/SMARCB1/TAF12/RBBP5/TP53/MTA2/NIPBL/TAF10/YEATS2/TAF7/AURKB/UBE2N/RUVBL1/MORF4L1/RPS6KA4/TAF9B/SFPQ/SMARCAD1/BAZ1A/CDC73/RNF2/LMNA/TAF5/GTF2B/DMAP1/CDK9/HDAC1/TAF9/CDK1/KDM1A/CHEK1/ACTL6A/TBL1XR1/TAF1/HDAC2/RUVBL2	40
GO:0006297	nucleotide-excision repair, DNA gap filling	9/624	23/18670	2.64e-08	4.91809e-07	3.79007e-07	RFC2/RPA1/POLD3/PCNA/RFC3/RFC4/POLD1/RFC5/POLD2	9
GO:2001242	regulation of intrinsic apoptotic signaling pathway	22/624	165/18670	3.34001e-08	6.19307e-07	4.77262e-07	SNAI1/TRAP1/HSPB1/MDM2/TP53/NONO/RPS3/BCL2L1/BID/GSDME/TAF9B/SFPQ/ARHGEF2/HDAC1/HNRNPK/DNAJA1/TAF9/BCL2/DDX3X/KDM1A/BCLAF1/DNM1L	22
GO:0051310	metaphase plate congression	13/624	57/18670	3.63058e-08	6.70054e-07	5.16369e-07	CCNB1/NDC80/NUF2/CENPC/HNRNPU/KPNB1/DYNC1H1/KIF2C/NUMA1/CDC23/SEH1L/MAD1L1/MIS12	13
GO:0006417	regulation of translation	38/624	424/18670	3.677e-08	6.75478e-07	5.20549e-07	EIF3E/TRAP1/HSPB1/EIF2S3/CASC3/EIF4A3/POLR2D/UPF3B/RPS3/EIF5B/GCN1/POLR2G/RPS6KB2/PABPC1/KHDRBS1/ROCK2/CNOT1/PPP1CA/NCBP2/RPL22/ETF1/MTOR/NIBAN1/MAGOH/NOTCH4/NCBP1/UPF3A/DDX39B/DDX3X/ELAVL1/NOLC1/PYM1/RBM4/ILF3/EIF4G2/VIM/RBM8A/UPF1	38
GO:0050685	positive regulation of mRNA processing	10/624	31/18670	3.80639e-08	6.9114e-07	5.32619e-07	PRPF19/CCNB1/SNW1/SF3B4/NCBP2/THRAP3/CDC73/RBMX/NCBP1/SNRNP70	10
GO:0033683	nucleotide-excision repair, DNA incision	11/624	39/18670	3.80697e-08	6.9114e-07	5.32619e-07	RFC2/RPA1/GTF2H4/POLD3/CHD1L/PCNA/RFC3/RFC4/POLD1/RFC5/POLD2	11
GO:1903313	positive regulation of mRNA metabolic process	15/624	78/18670	3.81451e-08	6.9114e-07	5.32619e-07	PRPF19/CCNB1/SNW1/SF3B4/POLR2G/PABPC1/ROCK2/CNOT1/NCBP2/THRAP3/CDC73/RBMX/NCBP1/UPF1/SNRNP70	15
GO:0051653	spindle localization	12/624	48/18670	4.0493e-08	7.30346e-07	5.62833e-07	MYH9/NDC80/KPNB1/MAD2L1/PLK1/DYNC1H1/ARHGEF2/DYNLT1/ACTR1A/ACTR2/NUMA1/PAFAH1B1	12
GO:0019882	antigen processing and presentation	26/624	226/18670	4.26511e-08	7.64251e-07	5.88961e-07	PSMC4/SLC11A1/DYNC1LI2/KIF11/PSMC1/PSMD11/CAPZA1/PSMD3/DYNC1LI1/RAB3C/PSMD1/PSMD2/PSMC5/PSMD12/DYNC1H1/AP1B1/ACTR1A/KIF2C/KIF4A/DNM2/PSMC2/PSMD13/PSMC6/RACGAP1/DCTN2/PSMC3	26
GO:0008543	fibroblast growth factor receptor signaling pathway	18/624	114/18670	4.2758e-08	7.64251e-07	5.88961e-07	POLR2C/SETX/IQGAP1/POLR2D/POLR2J/POLR2G/POLR2L/NCBP2/HNRNPH1/PTBP1/TIAL1/NCBP1/POLR2B/GTF2F1/HNRNPF/POLR2H/POLR2E/POLR2A	18
GO:0071230	cellular response to amino acid stimulus	14/624	68/18670	4.37251e-08	7.78032e-07	5.99582e-07	LAMTOR5/IPO5/RRAGB/LAMTOR1/BCL2L1/RPTOR/LAMTOR4/MTOR/LAMTOR2/RRAGD/RRAGC/RRAGA/SLC38A9/LAMTOR3	14
GO:1903829	positive regulation of cellular protein localization	32/624	324/18670	4.8152e-08	8.52978e-07	6.57338e-07	MAPK14/TARDBP/TSG101/TRIM28/CCT7/MDM2/IPO5/NDC80/IQGAP1/TP53/CCT6A/CCT5/NIPBL/CCT8/CCT3/CCT2/PLK1/TCP1/ROCK2/BID/ANP32B/SPTBN1/CASP8/UBL5/HSP90AB1/DMAP1/SAR1A/VPS28/NUMA1/CCT4/CDK1/BCL2	32
GO:0009411	response to UV	20/624	141/18670	4.92394e-08	8.68365e-07	6.69196e-07	MSH2/MSH6/MDM2/POLD3/ZRANB3/RAD18/TP53/FEN1/CASP3/AURKB/CASP9/PCNA/MAP2K7/BCL2/KDM1A/CDKN1A/CHEK1/POLD1/TAF1/RUVBL2	20
GO:1900180	regulation of protein localization to nucleus	18/624	116/18670	5.63844e-08	9.89971e-07	7.6291e-07	FERMT1/MAPK14/TARDBP/TRIM28/CCT7/IPO5/CCT6A/CCT5/CCT8/CCT3/CCT2/PLK1/TCP1/LMNA/DMAP1/CCT4/CDK1/NOLC1	18
GO:0019827	stem cell population maintenance	21/624	157/18670	6.46924e-08	1.13083e-06	8.71465e-07	POLR2C/MED28/RIF1/POLR2D/NIPBL/POLR2J/POLR2G/LSM1/ARID1A/CNOT1/SMC1A/POLR2L/VPS72/SMC3/CDC73/MED12/POLR2B/ELAVL1/POLR2H/POLR2E/POLR2A	21
GO:0098727	maintenance of cell number	21/624	159/18670	8.07584e-08	1.40548e-06	1.08312e-06	POLR2C/MED28/RIF1/POLR2D/NIPBL/POLR2J/POLR2G/LSM1/ARID1A/CNOT1/SMC1A/POLR2L/VPS72/SMC3/CDC73/MED12/POLR2B/ELAVL1/POLR2H/POLR2E/POLR2A	21
GO:0043161	proteasome-mediated ubiquitin-dependent protein catabolic process	37/624	419/18670	8.14913e-08	1.41204e-06	1.08817e-06	PSMC4/PPP2CB/SMARCC1/CCNB1/MDM2/PSMC1/PSMD11/PSMD3/BUB1B/MAD2L1/HSP90B1/PLK1/PSMD1/PSMD2/PSMC5/AURKB/HSPA5/CUL1/ANAPC1/PSMD12/PCBP2/CDC16/UCHL5/BUB3/HSP90AB1/CDC20/TAF9/CDC23/FZR1/CDK1/PSMC2/PSMD13/PSMC6/TBL1XR1/TAF1/CDC27/PSMC3	37
GO:0031647	regulation of protein stability	29/624	284/18670	1.00417e-07	1.73241e-06	1.33506e-06	TARDBP/HIP1R/CCT7/MDM2/TP53/CCT6A/CCT5/CCT8/CCT3/CCT2/PLK1/CASP3/PRKDC/TCP1/HSP90AA1/TAF9B/MDM4/CDC73/LMNA/HSP90AB1/SUGT1/TAF9/HSPD1/CCT4/BCL2/CDKN1A/TAF1/CDKN2AIP/HSPA8	29
GO:0032212	positive regulation of telomere maintenance via telomerase	10/624	34/18670	1.02783e-07	1.76555e-06	1.3606e-06	CCT7/CCT6A/CCT5/CCT8/CCT3/CCT2/AURKB/TCP1/CCT4/MAP2K7	10
GO:2001233	regulation of apoptotic signaling pathway	36/624	406/18670	1.10339e-07	1.88719e-06	1.45434e-06	TNFRSF10A/TNFSF10/SNAI1/TRAP1/HSPB1/HIP1R/MDM2/TP53/NONO/TNFRSF10B/RPS3/BCL2L1/CTNNA1/PPP2R1B/CFLAR/CASP2/PAK2/BID/PPP2R1A/PPP1CA/GSDME/TAF9B/FAS/SFPQ/CASP8/ARHGEF2/LMNA/HDAC1/HNRNPK/DNAJA1/TAF9/BCL2/DDX3X/KDM1A/BCLAF1/DNM1L	36
GO:0044766	multi-organism transport	14/624	73/18670	1.12458e-07	1.90699e-06	1.4696e-06	NUP155/TSG101/KPNA3/VPS37B/RANBP2/KPNB1/TCP1/MVB12A/DYNLT1/VPS28/DDX39B/SEH1L/ALYREF/KPNA2	14
GO:1902579	multi-organism localization	14/624	73/18670	1.12458e-07	1.90699e-06	1.4696e-06	NUP155/TSG101/KPNA3/VPS37B/RANBP2/KPNB1/TCP1/MVB12A/DYNLT1/VPS28/DDX39B/SEH1L/ALYREF/KPNA2	14
GO:0051293	establishment of spindle localization	11/624	43/18670	1.15686e-07	1.95337e-06	1.50534e-06	MYH9/NDC80/KPNB1/MAD2L1/PLK1/DYNC1H1/ARHGEF2/DYNLT1/ACTR1A/NUMA1/PAFAH1B1	11
GO:0060261	positive regulation of transcription initiation from RNA polymerase II promoter	8/624	20/18670	1.31452e-07	2.21018e-06	1.70325e-06	PSMC4/TP53/PSMC5/GTF2B/PSMC2/PSMC6/TAF1/PSMC3	8
GO:0006378	mRNA polyadenylation	11/624	44/18670	1.4963e-07	2.49467e-06	1.92249e-06	CPSF3/SNRPA/SYMPK/CPSF6/CPSF2/PABPC1/CSTF3/WDR33/CPSF7/CDC73/CDK9	11
GO:0007080	mitotic metaphase plate congression	11/624	44/18670	1.4963e-07	2.49467e-06	1.92249e-06	CCNB1/NDC80/NUF2/CENPC/HNRNPU/KPNB1/KIF2C/CDC23/SEH1L/MAD1L1/MIS12	11
GO:0051303	establishment of chromosome localization	14/624	75/18670	1.60346e-07	2.66214e-06	2.05155e-06	CCNB1/NDC80/NUF2/CENPC/HNRNPU/KPNB1/DYNC1H1/KIF2C/ACTR2/NUMA1/CDC23/SEH1L/MAD1L1/MIS12	14
GO:0090329	regulation of DNA-dependent DNA replication	12/624	54/18670	1.6596e-07	2.74387e-06	2.11454e-06	RFC2/MSH6/ZRANB3/NBN/SMC1A/DBF4B/MRE11/SMC3/RFC3/RFC4/RFC5/WDR18	12
GO:0010639	negative regulation of organelle organization	35/624	395/18670	1.68777e-07	2.77887e-06	2.1415e-06	TRIP13/STN1/HIP1R/CCNB1/NDC80/SMARCB1/CAPZA1/CAPG/NBN/TP53/DYNC1LI1/HNRNPU/BUB1B/MAD2L1/PLK1/BUB1/BCL2L1/TAF7/AURKB/SPTBN1/ARHGEF2/LMNA/BUB3/CDC20/SPTAN1/EXOSC10/RAD50/DNM2/KDM1A/MAD1L1/CHEK1/IK/DNM1L/TWF1/HNRNPC	35
GO:0031929	TOR signaling	18/624	125/18670	1.81764e-07	2.98032e-06	2.29675e-06	LAMTOR5/RHEB/RRAGB/LAMTOR1/WDR24/RPTOR/RPS6KB2/MIOS/LAMTOR4/MTOR/LAMTOR2/RRAGD/RRAGC/RRAGA/SLC38A9/SEH1L/DEPDC5/LAMTOR3	18
GO:0051817	modification of morphology or physiology of other organism involved in symbiotic interaction	17/624	112/18670	1.82943e-07	2.98732e-06	2.30214e-06	TUSC2/TARDBP/SNW1/KPNA3/SMARCB1/KPNB1/BCL2L1/CASP8/TAF11/SMC3/GTF2B/HDAC1/SUGT1/RRAGA/SMARCA4/KPNA2/PSMC3	17
GO:0050000	chromosome localization	14/624	76/18670	1.90594e-07	3.09819e-06	2.38758e-06	CCNB1/NDC80/NUF2/CENPC/HNRNPU/KPNB1/DYNC1H1/KIF2C/ACTR2/NUMA1/CDC23/SEH1L/MAD1L1/MIS12	14
GO:0060260	regulation of transcription initiation from RNA polymerase II promoter	9/624	28/18670	1.92075e-07	3.09819e-06	2.38758e-06	PSMC4/TP53/PSMC5/TAF7/GTF2B/PSMC2/PSMC6/TAF1/PSMC3	9
GO:0070198	protein localization to chromosome, telomeric region	9/624	28/18670	1.92075e-07	3.09819e-06	2.38758e-06	CCT7/CCT6A/CCT5/CCT8/CCT3/CCT2/TCP1/NABP2/CCT4	9
GO:0034250	positive regulation of cellular amide metabolic process	20/624	153/18670	1.94837e-07	3.13001e-06	2.4121e-06	EIF3E/EIF2S3/EIF4A3/POLR2D/UPF3B/POLR2G/RPS6KB2/CASP3/PABPC1/KHDRBS1/ROCK2/MTOR/NIBAN1/UPF3A/PICALM/DDX39B/DDX3X/ELAVL1/PYM1/VIM	20
GO:0032479	regulation of type I interferon production	18/624	126/18670	2.05568e-07	3.28909e-06	2.5347e-06	POLR3B/POLR3K/POLR3E/PRKDC/POLR2L/MRE11/POLR3H/PCBP2/POLR1C/POLR3F/HSPD1/CRCP/POLR3D/POLR3G/DDX3X/POLR2H/DDX41/POLR2E	18
GO:0043620	regulation of DNA-templated transcription in response to stress	18/624	127/18670	2.32186e-07	3.70006e-06	2.85141e-06	PSMC4/PSMC1/PSMD11/PSMD3/TP53/GCN1/PSMD1/PSMD2/PSMC5/HSPA5/PSMD12/CHEK1/PSMC2/PSMD13/PSMC6/TAF1/BCLAF1/PSMC3	18
GO:0043631	RNA polyadenylation	11/624	46/18670	2.44933e-07	3.88758e-06	2.99592e-06	CPSF3/SNRPA/SYMPK/CPSF6/CPSF2/PABPC1/CSTF3/WDR33/CPSF7/CDC73/CDK9	11
GO:0045292	mRNA cis splicing, via spliceosome	12/624	56/18670	2.54158e-07	4.01793e-06	3.09637e-06	SNRPC/SRSF1/SART1/DDX23/SNRNP200/SRSF7/NCBP2/SRSF3/NCBP1/WBP4/RBM4/CWC15	12
GO:0032606	type I interferon production	18/624	128/18670	2.61914e-07	4.1241e-06	3.17819e-06	POLR3B/POLR3K/POLR3E/PRKDC/POLR2L/MRE11/POLR3H/PCBP2/POLR1C/POLR3F/HSPD1/CRCP/POLR3D/POLR3G/DDX3X/POLR2H/DDX41/POLR2E	18
GO:0006302	double-strand break repair	26/624	248/18670	2.74912e-07	4.31166e-06	3.32273e-06	TRIP13/SETX/PRPF19/MSH2/RIF1/FUS/RPA1/NBN/TP53/NIPBL/FEN1/PRKDC/UBE2N/MRE11/SMCHD1/MORF4L1/SFPQ/SMARCAD1/ACTR2/RAD50/POLA1/NABP2/DEK/KDM1A/CHEK1/NABP1	26
GO:0044344	cellular response to fibroblast growth factor stimulus	19/624	143/18670	3.03439e-07	4.74034e-06	3.65309e-06	POLR2C/SETX/IQGAP1/POLR2D/POLR2J/POLR2G/POLR2L/NCBP2/HNRNPH1/PTBP1/TIAL1/CDC5L/NCBP1/POLR2B/GTF2F1/HNRNPF/POLR2H/POLR2E/POLR2A	19
GO:0006446	regulation of translational initiation	14/624	79/18670	3.1462e-07	4.89574e-06	3.77285e-06	EIF3E/HSPB1/POLR2D/EIF5B/POLR2G/RPS6KB2/KHDRBS1/PPP1CA/NCBP2/MTOR/NCBP1/DDX3X/RBM4/EIF4G2	14
GO:0045787	positive regulation of cell cycle	34/624	389/18670	3.49333e-07	5.41467e-06	4.17275e-06	CCNB1/MDM2/NDC80/TP53/DYNC1LI1/NIPBL/HNRNPU/MAD2L1/FEN1/RPTOR/CASP2/AURKB/ROCK2/CNOT1/DBF4B/DYNC1H1/SFPQ/MDM4/CDC73/PKN2/HSP90AB1/CDK9/DYNLT3/PCNA/CENPJ/NUMA1/CDK1/DDX39B/PAFAH1B1/DDX3X/CDKN1A/CHEK1/RACGAP1/PLRG1	34
GO:0034472	snRNA 3'-end processing	9/624	30/18670	3.7474e-07	5.78587e-06	4.45882e-06	INTS6/INTS5/INTS7/INTS6L/INTS1/INTS14/INTS2/INTS12/INTS8	9
GO:0043628	ncRNA 3'-end processing	11/624	48/18670	3.90391e-07	6.00415e-06	4.62703e-06	POLR3K/INTS6/INTS5/INTS7/INTS6L/EXOSC10/INTS1/INTS14/INTS2/INTS12/INTS8	11
GO:0032006	regulation of TOR signaling	16/624	105/18670	3.96686e-07	6.07741e-06	4.68349e-06	LAMTOR5/RHEB/RRAGB/LAMTOR1/WDR24/RPTOR/MIOS/LAMTOR4/LAMTOR2/RRAGD/RRAGC/RRAGA/SLC38A9/SEH1L/DEPDC5/LAMTOR3	16
GO:0045899	positive regulation of RNA polymerase II transcriptional preinitiation complex assembly	6/624	11/18670	5.44894e-07	8.31593e-06	6.40858e-06	PSMC4/TP53/PSMC5/PSMC2/PSMC6/PSMC3	6
GO:0043618	regulation of transcription from RNA polymerase II promoter in response to stress	17/624	121/18670	5.69023e-07	8.63609e-06	6.6553e-06	PSMC4/PSMC1/PSMD11/PSMD3/TP53/GCN1/PSMD1/PSMD2/PSMC5/HSPA5/PSMD12/CHEK1/PSMC2/PSMD13/PSMC6/TAF1/PSMC3	17
GO:0097711	ciliary basal body-plasma membrane docking	15/624	95/18670	5.70226e-07	8.63609e-06	6.6553e-06	CEP41/TUBA4A/TUBG1/PLK1/PPP2R1A/HSP90AA1/TUBB/TUBB4B/DYNC1H1/ACTR1A/CENPJ/CDK1/PAFAH1B1/DCTN2/CKAP5	15
GO:0007163	establishment or maintenance of cell polarity	23/624	210/18670	6.18851e-07	9.33689e-06	7.19537e-06	MYH9/FERMT1/NDC80/MAD2L1/PLK1/CTNNA1/ARF4/ROCK2/PARVA/HSP90AA1/ARHGEF2/CDC42BPB/DYNLT1/LMNA/ACTR1A/HSP90AB1/KIF2C/ACTR2/NUMA1/ILK/PAFAH1B1/PARVB/CKAP5	23
GO:0071774	response to fibroblast growth factor	19/624	150/18670	6.4317e-07	9.66704e-06	7.4498e-06	POLR2C/SETX/IQGAP1/POLR2D/POLR2J/POLR2G/POLR2L/NCBP2/HNRNPH1/PTBP1/TIAL1/CDC5L/NCBP1/POLR2B/GTF2F1/HNRNPF/POLR2H/POLR2E/POLR2A	19
GO:0034501	protein localization to kinetochore	7/624	17/18670	6.54254e-07	9.79653e-06	7.54959e-06	NDC80/AURKB/KNL1/BUB3/CDK1/IK/MIS12	7
GO:0006457	protein folding	24/624	227/18670	6.75856e-07	1.00819e-05	7.76954e-06	TRAP1/HSPB1/CCT7/PSMC1/CCT6A/CCT5/RANBP2/CCT8/CCT3/CCT2/HSP90B1/PPIH/TCP1/NUDC/HSPA5/HSP90AA1/HSP90AB1/DNAJA1/HSPD1/CCT4/UNC45A/HSPA8/SNRNP70/RUVBL2	24
GO:0010498	proteasomal protein catabolic process	38/624	477/18670	7.43417e-07	1.10482e-05	8.5142e-06	PSMC4/PPP2CB/PRPF19/SMARCC1/CCNB1/MDM2/PSMC1/PSMD11/PSMD3/BUB1B/MAD2L1/HSP90B1/PLK1/PSMD1/PSMD2/PSMC5/AURKB/HSPA5/CUL1/ANAPC1/PSMD12/PCBP2/CDC16/UCHL5/BUB3/HSP90AB1/CDC20/TAF9/CDC23/FZR1/CDK1/PSMC2/PSMD13/PSMC6/TBL1XR1/TAF1/CDC27/PSMC3	38
GO:0006521	regulation of cellular amino acid metabolic process	12/624	62/18670	8.18702e-07	1.21217e-05	9.34144e-06	PSMC4/PSMC1/PSMD11/PSMD3/PSMD1/PSMD2/PSMC5/PSMD12/PSMC2/PSMD13/PSMC6/PSMC3	12
GO:2001243	negative regulation of intrinsic apoptotic signaling pathway	15/624	98/18670	8.60501e-07	1.26932e-05	9.78186e-06	SNAI1/TRAP1/HSPB1/MDM2/NONO/BCL2L1/BID/TAF9B/ARHGEF2/HDAC1/DNAJA1/TAF9/BCL2/DDX3X/KDM1A	15
GO:0090068	positive regulation of cell cycle process	28/624	298/18670	9.14353e-07	1.34376e-05	1.03555e-05	CCNB1/MDM2/NDC80/TP53/DYNC1LI1/NIPBL/HNRNPU/MAD2L1/FEN1/RPTOR/CASP2/AURKB/ROCK2/CNOT1/DBF4B/DYNC1H1/SFPQ/MDM4/CDC73/PKN2/PCNA/CENPJ/NUMA1/CDK1/DDX3X/CDKN1A/RACGAP1/PLRG1	28
GO:0040001	establishment of mitotic spindle localization	9/624	33/18670	9.23436e-07	1.3521e-05	1.04198e-05	NDC80/KPNB1/MAD2L1/PLK1/ARHGEF2/DYNLT1/ACTR1A/NUMA1/PAFAH1B1	9
GO:0018394	peptidyl-lysine acetylation	20/624	169/18670	9.833e-07	1.42921e-05	1.1014e-05	BRD8/SMARCB1/TAF12/TAF10/YEATS2/TAF7/RUVBL1/MORF4L1/RPS6KA4/TAF9B/BAZ1A/TAF5/GTF2B/DMAP1/TAF9/CHEK1/ACTL6A/TAF1/HDAC2/RUVBL2	20
GO:0140056	organelle localization by membrane tethering	20/624	169/18670	9.833e-07	1.42921e-05	1.1014e-05	CEP41/TUBA4A/TUBG1/EXOC4/RAB3C/PLK1/PPP2R1A/VPS33B/HSP90AA1/TUBB/TUBB4B/DYNC1H1/ACTR1A/CENPJ/CDK1/PAFAH1B1/NSF/DCTN2/CKAP5/EXOC5	20
GO:0043200	response to amino acid	16/624	113/18670	1.09673e-06	1.58249e-05	1.21953e-05	LAMTOR5/IPO5/RRAGB/LAMTOR1/BCL2L1/RPTOR/CASP3/LAMTOR4/MTOR/LAMTOR2/RRAGD/RRAGC/PCNA/RRAGA/SLC38A9/LAMTOR3	16
GO:0060964	regulation of gene silencing by miRNA	16/624	113/18670	1.09673e-06	1.58249e-05	1.21953e-05	POLR2C/DDX5/NUP155/NCOR1/TP53/POLR2D/RANBP2/POLR2J/POLR2G/POLR2L/POLR2B/SEH1L/ELAVL1/POLR2H/POLR2E/POLR2A	16
GO:0036294	cellular response to decreased oxygen levels	23/624	217/18670	1.10227e-06	1.58472e-05	1.22124e-05	PSMC4/CCNB1/MDM2/PSMC1/PSMD11/PSMD3/TP53/VASN/PSMD1/PSMD2/PSMC5/CFLAR/ROCK2/PSMD12/MTOR/MDM4/LMNA/BCL2/PSMC2/PSMD13/PSMC6/DNM1L/PSMC3	23
GO:0070498	interleukin-1-mediated signaling pathway	15/624	100/18670	1.12177e-06	1.60693e-05	1.23836e-05	PSMC4/PSMC1/PSMD11/PSMD3/PSMD1/PSMD2/PSMC5/UBE2N/CUL1/RPS6KA4/PSMD12/PSMC2/PSMD13/PSMC6/PSMC3	15
GO:0045727	positive regulation of translation	17/624	127/18670	1.14032e-06	1.62762e-05	1.25431e-05	EIF3E/EIF2S3/EIF4A3/POLR2D/UPF3B/POLR2G/RPS6KB2/PABPC1/KHDRBS1/MTOR/NIBAN1/UPF3A/DDX39B/DDX3X/ELAVL1/PYM1/VIM	17
GO:0071453	cellular response to oxygen levels	24/624	234/18670	1.17032e-06	1.66445e-05	1.28269e-05	PSMC4/CCNB1/MDM2/PSMC1/PSMD11/PSMD3/TP53/VASN/PSMD1/PSMD2/PSMC5/CFLAR/ROCK2/FAS/PSMD12/MTOR/MDM4/LMNA/BCL2/PSMC2/PSMD13/PSMC6/DNM1L/PSMC3	24
GO:0016573	histone acetylation	19/624	156/18670	1.17938e-06	1.67135e-05	1.28801e-05	BRD8/SMARCB1/TAF12/TAF10/YEATS2/TAF7/RUVBL1/MORF4L1/RPS6KA4/TAF9B/BAZ1A/TAF5/GTF2B/DMAP1/TAF9/CHEK1/ACTL6A/TAF1/RUVBL2	19
GO:0009314	response to radiation	36/624	448/18670	1.19097e-06	1.67842e-05	1.29345e-05	MAPK14/MSH2/MSH6/MDM2/POLD3/ZRANB3/RAD18/TP53/NIPBL/BCL2L1/FEN1/CASP3/PRKDC/AURKB/INTS3/SMC1A/HSPA5/PPP1CA/CASP9/MTOR/INTS7/INIP/PCNA/NABP2/DNM2/PPP1CB/MAP2K7/BCL2/KDM1A/CDKN1A/RBM4/CHEK1/NABP1/POLD1/TAF1/RUVBL2	36
GO:0090305	nucleic acid phosphodiester bond hydrolysis	28/624	302/18670	1.19283e-06	1.67842e-05	1.29345e-05	RFC2/CPSF3/RPA1/GTF2H4/POLD3/ZRANB3/CPSF6/KPNB1/POLR3K/CPSF2/FEN1/CASP3/CSTF3/CNOT1/MRE11/NCBP2/CPSF7/CHD1L/NCBP1/EXOSC10/XRN2/RAD50/PCNA/RFC3/RFC4/POLD1/RFC5/POLD2	28
GO:1903046	meiotic cell cycle process	21/624	188/18670	1.37539e-06	1.92846e-05	1.48615e-05	TRIP13/MYH9/MSH6/NCAPH/TUBG1/NUF2/CENPC/SMC2/BUB1B/PLK1/BUB1/KLHDC3/PPP2R1A/NCAPD2/MRE11/SMC4/CDC20/ACTR2/RAD50/FZR1/PSMD13	21
GO:0061418	regulation of transcription from RNA polymerase II promoter in response to hypoxia	13/624	77/18670	1.47562e-06	2.06171e-05	1.58883e-05	PSMC4/PSMC1/PSMD11/PSMD3/TP53/PSMD1/PSMD2/PSMC5/PSMD12/PSMC2/PSMD13/PSMC6/PSMC3	13
GO:0018205	peptidyl-lysine modification	33/624	397/18670	1.59186e-06	2.20293e-05	1.69766e-05	NUP155/RIF1/TRIM28/BRD8/MDM2/SNW1/SMARCB1/TAF12/RBBP5/RANBP2/TAF10/YEATS2/TAF7/RUVBL1/VPS33B/HMG20B/MORF4L1/RPS6KA4/TAF9B/BAZ1A/LMNA/TAF5/GTF2B/DMAP1/TAF9/SEH1L/KDM1A/CHEK1/ACTL6A/RANGAP1/TAF1/HDAC2/RUVBL2	33
GO:0000291	nuclear-transcribed mRNA catabolic process, exonucleolytic	9/624	35/18670	1.59246e-06	2.20293e-05	1.69766e-05	LSM7/POLR2G/LSM3/LSM1/HBS1L/LSM2/LSM5/LSM6/LSM4	9
GO:0006337	nucleosome disassembly	7/624	19/18670	1.5989e-06	2.20293e-05	1.69766e-05	SMARCC1/SMARCB1/SMARCC2/ARID1A/SMARCE1/SMARCD1/SMARCA4	7
GO:0048025	negative regulation of mRNA splicing, via spliceosome	7/624	19/18670	1.5989e-06	2.20293e-05	1.69766e-05	U2AF2/SRSF7/HNRNPA2B1/PTBP1/RBMX/HNRNPK/RNPS1	7
GO:0060147	regulation of posttranscriptional gene silencing	16/624	117/18670	1.75985e-06	2.40796e-05	1.85566e-05	POLR2C/DDX5/NUP155/NCOR1/TP53/POLR2D/RANBP2/POLR2J/POLR2G/POLR2L/POLR2B/SEH1L/ELAVL1/POLR2H/POLR2E/POLR2A	16
GO:0060966	regulation of gene silencing by RNA	16/624	117/18670	1.75985e-06	2.40796e-05	1.85566e-05	POLR2C/DDX5/NUP155/NCOR1/TP53/POLR2D/RANBP2/POLR2J/POLR2G/POLR2L/POLR2B/SEH1L/ELAVL1/POLR2H/POLR2E/POLR2A	16
GO:0042771	intrinsic apoptotic signaling pathway in response to DNA damage by p53 class mediator	10/624	45/18670	1.7944e-06	2.44253e-05	1.88231e-05	MSH2/SNW1/TP53/TAF9B/PHLDA3/HNRNPK/TAF9/BCL2/KDM1A/CDKN1A	10
GO:0071456	cellular response to hypoxia	22/624	207/18670	1.79743e-06	2.44253e-05	1.88231e-05	PSMC4/CCNB1/MDM2/PSMC1/PSMD11/PSMD3/TP53/VASN/PSMD1/PSMD2/PSMC5/CFLAR/ROCK2/PSMD12/MTOR/MDM4/LMNA/BCL2/PSMC2/PSMD13/PSMC6/PSMC3	22
GO:0046822	regulation of nucleocytoplasmic transport	15/624	104/18670	1.86749e-06	2.52908e-05	1.94901e-05	FERMT1/MAPK14/TARDBP/TRIM28/MDM2/IPO5/CPSF6/TP53/KHDRBS1/NCBP2/ANP32B/DMAP1/NOLC1/RBM4/RANGAP1	15
GO:0043921	modulation by host of viral transcription	8/624	27/18670	1.88283e-06	2.53256e-05	1.95169e-05	TARDBP/SNW1/SMARCB1/TAF11/GTF2B/HDAC1/SMARCA4/PSMC3	8
GO:0052472	modulation by host of symbiont transcription	8/624	27/18670	1.88283e-06	2.53256e-05	1.95169e-05	TARDBP/SNW1/SMARCB1/TAF11/GTF2B/HDAC1/SMARCA4/PSMC3	8
GO:0018393	internal peptidyl-lysine acetylation	19/624	161/18670	1.90775e-06	2.55741e-05	1.97084e-05	BRD8/SMARCB1/TAF12/TAF10/YEATS2/TAF7/RUVBL1/MORF4L1/RPS6KA4/TAF9B/BAZ1A/TAF5/GTF2B/DMAP1/TAF9/CHEK1/ACTL6A/TAF1/RUVBL2	19
GO:0090307	mitotic spindle assembly	11/624	56/18670	2.01821e-06	2.69638e-05	2.07793e-05	KIF11/HNRNPU/KPNB1/PLK1/AURKB/SMC1A/DRG1/SMC3/CDC20/KIF4A/RACGAP1	11
GO:0006361	transcription initiation from RNA polymerase I promoter	9/624	36/18670	2.06076e-06	2.74399e-05	2.11463e-05	GTF2H4/SMARCB1/POLR2L/POLR1C/POLR1E/TBP/SMARCA4/POLR2H/POLR2E	9
GO:0010212	response to ionizing radiation	18/624	147/18670	2.07638e-06	2.75554e-05	2.12353e-05	MAPK14/MSH2/MDM2/TP53/NIPBL/BCL2L1/CASP3/PRKDC/INTS3/HSPA5/INTS7/INIP/NABP2/DNM2/BCL2/KDM1A/CDKN1A/NABP1	18
GO:0034470	ncRNA processing	32/624	384/18670	2.16954e-06	2.86958e-05	2.21141e-05	RTCB/EIF4A3/POLR3K/TRUB1/NSUN5/INTS6/SART1/INTS3/GEMIN4/INTS5/DDX21/HNRNPA2B1/INTS7/MDN1/INTS6L/EXOSC10/XRN2/NOP2/DDX17/INTS10/SNU13/NOLC1/INTS1/INTS14/INTS2/INTS12/LSM6/INTS9/INTS8/INTS4/INTS11/WDR18	32
GO:0022406	membrane docking	20/624	178/18670	2.23037e-06	2.94023e-05	2.26586e-05	CEP41/TUBA4A/TUBG1/EXOC4/RAB3C/PLK1/PPP2R1A/VPS33B/HSP90AA1/TUBB/TUBB4B/DYNC1H1/ACTR1A/CENPJ/CDK1/PAFAH1B1/NSF/DCTN2/CKAP5/EXOC5	20
GO:0044774	mitotic DNA integrity checkpoint	15/624	106/18670	2.38619e-06	3.12865e-05	2.41106e-05	MSH2/SYF2/CCNB1/MDM2/NBN/TP53/CASP2/PRKDC/CNOT1/MRE11/MDM4/ORC1/PCNA/CDK1/CDKN1A	15
GO:0006271	DNA strand elongation involved in DNA replication	7/624	20/18670	2.38906e-06	3.12865e-05	2.41106e-05	POLD3/FEN1/POLA1/PCNA/RFC3/RFC4/POLD2	7
GO:0075733	intracellular transport of virus	11/624	57/18670	2.42615e-06	3.15621e-05	2.4323e-05	NUP155/TSG101/KPNA3/VPS37B/RANBP2/KPNB1/MVB12A/DYNLT1/VPS28/SEH1L/KPNA2	11
GO:0000724	double-strand break repair via homologous recombination	17/624	134/18670	2.42969e-06	3.15621e-05	2.4323e-05	RIF1/FUS/RPA1/NBN/NIPBL/FEN1/UBE2N/MRE11/SMCHD1/MORF4L1/SFPQ/ACTR2/RAD50/NABP2/KDM1A/CHEK1/NABP1	17
GO:0030177	positive regulation of Wnt signaling pathway	20/624	179/18670	2.43398e-06	3.15621e-05	2.4323e-05	PSMC4/PSMC1/PSMD11/PSMD3/PSMD1/PSMD2/PSMC5/RUVBL1/PSMD12/CDC73/XIAP/ATP6AP2/ILK/DDX3X/PSMC2/SMARCA4/PSMD13/PSMC6/TBL1XR1/PSMC3	20
GO:0031440	regulation of mRNA 3'-end processing	8/624	28/18670	2.55913e-06	3.28628e-05	2.53254e-05	SNRPA/CCNB1/CPSF6/NCBP2/CPSF7/CDC73/CDK9/NCBP1	8
GO:0050686	negative regulation of mRNA processing	8/624	28/18670	2.55913e-06	3.28628e-05	2.53254e-05	U2AF2/SRSF7/HNRNPA2B1/PTBP1/RBMX/CDK9/HNRNPK/RNPS1	8
GO:0052312	modulation of transcription in other organism involved in symbiotic interaction	8/624	28/18670	2.55913e-06	3.28628e-05	2.53254e-05	TARDBP/SNW1/SMARCB1/TAF11/GTF2B/HDAC1/SMARCA4/PSMC3	8
GO:0000725	recombinational repair	17/624	135/18670	2.69499e-06	3.44958e-05	2.65838e-05	RIF1/FUS/RPA1/NBN/NIPBL/FEN1/UBE2N/MRE11/SMCHD1/MORF4L1/SFPQ/ACTR2/RAD50/NABP2/KDM1A/CHEK1/NABP1	17
GO:2001234	negative regulation of apoptotic signaling pathway	23/624	230/18670	3.00481e-06	3.83379e-05	2.95446e-05	TNFRSF10A/TNFSF10/SNAI1/TRAP1/HSPB1/MDM2/NONO/TNFRSF10B/BCL2L1/CTNNA1/CFLAR/BID/TAF9B/FAS/CASP8/ARHGEF2/LMNA/HDAC1/DNAJA1/TAF9/BCL2/DDX3X/KDM1A	23
GO:0006475	internal protein amino acid acetylation	19/624	166/18670	3.02304e-06	3.84469e-05	2.96287e-05	BRD8/SMARCB1/TAF12/TAF10/YEATS2/TAF7/RUVBL1/MORF4L1/RPS6KA4/TAF9B/BAZ1A/TAF5/GTF2B/DMAP1/TAF9/CHEK1/ACTL6A/TAF1/RUVBL2	19
GO:0051972	regulation of telomerase activity	10/624	48/18670	3.36118e-06	4.26108e-05	3.28375e-05	TP53/CCT2/AURKB/TCP1/HSP90AA1/HNRNPA2B1/HSP90AB1/PARP4/CCT4/MAP2K7	10
GO:0000132	establishment of mitotic spindle orientation	8/624	29/18670	3.43106e-06	4.33581e-05	3.34135e-05	NDC80/MAD2L1/PLK1/ARHGEF2/DYNLT1/ACTR1A/NUMA1/PAFAH1B1	8
GO:0031498	chromatin disassembly	7/624	21/18670	3.48052e-06	4.34299e-05	3.34688e-05	SMARCC1/SMARCB1/SMARCC2/ARID1A/SMARCE1/SMARCD1/SMARCA4	7
GO:0032986	protein-DNA complex disassembly	7/624	21/18670	3.48052e-06	4.34299e-05	3.34688e-05	SMARCC1/SMARCB1/SMARCC2/ARID1A/SMARCE1/SMARCD1/SMARCA4	7
GO:0048026	positive regulation of mRNA splicing, via spliceosome	7/624	21/18670	3.48052e-06	4.34299e-05	3.34688e-05	PRPF19/SNW1/SF3B4/THRAP3/RBMX/NCBP1/SNRNP70	7
GO:0071459	protein localization to chromosome, centromeric region	7/624	21/18670	3.48052e-06	4.34299e-05	3.34688e-05	NDC80/AURKB/KNL1/BUB3/CDK1/IK/MIS12	7
GO:0060218	hematopoietic stem cell differentiation	13/624	83/18670	3.53533e-06	4.39755e-05	3.38892e-05	PSMC4/PSMC1/PSMD11/PSMD3/TP53/PSMD1/PSMD2/PSMC5/PSMD12/PSMC2/PSMD13/PSMC6/PSMC3	13
GO:0001736	establishment of planar polarity	16/624	124/18670	3.8272e-06	4.73095e-05	3.64585e-05	PSMC4/PSMC1/PSMD11/PSMD3/WNT1/PSMD1/PSMD2/PSMC5/PSMD12/MED12/PAFAH1B1/PSMC2/PSMD13/PSMC6/PSMC3/EXOC5	16
GO:0007164	establishment of tissue polarity	16/624	124/18670	3.8272e-06	4.73095e-05	3.64585e-05	PSMC4/PSMC1/PSMD11/PSMD3/WNT1/PSMD1/PSMD2/PSMC5/PSMD12/MED12/PAFAH1B1/PSMC2/PSMD13/PSMC6/PSMC3/EXOC5	16
GO:0044773	mitotic DNA damage checkpoint	14/624	97/18670	4.06681e-06	5.01153e-05	3.86208e-05	MSH2/SYF2/CCNB1/MDM2/NBN/TP53/CASP2/PRKDC/CNOT1/MRE11/MDM4/PCNA/CDK1/CDKN1A	14
GO:0046794	transport of virus	11/624	60/18670	4.1147e-06	5.05483e-05	3.89545e-05	NUP155/TSG101/KPNA3/VPS37B/RANBP2/KPNB1/MVB12A/DYNLT1/VPS28/SEH1L/KPNA2	11
GO:1902229	regulation of intrinsic apoptotic signaling pathway in response to DNA damage	9/624	39/18670	4.24116e-06	5.19411e-05	4.00278e-05	SNAI1/RPS3/BCL2L1/BID/TAF9B/HNRNPK/TAF9/BCL2/KDM1A	9
GO:1902036	regulation of hematopoietic stem cell differentiation	12/624	72/18670	4.29308e-06	5.24152e-05	4.03932e-05	PSMC4/PSMC1/PSMD11/PSMD3/PSMD1/PSMD2/PSMC5/PSMD12/PSMC2/PSMD13/PSMC6/PSMC3	12
GO:0060968	regulation of gene silencing	18/624	155/18670	4.45773e-06	5.42585e-05	4.18137e-05	POLR2C/DDX5/NUP155/TRIM28/HIRA/NCOR1/TP53/POLR2D/RANBP2/POLR2J/POLR2G/POLR2L/POLR2B/SEH1L/ELAVL1/POLR2H/POLR2E/POLR2A	18
GO:0016241	regulation of macroautophagy	19/624	171/18670	4.69883e-06	5.70182e-05	4.39404e-05	EXOC4/LAMTOR5/RHEB/RRAGB/TP53/ATP6V1B2/LAMTOR1/RPTOR/CASP3/EXOC7/LAMTOR4/MTOR/LAMTOR2/RRAGD/RRAGC/RRAGA/EXOC1/SLC38A9/LAMTOR3	19
GO:0051053	negative regulation of DNA metabolic process	18/624	156/18670	4.88534e-06	5.91007e-05	4.55453e-05	STN1/MSH2/MSH6/RIF1/TRIM28/ZRANB3/NBN/TP53/RPS3/HNRNPU/SMC1A/MRE11/SMCHD1/SMC3/NIBAN2/EXOSC10/RAD50/HNRNPC	18
GO:0006379	mRNA cleavage	7/624	22/18670	4.95801e-06	5.97975e-05	4.60823e-05	CPSF3/CPSF6/CPSF2/CSTF3/NCBP2/CPSF7/NCBP1	7
GO:0045898	regulation of RNA polymerase II transcriptional preinitiation complex assembly	6/624	15/18670	5.26315e-06	6.32854e-05	4.87702e-05	PSMC4/TP53/PSMC5/PSMC2/PSMC6/PSMC3	6
GO:0006890	retrograde vesicle-mediated transport, Golgi to ER	13/624	86/18670	5.30725e-06	6.36229e-05	4.90302e-05	ARF5/COPB1/KIF11/ARCN1/ARF4/COPG1/COPB2/COPA/KIF2C/KIF4A/NSF/COPG2/RACGAP1	13
GO:0002446	neutrophil mediated immunity	37/624	499/18670	5.55561e-06	6.63996e-05	5.11701e-05	MAPK14/TUSC2/SLC11A1/COPB1/PSMD11/PSMD3/IQGAP1/DYNC1LI1/LAMTOR1/CCT8/KPNB1/CCT2/PSMD1/PSMD2/HSP90AA1/TUBB/EEF1A1/TUBB4B/PSMD12/DYNC1H1/ILF2/DYNLT1/LAMTOR2/HSP90AB1/SPTAN1/ACTR2/ATP6AP2/DSP/MVP/DIAPH1/DDX3X/DSN1/PSMC2/PSMD13/LAMTOR3/HSPA8/PSMC3	37
GO:0046824	positive regulation of nucleocytoplasmic transport	11/624	62/18670	5.74402e-06	6.84453e-05	5.27466e-05	MAPK14/TARDBP/TRIM28/MDM2/IPO5/CPSF6/TP53/KHDRBS1/NCBP2/ANP32B/DMAP1	11
GO:0019058	viral life cycle	28/624	328/18670	5.92682e-06	7.0412e-05	5.42622e-05	DDX5/NUP155/TSG101/TRIM28/LAMTOR5/KPNA3/SMARCB1/VPS37B/RANBP2/KPNB1/PCBP1/PPIH/PABPC1/ROCK2/MVB12A/PCBP2/SMC3/DYNLT1/PKN2/HSP90AB1/VPS28/CDK1/DEK/BCL2/SEH1L/DDX3X/ILF3/KPNA2	28
GO:0006606	protein import into nucleus	17/624	143/18670	5.95231e-06	7.05037e-05	5.43329e-05	FERMT1/MAPK14/NUP155/TARDBP/TRIM28/IPO5/KPNA3/CSE1L/TP53/RANBP2/KPNB1/IPO9/LMNA/DMAP1/CDKN1A/NOLC1/KPNA2	17
GO:0000731	DNA synthesis involved in DNA repair	10/624	51/18670	5.99949e-06	7.08511e-05	5.46006e-05	RFC2/RPA1/POLD3/POLA1/PCNA/RFC3/RFC4/POLD1/RFC5/POLD2	10
GO:0000018	regulation of DNA recombination	14/624	101/18670	6.59801e-06	7.75439e-05	5.97584e-05	MSH2/MSH6/RIF1/FUS/ZRANB3/MRE11/SMCHD1/SMARCAD1/ACTR2/RAD50/KDM1A/CHEK1/ALYREF/KPNA2	14
GO:0019985	translesion synthesis	9/624	41/18670	6.6053e-06	7.75439e-05	5.97584e-05	RFC2/RPA1/POLD3/PCNA/RFC3/RFC4/POLD1/RFC5/POLD2	9
GO:0002479	antigen processing and presentation of exogenous peptide antigen via MHC class I, TAP-dependent	12/624	75/18670	6.66293e-06	7.79896e-05	6.01018e-05	PSMC4/PSMC1/PSMD11/PSMD3/PSMD1/PSMD2/PSMC5/PSMD12/PSMC2/PSMD13/PSMC6/PSMC3	12
GO:0007062	sister chromatid cohesion	11/624	63/18670	6.7516e-06	7.87951e-05	6.07226e-05	NIPBL/BUB1B/PLK1/BUB1/FEN1/SMC1A/PPP2R1A/MRE11/SFPQ/SMC3/CDC20	11
GO:0043312	neutrophil degranulation	36/624	485/18670	7.26247e-06	8.45088e-05	6.51258e-05	MAPK14/SLC11A1/COPB1/PSMD11/PSMD3/IQGAP1/DYNC1LI1/LAMTOR1/CCT8/KPNB1/CCT2/PSMD1/PSMD2/HSP90AA1/TUBB/EEF1A1/TUBB4B/PSMD12/DYNC1H1/ILF2/DYNLT1/LAMTOR2/HSP90AB1/SPTAN1/ACTR2/ATP6AP2/DSP/MVP/DIAPH1/DDX3X/DSN1/PSMC2/PSMD13/LAMTOR3/HSPA8/PSMC3	36
GO:0043254	regulation of protein complex assembly	35/624	467/18670	7.89357e-06	9.15048e-05	7.05172e-05	PSMC4/SETX/HIP1R/RPA1/GTF2H4/CAPZA1/CAPG/TP53/RPS3/PSMC5/TAF7/BID/CNOT1/DRG1/HSP90AA1/SPTBN1/MTOR/ARHGEF2/CHD1L/GBP5/GTF2B/SPTAN1/SAR1A/ACTR2/NUMA1/DDX3X/PSMC2/PSMC6/TAF1/HSPA8/BCLAF1/DNM1L/TWF1/PSMC3/NAPB	35
GO:0006360	transcription by RNA polymerase I	11/624	64/18670	7.90982e-06	9.15048e-05	7.05172e-05	GTF2H4/SMARCB1/POLR2L/MTOR/POLR1C/POLR1E/TBP/SMARCA4/TAF1/POLR2H/POLR2E	11
GO:0002283	neutrophil activation involved in immune response	36/624	488/18670	8.32207e-06	9.59941e-05	7.39768e-05	MAPK14/SLC11A1/COPB1/PSMD11/PSMD3/IQGAP1/DYNC1LI1/LAMTOR1/CCT8/KPNB1/CCT2/PSMD1/PSMD2/HSP90AA1/TUBB/EEF1A1/TUBB4B/PSMD12/DYNC1H1/ILF2/DYNLT1/LAMTOR2/HSP90AB1/SPTAN1/ACTR2/ATP6AP2/DSP/MVP/DIAPH1/DDX3X/DSN1/PSMC2/PSMD13/LAMTOR3/HSPA8/PSMC3	36
GO:0050821	protein stabilization	19/624	178/18670	8.45371e-06	9.72299e-05	7.49291e-05	HIP1R/CCT7/TP53/CCT6A/CCT5/CCT8/CCT3/CCT2/TCP1/HSP90AA1/TAF9B/MDM4/HSP90AB1/SUGT1/TAF9/HSPD1/CCT4/CDKN1A/TAF1	19
GO:0090263	positive regulation of canonical Wnt signaling pathway	17/624	147/18670	8.64597e-06	9.91538e-05	7.64118e-05	PSMC4/PSMC1/PSMD11/PSMD3/PSMD1/PSMD2/PSMC5/RUVBL1/PSMD12/XIAP/ILK/DDX3X/PSMC2/PSMD13/PSMC6/TBL1XR1/PSMC3	17
GO:0000288	nuclear-transcribed mRNA catabolic process, deadenylation-dependent decay	12/624	77/18670	8.81963e-06	0.000100854	7.77219e-05	LSM7/POLR2D/POLR2G/LSM3/LSM1/PABPC1/CNOT1/HBS1L/LSM2/LSM5/LSM6/LSM4	12
GO:0051231	spindle elongation	5/624	10/18670	8.99698e-06	0.000102586	7.90569e-05	AURKB/PPP2R1A/KIF4A/NUMA1/RACGAP1	5
GO:2001235	positive regulation of apoptotic signaling pathway	19/624	179/18670	9.16855e-06	0.000104243	8.03337e-05	TNFSF10/HIP1R/TP53/RPS3/BCL2L1/CTNNA1/PPP2R1B/CASP2/PAK2/BID/PPP2R1A/PPP1CA/GSDME/FAS/SFPQ/CASP8/BCL2/BCLAF1/DNM1L	19
GO:0033119	negative regulation of RNA splicing	7/624	24/18670	9.49203e-06	0.000107613	8.29304e-05	U2AF2/SRSF7/HNRNPA2B1/PTBP1/RBMX/HNRNPK/RNPS1	7
GO:0043928	exonucleolytic nuclear-transcribed mRNA catabolic process involved in deadenylation-dependent decay	8/624	33/18670	9.86179e-06	0.000111486	8.59154e-05	LSM7/LSM3/LSM1/HBS1L/LSM2/LSM5/LSM6/LSM4	8
GO:0038202	TORC1 signaling	9/624	43/18670	1.00164e-05	0.000112912	8.70142e-05	LAMTOR5/RRAGB/RPTOR/MTOR/RRAGD/RRAGC/RRAGA/SEH1L/DEPDC5	9
GO:0072332	intrinsic apoptotic signaling pathway by p53 class mediator	12/624	78/18670	1.0111e-05	0.000113655	8.7587e-05	DDX5/MSH2/MDM2/SNW1/TP53/TAF9B/PHLDA3/HNRNPK/TAF9/BCL2/KDM1A/CDKN1A	12
GO:0016579	protein deubiquitination	25/624	283/18670	1.03239e-05	0.000115721	8.91791e-05	PSMC4/MDM2/PSMC1/PSMD11/PSMD3/TP53/TAF10/PSMD1/PSMD2/PSMC5/USP39/RUVBL1/TAF9B/PSMD12/ACTB/COPS5/MDM4/UCHL5/CDC20/CDK1/PSMC2/PSMD13/ACTL6A/PSMC6/PSMC3	25
GO:0009267	cellular response to starvation	17/624	149/18670	1.03648e-05	0.000115853	8.92805e-05	RRAGB/TP53/WDR24/GCN1/RPTOR/HSPA5/MIOS/FAS/MTOR/RRAGD/RRAGC/RRAGA/BCL2/SEH1L/DEPDC5/CDKN1A/HSPA8	17
GO:0071496	cellular response to external stimulus	28/624	339/18670	1.10034e-05	0.000122644	9.45143e-05	TNFRSF10A/MDM2/SNW1/RRAGB/TP53/TNFRSF10B/WDR24/HSP90B1/GCN1/RPTOR/CASP2/HSPA5/MIOS/FAS/CASP8/MTOR/RRAGD/RRAGC/RRAGA/ADNP/BCL2/SEH1L/DEPDC5/CDKN1A/CHEK1/TAF1/HSPA8/DNM1L	28
GO:0042590	antigen processing and presentation of exogenous peptide antigen via MHC class I	12/624	79/18670	1.15648e-05	0.000128541	9.90586e-05	PSMC4/PSMC1/PSMD11/PSMD3/PSMD1/PSMD2/PSMC5/PSMD12/PSMC2/PSMD13/PSMC6/PSMC3	12
GO:0017038	protein import	20/624	199/18670	1.21896e-05	0.000135107	0.000104119	FERMT1/MAPK14/NUP155/TARDBP/TRIM28/IPO5/KPNA3/CSE1L/TP53/RANBP2/KPNB1/HSP90AA1/IPO9/LMNA/DMAP1/HSPD1/CDKN1A/NOLC1/HSPA8/KPNA2	20
GO:0043968	histone H2A acetylation	6/624	17/18670	1.229e-05	0.000135841	0.000104684	BRD8/RUVBL1/MORF4L1/DMAP1/ACTL6A/RUVBL2	6
GO:0042119	neutrophil activation	36/624	498/18670	1.29671e-05	0.000142926	0.000110144	MAPK14/SLC11A1/COPB1/PSMD11/PSMD3/IQGAP1/DYNC1LI1/LAMTOR1/CCT8/KPNB1/CCT2/PSMD1/PSMD2/HSP90AA1/TUBB/EEF1A1/TUBB4B/PSMD12/DYNC1H1/ILF2/DYNLT1/LAMTOR2/HSP90AB1/SPTAN1/ACTR2/ATP6AP2/DSP/MVP/DIAPH1/DDX3X/DSN1/PSMC2/PSMD13/LAMTOR3/HSPA8/PSMC3	36
GO:0030111	regulation of Wnt signaling pathway	29/624	363/18670	1.4486e-05	0.000158958	0.000122499	PSMC4/FERMT1/MAPK14/PSMC1/PSMD11/PSMD3/PSMD1/PSMD2/PSMC5/RUVBL1/PPP2R1A/PPP1CA/PSMD12/SCYL2/CDC73/XIAP/HDAC1/ATP6AP2/ILK/DDX3X/CHD8/PSMC2/SMARCA4/PSMD13/PSMC6/TBL1XR1/PPP2CA/RUVBL2/PSMC3	29
GO:0060071	Wnt signaling pathway, planar cell polarity pathway	14/624	108/18670	1.45017e-05	0.000158958	0.000122499	PSMC4/PSMC1/PSMD11/PSMD3/WNT1/PSMD1/PSMD2/PSMC5/PSMD12/MED12/PSMC2/PSMD13/PSMC6/PSMC3	14
GO:0048255	mRNA stabilization	9/624	45/18670	1.48291e-05	0.000162099	0.00012492	MAPK14/SLC11A1/TARDBP/HNRNPU/PABPC1/THRAP3/MTOR/ELAVL1/HNRNPC	9
GO:0033238	regulation of cellular amine metabolic process	12/624	81/18670	1.50297e-05	0.000163391	0.000125916	PSMC4/PSMC1/PSMD11/PSMD3/PSMD1/PSMD2/PSMC5/PSMD12/PSMC2/PSMD13/PSMC6/PSMC3	12
GO:2001021	negative regulation of response to DNA damage stimulus	12/624	81/18670	1.50297e-05	0.000163391	0.000125916	RIF1/SNAI1/MDM2/RPS3/BCL2L1/BID/SMCHD1/TAF9B/TAF9/DDX39B/BCL2/KDM1A	12
GO:0051294	establishment of spindle orientation	8/624	35/18670	1.57593e-05	0.000170855	0.000131667	NDC80/MAD2L1/PLK1/ARHGEF2/DYNLT1/ACTR1A/NUMA1/PAFAH1B1	8
GO:0031669	cellular response to nutrient levels	22/624	237/18670	1.61141e-05	0.000174226	0.000134265	MDM2/SNW1/RRAGB/TP53/WDR24/HSP90B1/GCN1/RPTOR/HSPA5/MIOS/FAS/MTOR/RRAGD/RRAGC/RRAGA/BCL2/SEH1L/DEPDC5/CDKN1A/TAF1/HSPA8/DNM1L	22
GO:0031146	SCF-dependent proteasomal ubiquitin-dependent protein catabolic process	13/624	95/18670	1.61642e-05	0.000174292	0.000134316	PSMC4/PSMC1/PSMD11/PSMD3/PSMD1/PSMD2/PSMC5/CUL1/PSMD12/PSMC2/PSMD13/PSMC6/PSMC3	13
GO:0072431	signal transduction involved in mitotic G1 DNA damage checkpoint	10/624	57/18670	1.693e-05	0.000181563	0.000139919	CCNB1/MDM2/TP53/CASP2/PRKDC/CNOT1/MDM4/PCNA/CDK1/CDKN1A	10
GO:1902400	intracellular signal transduction involved in G1 DNA damage checkpoint	10/624	57/18670	1.693e-05	0.000181563	0.000139919	CCNB1/MDM2/TP53/CASP2/PRKDC/CNOT1/MDM4/PCNA/CDK1/CDKN1A	10
GO:0034644	cellular response to UV	12/624	82/18670	1.70792e-05	0.000182178	0.000140394	MDM2/POLD3/TP53/AURKB/CASP9/PCNA/KDM1A/CDKN1A/CHEK1/POLD1/TAF1/RUVBL2	12
GO:0051702	interaction with symbiont	12/624	82/18670	1.70792e-05	0.000182178	0.000140394	TUSC2/TARDBP/SNW1/SMARCB1/TAF11/SMC3/GTF2B/HDAC1/SUGT1/HSPD1/SMARCA4/PSMC3	12
GO:0006473	protein acetylation	20/624	204/18670	1.75766e-05	0.000186981	0.000144095	BRD8/SMARCB1/TAF12/TAF10/YEATS2/TAF7/RUVBL1/MORF4L1/RPS6KA4/TAF9B/BAZ1A/TAF5/GTF2B/DMAP1/TAF9/CHEK1/ACTL6A/TAF1/HDAC2/RUVBL2	20
GO:0032984	protein-containing complex disassembly	27/624	329/18670	1.76624e-05	0.000187392	0.000144411	SETX/TSG101/SMARCC1/SMARCB1/CAPZA1/CAPG/SMARCC2/WNT1/ARID1A/SMARCE1/PPP1CA/GSPT2/SPTBN1/ETF1/ARHGEF2/KIF2C/SPTAN1/SMARCD1/NSF/PYM1/SMARCA4/GSPT1/HSPA8/CKAP5/TWF1/UPF1/NAPB	27
GO:0090175	regulation of establishment of planar polarity	14/624	110/18670	1.7932e-05	0.000189744	0.000146224	PSMC4/PSMC1/PSMD11/PSMD3/WNT1/PSMD1/PSMD2/PSMC5/PSMD12/MED12/PSMC2/PSMD13/PSMC6/PSMC3	14
GO:0051973	positive regulation of telomerase activity	8/624	36/18670	1.96731e-05	0.00020653	0.00015916	CCT2/AURKB/TCP1/HSP90AA1/HNRNPA2B1/HSP90AB1/CCT4/MAP2K7	8
GO:0071214	cellular response to abiotic stimulus	27/624	331/18670	1.96745e-05	0.00020653	0.00015916	TNFRSF10A/MAPK14/MDM2/POLD3/TP53/TNFRSF10B/NIPBL/BCL2L1/CASP3/OXSR1/CASP2/AURKB/HSPA5/CASP9/FAS/CASP8/ARHGEF2/INTS7/PCNA/DNM2/DDX3X/KDM1A/CDKN1A/CHEK1/POLD1/TAF1/RUVBL2	27
GO:0104004	cellular response to environmental stimulus	27/624	331/18670	1.96745e-05	0.00020653	0.00015916	TNFRSF10A/MAPK14/MDM2/POLD3/TP53/TNFRSF10B/NIPBL/BCL2L1/CASP3/OXSR1/CASP2/AURKB/HSPA5/CASP9/FAS/CASP8/ARHGEF2/INTS7/PCNA/DNM2/DDX3X/KDM1A/CDKN1A/CHEK1/POLD1/TAF1/RUVBL2	27
GO:0001738	morphogenesis of a polarized epithelium	16/624	141/18670	2.00878e-05	0.000210313	0.000162075	PSMC4/PSMC1/PSMD11/PSMD3/WNT1/PSMD1/PSMD2/PSMC5/PSMD12/MED12/PAFAH1B1/PSMC2/PSMD13/PSMC6/PSMC3/EXOC5	16
GO:0097191	extrinsic apoptotic signaling pathway	21/624	224/18670	2.15317e-05	0.000224836	0.000173268	TNFRSF10A/TNFSF10/TNFRSF10B/BCL2L1/CTNNA1/CASP3/PPP2R1B/CFLAR/CASP2/PAK2/BID/PPP2R1A/PPP1CA/CASP9/FAS/TNFRSF10C/CASP8/ARHGEF2/LMNA/BCL2/DDX3X	21
GO:0090169	regulation of spindle assembly	7/624	27/18670	2.23176e-05	0.000232431	0.00017912	HNRNPU/PLK1/SMC1A/DRG1/DYNC1H1/SMC3/NUMA1	7
GO:0072413	signal transduction involved in mitotic cell cycle checkpoint	10/624	59/18670	2.31965e-05	0.000239697	0.00018472	CCNB1/MDM2/TP53/CASP2/PRKDC/CNOT1/MDM4/PCNA/CDK1/CDKN1A	10
GO:1902402	signal transduction involved in mitotic DNA damage checkpoint	10/624	59/18670	2.31965e-05	0.000239697	0.00018472	CCNB1/MDM2/TP53/CASP2/PRKDC/CNOT1/MDM4/PCNA/CDK1/CDKN1A	10
GO:1902403	signal transduction involved in mitotic DNA integrity checkpoint	10/624	59/18670	2.31965e-05	0.000239697	0.00018472	CCNB1/MDM2/TP53/CASP2/PRKDC/CNOT1/MDM4/PCNA/CDK1/CDKN1A	10
GO:0002223	stimulatory C-type lectin receptor signaling pathway	14/624	113/18670	2.4418e-05	0.000251664	0.000193942	PSMC4/PSMC1/PSMD11/PSMD3/PSMD1/PSMD2/PSMC5/PAK2/CUL1/PSMD12/PSMC2/PSMD13/PSMC6/PSMC3	14
GO:1901532	regulation of hematopoietic progenitor cell differentiation	12/624	85/18670	2.47601e-05	0.000254528	0.000196149	PSMC4/PSMC1/PSMD11/PSMD3/PSMD1/PSMD2/PSMC5/PSMD12/PSMC2/PSMD13/PSMC6/PSMC3	12
GO:0070646	protein modification by small protein removal	25/624	299/18670	2.63024e-05	0.000269684	0.000207829	PSMC4/MDM2/PSMC1/PSMD11/PSMD3/TP53/TAF10/PSMD1/PSMD2/PSMC5/USP39/RUVBL1/TAF9B/PSMD12/ACTB/COPS5/MDM4/UCHL5/CDC20/CDK1/PSMC2/PSMD13/ACTL6A/PSMC6/PSMC3	25
GO:0006919	activation of cysteine-type endopeptidase activity involved in apoptotic process	12/624	86/18670	2.79146e-05	0.000284743	0.000219434	TNFRSF10A/TNFSF10/HIP1R/TNFRSF10B/CASP10/BID/CASP9/ANP32B/FAS/CASP8/HSPD1/CARD8	12
GO:0008625	extrinsic apoptotic signaling pathway via death domain receptors	12/624	86/18670	2.79146e-05	0.000284743	0.000219434	TNFRSF10A/TNFSF10/TNFRSF10B/BCL2L1/CFLAR/BID/FAS/TNFRSF10C/CASP8/ARHGEF2/BCL2/DDX3X	12
GO:0002181	cytoplasmic translation	13/624	100/18670	2.82753e-05	0.000287683	0.0002217	EIF3E/EIF2S3/EIF3G/EIF4A1/DRG1/GSPT2/ETF1/MTOR/EIF3I/RPL31/RBM4/GSPT1/RPLP0	13
GO:0051984	positive regulation of chromosome segregation	7/624	28/18670	2.89038e-05	0.000293325	0.000226048	CCNB1/RAD18/NIPBL/HNRNPU/FEN1/SFPQ/NUMA1	7
GO:0090090	negative regulation of canonical Wnt signaling pathway	18/624	178/18670	3.0267e-05	0.000306377	0.000236106	PSMC4/FERMT1/MAPK14/PSMC1/PSMD11/PSMD3/PSMD1/PSMD2/PSMC5/PSMD12/SCYL2/HDAC1/CHD8/PSMC2/PSMD13/PSMC6/RUVBL2/PSMC3	18
GO:0002220	innate immune response activating cell surface receptor signaling pathway	14/624	116/18670	3.28823e-05	0.00033116	0.000255205	PSMC4/PSMC1/PSMD11/PSMD3/PSMD1/PSMD2/PSMC5/PAK2/CUL1/PSMD12/PSMC2/PSMD13/PSMC6/PSMC3	14
GO:2000736	regulation of stem cell differentiation	14/624	116/18670	3.28823e-05	0.00033116	0.000255205	PSMC4/PSMC1/PSMD11/PSMD3/HNRNPU/PSMD1/PSMD2/PSMC5/NELFB/PSMD12/PSMC2/PSMD13/PSMC6/PSMC3	14
GO:0097194	execution phase of apoptosis	12/624	88/18670	3.52851e-05	0.000353094	0.000272108	CASP6/TP53/RPS3/CASP10/KPNB1/BCL2L1/CASP3/CASP2/PAK2/CASP8/CASP7/DNM1L	12
GO:0042276	error-prone translesion synthesis	6/624	20/18670	3.53272e-05	0.000353094	0.000272108	RFC2/RPA1/PCNA/RFC3/RFC4/RFC5	6
GO:0070987	error-free translesion synthesis	6/624	20/18670	3.53272e-05	0.000353094	0.000272108	RFC2/RPA1/PCNA/RFC3/RFC4/RFC5	6
GO:0060828	regulation of canonical Wnt signaling pathway	24/624	286/18670	3.57941e-05	0.000356861	0.000275011	PSMC4/FERMT1/MAPK14/PSMC1/PSMD11/PSMD3/PSMD1/PSMD2/PSMC5/RUVBL1/PPP1CA/PSMD12/SCYL2/XIAP/HDAC1/ILK/DDX3X/CHD8/PSMC2/PSMD13/PSMC6/TBL1XR1/RUVBL2/PSMC3	24
GO:0043489	RNA stabilization	9/624	50/18670	3.6127e-05	0.000359278	0.000276873	MAPK14/SLC11A1/TARDBP/HNRNPU/PABPC1/THRAP3/MTOR/ELAVL1/HNRNPC	9
GO:0035821	modification of morphology or physiology of other organism	17/624	164/18670	3.64377e-05	0.000360484	0.000277803	TUSC2/TARDBP/SNW1/KPNA3/SMARCB1/KPNB1/BCL2L1/CASP8/TAF11/SMC3/GTF2B/HDAC1/SUGT1/RRAGA/SMARCA4/KPNA2/PSMC3	17
GO:0031334	positive regulation of protein complex assembly	23/624	268/18670	3.65208e-05	0.000360484	0.000277803	PSMC4/SETX/HIP1R/RPA1/GTF2H4/TP53/RPS3/PSMC5/BID/CNOT1/DRG1/HSP90AA1/MTOR/CHD1L/GBP5/GTF2B/ACTR2/NUMA1/PSMC2/PSMC6/TAF1/BCLAF1/PSMC3	23
GO:0031668	cellular response to extracellular stimulus	23/624	268/18670	3.65208e-05	0.000360484	0.000277803	MDM2/SNW1/RRAGB/TP53/WDR24/HSP90B1/GCN1/RPTOR/HSPA5/MIOS/FAS/MTOR/RRAGD/RRAGC/RRAGA/ADNP/BCL2/SEH1L/DEPDC5/CDKN1A/TAF1/HSPA8/DNM1L	23
GO:1902042	negative regulation of extrinsic apoptotic signaling pathway via death domain receptors	8/624	39/18670	3.66144e-05	0.000360511	0.000277824	TNFRSF10A/TNFSF10/TNFRSF10B/BCL2L1/CFLAR/FAS/CASP8/ARHGEF2	8
GO:1905269	positive regulation of chromatin organization	13/624	103/18670	3.88443e-05	0.00038152	0.000294014	RIF1/TRIM28/CCNB1/SNW1/SMARCB1/TP53/NIPBL/UBE2N/RPS6KA4/LMNA/CDK9/KDM1A/RUVBL2	13
GO:0031571	mitotic G1 DNA damage checkpoint	10/624	63/18670	4.1851e-05	0.000409027	0.000315212	CCNB1/MDM2/TP53/CASP2/PRKDC/CNOT1/MDM4/PCNA/CDK1/CDKN1A	10
GO:0044819	mitotic G1/S transition checkpoint	10/624	63/18670	4.1851e-05	0.000409027	0.000315212	CCNB1/MDM2/TP53/CASP2/PRKDC/CNOT1/MDM4/PCNA/CDK1/CDKN1A	10
GO:0010506	regulation of autophagy	26/624	327/18670	4.31123e-05	0.000420319	0.000323914	HSPB1/EXOC4/LAMTOR5/RHEB/RRAGB/TP53/ATP6V1B2/LAMTOR1/WDR24/RPTOR/CASP3/EXOC7/EEF1A1/LAMTOR4/MTOR/LAMTOR2/RRAGD/RRAGC/RRAGA/EXOC1/SLC38A9/BCL2/LAMTOR3/EIF4G2/DNM1L/SNRNP70	26
GO:0038061	NIK/NF-kappaB signaling	18/624	183/18670	4.37804e-05	0.000425786	0.000328127	PSMC4/TNFRSF10A/PSMC1/PSMD11/PSMD3/TNFRSF10B/RPS3/PSMD1/PSMD2/PSMC5/CUL1/PSMD12/ILK/PSMC2/PSMD13/PSMC6/LIMS1/PSMC3	18
GO:0031058	positive regulation of histone modification	12/624	90/18670	4.42877e-05	0.000428618	0.00033031	RIF1/CCNB1/SNW1/SMARCB1/TP53/NIPBL/UBE2N/RPS6KA4/LMNA/CDK9/KDM1A/RUVBL2	12
GO:0045132	meiotic chromosome segregation	12/624	90/18670	4.42877e-05	0.000428618	0.00033031	TRIP13/NCAPH/NUF2/CENPC/SMC2/BUB1B/PLK1/BUB1/PPP2R1A/MRE11/SMC4/ACTR2	12
GO:0006362	transcription elongation from RNA polymerase I promoter	7/624	30/18670	4.68898e-05	0.000452697	0.000348866	GTF2H4/POLR2L/POLR1C/POLR1E/TBP/POLR2H/POLR2E	7
GO:0051851	modification by host of symbiont morphology or physiology	11/624	77/18670	4.7987e-05	0.000461366	0.000355546	TUSC2/TARDBP/SNW1/SMARCB1/TAF11/SMC3/GTF2B/HDAC1/SUGT1/SMARCA4/PSMC3	11
GO:0051383	kinetochore organization	6/624	21/18670	4.80658e-05	0.000461366	0.000355546	NDC80/NUF2/CENPC/SMC2/SMC4/MIS12	6
GO:0044783	G1 DNA damage checkpoint	10/624	64/18670	4.81364e-05	0.000461366	0.000355546	CCNB1/MDM2/TP53/CASP2/PRKDC/CNOT1/MDM4/PCNA/CDK1/CDKN1A	10
GO:0006998	nuclear envelope organization	9/624	52/18670	4.99869e-05	0.000476798	0.000367439	NUP155/TARDBP/CCNB1/PLK1/PPP2R1A/LMNA/CDK1/PAFAH1B1/PPP2CA	9
GO:1902373	negative regulation of mRNA catabolic process	9/624	52/18670	4.99869e-05	0.000476798	0.000367439	MAPK14/SLC11A1/TARDBP/HNRNPU/PABPC1/THRAP3/MTOR/ELAVL1/HNRNPC	9
GO:0034605	cellular response to heat	15/624	137/18670	5.50805e-05	0.000524089	0.000403884	NUP155/RPA1/POLR2D/RANBP2/SLU7/RPTOR/HSPA5/HSP90AA1/MTOR/HSP90AB1/RBBP7/SEH1L/CDKN1A/HDAC2/HSPA8	15
GO:0070192	chromosome organization involved in meiotic cell cycle	10/624	65/18670	5.5209e-05	0.000524089	0.000403884	TRIP13/NCAPH/SMC2/BUB1B/BUB1/PPP2R1A/NCAPD2/MRE11/SMC4/RAD50	10
GO:0031396	regulation of protein ubiquitination	19/624	204/18670	5.73919e-05	0.000543511	0.00041885	RPS3/MAD2L1/PLK1/U2AF2/FANCI/UBE2N/HSPA5/HSP90AA1/MTOR/XIAP/HSP90AB1/CDC20/CDK9/VPS28/DNAJA1/FZR1/KDM1A/TAF1/DNM1L	19
GO:0019079	viral genome replication	14/624	122/18670	5.78118e-05	0.000546033	0.000420794	DDX5/TRIM28/LAMTOR5/SMARCB1/PCBP1/PPIH/PABPC1/ROCK2/PCBP2/PKN2/DEK/BCL2/DDX3X/ILF3	14
GO:0030330	DNA damage response, signal transduction by p53 class mediator	13/624	107/18670	5.81926e-05	0.000546033	0.000420794	DDX5/SNAI1/CCNB1/MDM2/NBN/TP53/CASP2/CNOT1/MDM4/PCNA/CDK1/KDM1A/CDKN1A	13
GO:0006376	mRNA splice site selection	9/624	53/18670	5.84481e-05	0.000546033	0.000420794	SF3A1/SF3A2/SETX/SNRPC/SRSF1/LUC7L/SLU7/RBMX/SF3A3	9
GO:0048511	rhythmic process	24/624	295/18670	5.86662e-05	0.000546033	0.000420794	SETX/DDX5/TARDBP/NCOR1/TP53/NONO/HNRNPU/CASP3/CASP2/PRKDC/ROCK2/HSPA5/PPP1CA/THRAP3/SFPQ/MTOR/HDAC1/PCNA/CDK1/PPP1CB/ADNP/RBM4/HDAC2/DNM1L	24
GO:0006363	termination of RNA polymerase I transcription	7/624	31/18670	5.88322e-05	0.000546033	0.000420794	GTF2H4/POLR2L/POLR1C/POLR1E/TBP/POLR2H/POLR2E	7
GO:0031572	G2 DNA damage checkpoint	7/624	31/18670	5.88322e-05	0.000546033	0.000420794	SYF2/NBN/PLK1/MRE11/FZR1/CDK1/CHEK1	7
GO:1902230	negative regulation of intrinsic apoptotic signaling pathway in response to DNA damage	7/624	31/18670	5.88322e-05	0.000546033	0.000420794	SNAI1/BCL2L1/BID/TAF9B/TAF9/BCL2/KDM1A	7
GO:1902253	regulation of intrinsic apoptotic signaling pathway by p53 class mediator	7/624	31/18670	5.88322e-05	0.000546033	0.000420794	MDM2/TP53/TAF9B/HNRNPK/TAF9/BCL2/KDM1A	7
GO:0009416	response to light stimulus	25/624	314/18670	5.88967e-05	0.000546033	0.000420794	MSH2/MSH6/MDM2/POLD3/ZRANB3/RAD18/TP53/FEN1/CASP3/AURKB/PPP1CA/CASP9/MTOR/PCNA/DNM2/PPP1CB/MAP2K7/BCL2/KDM1A/CDKN1A/RBM4/CHEK1/POLD1/TAF1/RUVBL2	25
GO:0051098	regulation of binding	28/624	373/18670	6.14098e-05	0.000568005	0.000437727	EIF3E/PPP2CB/SYMPK/TRIM28/HIP1R/BTAF1/EIF4A3/NIPBL/SPPL3/TAF10/PLK1/AURKB/HSPA5/PPP1CA/ACTB/GTF2B/HSP90AB1/CDK9/NIBAN2/NCBP1/GTF2F1/ADNP/BCL2/KDM1A/TAF1/PPP2CA/HDAC2/RUVBL2	28
GO:1904263	positive regulation of TORC1 signaling	5/624	14/18670	6.3933e-05	0.000589968	0.000454652	LAMTOR5/RRAGB/RRAGD/RRAGA/SEH1L	5
GO:2001236	regulation of extrinsic apoptotic signaling pathway	16/624	155/18670	6.44862e-05	0.000592872	0.000456891	TNFRSF10A/TNFSF10/TNFRSF10B/BCL2L1/CTNNA1/PPP2R1B/CFLAR/PAK2/BID/PPP2R1A/PPP1CA/FAS/CASP8/ARHGEF2/LMNA/BCL2	16
GO:0060070	canonical Wnt signaling pathway	26/624	335/18670	6.45466e-05	0.000592872	0.000456891	PSMC4/FERMT1/MAPK14/PSMC1/PSMD11/PSMD3/WNT1/PSMD1/PSMD2/PSMC5/RUVBL1/PPP1CA/PSMD12/SCYL2/XIAP/HDAC1/MED12/ILK/DDX3X/CHD8/PSMC2/PSMD13/PSMC6/TBL1XR1/RUVBL2/PSMC3	26
GO:0140013	meiotic nuclear division	17/624	172/18670	6.66725e-05	0.000610985	0.000470849	TRIP13/NCAPH/NUF2/CENPC/SMC2/BUB1B/PLK1/BUB1/KLHDC3/PPP2R1A/MRE11/SMC4/CDC20/ACTR2/RAD50/FZR1/PSMD13	17
GO:0006333	chromatin assembly or disassembly	18/624	191/18670	7.66665e-05	0.00069934	0.000538938	SMARCC1/SMARCB1/HIRA/SMARCC2/TP53/CENPC/MTA2/SMARCA5/RUVBL1/ARID1A/SMARCE1/SMCHD1/KNL1/ANP32B/RBBP7/HELLS/SMARCD1/SMARCA4	18
GO:0071478	cellular response to radiation	18/624	191/18670	7.66665e-05	0.00069934	0.000538938	MAPK14/MDM2/POLD3/TP53/NIPBL/BCL2L1/AURKB/HSPA5/CASP9/INTS7/PCNA/DNM2/KDM1A/CDKN1A/CHEK1/POLD1/TAF1/RUVBL2	18
GO:0071229	cellular response to acid chemical	19/624	209/18670	7.95601e-05	0.00072407	0.000557996	SETX/CCNB1/LAMTOR5/SNW1/IPO5/RRAGB/LAMTOR1/BCL2L1/RPTOR/LAMTOR4/MTOR/LAMTOR2/RRAGD/RRAGC/RRAGA/SMARCD1/SLC38A9/LAMTOR3/HDAC2	19
GO:0002474	antigen processing and presentation of peptide antigen via MHC class I	12/624	96/18670	8.42064e-05	0.000764602	0.000589232	PSMC4/PSMC1/PSMD11/PSMD3/PSMD1/PSMD2/PSMC5/PSMD12/PSMC2/PSMD13/PSMC6/PSMC3	12
GO:0045089	positive regulation of innate immune response	28/624	381/18670	8.8585e-05	0.000802523	0.000618456	PSMC4/POLR3B/PSMC1/PSMD11/PSMD3/NONO/HSP90B1/PSMD1/PSMD2/PSMC5/PRKDC/PAK2/UBE2N/CUL1/PSMD12/SFPQ/CASP8/MATR3/GBP5/XIAP/POLR3F/HSPD1/POLR3D/POLR3G/PSMC2/PSMD13/PSMC6/PSMC3	28
GO:0009408	response to heat	17/624	176/18670	8.88103e-05	0.000802732	0.000618616	NUP155/RPA1/POLR2D/RANBP2/SLU7/RPTOR/HSPA5/HSP90AA1/MTOR/HSP90AB1/DNAJA1/RBBP7/MAP2K7/SEH1L/CDKN1A/HDAC2/HSPA8	17
GO:0006977	DNA damage response, signal transduction by p53 class mediator resulting in cell cycle arrest	9/624	56/18670	9.14001e-05	0.000824263	0.000635209	CCNB1/MDM2/TP53/CASP2/CNOT1/MDM4/PCNA/CDK1/CDKN1A	9
GO:0043279	response to alkaloid	13/624	112/18670	9.3738e-05	0.000843429	0.000649979	MDM2/CASP6/BCL2L1/CASP3/HSPA5/DHX15/HTR3A/MTOR/CASP7/HSP90AB1/DNM2/EFTUD2/HDAC2	13
GO:0001819	positive regulation of cytokine production	32/624	464/18670	9.51944e-05	0.000854067	0.000658177	FERMT1/POLR3B/MAPK14/TUSC2/SLC11A1/HSPB1/RPS3/POLR3K/POLR3E/PRKDC/ROCK2/POLR2L/MRE11/DDX21/POLR3H/SPTBN1/CASP8/ARHGEF2/GBP5/POLR1C/POLR3F/ATP6AP2/HSPD1/CARD8/CRCP/POLR3D/POLR3G/DDX3X/POLR2H/DDX41/HDAC2/POLR2E	32
GO:0043543	protein acylation	21/624	248/18670	9.53507e-05	0.000854067	0.000658177	BRD8/SMARCB1/TAF12/TAF10/YEATS2/TAF7/RUVBL1/MORF4L1/RPS6KA4/TAF9B/BAZ1A/TAF5/GTF2B/DMAP1/TAF9/CHEK1/ACTL6A/ZDHHC17/TAF1/HDAC2/RUVBL2	21
GO:1903320	regulation of protein modification by small protein conjugation or removal	20/624	231/18670	0.000102575	0.000916702	0.000706446	RPS3/MAD2L1/PLK1/U2AF2/FANCI/UBE2N/HSPA5/HMG20B/HSP90AA1/MTOR/XIAP/HSP90AB1/CDC20/CDK9/VPS28/DNAJA1/FZR1/KDM1A/TAF1/DNM1L	20
GO:0019886	antigen processing and presentation of exogenous peptide antigen via MHC class II	12/624	98/18670	0.000103066	0.000919025	0.000708236	DYNC1LI2/KIF11/CAPZA1/DYNC1LI1/DYNC1H1/AP1B1/ACTR1A/KIF2C/KIF4A/DNM2/RACGAP1/DCTN2	12
GO:0071347	cellular response to interleukin-1	17/624	179/18670	0.000109421	0.000973507	0.000750223	PSMC4/PSMC1/PSMD11/PSMD3/PSMD1/PSMD2/PSMC5/UBE2N/CUL1/RPS6KA4/PSMD12/RBMX/PSMC2/PSMD13/PSMC6/UPF1/PSMC3	17
GO:0002183	cytoplasmic translational initiation	7/624	34/18670	0.000110326	0.000979362	0.000754735	EIF3E/EIF2S3/EIF3G/EIF4A1/MTOR/EIF3I/RBM4	7
GO:0010952	positive regulation of peptidase activity	18/624	197/18670	0.000114077	0.0010104	0.000778653	TNFRSF10A/MAPK14/TNFSF10/HIP1R/TNFRSF10B/RPS3/CASP10/CFLAR/ROCK2/BID/CASP9/ANP32B/FAS/CASP8/HSPD1/CARD8/PICALM/DDX3X	18
GO:0043281	regulation of cysteine-type endopeptidase activity involved in apoptotic process	19/624	215/18670	0.000115918	0.00102441	0.000789453	TNFRSF10A/TNFSF10/HIP1R/LAMTOR5/MDM2/TNFRSF10B/RPS3/CASP10/CFLAR/PAK2/BID/CASP9/ANP32B/FAS/CASP8/XIAP/HSPD1/CARD8/DDX3X	19
GO:0045931	positive regulation of mitotic cell cycle	16/624	163/18670	0.000117493	0.00103602	0.000798401	CCNB1/MDM2/NDC80/DYNC1LI1/NIPBL/HNRNPU/MAD2L1/RPTOR/DBF4B/PKN2/DYNLT3/NUMA1/CDK1/PAFAH1B1/DDX3X/PLRG1	16
GO:0071479	cellular response to ionizing radiation	10/624	71/18670	0.00011899	0.0010469	0.000806783	MAPK14/MDM2/TP53/NIPBL/BCL2L1/HSPA5/INTS7/DNM2/KDM1A/CDKN1A	10
GO:0048193	Golgi vesicle transport	27/624	368/18670	0.000121041	0.00106259	0.000818872	ARF5/EXOC2/COPB1/EXOC4/DYNC1LI2/KIF11/CAPZA1/ARCN1/DYNC1LI1/ARF4/COPG1/COPB2/DYNC1H1/SPTBN1/COPA/ACTR1A/KIF2C/SPTAN1/SAR1A/KIF4A/EXOC1/DNM2/NSF/COPG2/RACGAP1/DCTN2/EXOC5	27
GO:0035019	somatic stem cell population maintenance	10/624	72/18670	0.000134111	0.00117473	0.00090529	POLR2C/POLR2D/POLR2J/POLR2G/POLR2L/VPS72/POLR2B/POLR2H/POLR2E/POLR2A	10
GO:0007569	cell aging	13/624	116/18670	0.000134417	0.00117482	0.000905362	MAPK14/TP53/WNT1/PRKDC/MTOR/LMNA/FZR1/CDK1/ILK/BCL2/CDKN1A/CHEK1/LIMS1	13
GO:0043280	positive regulation of cysteine-type endopeptidase activity involved in apoptotic process	14/624	132/18670	0.000136386	0.00118941	0.000916602	TNFRSF10A/TNFSF10/HIP1R/TNFRSF10B/RPS3/CASP10/BID/CASP9/ANP32B/FAS/CASP8/HSPD1/CARD8/DDX3X	14
GO:0002495	antigen processing and presentation of peptide antigen via MHC class II	12/624	101/18670	0.000138114	0.00120183	0.000926179	DYNC1LI2/KIF11/CAPZA1/DYNC1LI1/DYNC1H1/AP1B1/ACTR1A/KIF2C/KIF4A/DNM2/RACGAP1/DCTN2	12
GO:1902369	negative regulation of RNA catabolic process	9/624	59/18670	0.000138687	0.00120418	0.000927984	MAPK14/SLC11A1/TARDBP/HNRNPU/PABPC1/THRAP3/MTOR/ELAVL1/HNRNPC	9
GO:0002244	hematopoietic progenitor cell differentiation	16/624	166/18670	0.000145507	0.00126064	0.000971496	PSMC4/PSMC1/PSMD11/PSMD3/ANLN/TP53/PSMD1/PSMD2/PSMC5/PRKDC/PSMD12/BCL2/PSMC2/PSMD13/PSMC6/PSMC3	16
GO:0006914	autophagy	33/624	496/18670	0.000146319	0.00126216	0.000972672	HSPB1/TSG101/EXOC4/LAMTOR5/RHEB/RRAGB/VPS37B/TP53/ATP6V1B2/LAMTOR1/WDR24/RPTOR/CASP3/MVB12A/EXOC7/HSP90AA1/EEF1A1/LAMTOR4/MTOR/LAMTOR2/RRAGD/ANXA7/RRAGC/VPS28/RRAGA/EXOC1/SLC38A9/BCL2/LAMTOR3/HSPA8/EIF4G2/DNM1L/SNRNP70	33
GO:0061919	process utilizing autophagic mechanism	33/624	496/18670	0.000146319	0.00126216	0.000972672	HSPB1/TSG101/EXOC4/LAMTOR5/RHEB/RRAGB/VPS37B/TP53/ATP6V1B2/LAMTOR1/WDR24/RPTOR/CASP3/MVB12A/EXOC7/HSP90AA1/EEF1A1/LAMTOR4/MTOR/LAMTOR2/RRAGD/ANXA7/RRAGC/VPS28/RRAGA/EXOC1/SLC38A9/BCL2/LAMTOR3/HSPA8/EIF4G2/DNM1L/SNRNP70	33
GO:0002504	antigen processing and presentation of peptide or polysaccharide antigen via MHC class II	12/624	102/18670	0.000151863	0.00130715	0.00100734	DYNC1LI2/KIF11/CAPZA1/DYNC1LI1/DYNC1H1/AP1B1/ACTR1A/KIF2C/KIF4A/DNM2/RACGAP1/DCTN2	12
GO:0034728	nucleosome organization	17/624	184/18670	0.000153171	0.00131555	0.00101381	SMARCC1/SMARCB1/HIRA/SMARCC2/CENPC/SMARCA5/RUVBL1/ARID1A/SMARCE1/KNL1/ANP32B/VPS72/DMAP1/RBBP7/SMARCD1/SMARCA4/ANP32E	17
GO:0033209	tumor necrosis factor-mediated signaling pathway	16/624	167/18670	0.000156058	0.00133617	0.00102971	PSMC4/PSMC1/PSMD11/PSMD3/PSMD1/PSMD2/PSMC5/PSMD12/CASP8/CARD8/ILK/PSMC2/PSMD13/PSMC6/LIMS1/PSMC3	16
GO:0070482	response to oxygen levels	28/624	394/18670	0.000156246	0.00133617	0.00102971	PSMC4/CCNB1/MDM2/PSMC1/PSMD11/PSMD3/TP53/HSP90B1/VASN/PSMD1/PSMD2/PSMC5/CASP3/CFLAR/ROCK2/FAS/PSMD12/MTOR/MDM4/LMNA/BCL2/CDKN1A/PSMC2/PSMD13/PSMC6/HDAC2/DNM1L/PSMC3	28
GO:0050852	T cell receptor signaling pathway	18/624	202/18670	0.000156668	0.0013369	0.00103027	PSMC4/PSMC1/PSMD11/PSMD3/RPS3/SPPL3/PSMD1/PSMD2/PSMC5/PAK2/UBE2N/CUL1/PSMD12/LAT/PSMC2/PSMD13/PSMC6/PSMC3	18
GO:0016236	macroautophagy	23/624	295/18670	0.000157018	0.00133701	0.00103035	TSG101/EXOC4/LAMTOR5/RHEB/RRAGB/VPS37B/TP53/ATP6V1B2/LAMTOR1/RPTOR/CASP3/MVB12A/EXOC7/LAMTOR4/MTOR/LAMTOR2/RRAGD/RRAGC/VPS28/RRAGA/EXOC1/SLC38A9/LAMTOR3	23
GO:1902275	regulation of chromatin organization	17/624	185/18670	0.000163557	0.00138971	0.00107096	RIF1/TRIM28/CCNB1/SNW1/SMARCB1/HIRA/TP53/NIPBL/HNRNPU/TAF7/UBE2N/RPS6KA4/LMNA/CDK9/KDM1A/CHEK1/RUVBL2	17
GO:0001558	regulation of cell growth	29/624	416/18670	0.000166746	0.00141378	0.00108951	TSG101/SMARCA2/TP53/LAMTOR1/RPTOR/PPP2R1A/TAF9B/SUPV3L1/MTOR/CDC73/LAMTOR2/NAIF1/NCBP1/RBBP7/TAF9/DNM2/G6PD/ADNP/DDX39B/ILK/PAFAH1B1/BCL2/DDX3X/CDKN1A/SMARCA4/PPP2CA/CDKN2AIP/EIF4G2/PAK4	29
GO:0038095	Fc-epsilon receptor signaling pathway	16/624	169/18670	0.000179175	0.00151592	0.00116823	PSMC4/PSMC1/PSMD11/PSMD3/PSMD1/PSMD2/PSMC5/PAK2/CUL1/PSMD12/LAT/MAP2K7/PSMC2/PSMD13/PSMC6/PSMC3	16
GO:2001244	positive regulation of intrinsic apoptotic signaling pathway	9/624	61/18670	0.000180381	0.00152288	0.00117359	TP53/RPS3/BCL2L1/BID/GSDME/SFPQ/BCL2/BCLAF1/DNM1L	9
GO:0007076	mitotic chromosome condensation	5/624	17/18670	0.000181798	0.00152758	0.00117721	NCAPH/NIPBL/SMC2/NCAPD2/SMC4	5
GO:0043923	positive regulation by host of viral transcription	5/624	17/18670	0.000181798	0.00152758	0.00117721	SNW1/SMARCB1/TAF11/GTF2B/SMARCA4	5
GO:0038093	Fc receptor signaling pathway	20/624	241/18670	0.000182093	0.00152758	0.00117721	PSMC4/PSMC1/PSMD11/PSMD3/PSMD1/PSMD2/PSMC5/PAK2/CUL1/HSP90AA1/PSMD12/ACTB/HSP90AB1/ACTR2/LAT/MAP2K7/PSMC2/PSMD13/PSMC6/PSMC3	20
GO:0007339	binding of sperm to zona pellucida	7/624	37/18670	0.000193566	0.0016136	0.0012435	CCT7/CCT5/CCT8/CCT3/CCT2/TCP1/CCT4	7
GO:0060236	regulation of mitotic spindle organization	7/624	37/18670	0.000193566	0.0016136	0.0012435	HNRNPU/PLK1/SMC1A/DRG1/DYNC1H1/SMC3/NUMA1	7
GO:1903432	regulation of TORC1 signaling	7/624	37/18670	0.000193566	0.0016136	0.0012435	LAMTOR5/RRAGB/RRAGD/RRAGC/RRAGA/SEH1L/DEPDC5	7
GO:0016049	cell growth	32/624	484/18670	0.000205632	0.00171058	0.00131824	TSG101/SMARCA2/IQGAP1/TP53/LAMTOR1/RPTOR/PPP2R1A/HSP90AA1/TAF9B/SUPV3L1/MTOR/CDC73/LAMTOR2/HSP90AB1/NAIF1/NCBP1/RBBP7/TAF9/DNM2/G6PD/ADNP/DDX39B/ILK/PAFAH1B1/BCL2/DDX3X/CDKN1A/SMARCA4/PPP2CA/CDKN2AIP/EIF4G2/PAK4	32
GO:0070555	response to interleukin-1	18/624	207/18670	0.000212603	0.00176487	0.00136008	PSMC4/PSMC1/PSMD11/PSMD3/PSMD1/PSMD2/PSMC5/UBE2N/CUL1/RPS6KA4/PSMD12/RBMX/TAF9/PSMC2/PSMD13/PSMC6/UPF1/PSMC3	18
GO:0032875	regulation of DNA endoreduplication	4/624	10/18670	0.000220981	0.00182677	0.00140778	MSH6/SMC1A/MRE11/SMC3	4
GO:1990253	cellular response to leucine starvation	4/624	10/18670	0.000220981	0.00182677	0.00140778	RRAGB/GCN1/MTOR/RRAGD	4
GO:0006282	regulation of DNA repair	13/624	122/18670	0.00022359	0.0018445	0.00142145	RIF1/TRIM28/FUS/RPS3/PRKDC/UBE2N/SMCHD1/CDK9/ACTR2/PCNA/DEK/KDM1A/CHEK1	13
GO:0006298	mismatch repair	7/624	38/18670	0.000230507	0.00189762	0.00146238	MSH2/MSH6/RPA1/POLD3/PCNA/POLD1/POLD2	7
GO:0006893	Golgi to plasma membrane transport	9/624	63/18670	0.000232018	0.0019061	0.00146892	ARF5/EXOC2/EXOC4/ARF4/SPTBN1/EXOC1/DNM2/NSF/EXOC5	9
GO:0045862	positive regulation of proteolysis	26/624	363/18670	0.00023495	0.00192621	0.00148441	PSMC4/MYH9/TNFRSF10A/MAPK14/TNFSF10/HIP1R/MDM2/PSMC1/TNFRSF10B/RPS3/CASP10/PLK1/CFLAR/ROCK2/BID/CASP9/ANP32B/FAS/CASP8/HSPD1/CARD8/PICALM/DDX3X/PSMC2/TAF1/HDAC2	26
GO:0016575	histone deacetylation	10/624	77/18670	0.000236293	0.00193321	0.00148981	RCOR1/TP53/MTA2/NIPBL/MORF4L1/SFPQ/SMARCAD1/HDAC1/TBL1XR1/HDAC2	10
GO:0051701	interaction with host	18/624	209/18670	0.000239447	0.00195358	0.00150551	EXOC2/TUSC2/TSG101/TRIM28/KPNA3/VPS37B/KPNB1/BCL2L1/TCP1/EXOC7/CASP8/SMC3/DYNLT1/RRAGA/CDK1/DDX39B/ALYREF/KPNA2	18
GO:0042594	response to starvation	17/624	191/18670	0.000239767	0.00195358	0.00150551	RRAGB/TP53/WDR24/GCN1/RPTOR/HSPA5/MIOS/FAS/MTOR/RRAGD/RRAGC/RRAGA/BCL2/SEH1L/DEPDC5/CDKN1A/HSPA8	17
GO:1902165	regulation of intrinsic apoptotic signaling pathway in response to DNA damage by p53 class mediator	5/624	18/18670	0.00024483	0.00199075	0.00153415	TAF9B/HNRNPK/TAF9/BCL2/KDM1A	5
GO:0030178	negative regulation of Wnt signaling pathway	18/624	210/18670	0.000253944	0.00206063	0.001588	PSMC4/FERMT1/MAPK14/PSMC1/PSMD11/PSMD3/PSMD1/PSMD2/PSMC5/PSMD12/SCYL2/HDAC1/CHD8/PSMC2/PSMD13/PSMC6/RUVBL2/PSMC3	18
GO:0008637	apoptotic mitochondrial changes	13/624	124/18670	0.00026284	0.00212847	0.00164028	PPP2CB/TNFSF10/HIP1R/TP53/SLC25A4/BCL2L1/BID/CASP8/LMNA/NAIF1/HSPD1/BCL2/DNM1L	13
GO:0009895	negative regulation of catabolic process	23/624	308/18670	0.000293587	0.00237262	0.00182843	MAPK14/SLC11A1/TARDBP/SMARCC1/TP53/HNRNPU/WNT1/MAD2L1/SF3B3/PABPC1/THRAP3/MTOR/MDM4/UCHL5/HSP90AB1/RRAGA/TAF9/BCL2/ELAVL1/TAF1/EIF4G2/HNRNPC/SNRNP70	23
GO:0045739	positive regulation of DNA repair	9/624	65/18670	0.000295359	0.00238208	0.00183573	RIF1/TRIM28/FUS/RPS3/PRKDC/UBE2N/SMCHD1/ACTR2/PCNA	9
GO:0031056	regulation of histone modification	14/624	143/18670	0.000316537	0.00254771	0.00196336	RIF1/CCNB1/SNW1/SMARCB1/TP53/NIPBL/TAF7/UBE2N/RPS6KA4/LMNA/CDK9/KDM1A/CHEK1/RUVBL2	14
GO:0000209	protein polyubiquitination	23/624	310/18670	0.000321975	0.00258623	0.00199305	PSMC4/PRPF19/PSMC1/PSMD11/PSMD3/PSMD1/PSMD2/PSMC5/UBE2N/CUL1/ANAPC1/PSMD12/CDC16/XIAP/CDC23/FZR1/BCL2/PSMC2/PSMD13/PSMC6/TAF1/CDC27/PSMC3	23
GO:0010950	positive regulation of endopeptidase activity	16/624	178/18670	0.000323954	0.00259687	0.00200125	TNFRSF10A/TNFSF10/HIP1R/TNFRSF10B/RPS3/CASP10/ROCK2/BID/CASP9/ANP32B/FAS/CASP8/HSPD1/CARD8/PICALM/DDX3X	16
GO:0051642	centrosome localization	6/624	29/18670	0.000335055	0.00266707	0.00205535	DYNC1LI2/FHOD1/INTS13/RANBP2/MAD2L1/PAFAH1B1	6
GO:0000491	small nucleolar ribonucleoprotein complex assembly	4/624	11/18670	0.000338089	0.00266707	0.00205535	RUVBL1/TAF9/SNU13/RUVBL2	4
GO:0031442	positive regulation of mRNA 3'-end processing	4/624	11/18670	0.000338089	0.00266707	0.00205535	CCNB1/NCBP2/CDC73/NCBP1	4
GO:0036462	TRAIL-activated apoptotic signaling pathway	4/624	11/18670	0.000338089	0.00266707	0.00205535	TNFRSF10A/TNFRSF10B/TNFRSF10C/CASP8	4
GO:0042023	DNA endoreduplication	4/624	11/18670	0.000338089	0.00266707	0.00205535	MSH6/SMC1A/MRE11/SMC3	4
GO:0070933	histone H4 deacetylation	4/624	11/18670	0.000338089	0.00266707	0.00205535	RCOR1/SMARCAD1/HDAC1/HDAC2	4
GO:1905214	regulation of RNA binding	4/624	11/18670	0.000338089	0.00266707	0.00205535	EIF3E/EIF4A3/CDK9/NCBP1	4
GO:2001241	positive regulation of extrinsic apoptotic signaling pathway in absence of ligand	4/624	11/18670	0.000338089	0.00266707	0.00205535	CTNNA1/PPP2R1B/PPP2R1A/PPP1CA	4
GO:0016072	rRNA metabolic process	20/624	253/18670	0.000345331	0.0027188	0.00209521	SMARCB1/TP53/EIF4A3/NSUN5/SART1/GEMIN4/DDX21/GTF3C2/MTOR/MDN1/EXOSC10/XRN2/POLR1E/NOP2/DDX17/SNU13/NOLC1/SMARCA4/LSM6/WDR18	20
GO:0034612	response to tumor necrosis factor	23/624	312/18670	0.000352746	0.00277168	0.00213596	PSMC4/MAPK14/PSMC1/PSMD11/PSMD3/RPS3/PSMD1/PSMD2/PSMC5/CASP3/GSDME/PSMD12/CASP8/ARHGEF2/CARD8/ILK/MAP2K7/PSMC2/PSMD13/PSMC6/LIMS1/PRPF8/PSMC3	23
GO:0090224	regulation of spindle organization	7/624	41/18670	0.000376516	0.0029526	0.00227539	HNRNPU/PLK1/SMC1A/DRG1/DYNC1H1/SMC3/NUMA1	7
GO:2001022	positive regulation of response to DNA damage stimulus	11/624	97/18670	0.000391337	0.00306277	0.00236029	DDX5/RIF1/TRIM28/FUS/RPS3/PRKDC/UBE2N/SMCHD1/ACTR2/PCNA/BCLAF1	11
GO:0045948	positive regulation of translational initiation	6/624	30/18670	0.000407096	0.00316737	0.0024409	POLR2D/POLR2G/RPS6KB2/KHDRBS1/MTOR/DDX3X	6
GO:0061842	microtubule organizing center localization	6/624	30/18670	0.000407096	0.00316737	0.0024409	DYNC1LI2/FHOD1/INTS13/RANBP2/MAD2L1/PAFAH1B1	6
GO:0071480	cellular response to gamma radiation	6/624	30/18670	0.000407096	0.00316737	0.0024409	MDM2/TP53/BCL2L1/HSPA5/KDM1A/CDKN1A	6
GO:1901673	regulation of mitotic spindle assembly	5/624	20/18670	0.000419133	0.00325464	0.00250815	HNRNPU/PLK1/SMC1A/DRG1/SMC3	5
GO:0042752	regulation of circadian rhythm	12/624	114/18670	0.000432033	0.00334826	0.0025803	TARDBP/TP53/NONO/PRKDC/ROCK2/PPP1CA/THRAP3/SFPQ/MTOR/CDK1/PPP1CB/RBM4	12
GO:2000116	regulation of cysteine-type endopeptidase activity	19/624	239/18670	0.000448813	0.00347152	0.00267529	TNFRSF10A/TNFSF10/HIP1R/LAMTOR5/MDM2/TNFRSF10B/RPS3/CASP10/CFLAR/PAK2/BID/CASP9/ANP32B/FAS/CASP8/XIAP/HSPD1/CARD8/DDX3X	19
GO:0016233	telomere capping	8/624	55/18670	0.000453056	0.00349073	0.00269009	STN1/NBN/PRKDC/AURKB/MRE11/RAD50/NABP2/MAP2K7	8
GO:0042220	response to cocaine	8/624	55/18670	0.000453056	0.00349073	0.00269009	MDM2/HSPA5/HTR3A/MTOR/HSP90AB1/DNM2/EFTUD2/HDAC2	8
GO:1902806	regulation of cell cycle G1/S phase transition	17/624	202/18670	0.000461531	0.00354914	0.0027351	CCNB1/MDM2/TP53/RPTOR/CASP2/PRKDC/BID/CNOT1/MDM4/CDC73/PCNA/CDK1/BCL2/DDX3X/CDKN1A/TAF1/PLRG1	17
GO:0001666	response to hypoxia	25/624	359/18670	0.000467566	0.00358859	0.00276551	PSMC4/CCNB1/MDM2/PSMC1/PSMD11/PSMD3/TP53/HSP90B1/VASN/PSMD1/PSMD2/PSMC5/CASP3/CFLAR/ROCK2/PSMD12/MTOR/MDM4/LMNA/BCL2/PSMC2/PSMD13/PSMC6/DNM1L/PSMC3	25
GO:2000045	regulation of G1/S transition of mitotic cell cycle	16/624	184/18670	0.000468948	0.00359225	0.00276833	CCNB1/MDM2/TP53/RPTOR/CASP2/PRKDC/BID/CNOT1/MDM4/CDC73/PCNA/CDK1/BCL2/DDX3X/CDKN1A/PLRG1	16
GO:0002218	activation of innate immune response	23/624	319/18670	0.000481724	0.00367644	0.00283321	PSMC4/PSMC1/PSMD11/PSMD3/NONO/HSP90B1/PSMD1/PSMD2/PSMC5/PRKDC/PAK2/UBE2N/CUL1/PSMD12/SFPQ/CASP8/MATR3/XIAP/HSPD1/PSMC2/PSMD13/PSMC6/PSMC3	23
GO:2001056	positive regulation of cysteine-type endopeptidase activity	14/624	149/18670	0.000481792	0.00367644	0.00283321	TNFRSF10A/TNFSF10/HIP1R/TNFRSF10B/RPS3/CASP10/BID/CASP9/ANP32B/FAS/CASP8/HSPD1/CARD8/DDX3X	14
GO:0010165	response to X-ray	6/624	31/18670	0.000490679	0.00373707	0.00287993	MSH2/TP53/NIPBL/CASP3/DNM2/CDKN1A	6
GO:0098789	pre-mRNA cleavage required for polyadenylation	4/624	12/18670	0.000493763	0.00375336	0.00289248	CPSF6/NCBP2/CPSF7/NCBP1	4
GO:0010332	response to gamma radiation	8/624	56/18670	0.000513332	0.00389465	0.00300137	MDM2/TP53/BCL2L1/PRKDC/HSPA5/BCL2/KDM1A/CDKN1A	8
GO:0035567	non-canonical Wnt signaling pathway	14/624	150/18670	0.000515464	0.00390336	0.00300808	PSMC4/PSMC1/PSMD11/PSMD3/WNT1/PSMD1/PSMD2/PSMC5/PSMD12/MED12/PSMC2/PSMD13/PSMC6/PSMC3	14
GO:0009266	response to temperature stimulus	19/624	243/18670	0.000550595	0.00416145	0.00320698	NUP155/RPA1/POLR2D/RANBP2/SLU7/RPTOR/HSPA5/HSP90AA1/CASP8/MTOR/HSP90AB1/DNAJA1/RBBP7/HSPD1/MAP2K7/SEH1L/CDKN1A/HDAC2/HSPA8	19
GO:0070266	necroptotic process	7/624	44/18670	0.000588541	0.00443979	0.00342147	TP53/SLC25A4/CFLAR/FAS/CASP8/ARHGEF2/DNM1L	7
GO:0031330	negative regulation of cellular catabolic process	20/624	264/18670	0.000595052	0.00448039	0.00345276	MAPK14/SLC11A1/TARDBP/SMARCC1/TP53/HNRNPU/WNT1/PABPC1/THRAP3/MTOR/UCHL5/HSP90AB1/RRAGA/TAF9/BCL2/ELAVL1/TAF1/EIF4G2/HNRNPC/SNRNP70	20
GO:0030010	establishment of cell polarity	13/624	135/18670	0.000600491	0.00450425	0.00347115	MYH9/FERMT1/NDC80/MAD2L1/PLK1/ROCK2/HSP90AA1/ARHGEF2/DYNLT1/ACTR1A/HSP90AB1/NUMA1/PAFAH1B1	13
GO:0060359	response to ammonium ion	13/624	135/18670	0.000600491	0.00450425	0.00347115	MDM2/CASP6/CASP3/ROCK2/HSPA5/HTR3A/MTOR/CASP7/HSP90AB1/DNM2/DIAPH1/EFTUD2/HDAC2	13
GO:0038034	signal transduction in absence of ligand	9/624	72/18670	0.000639439	0.00477833	0.00368237	BCL2L1/CTNNA1/CASP3/PPP2R1B/CASP2/PPP2R1A/PPP1CA/CASP9/BCL2	9
GO:0097192	extrinsic apoptotic signaling pathway in absence of ligand	9/624	72/18670	0.000639439	0.00477833	0.00368237	BCL2L1/CTNNA1/CASP3/PPP2R1B/CASP2/PPP2R1A/PPP1CA/CASP9/BCL2	9
GO:0007623	circadian rhythm	17/624	208/18670	0.000644497	0.00480707	0.00370452	SETX/TARDBP/NCOR1/TP53/NONO/HNRNPU/PRKDC/ROCK2/PPP1CA/THRAP3/SFPQ/MTOR/HDAC1/CDK1/PPP1CB/RBM4/HDAC2	17
GO:0009615	response to virus	23/624	326/18670	0.00065016	0.0048368	0.00372743	POLR3B/MAPK14/HSPB1/LAMTOR5/CCT5/POLR3K/POLR3E/BCL2L1/GSDME/DDX21/POLR3H/PCBP2/POLR3F/EXOC1/GTF2F1/CRCP/DDX17/POLR3D/BCL2/POLR3G/DDX3X/ILF3/ABCF3	23
GO:0045088	regulation of innate immune response	29/624	452/18670	0.000651956	0.0048368	0.00372743	PSMC4/POLR3B/PSMC1/PSMD11/PSMD3/NONO/HSP90B1/PSMD1/PSMD2/PSMC5/PRKDC/PAK2/UBE2N/CUL1/PSMD12/SFPQ/CASP8/MATR3/GBP5/XIAP/HSP90AB1/POLR3F/HSPD1/POLR3D/POLR3G/PSMC2/PSMD13/PSMC6/PSMC3	29
GO:1902041	regulation of extrinsic apoptotic signaling pathway via death domain receptors	8/624	58/18670	0.000653358	0.0048368	0.00372743	TNFRSF10A/TNFSF10/TNFRSF10B/BCL2L1/CFLAR/FAS/CASP8/ARHGEF2	8
GO:1904589	regulation of protein import	8/624	58/18670	0.000653358	0.0048368	0.00372743	FERMT1/MAPK14/TARDBP/TRIM28/IPO5/DMAP1/NOLC1/HSPA8	8
GO:1904666	regulation of ubiquitin protein ligase activity	5/624	22/18670	0.00067358	0.00497722	0.00383564	MAD2L1/PLK1/CDC20/FZR1/DNM1L	5
GO:0098787	mRNA cleavage involved in mRNA processing	4/624	13/18670	0.000694431	0.00512175	0.00394702	CPSF6/NCBP2/CPSF7/NCBP1	4
GO:0009303	rRNA transcription	6/624	33/18670	0.000697441	0.0051249	0.00394945	SMARCB1/TP53/GTF3C2/MTOR/POLR1E/SMARCA4	6
GO:1901797	negative regulation of signal transduction by p53 class mediator	6/624	33/18670	0.000697441	0.0051249	0.00394945	SNAI1/MDM2/TAF9B/TAF9/BCL2/KDM1A	6
GO:2001237	negative regulation of extrinsic apoptotic signaling pathway	11/624	104/18670	0.000711392	0.00521775	0.004021	TNFRSF10A/TNFSF10/TNFRSF10B/BCL2L1/CTNNA1/CFLAR/FAS/CASP8/ARHGEF2/LMNA/BCL2	11
GO:0006323	DNA packaging	17/624	210/18670	0.000717921	0.00525592	0.00405042	NCAPH/CCNB1/HIRA/TP53/CENPC/NIPBL/SMARCA5/SMC2/RUVBL1/NCAPD2/SMCHD1/KNL1/ANP32B/SMC4/RBBP7/HELLS/CDK1	17
GO:0036293	response to decreased oxygen levels	25/624	370/18670	0.000724787	0.00529642	0.00408162	PSMC4/CCNB1/MDM2/PSMC1/PSMD11/PSMD3/TP53/HSP90B1/VASN/PSMD1/PSMD2/PSMC5/CASP3/CFLAR/ROCK2/PSMD12/MTOR/MDM4/LMNA/BCL2/PSMC2/PSMD13/PSMC6/DNM1L/PSMC3	25
GO:1904951	positive regulation of establishment of protein localization	29/624	456/18670	0.000749093	0.00546397	0.00421075	FERMT1/MAPK14/TARDBP/TSG101/TRIM28/CCT7/MDM2/IPO5/TP53/CCT6A/CCT5/CCT8/CCT3/CCT2/TCP1/BID/ANP32B/SPTBN1/CASP8/UBL5/DMAP1/SAR1A/VPS28/EXOC1/CENPJ/CARD8/CCT4/BCL2/DNM1L	29
GO:0006888	ER to Golgi vesicle-mediated transport	17/624	212/18670	0.00079839	0.00581286	0.00447962	COPB1/DYNC1LI2/CAPZA1/ARCN1/DYNC1LI1/ARF4/COPG1/COPB2/DYNC1H1/SPTBN1/COPA/ACTR1A/SPTAN1/SAR1A/NSF/COPG2/DCTN2	17
GO:0043486	histone exchange	8/624	60/18670	0.00082266	0.0059786	0.00460734	CENPC/SMARCA5/RUVBL1/KNL1/VPS72/DMAP1/RBBP7/ANP32E	8
GO:0071356	cellular response to tumor necrosis factor	21/624	291/18670	0.000824593	0.00598169	0.00460972	PSMC4/MAPK14/PSMC1/PSMD11/PSMD3/RPS3/PSMD1/PSMD2/PSMC5/GSDME/PSMD12/CASP8/ARHGEF2/CARD8/ILK/PSMC2/PSMD13/PSMC6/LIMS1/PRPF8/PSMC3	21
GO:0006359	regulation of transcription by RNA polymerase III	5/624	23/18670	0.000837225	0.0060512	0.00466329	RPTOR/MTOR/POLR3F/POLR3G/CHD8	5
GO:1902254	negative regulation of intrinsic apoptotic signaling pathway by p53 class mediator	5/624	23/18670	0.000837225	0.0060512	0.00466329	MDM2/TAF9B/TAF9/BCL2/KDM1A	5
GO:0030261	chromosome condensation	7/624	47/18670	0.000885915	0.00637988	0.00491658	NCAPH/CCNB1/NIPBL/SMC2/NCAPD2/SMC4/CDK1	7
GO:0035722	interleukin-12-mediated signaling pathway	7/624	47/18670	0.000885915	0.00637988	0.00491658	SNRPA1/CAPZA1/PAK2/TCP1/HNRNPA2B1/HNRNPF/RPLP0	7
GO:0030521	androgen receptor signaling pathway	8/624	61/18670	0.000919607	0.00659856	0.0050851	DDX5/NCOR1/ARID1A/HDAC1/DNAJA1/DDX17/SMARCA4/TAF1	8
GO:1903902	positive regulation of viral life cycle	8/624	61/18670	0.000919607	0.00659856	0.0050851	TSG101/VPS37B/PPIH/PABPC1/SMC3/PKN2/DDX3X/KPNA2	8
GO:0032388	positive regulation of intracellular transport	17/624	215/18670	0.000933488	0.00668607	0.00515254	MAPK14/TARDBP/TRIM28/MDM2/IPO5/CPSF6/TP53/KHDRBS1/NCBP2/ANP32B/DYNC1H1/UBL5/DMAP1/SAR1A/NUMA1/DNM1L/EHD1	17
GO:0090231	regulation of spindle checkpoint	4/624	14/18670	0.000946631	0.00674368	0.00519694	CCNB1/NDC80/DYNC1LI1/MAD2L1	4
GO:0090266	regulation of mitotic cell cycle spindle assembly checkpoint	4/624	14/18670	0.000946631	0.00674368	0.00519694	CCNB1/NDC80/DYNC1LI1/MAD2L1	4
GO:1903504	regulation of mitotic spindle checkpoint	4/624	14/18670	0.000946631	0.00674368	0.00519694	CCNB1/NDC80/DYNC1LI1/MAD2L1	4
GO:0046785	microtubule polymerization	9/624	76/18670	0.000951221	0.00676424	0.00521279	RANBP9/TUBG1/TUBGCP3/RPS3/DRG1/CENPJ/NUMA1/CKAP5/TUBGCP2	9
GO:0071156	regulation of cell cycle arrest	11/624	108/18670	0.000976144	0.00692905	0.00533979	CCNB1/MDM2/TP53/CASP2/CNOT1/MDM4/HSP90AB1/CDK9/PCNA/CDK1/CDKN1A	11
GO:2000134	negative regulation of G1/S transition of mitotic cell cycle	12/624	125/18670	0.000989235	0.00700944	0.00540174	CCNB1/MDM2/TP53/CASP2/PRKDC/CNOT1/MDM4/CDC73/PCNA/CDK1/BCL2/CDKN1A	12
GO:0070265	necrotic cell death	8/624	62/18670	0.0010255	0.00725343	0.00558977	TP53/SLC25A4/CFLAR/GSDME/FAS/CASP8/ARHGEF2/DNM1L	8
GO:0043393	regulation of protein binding	17/624	217/18670	0.00103399	0.00730047	0.00562602	PPP2CB/SYMPK/HIP1R/SPPL3/PLK1/AURKB/HSPA5/PPP1CA/ACTB/HSP90AB1/GTF2F1/ADNP/BCL2/KDM1A/TAF1/PPP2CA/RUVBL2	17
GO:1905330	regulation of morphogenesis of an epithelium	15/624	180/18670	0.00107928	0.00760302	0.00585918	PSMC4/PSMC1/PSMD11/PSMD3/WNT1/PSMD1/PSMD2/PSMC5/PSMD12/MTOR/MED12/PSMC2/PSMD13/PSMC6/PSMC3	15
GO:0006476	protein deacetylation	10/624	93/18670	0.00108067	0.00760302	0.00585918	RCOR1/TP53/MTA2/NIPBL/MORF4L1/SFPQ/SMARCAD1/HDAC1/TBL1XR1/HDAC2	10
GO:0032205	negative regulation of telomere maintenance	6/624	36/18670	0.00112672	0.00791299	0.00609806	STN1/NBN/HNRNPU/EXOSC10/RAD50/HNRNPC	6
GO:0071349	cellular response to interleukin-12	7/624	49/18670	0.00114236	0.0079804	0.00615	SNRPA1/CAPZA1/PAK2/TCP1/HNRNPA2B1/HNRNPF/RPLP0	7
GO:0097300	programmed necrotic cell death	7/624	49/18670	0.00114236	0.0079804	0.00615	TP53/SLC25A4/CFLAR/FAS/CASP8/ARHGEF2/DNM1L	7
GO:2001238	positive regulation of extrinsic apoptotic signaling pathway	7/624	49/18670	0.00114236	0.0079804	0.00615	TNFSF10/CTNNA1/PPP2R1B/PAK2/BID/PPP2R1A/PPP1CA	7
GO:0000729	DNA double-strand break processing	5/624	25/18670	0.00125094	0.00869305	0.0066992	NBN/UBE2N/MRE11/SMARCAD1/RAD50	5
GO:0019054	modulation by virus of host process	5/624	25/18670	0.00125094	0.00869305	0.0066992	KPNA3/KPNB1/BCL2L1/CASP8/KPNA2	5
GO:2000104	negative regulation of DNA-dependent DNA replication	5/624	25/18670	0.00125094	0.00869305	0.0066992	MSH6/ZRANB3/SMC1A/MRE11/SMC3	5
GO:1900034	regulation of cellular response to heat	9/624	79/18670	0.00125795	0.00872649	0.00672497	NUP155/RPA1/RANBP2/RPTOR/HSP90AA1/MTOR/HSP90AB1/SEH1L/HSPA8	9
GO:0032784	regulation of DNA-templated transcription, elongation	7/624	50/18670	0.00129067	0.00892227	0.00687585	HNRNPU/NELFB/CDC73/CDK9/GTF2F1/DDX39B/ALYREF	7
GO:0070671	response to interleukin-12	7/624	50/18670	0.00129067	0.00892227	0.00687585	SNRPA1/CAPZA1/PAK2/TCP1/HNRNPA2B1/HNRNPF/RPLP0	7
GO:0044106	cellular amine metabolic process	12/624	129/18670	0.00130252	0.00897294	0.00691489	PSMC4/PSMC1/PSMD11/PSMD3/PSMD1/PSMD2/PSMC5/PSMD12/PSMC2/PSMD13/PSMC6/PSMC3	12
GO:0071482	cellular response to light stimulus	12/624	129/18670	0.00130252	0.00897294	0.00691489	MDM2/POLD3/TP53/AURKB/CASP9/PCNA/KDM1A/CDKN1A/CHEK1/POLD1/TAF1/RUVBL2	12
GO:0031109	microtubule polymerization or depolymerization	11/624	112/18670	0.00131749	0.00906034	0.00698225	RANBP9/TUBG1/TUBGCP3/RPS3/DRG1/ARHGEF2/KIF2C/CENPJ/NUMA1/CKAP5/TUBGCP2	11
GO:0006997	nucleus organization	12/624	130/18670	0.0013925	0.00955958	0.00736698	NUP155/TARDBP/CCNB1/PLK1/PPP2R1A/LMNA/NUMA1/CDK1/PAFAH1B1/SEH1L/NOLC1/PPP2CA	12
GO:0051258	protein polymerization	20/624	283/18670	0.00139834	0.00958308	0.0073851	RANBP9/TUBG1/HIP1R/TUBGCP3/CAPZA1/CAPG/RPS3/DRG1/HSP90AA1/SPTBN1/MTOR/SPTAN1/ACTR2/CENPJ/NUMA1/DIAPH1/CKAP5/TUBGCP2/DNM1L/TWF1	20
GO:1902807	negative regulation of cell cycle G1/S phase transition	12/624	131/18670	0.00148755	0.0101769	0.0078427	CCNB1/MDM2/TP53/CASP2/PRKDC/CNOT1/MDM4/CDC73/PCNA/CDK1/BCL2/CDKN1A	12
GO:0000244	spliceosomal tri-snRNP complex assembly	5/624	26/18670	0.00150668	0.010237	0.00788905	PRPF19/PRPF6/PRPF3/PRPF31/PRPF8	5
GO:0007020	microtubule nucleation	5/624	26/18670	0.00150668	0.010237	0.00788905	RANBP9/TUBG1/TUBGCP3/CENPJ/TUBGCP2	5
GO:1904353	regulation of telomere capping	5/624	26/18670	0.00150668	0.010237	0.00788905	NBN/AURKB/RAD50/NABP2/MAP2K7	5
GO:0016572	histone phosphorylation	6/624	38/18670	0.00150924	0.010237	0.00788905	CCNB1/AURKB/RPS6KA4/CDK9/CDK1/CHEK1	6
GO:2000279	negative regulation of DNA biosynthetic process	6/624	38/18670	0.00150924	0.010237	0.00788905	STN1/TP53/HNRNPU/NIBAN2/EXOSC10/HNRNPC	6
GO:0030518	intracellular steroid hormone receptor signaling pathway	12/624	132/18670	0.00158788	0.0107521	0.00828597	DDX5/TRIP4/NCOR1/TAF7/ARID1A/CNOT1/UBA5/HDAC1/DNAJA1/DDX17/SMARCA4/TAF1	12
GO:0030397	membrane disassembly	4/624	16/18670	0.00163194	0.0109569	0.00844385	CCNB1/PLK1/CDK1/PAFAH1B1	4
GO:0051081	nuclear envelope disassembly	4/624	16/18670	0.00163194	0.0109569	0.00844385	CCNB1/PLK1/CDK1/PAFAH1B1	4
GO:0061684	chaperone-mediated autophagy	4/624	16/18670	0.00163194	0.0109569	0.00844385	HSP90AA1/EEF1A1/HSPA8/SNRNP70	4
GO:1902166	negative regulation of intrinsic apoptotic signaling pathway in response to DNA damage by p53 class mediator	4/624	16/18670	0.00163194	0.0109569	0.00844385	TAF9B/TAF9/BCL2/KDM1A	4
GO:2000369	regulation of clathrin-dependent endocytosis	4/624	16/18670	0.00163194	0.0109569	0.00844385	HIP1R/SCYL2/SMAP1/DNM2	4
GO:0071158	positive regulation of cell cycle arrest	9/624	82/18670	0.00163987	0.0109916	0.00847055	CCNB1/MDM2/TP53/CASP2/CNOT1/MDM4/PCNA/CDK1/CDKN1A	9
GO:0030307	positive regulation of cell growth	14/624	169/18670	0.00165269	0.0110588	0.00852235	RPTOR/TAF9B/SUPV3L1/MTOR/NCBP1/TAF9/ADNP/DDX39B/ILK/PAFAH1B1/BCL2/DDX3X/CDKN2AIP/EIF4G2	14
GO:0019048	modulation by virus of host morphology or physiology	6/624	39/18670	0.00173402	0.0115835	0.00892671	KPNA3/KPNB1/BCL2L1/CASP8/RRAGA/KPNA2	6
GO:0006970	response to osmotic stress	9/624	83/18670	0.00178604	0.0119109	0.00917903	TP53/CASP3/OXSR1/ARHGEF2/HSP90AB1/ANXA7/MAP2K7/DDX3X/NOLC1	9
GO:0031122	cytoplasmic microtubule organization	7/624	53/18670	0.00182736	0.0121456	0.0093599	TUBG1/TUBGCP3/KPNB1/DYNC1H1/NUMA1/PAFAH1B1/TUBGCP2	7
GO:0035036	sperm-egg recognition	7/624	53/18670	0.00182736	0.0121456	0.0093599	CCT7/CCT5/CCT8/CCT3/CCT2/TCP1/CCT4	7
GO:0045927	positive regulation of growth	19/624	270/18670	0.00191132	0.0126825	0.00977361	MAPK14/CCNB1/NIPBL/RPTOR/PRKDC/TAF9B/SUPV3L1/MTOR/NCBP1/TAF9/CDK1/ADNP/DDX39B/ILK/PAFAH1B1/BCL2/DDX3X/CDKN2AIP/EIF4G2	19
GO:0008156	negative regulation of DNA replication	6/624	40/18670	0.00198331	0.0131163	0.0101079	MSH6/ZRANB3/TP53/SMC1A/MRE11/SMC3	6
GO:0042026	protein refolding	6/624	40/18670	0.00198331	0.0131163	0.0101079	PPIH/HSPA5/HSP90AA1/HSPD1/HSPA8/SNRNP70	6
GO:0042790	nucleolar large rRNA transcription by RNA polymerase I	4/624	17/18670	0.00207814	0.0136978	0.0105561	SMARCB1/MTOR/POLR1E/SMARCA4	4
GO:1900363	regulation of mRNA polyadenylation	4/624	17/18670	0.00207814	0.0136978	0.0105561	SNRPA/CPSF6/CPSF7/CDK9	4
GO:0071168	protein localization to chromatin	5/624	28/18670	0.0021305	0.0140196	0.0108041	MSH2/NIPBL/LRWD1/PLK1/RUVBL2	5
GO:0045005	DNA-dependent DNA replication maintenance of fidelity	6/624	41/18670	0.00225877	0.014839	0.0114355	ZRANB3/MRE11/CDK9/PCNA/POLD1/ALYREF	6
GO:0042306	regulation of protein import into nucleus	7/624	55/18670	0.00227159	0.0148986	0.0114815	FERMT1/MAPK14/TARDBP/TRIM28/IPO5/DMAP1/NOLC1	7
GO:0006303	double-strand break repair via nonhomologous end joining	9/624	86/18670	0.002288	0.0149568	0.0115263	PRPF19/RIF1/NBN/PRKDC/UBE2N/MRE11/SMCHD1/RAD50/POLA1	9
GO:0090559	regulation of membrane permeability	9/624	86/18670	0.002288	0.0149568	0.0115263	HIP1R/TP53/BCL2L1/BID/CASP8/MTOR/DYNLT1/NAIF1/BCL2	9
GO:0009308	amine metabolic process	12/624	138/18670	0.00231366	0.0150997	0.0116364	PSMC4/PSMC1/PSMD11/PSMD3/PSMD1/PSMD2/PSMC5/PSMD12/PSMC2/PSMD13/PSMC6/PSMC3	12
GO:0035601	protein deacylation	10/624	103/18670	0.00234581	0.0152844	0.0117787	RCOR1/TP53/MTA2/NIPBL/MORF4L1/SFPQ/SMARCAD1/HDAC1/TBL1XR1/HDAC2	10
GO:0044068	modulation by symbiont of host cellular process	5/624	29/18670	0.00250456	0.0162653	0.0125346	KPNA3/KPNB1/BCL2L1/CASP8/KPNA2	5
GO:0060765	regulation of androgen receptor signaling pathway	5/624	29/18670	0.00250456	0.0162653	0.0125346	DDX5/NCOR1/HDAC1/SMARCA4/TAF1	5
GO:0098732	macromolecule deacylation	10/624	104/18670	0.00251969	0.0163301	0.0125846	RCOR1/TP53/MTA2/NIPBL/MORF4L1/SFPQ/SMARCAD1/HDAC1/TBL1XR1/HDAC2	10
GO:0034508	centromere complex assembly	7/624	56/18670	0.00252277	0.0163301	0.0125846	CENPC/SMARCA5/RUVBL1/KNL1/RBBP7/HELLS/MIS12	7
GO:0006284	base-excision repair	6/624	42/18670	0.00256207	0.0165575	0.0127598	RPA1/TP53/RPS3/FEN1/PCNA/POLD1	6
GO:0006607	NLS-bearing protein import into nucleus	4/624	18/18670	0.00260195	0.0167606	0.0129164	IPO5/KPNA3/RANBP2/KPNA2	4
GO:0009048	dosage compensation by inactivation of X chromosome	4/624	18/18670	0.00260195	0.0167606	0.0129164	HNRNPU/SMCHD1/EXOSC10/UPF1	4
GO:0051099	positive regulation of binding	14/624	179/18670	0.00281861	0.0181268	0.0139692	EIF3E/PPP2CB/TRIM28/HIP1R/NIPBL/SPPL3/GTF2B/HSP90AB1/CDK9/NIBAN2/NCBP1/KDM1A/TAF1/PPP2CA	14
GO:0032728	positive regulation of interferon-beta production	5/624	30/18670	0.00292405	0.0186537	0.0143753	POLR3B/POLR3F/POLR3D/POLR3G/DDX3X	5
GO:0034243	regulation of transcription elongation from RNA polymerase II promoter	5/624	30/18670	0.00292405	0.0186537	0.0143753	HNRNPU/NELFB/CDC73/CDK9/GTF2F1	5
GO:0044818	mitotic G2/M transition checkpoint	5/624	30/18670	0.00292405	0.0186537	0.0143753	SYF2/NBN/MRE11/ORC1/CDK1	5
GO:0070979	protein K11-linked ubiquitination	5/624	30/18670	0.00292405	0.0186537	0.0143753	ANAPC1/CDC16/CDC23/FZR1/CDC27	5
GO:1904837	beta-catenin-TCF complex assembly	5/624	30/18670	0.00292405	0.0186537	0.0143753	RBBP5/RUVBL1/CDC73/HDAC1/SMARCA4	5
GO:0030520	intracellular estrogen receptor signaling pathway	7/624	58/18670	0.00308869	0.0196724	0.0151603	DDX5/TRIP4/TAF7/ARID1A/CNOT1/UBA5/DDX17	7
GO:0051131	chaperone-mediated protein complex assembly	4/624	19/18670	0.00320962	0.0204099	0.0157286	CCT2/HSP90AA1/HSP90AB1/HSPD1	4
GO:0032786	positive regulation of DNA-templated transcription, elongation	5/624	31/18670	0.003392	0.0215007	0.0165693	CDC73/CDK9/GTF2F1/DDX39B/ALYREF	5
GO:2000781	positive regulation of double-strand break repair	5/624	31/18670	0.003392	0.0215007	0.0165693	RIF1/FUS/PRKDC/SMCHD1/ACTR2	5
GO:0001836	release of cytochrome c from mitochondria	7/624	59/18670	0.00340565	0.0215528	0.0166095	TNFSF10/TP53/BCL2L1/BID/LMNA/BCL2/DNM1L	7
GO:0046677	response to antibiotic	21/624	327/18670	0.00341684	0.0215892	0.0166375	PPP2CB/SETX/TRAP1/MDM2/TP53/RPS3/BCL2L1/CASP3/HSPA5/CASP9/HSP90AA1/HTR3A/CASP8/DMAP1/ACTR2/PCNA/G6PD/CDK1/BCL2/KDM1A/HDAC2	21
GO:0010569	regulation of double-strand break repair via homologous recombination	6/624	45/18670	0.00365632	0.0230656	0.0177753	RIF1/FUS/SMCHD1/ACTR2/KDM1A/CHEK1	6
GO:0007084	mitotic nuclear envelope reassembly	3/624	10/18670	0.0037399	0.0232237	0.0178971	PPP2R1A/LMNA/PPP2CA	3
GO:0007135	meiosis II	3/624	10/18670	0.0037399	0.0232237	0.0178971	BUB1B/BUB1/PPP2R1A	3
GO:0032025	response to cobalt ion	3/624	10/18670	0.0037399	0.0232237	0.0178971	CASP3/CASP9/CASP8	3
GO:0033182	regulation of histone ubiquitination	3/624	10/18670	0.0037399	0.0232237	0.0178971	UBE2N/CDK9/KDM1A	3
GO:0045876	positive regulation of sister chromatid cohesion	3/624	10/18670	0.0037399	0.0232237	0.0178971	NIPBL/FEN1/SFPQ	3
GO:0045945	positive regulation of transcription by RNA polymerase III	3/624	10/18670	0.0037399	0.0232237	0.0178971	RPTOR/MTOR/CHD8	3
GO:0051255	spindle midzone assembly	3/624	10/18670	0.0037399	0.0232237	0.0178971	AURKB/KIF4A/RACGAP1	3
GO:0061983	meiosis II cell cycle process	3/624	10/18670	0.0037399	0.0232237	0.0178971	BUB1B/BUB1/PPP2R1A	3
GO:0071233	cellular response to leucine	3/624	10/18670	0.0037399	0.0232237	0.0178971	RPTOR/MTOR/RRAGD	3
GO:1901838	positive regulation of transcription of nucleolar large rRNA by RNA polymerase I	3/624	10/18670	0.0037399	0.0232237	0.0178971	SMARCB1/MTOR/SMARCA4	3
GO:0043966	histone H3 acetylation	7/624	60/18670	0.0037468	0.0232302	0.0179021	SMARCB1/TAF12/TAF10/YEATS2/TAF9B/TAF9/CHEK1	7
GO:0046902	regulation of mitochondrial membrane permeability	8/624	76/18670	0.00380742	0.0235692	0.0181633	HIP1R/TP53/BCL2L1/BID/CASP8/DYNLT1/NAIF1/BCL2	8
GO:0007095	mitotic G2 DNA damage checkpoint	4/624	20/18670	0.00390724	0.0238778	0.0184012	SYF2/NBN/MRE11/CDK1	4
GO:0007549	dosage compensation	4/624	20/18670	0.00390724	0.0238778	0.0184012	HNRNPU/SMCHD1/EXOSC10/UPF1	4
GO:0032211	negative regulation of telomere maintenance via telomerase	4/624	20/18670	0.00390724	0.0238778	0.0184012	STN1/HNRNPU/EXOSC10/HNRNPC	4
GO:0070262	peptidyl-serine dephosphorylation	4/624	20/18670	0.00390724	0.0238778	0.0184012	PPP2CB/PPP2R1A/PPP1CA/PPP2CA	4
GO:0070932	histone H3 deacetylation	4/624	20/18670	0.00390724	0.0238778	0.0184012	SFPQ/SMARCAD1/HDAC1/HDAC2	4
GO:0006356	regulation of transcription by RNA polymerase I	5/624	32/18670	0.00391144	0.0238778	0.0184012	SMARCB1/POLR2L/MTOR/SMARCA4/TAF1	5
GO:0031297	replication fork processing	5/624	32/18670	0.00391144	0.0238778	0.0184012	ZRANB3/MRE11/CDK9/PCNA/ALYREF	5
GO:0039694	viral RNA genome replication	5/624	32/18670	0.00391144	0.0238778	0.0184012	TRIM28/SMARCB1/PCBP1/ROCK2/PCBP2	5
GO:1901976	regulation of cell cycle checkpoint	5/624	32/18670	0.00391144	0.0238778	0.0184012	CCNB1/NDC80/DYNC1LI1/MAD2L1/DDX39B	5
GO:0070507	regulation of microtubule cytoskeleton organization	14/624	186/18670	0.00398259	0.0242748	0.0187071	KIF11/RPS3/HNRNPU/PLK1/ROCK2/SMC1A/DRG1/DYNC1H1/SMC3/ARHGEF2/CENPJ/NUMA1/PAFAH1B1/CHEK1	14
GO:0044003	modification by symbiont of host morphology or physiology	6/624	46/18670	0.00408837	0.0248814	0.0191745	KPNA3/KPNB1/BCL2L1/CASP8/RRAGA/KPNA2	6
GO:2000779	regulation of double-strand break repair	8/624	77/18670	0.0041276	0.0250817	0.0193289	RIF1/FUS/PRKDC/SMCHD1/ACTR2/DEK/KDM1A/CHEK1	8
GO:0000726	non-recombinational repair	9/624	94/18670	0.00418634	0.0253997	0.019574	PRPF19/RIF1/NBN/PRKDC/UBE2N/MRE11/SMCHD1/RAD50/POLA1	9
GO:1903900	regulation of viral life cycle	12/624	149/18670	0.00433686	0.0262728	0.0202468	DDX5/TSG101/TRIM28/VPS37B/PPIH/PABPC1/SMC3/PKN2/BCL2/DDX3X/ILF3/KPNA2	12
GO:0072347	response to anesthetic	8/624	78/18670	0.00446814	0.0270268	0.0208279	MDM2/HSPA5/HTR3A/MTOR/HSP90AB1/DNM2/EFTUD2/HDAC2	8
GO:0006891	intra-Golgi vesicle-mediated transport	5/624	33/18670	0.00448537	0.0270897	0.0208764	COPB1/COPG1/COPB2/COPA/COPG2	5
GO:0051100	negative regulation of binding	13/624	169/18670	0.00451607	0.0272337	0.0209873	SYMPK/BTAF1/EIF4A3/AURKB/HSPA5/PPP1CA/ACTB/GTF2F1/ADNP/KDM1A/TAF1/HDAC2/RUVBL2	13
GO:2001239	regulation of extrinsic apoptotic signaling pathway in absence of ligand	6/624	47/18670	0.00455702	0.0274389	0.0211455	BCL2L1/CTNNA1/PPP2R1B/PPP2R1A/PPP1CA/BCL2	6
GO:0033962	cytoplasmic mRNA processing body assembly	4/624	21/18670	0.00470069	0.0281332	0.0216806	LSM3/CNOT1/DYNC1H1/LSM4	4
GO:0039702	viral budding via host ESCRT complex	4/624	21/18670	0.00470069	0.0281332	0.0216806	TSG101/VPS37B/MVB12A/VPS28	4
GO:0043153	entrainment of circadian clock by photoperiod	4/624	21/18670	0.00470069	0.0281332	0.0216806	TP53/PPP1CA/PPP1CB/RBM4	4
GO:2000269	regulation of fibroblast apoptotic process	4/624	21/18670	0.00470069	0.0281332	0.0216806	TP53/BID/CHD8/API5	4
GO:0042176	regulation of protein catabolic process	23/624	381/18670	0.00480711	0.0287186	0.0221317	PSMC4/SMARCC1/MDM2/PSMC1/PSMD3/WNT1/MAD2L1/PLK1/SF3B3/PSMD1/PSMD2/HSP90AA1/EEF1A1/MDM4/UCHL5/HSP90AB1/VPS28/TAF9/FZR1/NSF/PSMC2/TAF1/SNRNP70	23
GO:0098876	vesicle-mediated transport to the plasma membrane	9/624	96/18670	0.00481298	0.0287186	0.0221317	ARF5/EXOC2/EXOC4/ARF4/SPTBN1/EXOC1/DNM2/NSF/EXOC5	9
GO:0035404	histone-serine phosphorylation	3/624	11/18670	0.00501558	0.0297931	0.0229597	CCNB1/AURKB/RPS6KA4	3
GO:0048096	chromatin-mediated maintenance of transcription	3/624	11/18670	0.00501558	0.0297931	0.0229597	ARID1A/SMARCD1/CHEK1	3
GO:0055015	ventricular cardiac muscle cell development	3/624	11/18670	0.00501558	0.0297931	0.0229597	CCNB1/LMNA/CDK1	3
GO:0031055	chromatin remodeling at centromere	6/624	48/18670	0.00506406	0.0299466	0.023078	CENPC/SMARCA5/RUVBL1/KNL1/RBBP7/HELLS	6
GO:0090199	regulation of release of cytochrome c from mitochondria	6/624	48/18670	0.00506406	0.0299466	0.023078	TNFSF10/TP53/BCL2L1/BID/LMNA/DNM1L	6
GO:2000059	negative regulation of ubiquitin-dependent protein catabolic process	6/624	48/18670	0.00506406	0.0299466	0.023078	SMARCC1/WNT1/UCHL5/HSP90AB1/TAF9/TAF1	6
GO:0043516	regulation of DNA damage response, signal transduction by p53 class mediator	5/624	34/18670	0.00511677	0.0302133	0.0232835	DDX5/SNAI1/MDM2/TP53/KDM1A	5
GO:0060996	dendritic spine development	9/624	97/18670	0.00515243	0.0303787	0.023411	ARF4/PAK2/MTOR/ACTR2/PAFAH1B1/ZMYND8/HDAC2/DNM1L/PAK4	9
GO:0018210	peptidyl-threonine modification	11/624	134/18670	0.00535958	0.0315532	0.0243161	PLK1/RPTOR/OXSR1/ROCK2/MTOR/CDC42BPB/GALNT13/CDK1/BCL2/CHEK1/TAF1	11
GO:0016445	somatic diversification of immunoglobulins	7/624	64/18670	0.00537649	0.0316058	0.0243567	MSH2/MSH6/RIF1/NBN/PRKDC/CTNNBL1/HSPD1	7
GO:0042692	muscle cell differentiation	23/624	385/18670	0.0054416	0.0319412	0.0246152	MYH9/MAPK14/MED28/CCNB1/HIRA/HNRNPU/WNT1/CTNNA1/CASP3/CFLAR/ARID1A/PTBP1/MTOR/LMNA/CDK9/NIBAN2/G6PD/CDK1/DDX39B/BCL2/KDM1A/RBM4/EHD1	23
GO:0001824	blastocyst development	9/624	98/18670	0.00551015	0.0322958	0.0248884	PSMC4/PRPF19/SF3B6/NBN/XAB2/TAF8/ACTL6A/TBL1XR1/PSMC3	9
GO:0007063	regulation of sister chromatid cohesion	4/624	22/18670	0.0055956	0.0325562	0.0250891	NIPBL/BUB1/FEN1/SFPQ	4
GO:0043162	ubiquitin-dependent protein catabolic process via the multivesicular body sorting pathway	4/624	22/18670	0.0055956	0.0325562	0.0250891	TSG101/VPS37B/MVB12A/VPS28	4
GO:0045943	positive regulation of transcription by RNA polymerase I	4/624	22/18670	0.0055956	0.0325562	0.0250891	SMARCB1/MTOR/SMARCA4/TAF1	4
GO:0051457	maintenance of protein location in nucleus	4/624	22/18670	0.0055956	0.0325562	0.0250891	HNRNPU/TAF3/TAF8/RANGAP1	4
GO:0070935	3'-UTR-mediated mRNA stabilization	4/624	22/18670	0.0055956	0.0325562	0.0250891	MAPK14/TARDBP/ELAVL1/HNRNPC	4
GO:1990090	cellular response to nerve growth factor stimulus	6/624	49/18670	0.00561128	0.0325907	0.0251157	DYNC1LI2/EIF4A3/RPS3/HSPA5/CDC5L/EHD1	6
GO:0002758	innate immune response-activating signal transduction	19/624	298/18670	0.00561796	0.0325907	0.0251157	PSMC4/PSMC1/PSMD11/PSMD3/HSP90B1/PSMD1/PSMD2/PSMC5/PAK2/UBE2N/CUL1/PSMD12/CASP8/XIAP/HSPD1/PSMC2/PSMD13/PSMC6/PSMC3	19
GO:0090501	RNA phosphodiester bond hydrolysis	12/624	154/18670	0.00563526	0.0326434	0.0251562	CPSF3/CPSF6/POLR3K/CPSF2/FEN1/CSTF3/CNOT1/NCBP2/CPSF7/NCBP1/EXOSC10/XRN2	12
GO:0071312	cellular response to alkaloid	5/624	35/18670	0.00580859	0.0335495	0.0258545	MDM2/CASP6/BCL2L1/CASP3/CASP7	5
GO:1901030	positive regulation of mitochondrial outer membrane permeabilization involved in apoptotic signaling pathway	5/624	35/18670	0.00580859	0.0335495	0.0258545	HIP1R/TP53/BID/CASP8/BCL2	5
GO:0007568	aging	20/624	321/18670	0.00586956	0.0338418	0.0260798	MAPK14/MSH2/MSH6/TP53/WNT1/CTNNA1/CASP2/PRKDC/AURKB/CASP9/MTOR/LMNA/PICALM/FZR1/CDK1/ILK/BCL2/CDKN1A/CHEK1/LIMS1	20
GO:0001101	response to acid chemical	21/624	343/18670	0.00587626	0.0338418	0.0260798	SETX/CCNB1/LAMTOR5/SNW1/IPO5/RRAGB/LAMTOR1/BCL2L1/RPTOR/CASP3/LAMTOR4/MTOR/LAMTOR2/RRAGD/RRAGC/PCNA/RRAGA/SMARCD1/SLC38A9/LAMTOR3/HDAC2	21
GO:0045814	negative regulation of gene expression, epigenetic	11/624	136/18670	0.00598283	0.0344056	0.0265143	RIF1/TRIM28/HIRA/SMARCA5/ARID1A/SMCHD1/MORF4L1/HDAC1/RBBP7/HELLS/HDAC2	11
GO:2000377	regulation of reactive oxygen species metabolic process	14/624	195/18670	0.00602412	0.0345929	0.0266587	MAPK14/TUSC2/TRAP1/TP53/ARF4/CFLAR/ROCK2/HSP90AA1/MTOR/HSP90AB1/DNM2/G6PD/BCL2/CDKN1A	14
GO:0061640	cytoskeleton-dependent cytokinesis	9/624	100/18670	0.00628292	0.0360269	0.0277638	ANLN/PLK1/AURKB/ROCK2/SPTBN1/KIF4A/ACTR2/SEPTIN9/RACGAP1	9
GO:0043624	cellular protein complex disassembly	15/624	217/18670	0.00643714	0.036661	0.0282524	CAPZA1/CAPG/GSPT2/SPTBN1/ETF1/ARHGEF2/KIF2C/SPTAN1/NSF/GSPT1/HSPA8/CKAP5/TWF1/UPF1/NAPB	15
GO:0062012	regulation of small molecule metabolic process	26/624	459/18670	0.00645141	0.036661	0.0282524	PSMC4/NUP155/SNAI1/CCNB1/PSMC1/PSMD11/PSMD3/NCOR1/TP53/RANBP2/KPNB1/FASN/PSMD1/PSMD2/PSMC5/PPP1CA/PSMD12/MTOR/CDK1/PPP1CB/SEH1L/PSMC2/PSMD13/PSMC6/DNM1L/PSMC3	26
GO:0007077	mitotic nuclear envelope disassembly	3/624	12/18670	0.00652285	0.036661	0.0282524	CCNB1/PLK1/CDK1	3
GO:0010623	programmed cell death involved in cell development	3/624	12/18670	0.00652285	0.036661	0.0282524	CASP2/PRKDC/BCL2	3
GO:0015867	ATP transport	3/624	12/18670	0.00652285	0.036661	0.0282524	SLC25A4/SLC25A25/SLC25A24	3
GO:0051095	regulation of helicase activity	3/624	12/18670	0.00652285	0.036661	0.0282524	MSH2/MSH6/TP53	3
GO:0051988	regulation of attachment of spindle microtubules to kinetochore	3/624	12/18670	0.00652285	0.036661	0.0282524	CCNB1/HNRNPU/RACGAP1	3
GO:0060213	positive regulation of nuclear-transcribed mRNA poly(A) tail shortening	3/624	12/18670	0.00652285	0.036661	0.0282524	POLR2G/PABPC1/CNOT1	3
GO:0070601	centromeric sister chromatid cohesion	3/624	12/18670	0.00652285	0.036661	0.0282524	BUB1B/BUB1/PPP2R1A	3
GO:0071044	histone mRNA catabolic process	3/624	12/18670	0.00652285	0.036661	0.0282524	LSM1/EXOSC10/UPF1	3
GO:0072697	protein localization to cell cortex	3/624	12/18670	0.00652285	0.036661	0.0282524	ANLN/PLK1/NUMA1	3
GO:0097284	hepatocyte apoptotic process	3/624	12/18670	0.00652285	0.036661	0.0282524	BCL2L1/CFLAR/BID	3
GO:0099640	axo-dendritic protein transport	3/624	12/18670	0.00652285	0.036661	0.0282524	HSPB1/HNRNPU/SFPQ	3
GO:1904668	positive regulation of ubiquitin protein ligase activity	3/624	12/18670	0.00652285	0.036661	0.0282524	PLK1/CDC20/FZR1	3
GO:0048714	positive regulation of oligodendrocyte differentiation	4/624	23/18670	0.00659736	0.0369229	0.0284542	RHEB/MTOR/HDAC1/HDAC2	4
GO:0051570	regulation of histone H3-K9 methylation	4/624	23/18670	0.00659736	0.0369229	0.0284542	RIF1/SMARCB1/LMNA/KDM1A	4
GO:0071157	negative regulation of cell cycle arrest	4/624	23/18670	0.00659736	0.0369229	0.0284542	MDM2/MDM4/HSP90AB1/CDK9	4
GO:0032886	regulation of microtubule-based process	15/624	218/18670	0.00670695	0.0374834	0.0288861	KIF11/RPS3/HNRNPU/PLK1/ROCK2/SMC1A/DRG1/DYNC1H1/SMC3/ARHGEF2/CENPJ/NUMA1/PAFAH1B1/DIAPH1/CHEK1	15
GO:0043967	histone H4 acetylation	7/624	67/18670	0.0069102	0.038565	0.0297197	BRD8/SMARCB1/RUVBL1/MORF4L1/DMAP1/ACTL6A/RUVBL2	7
GO:0006342	chromatin silencing	10/624	120/18670	0.00698901	0.0388953	0.0299743	RIF1/TRIM28/HIRA/SMARCA5/ARID1A/SMCHD1/MORF4L1/HDAC1/HELLS/HDAC2	10
GO:0072089	stem cell proliferation	10/624	120/18670	0.00698901	0.0388953	0.0299743	FERMT1/TP53/HNRNPU/WNT1/CTNNA1/ARHGEF2/ETV6/PAFAH1B1/KDM1A/RACGAP1	10
GO:0007018	microtubule-based movement	18/624	283/18670	0.00708429	0.0393704	0.0303403	HSPB1/DYNC1LI2/KIF11/DYNC1LI1/HNRNPU/KPNB1/COPG1/DYNC1H1/SFPQ/KIF21A/ACTR1A/KIF2C/KIF4A/ACTR2/PAFAH1B1/COPG2/RACGAP1/HSPA8	18
GO:0042307	positive regulation of protein import into nucleus	5/624	37/18670	0.00738504	0.0409844	0.0315842	MAPK14/TARDBP/TRIM28/IPO5/DMAP1	5
GO:0071242	cellular response to ammonium ion	7/624	68/18670	0.00748714	0.0414558	0.0319474	CASP6/CASP3/ROCK2/CASP7/DNM2/DIAPH1/HDAC2	7
GO:0016447	somatic recombination of immunoglobulin gene segments	6/624	52/18670	0.00751177	0.0414558	0.0319474	MSH2/MSH6/RIF1/NBN/PRKDC/HSPD1	6
GO:0051438	regulation of ubiquitin-protein transferase activity	6/624	52/18670	0.00751177	0.0414558	0.0319474	MAD2L1/PLK1/UBE2N/CDC20/FZR1/DNM1L	6
GO:1990089	response to nerve growth factor	6/624	52/18670	0.00751177	0.0414558	0.0319474	DYNC1LI2/EIF4A3/RPS3/HSPA5/CDC5L/EHD1	6
GO:0030705	cytoskeleton-dependent intracellular transport	13/624	180/18670	0.00759215	0.041746	0.0321711	HSPB1/HNRNPU/TUBA1C/COPG1/TUBA1B/TUBB/DYNC1H1/SFPQ/ACTR1A/KIF4A/PAFAH1B1/COPG2/HSPA8	13
GO:0032091	negative regulation of protein binding	9/624	103/18670	0.00759513	0.041746	0.0321711	SYMPK/AURKB/HSPA5/PPP1CA/ACTB/GTF2F1/ADNP/KDM1A/RUVBL2	9
GO:0051348	negative regulation of transferase activity	18/624	285/18670	0.00759591	0.041746	0.0321711	HSPB1/TSG101/IPO5/TP53/HNRNPU/MAD2L1/PLK1/RPTOR/CASP3/TAF7/PAK2/PPP2R1A/DNAJA1/MVP/ILK/CDKN1A/PPP2CA/PRKRIP1	18
GO:0007097	nuclear migration	4/624	24/18670	0.00771109	0.0422619	0.0325686	FHOD1/DYNC1H1/ACTR1A/PAFAH1B1	4
GO:0044346	fibroblast apoptotic process	4/624	24/18670	0.00771109	0.0422619	0.0325686	TP53/BID/CHD8/API5	4
GO:0010565	regulation of cellular ketone metabolic process	13/624	181/18670	0.00793835	0.0433875	0.0334361	PSMC4/PSMC1/PSMD11/PSMD3/PSMD1/PSMD2/PSMC5/PSMD12/MTOR/PSMC2/PSMD13/PSMC6/PSMC3	13
GO:0051147	regulation of muscle cell differentiation	13/624	181/18670	0.00793835	0.0433875	0.0334361	MAPK14/MED28/CTNNA1/CFLAR/PTBP1/MTOR/CDK9/NIBAN2/G6PD/DDX39B/BCL2/RBM4/EHD1	13
GO:0006892	post-Golgi vesicle-mediated transport	9/624	104/18670	0.00807596	0.044079	0.033969	ARF5/EXOC2/EXOC4/ARF4/SPTBN1/EXOC1/DNM2/NSF/EXOC5	9
GO:0008088	axo-dendritic transport	7/624	69/18670	0.00809892	0.0441435	0.0340187	HSPB1/HNRNPU/DYNC1H1/SFPQ/KIF4A/PAFAH1B1/HSPA8	7
GO:0000212	meiotic spindle organization	3/624	13/18670	0.00827138	0.0443137	0.0341498	MYH9/TUBG1/PPP2R1A	3
GO:0006384	transcription initiation from RNA polymerase III promoter	3/624	13/18670	0.00827138	0.0443137	0.0341498	POLR3H/TBP/CRCP	3
GO:0010870	positive regulation of receptor biosynthetic process	3/624	13/18670	0.00827138	0.0443137	0.0341498	HDAC1/HNRNPK/HDAC2	3
GO:0033127	regulation of histone phosphorylation	3/624	13/18670	0.00827138	0.0443137	0.0341498	CCNB1/RPS6KA4/CDK9	3
GO:0043201	response to leucine	3/624	13/18670	0.00827138	0.0443137	0.0341498	RPTOR/MTOR/RRAGD	3
GO:0046831	regulation of RNA export from nucleus	3/624	13/18670	0.00827138	0.0443137	0.0341498	CPSF6/KHDRBS1/NCBP2	3
GO:0090399	replicative senescence	3/624	13/18670	0.00827138	0.0443137	0.0341498	TP53/CDKN1A/CHEK1	3
GO:1901836	regulation of transcription of nucleolar large rRNA by RNA polymerase I	3/624	13/18670	0.00827138	0.0443137	0.0341498	SMARCB1/MTOR/SMARCA4	3
GO:1902855	regulation of non-motile cilium assembly	3/624	13/18670	0.00827138	0.0443137	0.0341498	CENPJ/DNM2/SEPTIN9	3
GO:1990403	embryonic brain development	3/624	13/18670	0.00827138	0.0443137	0.0341498	TUBB2B/WNT1/MED12	3
GO:2001034	positive regulation of double-strand break repair via nonhomologous end joining	3/624	13/18670	0.00827138	0.0443137	0.0341498	RIF1/PRKDC/SMCHD1	3
GO:0010831	positive regulation of myotube differentiation	5/624	38/18670	0.00827531	0.0443137	0.0341498	MAPK14/MTOR/NIBAN2/BCL2/EHD1	5
GO:0051693	actin filament capping	5/624	38/18670	0.00827531	0.0443137	0.0341498	CAPZA1/CAPG/SPTBN1/SPTAN1/TWF1	5
GO:0009648	photoperiodism	4/624	25/18670	0.00894159	0.0477527	0.0368001	TP53/PPP1CA/PPP1CB/RBM4	4
GO:0046755	viral budding	4/624	25/18670	0.00894159	0.0477527	0.0368001	TSG101/VPS37B/MVB12A/VPS28	4
GO:0006336	DNA replication-independent nucleosome assembly	6/624	54/18670	0.00901211	0.0480646	0.0370404	HIRA/CENPC/SMARCA5/RUVBL1/KNL1/RBBP7	6
GO:1903321	negative regulation of protein modification by small protein conjugation or removal	8/624	88/18670	0.00917852	0.0488864	0.0376738	RPS3/MAD2L1/U2AF2/HMG20B/MTOR/VPS28/DNAJA1/TAF1	8
GO:0072595	maintenance of protein localization in organelle	5/624	39/18670	0.00923727	0.0490676	0.0378134	HNRNPU/HSPA5/TAF3/TAF8/RANGAP1	5
GO:1904591	positive regulation of protein import	5/624	39/18670	0.00923727	0.0490676	0.0378134	MAPK14/TARDBP/TRIM28/IPO5/DMAP1	5
GO:0050769	positive regulation of neurogenesis	26/624	474/18670	0.00957959	0.0508179	0.0391623	SF3A2/SETX/PRPF19/TUBB2B/SNW1/RHEB/IQGAP1/NIPBL/CFLAR/HSPA5/HMG20B/MTOR/ARHGEF2/DYNLT1/HDAC1/SPEN/ACTR2/ADNP/ILK/PAFAH1B1/BCL2/KDM1A/ZMYND8/HDAC2/DNM1L/TWF1	26
GO:0018107	peptidyl-threonine phosphorylation	10/624	126/18670	0.00972624	0.051527	0.0397087	PLK1/RPTOR/OXSR1/ROCK2/MTOR/CDC42BPB/CDK1/BCL2/CHEK1/TAF1	10
GO:0034724	DNA replication-independent nucleosome organization	6/624	55/18670	0.00983748	0.0520468	0.0401093	HIRA/CENPC/SMARCA5/RUVBL1/KNL1/RBBP7	6
GO:0031667	response to nutrient levels	27/624	499/18670	0.00994388	0.0525397	0.0404891	MDM2/SNW1/RRAGB/TP53/WDR24/C2/HSP90B1/GCN1/RPTOR/HSPA5/MIOS/FAS/MTOR/RRAGD/RRAGC/SLC25A25/PCNA/RRAGA/G6PD/BCL2/SEH1L/DEPDC5/CDKN1A/TBL1XR1/TAF1/HSPA8/DNM1L	27
GO:0031346	positive regulation of cell projection organization	22/624	383/18670	0.00999551	0.0527422	0.0406452	SF3A2/SETX/TUBB2B/ANLN/IQGAP1/WNT1/CFLAR/HSPA5/MTOR/DYNLT1/ACTR2/CENPJ/DNM2/ADNP/ILK/PAFAH1B1/KDM1A/SEPTIN9/ZMYND8/EPS8L2/DNM1L/TWF1	22
GO:0050851	antigen receptor-mediated signaling pathway	19/624	316/18670	0.0102187	0.0536013	0.0413072	PSMC4/PSMC1/PSMD11/PSMD3/RPS3/SPPL3/PSMD1/PSMD2/PSMC5/PAK2/UBE2N/CUL1/PSMD12/LAT/BCL2/PSMC2/PSMD13/PSMC6/PSMC3	19
GO:0019081	viral translation	3/624	14/18670	0.010269	0.0536013	0.0413072	EIF3G/PTBP1/PCBP2	3
GO:0060211	regulation of nuclear-transcribed mRNA poly(A) tail shortening	3/624	14/18670	0.010269	0.0536013	0.0413072	POLR2G/PABPC1/CNOT1	3
GO:0072425	signal transduction involved in G2 DNA damage checkpoint	3/624	14/18670	0.010269	0.0536013	0.0413072	PLK1/FZR1/CHEK1	3
GO:0072583	clathrin-dependent endocytosis	5/624	40/18670	0.0102735	0.0536013	0.0413072	HIP1R/SCYL2/SMAP1/DNM2/PICALM	5
GO:0002360	T cell lineage commitment	4/624	26/18670	0.0102934	0.0536013	0.0413072	TP53/PRKDC/MTOR/BCL2	4
GO:0031954	positive regulation of protein autophosphorylation	4/624	26/18670	0.0102934	0.0536013	0.0413072	NBN/IQGAP1/MRE11/RAD50	4
GO:0060544	regulation of necroptotic process	4/624	26/18670	0.0102934	0.0536013	0.0413072	SLC25A4/CFLAR/CASP8/ARHGEF2	4
GO:1900739	regulation of protein insertion into mitochondrial membrane involved in apoptotic signaling pathway	4/624	26/18670	0.0102934	0.0536013	0.0413072	TP53/BID/CASP8/BCL2	4
GO:1900740	positive regulation of protein insertion into mitochondrial membrane involved in apoptotic signaling pathway	4/624	26/18670	0.0102934	0.0536013	0.0413072	TP53/BID/CASP8/BCL2	4
GO:0048545	response to steroid hormone	22/624	385/18670	0.0105757	0.0549989	0.0423843	DDX5/MDM2/TRIP4/NCOR1/HNRNPU/CASP3/CFLAR/TAF7/ARID1A/CNOT1/CASP9/PAPPA/UBA5/HDAC1/PCNA/DNAJA1/RBBP7/DDX17/BCL2/CDKN1A/SMARCA4/TAF1	22
GO:0051261	protein depolymerization	9/624	109/18670	0.0108356	0.0562771	0.0433693	CAPZA1/CAPG/SPTBN1/ARHGEF2/KIF2C/SPTAN1/HSPA8/CKAP5/TWF1	9
GO:0009988	cell-cell recognition	7/624	73/18670	0.0109183	0.0566323	0.0436431	CCT7/CCT5/CCT8/CCT3/CCT2/TCP1/CCT4	7
GO:2000027	regulation of animal organ morphogenesis	16/624	253/18670	0.0112936	0.0585028	0.0450845	PSMC4/PSMC1/PSMD11/PSMD3/WNT1/PSMD1/PSMD2/PSMC5/CFLAR/PSMD12/MED12/BCL2/PSMC2/PSMD13/PSMC6/PSMC3	16
GO:0007520	myoblast fusion	5/624	41/18670	0.0113867	0.0588313	0.0453377	MYH9/MAPK14/WNT1/CFLAR/EHD1	5
GO:0030835	negative regulation of actin filament depolymerization	5/624	41/18670	0.0113867	0.0588313	0.0453377	CAPZA1/CAPG/SPTBN1/SPTAN1/TWF1	5
GO:0032507	maintenance of protein location in cell	7/624	74/18670	0.0117221	0.0604067	0.0465518	HNRNPU/TLN1/HSPA5/TAF3/TAF8/RANGAP1/TWF1	7
GO:1900006	positive regulation of dendrite development	7/624	74/18670	0.0117221	0.0604067	0.0465518	IQGAP1/MTOR/ACTR2/ILK/PAFAH1B1/ZMYND8/DNM1L	7
GO:0009649	entrainment of circadian clock	4/624	27/18670	0.0117707	0.0604219	0.0465635	TP53/PPP1CA/PPP1CB/RBM4	4
GO:1902175	regulation of oxidative stress-induced intrinsic apoptotic signaling pathway	4/624	27/18670	0.0117707	0.0604219	0.0465635	TRAP1/HSPB1/NONO/SFPQ	4
GO:1904357	negative regulation of telomere maintenance via telomere lengthening	4/624	27/18670	0.0117707	0.0604219	0.0465635	STN1/HNRNPU/EXOSC10/HNRNPC	4
GO:0060271	cilium assembly	21/624	366/18670	0.0118017	0.060503	0.046626	CEP41/TUBA4A/TUBG1/PLK1/PPP2R1A/PARVA/HSP90AA1/TUBB/TUBB4B/DYNC1H1/ACTR1A/ACTR2/CENPJ/DNM2/CDK1/PAFAH1B1/SEPTIN9/DCTN2/CKAP5/EHD1/EXOC5	21
GO:0018105	peptidyl-serine phosphorylation	18/624	299/18670	0.0120696	0.0617961	0.0476225	MAPK14/CCNB1/PLK1/RPTOR/PRKDC/AURKB/PAK2/ROCK2/RPS6KA4/HSP90AA1/MTOR/PKN2/HSP90AB1/CDK1/ILK/BCL2/SMG1/TAF1	18
GO:0018209	peptidyl-serine modification	19/624	322/18670	0.0122936	0.062862	0.0484439	MAPK14/CCNB1/PLK1/RPTOR/PRKDC/AURKB/PAK2/ROCK2/RPS6KA4/HSP90AA1/MTOR/PKN2/HSP90AB1/GALNT13/CDK1/ILK/BCL2/SMG1/TAF1	19
GO:0000910	cytokinesis	12/624	171/18670	0.012482	0.0633769	0.0488407	MYH9/ANLN/PLK1/BCL2L1/AURKB/ROCK2/SPTBN1/PKN2/KIF4A/ACTR2/SEPTIN9/RACGAP1	12
GO:0032239	regulation of nucleobase-containing compound transport	3/624	15/18670	0.0125221	0.0633769	0.0488407	CPSF6/KHDRBS1/NCBP2	3
GO:0034349	glial cell apoptotic process	3/624	15/18670	0.0125221	0.0633769	0.0488407	TP53/CASP3/CASP9	3
GO:0043518	negative regulation of DNA damage response, signal transduction by p53 class mediator	3/624	15/18670	0.0125221	0.0633769	0.0488407	SNAI1/MDM2/KDM1A	3
GO:0060766	negative regulation of androgen receptor signaling pathway	3/624	15/18670	0.0125221	0.0633769	0.0488407	NCOR1/HDAC1/SMARCA4	3
GO:0098840	protein transport along microtubule	3/624	15/18670	0.0125221	0.0633769	0.0488407	HSPB1/HNRNPU/SFPQ	3
GO:0099118	microtubule-based protein transport	3/624	15/18670	0.0125221	0.0633769	0.0488407	HSPB1/HNRNPU/SFPQ	3
GO:1902188	positive regulation of viral release from host cell	3/624	15/18670	0.0125221	0.0633769	0.0488407	TSG101/VPS37B/SMC3	3
GO:0002200	somatic diversification of immune receptors	7/624	75/18670	0.0125678	0.0634236	0.0488767	MSH2/MSH6/RIF1/NBN/PRKDC/CTNNBL1/HSPD1	7
GO:0010611	regulation of cardiac muscle hypertrophy	7/624	75/18670	0.0125678	0.0634236	0.0488767	ROCK2/MTOR/LMNA/CDK9/G6PD/DDX39B/TWF1	7
GO:0010613	positive regulation of cardiac muscle hypertrophy	5/624	42/18670	0.0125792	0.0634236	0.0488767	ROCK2/MTOR/CDK9/DDX39B/TWF1	5
GO:0030837	negative regulation of actin filament polymerization	6/624	58/18670	0.0126346	0.0636218	0.0490294	HIP1R/CAPZA1/CAPG/SPTBN1/SPTAN1/TWF1	6
GO:0035690	cellular response to drug	21/624	369/18670	0.0128412	0.0645279	0.0497277	SETX/TRAP1/MDM2/TP53/RPS3/HSP90B1/CTNNA1/CFLAR/ROCK2/HSPA5/CASP9/ACTB/ARHGEF2/HSP90AB1/PCNA/DNM2/CDK1/EFTUD2/TAF1/HDAC2/VIM	21
GO:0006469	negative regulation of protein kinase activity	15/624	235/18670	0.012847	0.0645279	0.0497277	HSPB1/TSG101/IPO5/PLK1/RPTOR/CASP3/TAF7/PAK2/PPP2R1A/DNAJA1/MVP/ILK/CDKN1A/PPP2CA/PRKRIP1	15
GO:0033673	negative regulation of kinase activity	16/624	257/18670	0.012962	0.0649411	0.0500461	HSPB1/TSG101/IPO5/HNRNPU/PLK1/RPTOR/CASP3/TAF7/PAK2/PPP2R1A/DNAJA1/MVP/ILK/CDKN1A/PPP2CA/PRKRIP1	16
GO:0048863	stem cell differentiation	16/624	257/18670	0.012962	0.0649411	0.0500461	PSMC4/PSMC1/PSMD11/PSMD3/TP53/HNRNPU/PSMD1/PSMD2/PSMC5/NELFB/PSMD12/NOLC1/PSMC2/PSMD13/PSMC6/PSMC3	16
GO:0006364	rRNA processing	14/624	214/18670	0.0130636	0.0653676	0.0503748	EIF4A3/NSUN5/SART1/GEMIN4/DDX21/MDN1/EXOSC10/XRN2/NOP2/DDX17/SNU13/NOLC1/LSM6/WDR18	14
GO:0042177	negative regulation of protein catabolic process	10/624	132/18670	0.0132142	0.0660376	0.0508912	SMARCC1/WNT1/MAD2L1/SF3B3/MDM4/UCHL5/HSP90AB1/TAF9/TAF1/SNRNP70	10
GO:0016202	regulation of striated muscle tissue development	11/624	152/18670	0.0132503	0.066135	0.0509662	DDX5/MAPK14/CCNB1/LUC7L/MTOR/NIBAN2/G6PD/CDK1/DDX39B/DDX17/BCL2	11
GO:0051647	nucleus localization	4/624	28/18670	0.0133774	0.0665352	0.0512746	FHOD1/DYNC1H1/ACTR1A/PAFAH1B1	4
GO:1901216	positive regulation of neuron death	8/624	94/18670	0.0133783	0.0665352	0.0512746	UBE2M/TP53/CASP3/CASP2/CASP9/CASP8/MTOR/PICALM	8
GO:0030522	intracellular receptor signaling pathway	17/624	280/18670	0.0133808	0.0665352	0.0512746	DDX5/BRD8/SNW1/TRIP4/NCOR1/TAF7/UBE2N/ARID1A/CNOT1/UBA5/CASP8/XIAP/HDAC1/DNAJA1/DDX17/SMARCA4/TAF1	17
GO:0043244	regulation of protein complex disassembly	9/624	113/18670	0.0135098	0.0670924	0.051704	SETX/CAPZA1/CAPG/SPTBN1/ETF1/ARHGEF2/SPTAN1/TWF1/UPF1	9
GO:0070997	neuron death	20/624	348/18670	0.0135506	0.0672111	0.0517955	MSH2/UBE2M/PSMC1/TP53/NONO/WNT1/BCL2L1/CASP3/CASP2/BID/HSPA5/CASP9/CASP8/MTOR/HSP90AB1/PICALM/G6PD/ADNP/ILK/BCL2	20
GO:1902115	regulation of organelle assembly	13/624	194/18670	0.0136694	0.0675961	0.0520922	TSG101/HNRNPU/PLK1/CNOT1/SMC1A/DRG1/DYNC1H1/SMC3/ARHGEF2/CENPJ/DNM2/NUMA1/SEPTIN9	13
GO:0061077	chaperone-mediated protein folding	6/624	59/18670	0.0136793	0.0675961	0.0520922	TRAP1/HSPB1/CCT2/HSPA5/UNC45A/HSPA8	6
GO:2000756	regulation of peptidyl-lysine acetylation	6/624	59/18670	0.0136793	0.0675961	0.0520922	SMARCB1/TAF7/RPS6KA4/CHEK1/HDAC2/RUVBL2	6
GO:0008631	intrinsic apoptotic signaling pathway in response to oxidative stress	5/624	43/18670	0.0138535	0.0682017	0.0525589	TRAP1/HSPB1/NONO/SFPQ/BCL2	5
GO:0014742	positive regulation of muscle hypertrophy	5/624	43/18670	0.0138535	0.0682017	0.0525589	ROCK2/MTOR/CDK9/DDX39B/TWF1	5
GO:0045687	positive regulation of glial cell differentiation	5/624	43/18670	0.0138535	0.0682017	0.0525589	PRPF19/RHEB/MTOR/HDAC1/HDAC2	5
GO:0045069	regulation of viral genome replication	8/624	95/18670	0.0141955	0.0697125	0.0537231	DDX5/TRIM28/PPIH/PABPC1/PKN2/BCL2/DDX3X/ILF3	8
GO:0051651	maintenance of location in cell	8/624	95/18670	0.0141955	0.0697125	0.0537231	HNRNPU/TLN1/HSPA5/TAF3/TAF8/PAFAH1B1/RANGAP1/TWF1	8
GO:0051607	defense response to virus	15/624	238/18670	0.0142818	0.0700499	0.0539832	POLR3B/POLR3K/POLR3E/DDX21/POLR3H/PCBP2/POLR3F/EXOC1/CRCP/DDX17/POLR3D/BCL2/POLR3G/ILF3/ABCF3	15
GO:0031397	negative regulation of protein ubiquitination	7/624	77/18670	0.0143894	0.0704902	0.0543225	RPS3/MAD2L1/U2AF2/MTOR/VPS28/DNAJA1/TAF1	7
GO:0051402	neuron apoptotic process	15/624	239/18670	0.0147867	0.0723474	0.0557537	MSH2/UBE2M/TP53/NONO/BCL2L1/CASP3/CASP2/BID/HSPA5/CASP9/HSP90AB1/G6PD/ADNP/ILK/BCL2	15
GO:0001732	formation of cytoplasmic translation initiation complex	3/624	16/18670	0.0150352	0.0726669	0.0559999	EIF3E/EIF3G/EIF3I	3
GO:0030952	establishment or maintenance of cytoskeleton polarity	3/624	16/18670	0.0150352	0.0726669	0.0559999	LMNA/KIF2C/CKAP5	3
GO:0035970	peptidyl-threonine dephosphorylation	3/624	16/18670	0.0150352	0.0726669	0.0559999	PPP2CB/PPP1CA/PPP2CA	3
GO:0051503	adenine nucleotide transport	3/624	16/18670	0.0150352	0.0726669	0.0559999	SLC25A4/SLC25A25/SLC25A24	3
GO:0055012	ventricular cardiac muscle cell differentiation	3/624	16/18670	0.0150352	0.0726669	0.0559999	CCNB1/LMNA/CDK1	3
GO:0060965	negative regulation of gene silencing by miRNA	3/624	16/18670	0.0150352	0.0726669	0.0559999	NCOR1/TP53/ELAVL1	3
GO:0070886	positive regulation of calcineurin-NFAT signaling cascade	3/624	16/18670	0.0150352	0.0726669	0.0559999	SPPL3/PTBP1/CHERP	3
GO:0090335	regulation of brown fat cell differentiation	3/624	16/18670	0.0150352	0.0726669	0.0559999	MAPK14/HNRNPU/MTOR	3
GO:0106058	positive regulation of calcineurin-mediated signaling	3/624	16/18670	0.0150352	0.0726669	0.0559999	SPPL3/PTBP1/CHERP	3
GO:1902004	positive regulation of amyloid-beta formation	3/624	16/18670	0.0150352	0.0726669	0.0559999	CASP3/ROCK2/PICALM	3
GO:1901861	regulation of muscle tissue development	11/624	155/18670	0.0151492	0.0728987	0.0561786	DDX5/MAPK14/CCNB1/LUC7L/MTOR/NIBAN2/G6PD/CDK1/DDX39B/DDX17/BCL2	11
GO:0034080	CENP-A containing nucleosome assembly	5/624	44/18670	0.0152117	0.0728987	0.0561786	CENPC/SMARCA5/RUVBL1/KNL1/RBBP7	5
GO:0035307	positive regulation of protein dephosphorylation	5/624	44/18670	0.0152117	0.0728987	0.0561786	SYMPK/SPPL3/PTBP1/MTOR/HSP90AB1	5
GO:0045910	negative regulation of DNA recombination	5/624	44/18670	0.0152117	0.0728987	0.0561786	MSH2/MSH6/RIF1/ZRANB3/SMCHD1	5
GO:0060999	positive regulation of dendritic spine development	5/624	44/18670	0.0152117	0.0728987	0.0561786	MTOR/ACTR2/PAFAH1B1/ZMYND8/DNM1L	5
GO:0061641	CENP-A containing chromatin organization	5/624	44/18670	0.0152117	0.0728987	0.0561786	CENPC/SMARCA5/RUVBL1/KNL1/RBBP7	5
GO:1901028	regulation of mitochondrial outer membrane permeabilization involved in apoptotic signaling pathway	5/624	44/18670	0.0152117	0.0728987	0.0561786	HIP1R/TP53/BID/CASP8/BCL2	5
GO:0014743	regulation of muscle hypertrophy	7/624	78/18670	0.0153675	0.0734568	0.0566086	ROCK2/MTOR/LMNA/CDK9/G6PD/DDX39B/TWF1	7
GO:0033143	regulation of intracellular steroid hormone receptor signaling pathway	7/624	78/18670	0.0153675	0.0734568	0.0566086	DDX5/NCOR1/CNOT1/UBA5/HDAC1/SMARCA4/TAF1	7
GO:0006986	response to unfolded protein	12/624	176/18670	0.0153837	0.0734568	0.0566086	HSPB1/HSP90B1/KLHDC3/TLN1/HSPA5/HSP90AA1/COPS5/LMNA/HSP90AB1/DNAJA1/HSPD1/HSPA8	12
GO:0048634	regulation of muscle organ development	11/624	156/18670	0.0158256	0.0754759	0.0581646	DDX5/MAPK14/CCNB1/LUC7L/MTOR/NIBAN2/G6PD/CDK1/DDX39B/DDX17/BCL2	11
GO:0003170	heart valve development	6/624	61/18670	0.0159469	0.0758722	0.0584701	SNAI1/MDM2/ROCK2/MATR3/MTOR/MDM4	6
GO:0007405	neuroblast proliferation	6/624	61/18670	0.0159469	0.0758722	0.0584701	TP53/CTNNA1/ARHGEF2/PAFAH1B1/KDM1A/RACGAP1	6
GO:0052548	regulation of endopeptidase activity	23/624	425/18670	0.0164604	0.0782215	0.0602805	TNFRSF10A/TNFSF10/HIP1R/LAMTOR5/MDM2/TNFRSF10B/RPS3/CASP10/CFLAR/PAK2/ROCK2/BID/CASP9/ANP32B/FAS/CASP8/UCHL5/XIAP/HDAC1/HSPD1/CARD8/PICALM/DDX3X	23
GO:0090150	establishment of protein localization to membrane	19/624	332/18670	0.016481	0.0782256	0.0602837	EXOC4/VPS37B/TP53/RPS3/RPL13/SRP68/BID/HSPA5/HSP90AA1/SRP72/RPL22/SPTBN1/CASP8/UBL4A/BCL2/NSF/RPL31/RPLP0/SRP54	19
GO:0031398	positive regulation of protein ubiquitination	9/624	117/18670	0.0166443	0.0788683	0.060779	PLK1/FANCI/UBE2N/HSPA5/XIAP/CDC20/CDK9/FZR1/KDM1A	9
GO:0016574	histone ubiquitination	5/624	45/18670	0.0166562	0.0788683	0.060779	UBE2N/CDC73/RNF2/CDK9/KDM1A	5
GO:0001844	protein insertion into mitochondrial membrane involved in apoptotic signaling pathway	4/624	30/18670	0.0169929	0.0801758	0.0617866	TP53/BID/CASP8/BCL2	4
GO:0036258	multivesicular body assembly	4/624	30/18670	0.0169929	0.0801758	0.0617866	TSG101/VPS37B/MVB12A/VPS28	4
GO:0090200	positive regulation of release of cytochrome c from mitochondria	4/624	30/18670	0.0169929	0.0801758	0.0617866	TNFSF10/TP53/BID/DNM1L	4
GO:0002562	somatic diversification of immune receptors via germline recombination within a single locus	6/624	62/18670	0.0171727	0.0807362	0.0622184	MSH2/MSH6/RIF1/NBN/PRKDC/HSPD1	6
GO:0010830	regulation of myotube differentiation	6/624	62/18670	0.0171727	0.0807362	0.0622184	MAPK14/CFLAR/MTOR/NIBAN2/BCL2/EHD1	6
GO:0016444	somatic cell DNA recombination	6/624	62/18670	0.0171727	0.0807362	0.0622184	MSH2/MSH6/RIF1/NBN/PRKDC/HSPD1	6
GO:0043467	regulation of generation of precursor metabolites and energy	11/624	158/18670	0.0172459	0.0809842	0.0624096	NUP155/TRAP1/CCNB1/NCOR1/TP53/RANBP2/PPP1CA/MTOR/CDK1/PPP1CB/SEH1L	11
GO:0045047	protein targeting to ER	9/624	118/18670	0.0175047	0.0821023	0.0632712	RPS3/RPL13/SRP68/HSPA5/SRP72/RPL22/RPL31/RPLP0/SRP54	9
GO:0008340	determination of adult lifespan	3/624	17/18670	0.0178117	0.0830414	0.063995	MSH2/MSH6/TP53	3
GO:0010224	response to UV-B	3/624	17/18670	0.0178117	0.0830414	0.063995	MSH2/BCL2/CDKN1A	3
GO:0015868	purine ribonucleotide transport	3/624	17/18670	0.0178117	0.0830414	0.063995	SLC25A4/SLC25A25/SLC25A24	3
GO:0062033	positive regulation of mitotic sister chromatid segregation	3/624	17/18670	0.0178117	0.0830414	0.063995	NIPBL/HNRNPU/NUMA1	3
GO:1904355	positive regulation of telomere capping	3/624	17/18670	0.0178117	0.0830414	0.063995	AURKB/NABP2/MAP2K7	3
GO:0052547	regulation of peptidase activity	24/624	452/18670	0.0178305	0.0830414	0.063995	TNFRSF10A/MAPK14/TNFSF10/HIP1R/LAMTOR5/MDM2/TNFRSF10B/RPS3/CASP10/CFLAR/PAK2/ROCK2/BID/CASP9/ANP32B/FAS/CASP8/UCHL5/XIAP/HDAC1/HSPD1/CARD8/PICALM/DDX3X	24
GO:0001933	negative regulation of protein phosphorylation	23/624	429/18670	0.0181641	0.0844963	0.0651161	RANBP9/TARDBP/HSPB1/TSG101/CCNB1/IPO5/NCOR1/PLK1/RPTOR/CASP3/TAF7/PRKDC/PAK2/PPP2R1A/MTOR/NIBAN1/DNAJA1/MVP/ILK/PAFAH1B1/CDKN1A/PPP2CA/PRKRIP1	23
GO:1901214	regulation of neuron death	18/624	313/18670	0.018412	0.0855491	0.0659275	MSH2/UBE2M/PSMC1/TP53/NONO/WNT1/BCL2L1/CASP3/CASP2/CASP9/CASP8/MTOR/HSP90AB1/PICALM/G6PD/ADNP/ILK/BCL2	18
GO:0120034	positive regulation of plasma membrane bounded cell projection assembly	8/624	100/18670	0.0188341	0.0874078	0.0673598	ANLN/WNT1/MTOR/CENPJ/DNM2/SEPTIN9/ZMYND8/EPS8L2	8
GO:0007143	female meiotic nuclear division	4/624	31/18670	0.0190078	0.0879058	0.0677436	TRIP13/NCAPH/PLK1/PPP2R1A	4
GO:0036257	multivesicular body organization	4/624	31/18670	0.0190078	0.0879058	0.0677436	TSG101/VPS37B/MVB12A/VPS28	4
GO:1902186	regulation of viral release from host cell	4/624	31/18670	0.0190078	0.0879058	0.0677436	TSG101/TRIM28/VPS37B/SMC3	4
GO:0044782	cilium organization	21/624	384/18670	0.0191789	0.0885934	0.0682735	CEP41/TUBA4A/TUBG1/PLK1/PPP2R1A/PARVA/HSP90AA1/TUBB/TUBB4B/DYNC1H1/ACTR1A/ACTR2/CENPJ/DNM2/CDK1/PAFAH1B1/SEPTIN9/DCTN2/CKAP5/EHD1/EXOC5	21
GO:0009566	fertilization	12/624	182/18670	0.019509	0.0900137	0.069368	CCT7/INTS13/TUBGCP3/CCT5/CCT8/CCT3/CCT2/BCL2L1/TCP1/CCT4/CDK1/SNU13	12
GO:0016925	protein sumoylation	7/624	82/18670	0.0197541	0.0907938	0.0699692	NUP155/TRIM28/MDM2/RANBP2/HMG20B/SEH1L/RANGAP1	7
GO:0002204	somatic recombination of immunoglobulin genes involved in immune response	5/624	47/18670	0.0198116	0.0907938	0.0699692	MSH2/MSH6/RIF1/NBN/HSPD1	5
GO:0002208	somatic diversification of immunoglobulins involved in immune response	5/624	47/18670	0.0198116	0.0907938	0.0699692	MSH2/MSH6/RIF1/NBN/HSPD1	5
GO:0031952	regulation of protein autophosphorylation	5/624	47/18670	0.0198116	0.0907938	0.0699692	NBN/IQGAP1/MRE11/RAD50/MVP	5
GO:0045190	isotype switching	5/624	47/18670	0.0198116	0.0907938	0.0699692	MSH2/MSH6/RIF1/NBN/HSPD1	5
GO:2000378	negative regulation of reactive oxygen species metabolic process	6/624	64/18670	0.0198154	0.0907938	0.0699692	TRAP1/TP53/CFLAR/ROCK2/G6PD/BCL2	6
GO:0015865	purine nucleotide transport	3/624	18/18670	0.0208536	0.0948935	0.0731286	SLC25A4/SLC25A25/SLC25A24	3
GO:0031468	nuclear envelope reassembly	3/624	18/18670	0.0208536	0.0948935	0.0731286	PPP2R1A/LMNA/PPP2CA	3
GO:0032968	positive regulation of transcription elongation from RNA polymerase II promoter	3/624	18/18670	0.0208536	0.0948935	0.0731286	CDC73/CDK9/GTF2F1	3
GO:0060546	negative regulation of necroptotic process	3/624	18/18670	0.0208536	0.0948935	0.0731286	SLC25A4/CFLAR/ARHGEF2	3
GO:1900153	positive regulation of nuclear-transcribed mRNA catabolic process, deadenylation-dependent decay	3/624	18/18670	0.0208536	0.0948935	0.0731286	POLR2G/PABPC1/CNOT1	3
GO:2000647	negative regulation of stem cell proliferation	3/624	18/18670	0.0208536	0.0948935	0.0731286	FERMT1/TP53/CTNNA1	3
GO:0043401	steroid hormone mediated signaling pathway	12/624	184/18670	0.0210524	0.0956884	0.0737412	DDX5/TRIP4/NCOR1/TAF7/ARID1A/CNOT1/UBA5/HDAC1/DNAJA1/DDX17/SMARCA4/TAF1	12
GO:0071353	cellular response to interleukin-4	4/624	32/18670	0.0211645	0.0960877	0.0740489	FASN/HSPA5/TUBA1B/HSP90AB1	4
GO:0072665	protein localization to vacuole	6/624	65/18670	0.021235	0.0962417	0.0741676	LAMTOR5/VPS37B/ROCK2/LAMTOR4/VPS28/HSPA8	6
GO:0072599	establishment of protein localization to endoplasmic reticulum	9/624	122/18670	0.0212722	0.0962417	0.0741676	RPS3/RPL13/SRP68/HSPA5/SRP72/RPL22/RPL31/RPLP0/SRP54	9
GO:1903844	regulation of cellular response to transforming growth factor beta stimulus	9/624	122/18670	0.0212722	0.0962417	0.0741676	FERMT1/SNW1/TP53/WNT1/VASN/CFLAR/HSPA5/HSP90AB1/DNM2	9
GO:0071383	cellular response to steroid hormone stimulus	15/624	250/18670	0.0212954	0.0962417	0.0741676	DDX5/TRIP4/NCOR1/HNRNPU/CFLAR/TAF7/ARID1A/CNOT1/CASP9/UBA5/HDAC1/DNAJA1/DDX17/SMARCA4/TAF1	15
GO:0030865	cortical cytoskeleton organization	5/624	48/18670	0.0215265	0.0967351	0.0745478	ANLN/TLN1/ROCK2/PAFAH1B1/RACGAP1	5
GO:0032648	regulation of interferon-beta production	5/624	48/18670	0.0215265	0.0967351	0.0745478	POLR3B/POLR3F/POLR3D/POLR3G/DDX3X	5
GO:0055023	positive regulation of cardiac muscle tissue growth	5/624	48/18670	0.0215265	0.0967351	0.0745478	MAPK14/CCNB1/MTOR/CDK1/DDX39B	5
GO:0061014	positive regulation of mRNA catabolic process	5/624	48/18670	0.0215265	0.0967351	0.0745478	POLR2G/PABPC1/ROCK2/CNOT1/UPF1	5
GO:0061647	histone H3-K9 modification	5/624	48/18670	0.0215265	0.0967351	0.0745478	RIF1/SMARCB1/LMNA/KDM1A/CHEK1	5
GO:0030308	negative regulation of cell growth	12/624	186/18670	0.0226846	0.101761	0.0784208	SMARCA2/TP53/PPP2R1A/NAIF1/RBBP7/G6PD/BCL2/DDX3X/CDKN1A/SMARCA4/PPP2CA/CDKN2AIP	12
GO:1901880	negative regulation of protein depolymerization	6/624	66/18670	0.0227218	0.101761	0.0784208	CAPZA1/CAPG/SPTBN1/ARHGEF2/SPTAN1/TWF1	6
GO:1902108	regulation of mitochondrial membrane permeability involved in apoptotic process	6/624	66/18670	0.0227218	0.101761	0.0784208	HIP1R/TP53/BID/CASP8/NAIF1/BCL2	6
GO:0071695	anatomical structure maturation	11/624	165/18670	0.0229711	0.102761	0.0791917	TRIP13/FERMT1/CCNB1/ARCN1/WNT1/PPP2R1A/MTOR/G6PD/BCL2/KDM1A/CDKN1A	11
GO:0051205	protein insertion into membrane	5/624	49/18670	0.023335	0.104266	0.0803512	TP53/BID/CASP8/UBL4A/BCL2	5
GO:0010039	response to iron ion	4/624	33/18670	0.023465	0.104266	0.0803512	CCNB1/MDM2/G6PD/BCL2	4
GO:0010591	regulation of lamellipodium assembly	4/624	33/18670	0.023465	0.104266	0.0803512	WNT1/MTOR/DNM2/TWF1	4
GO:0045736	negative regulation of cyclin-dependent protein serine/threonine kinase activity	4/624	33/18670	0.023465	0.104266	0.0803512	IPO5/PLK1/CASP3/CDKN1A	4
GO:0051204	protein insertion into mitochondrial membrane	4/624	33/18670	0.023465	0.104266	0.0803512	TP53/BID/CASP8/BCL2	4
GO:0051443	positive regulation of ubiquitin-protein transferase activity	4/624	33/18670	0.023465	0.104266	0.0803512	PLK1/UBE2N/CDC20/FZR1	4
GO:0035303	regulation of dephosphorylation	13/624	209/18670	0.0237392	0.105366	0.0811992	SYMPK/IQGAP1/SPPL3/HSP90B1/PPP2R1B/ROCK2/PPP2R1A/KNL1/PTBP1/MTOR/SMG5/HSP90AB1/SMG7	13
GO:0001832	blastocyst growth	3/624	19/18670	0.0241619	0.106409	0.0820027	PRPF19/NBN/TAF8	3
GO:0016973	poly(A)+ mRNA export from nucleus	3/624	19/18670	0.0241619	0.106409	0.0820027	DDX19B/DDX19A/NXF1	3
GO:0051546	keratinocyte migration	3/624	19/18670	0.0241619	0.106409	0.0820027	FERMT1/MTOR/EPPK1	3
GO:0060149	negative regulation of posttranscriptional gene silencing	3/624	19/18670	0.0241619	0.106409	0.0820027	NCOR1/TP53/ELAVL1	3
GO:0060967	negative regulation of gene silencing by RNA	3/624	19/18670	0.0241619	0.106409	0.0820027	NCOR1/TP53/ELAVL1	3
GO:1902176	negative regulation of oxidative stress-induced intrinsic apoptotic signaling pathway	3/624	19/18670	0.0241619	0.106409	0.0820027	TRAP1/HSPB1/NONO	3
GO:1903798	regulation of production of miRNAs involved in gene silencing by miRNA	3/624	19/18670	0.0241619	0.106409	0.0820027	DDX5/NCOR1/TP53	3
GO:0032535	regulation of cellular component size	20/624	370/18670	0.0244232	0.10744	0.0827977	HIP1R/LAMTOR5/CAPZA1/CAPG/RPTOR/PPP1CA/LAMTOR4/SPTBN1/MTOR/HSP90AB1/SPTAN1/ANXA7/ACTR2/DNM2/PICALM/ADNP/ILK/PAFAH1B1/KDM1A/TWF1	20
GO:0006614	SRP-dependent cotranslational protein targeting to membrane	8/624	105/18670	0.024466	0.10751	0.0828511	RPS3/RPL13/SRP68/SRP72/RPL22/RPL31/RPLP0/SRP54	8
GO:0043523	regulation of neuron apoptotic process	13/624	210/18670	0.0245658	0.107829	0.0830969	MSH2/UBE2M/TP53/NONO/BCL2L1/CASP3/CASP2/CASP9/HSP90AB1/G6PD/ADNP/ILK/BCL2	13
GO:0042542	response to hydrogen peroxide	10/624	146/18670	0.0249064	0.109203	0.084156	PPP2CB/SETX/TRAP1/MDM2/RPS3/CASP3/PCNA/CDK1/BCL2/HDAC2	10
GO:0045666	positive regulation of neuron differentiation	20/624	371/18670	0.0250414	0.109674	0.0845187	SF3A2/SETX/PRPF19/TUBB2B/IQGAP1/CFLAR/HSPA5/HMG20B/MTOR/ARHGEF2/DYNLT1/ACTR2/ADNP/ILK/PAFAH1B1/BCL2/KDM1A/ZMYND8/DNM1L/TWF1	20
GO:0032608	interferon-beta production	5/624	50/18670	0.0252389	0.110344	0.0850357	POLR3B/POLR3F/POLR3D/POLR3G/DDX3X	5
GO:0016358	dendrite development	14/624	233/18670	0.0252502	0.110344	0.0850357	IQGAP1/ARF4/PAK2/MTOR/DYNLT1/CDC20/ACTR2/PICALM/ILK/PAFAH1B1/ZMYND8/HDAC2/DNM1L/PAK4	14
GO:0042326	negative regulation of phosphorylation	24/624	468/18670	0.025695	0.112027	0.0863322	RANBP9/TARDBP/HSPB1/TSG101/CCNB1/IPO5/NCOR1/HNRNPU/PLK1/RPTOR/CASP3/TAF7/PRKDC/PAK2/PPP2R1A/MTOR/NIBAN1/DNAJA1/MVP/ILK/PAFAH1B1/CDKN1A/PPP2CA/PRKRIP1	24
GO:0003300	cardiac muscle hypertrophy	8/624	106/18670	0.0257199	0.112027	0.0863322	ROCK2/MTOR/LMNA/CDK9/G6PD/DDX39B/HDAC2/TWF1	8
GO:1901989	positive regulation of cell cycle phase transition	8/624	106/18670	0.0257199	0.112027	0.0863322	CCNB1/MDM2/RPTOR/DBF4B/CDC73/CDK1/DDX3X/PLRG1	8
GO:0034599	cellular response to oxidative stress	17/624	302/18670	0.0258262	0.112245	0.0865006	SETX/TRAP1/HSPB1/MDM2/TP53/NONO/RPS3/WNT1/CFLAR/SFPQ/PCNA/DNM2/G6PD/CDK1/BCL2/HDAC2/SLC25A24	17
GO:0070670	response to interleukin-4	4/624	34/18670	0.0259115	0.112245	0.0865006	FASN/HSPA5/TUBA1B/HSP90AB1	4
GO:0070884	regulation of calcineurin-NFAT signaling cascade	4/624	34/18670	0.0259115	0.112245	0.0865006	SPPL3/PTBP1/MTOR/CHERP	4
GO:0106056	regulation of calcineurin-mediated signaling	4/624	34/18670	0.0259115	0.112245	0.0865006	SPPL3/PTBP1/MTOR/CHERP	4
GO:1904030	negative regulation of cyclin-dependent protein kinase activity	4/624	34/18670	0.0259115	0.112245	0.0865006	IPO5/PLK1/CASP3/CDKN1A	4
GO:0071236	cellular response to antibiotic	10/624	147/18670	0.0259585	0.112326	0.086563	SETX/TRAP1/MDM2/TP53/RPS3/HSPA5/ACTR2/PCNA/CDK1/HDAC2	10
GO:0001701	in utero embryonic development	20/624	373/18670	0.0263135	0.113739	0.0876514	PSMC4/RTCB/MYH9/PRPF19/MSH2/SF3B6/SYF2/SNAI1/TRIM28/CCNB1/NBN/TP53/BCL2L1/XAB2/CASP8/TAF8/CHD8/ACTL6A/TBL1XR1/PSMC3	20
GO:0045844	positive regulation of striated muscle tissue development	7/624	87/18670	0.026379	0.113774	0.0876784	MAPK14/CCNB1/MTOR/NIBAN2/CDK1/DDX39B/BCL2	7
GO:0048636	positive regulation of muscle organ development	7/624	87/18670	0.026379	0.113774	0.0876784	MAPK14/CCNB1/MTOR/NIBAN2/CDK1/DDX39B/BCL2	7
GO:0030834	regulation of actin filament depolymerization	5/624	51/18670	0.0272395	0.117357	0.0904402	CAPZA1/CAPG/SPTBN1/SPTAN1/TWF1	5
GO:0010976	positive regulation of neuron projection development	16/624	281/18670	0.0273569	0.117736	0.0907317	SF3A2/SETX/TUBB2B/IQGAP1/CFLAR/HSPA5/MTOR/DYNLT1/ACTR2/ADNP/ILK/PAFAH1B1/KDM1A/ZMYND8/DNM1L/TWF1	16
GO:0032386	regulation of intracellular transport	22/624	423/18670	0.0277086	0.118341	0.0911982	FERMT1/MAPK14/TARDBP/TRIM28/MDM2/IPO5/CPSF6/TP53/KHDRBS1/NCBP2/ANP32B/DYNC1H1/UBL5/DMAP1/SAR1A/NUMA1/NOLC1/RBM4/RANGAP1/DNM1L/EHD1/NAPB	22
GO:0010592	positive regulation of lamellipodium assembly	3/624	20/18670	0.0277362	0.118341	0.0911982	WNT1/MTOR/DNM2	3
GO:0030220	platelet formation	3/624	20/18670	0.0277362	0.118341	0.0911982	MYH9/CASP3/CASP9	3
GO:0032495	response to muramyl dipeptide	3/624	20/18670	0.0277362	0.118341	0.0911982	MAPK14/ARHGEF2/VIM	3
GO:0051016	barbed-end actin filament capping	3/624	20/18670	0.0277362	0.118341	0.0911982	CAPZA1/CAPG/TWF1	3
GO:0070828	heterochromatin organization	3/624	20/18670	0.0277362	0.118341	0.0911982	SNAI1/SMCHD1/HELLS	3
GO:1900151	regulation of nuclear-transcribed mRNA catabolic process, deadenylation-dependent decay	3/624	20/18670	0.0277362	0.118341	0.0911982	POLR2G/PABPC1/CNOT1	3
GO:1902993	positive regulation of amyloid precursor protein catabolic process	3/624	20/18670	0.0277362	0.118341	0.0911982	CASP3/ROCK2/PICALM	3
GO:0043470	regulation of carbohydrate catabolic process	7/624	88/18670	0.0278654	0.118637	0.0914266	NUP155/NCOR1/TP53/RANBP2/PPP1CA/PPP1CB/SEH1L	7
GO:1901863	positive regulation of muscle tissue development	7/624	88/18670	0.0278654	0.118637	0.0914266	MAPK14/CCNB1/MTOR/NIBAN2/CDK1/DDX39B/BCL2	7
GO:0019076	viral release from host cell	4/624	35/18670	0.0285054	0.120329	0.0927303	TSG101/TRIM28/VPS37B/SMC3	4
GO:0032435	negative regulation of proteasomal ubiquitin-dependent protein catabolic process	4/624	35/18670	0.0285054	0.120329	0.0927303	SMARCC1/UCHL5/HSP90AB1/TAF9	4
GO:0033144	negative regulation of intracellular steroid hormone receptor signaling pathway	4/624	35/18670	0.0285054	0.120329	0.0927303	NCOR1/CNOT1/HDAC1/SMARCA4	4
GO:0035890	exit from host	4/624	35/18670	0.0285054	0.120329	0.0927303	TSG101/TRIM28/VPS37B/SMC3	4
GO:0035891	exit from host cell	4/624	35/18670	0.0285054	0.120329	0.0927303	TSG101/TRIM28/VPS37B/SMC3	4
GO:0045070	positive regulation of viral genome replication	4/624	35/18670	0.0285054	0.120329	0.0927303	PPIH/PABPC1/PKN2/DDX3X	4
GO:0052126	movement in host environment	4/624	35/18670	0.0285054	0.120329	0.0927303	TSG101/TRIM28/VPS37B/SMC3	4
GO:0052192	movement in environment of other organism involved in symbiotic interaction	4/624	35/18670	0.0285054	0.120329	0.0927303	TSG101/TRIM28/VPS37B/SMC3	4
GO:0007338	single fertilization	10/624	150/18670	0.0293052	0.12345	0.0951357	CCT7/TUBGCP3/CCT5/CCT8/CCT3/CCT2/TCP1/CCT4/CDK1/SNU13	10
GO:0003179	heart valve morphogenesis	5/624	52/18670	0.0293382	0.12345	0.0951357	SNAI1/MDM2/ROCK2/MTOR/MDM4	5
GO:0060421	positive regulation of heart growth	5/624	52/18670	0.0293382	0.12345	0.0951357	MAPK14/CCNB1/MTOR/CDK1/DDX39B	5
GO:0055013	cardiac muscle cell development	7/624	89/18670	0.0294077	0.123612	0.0952602	CCNB1/HNRNPU/MTOR/LMNA/G6PD/CDK1/DDX39B	7
GO:0006613	cotranslational protein targeting to membrane	8/624	109/18670	0.0297486	0.124649	0.0960592	RPS3/RPL13/SRP68/SRP72/RPL22/RPL31/RPLP0/SRP54	8
GO:0014897	striated muscle hypertrophy	8/624	109/18670	0.0297486	0.124649	0.0960592	ROCK2/MTOR/LMNA/CDK9/G6PD/DDX39B/HDAC2/TWF1	8
GO:0051149	positive regulation of muscle cell differentiation	8/624	109/18670	0.0297486	0.124649	0.0960592	MAPK14/CTNNA1/MTOR/NIBAN2/DDX39B/BCL2/RBM4/EHD1	8
GO:0043414	macromolecule methylation	17/624	309/18670	0.031206	0.130617	0.100659	SNRPD3/RIF1/TRIM28/SNW1/SMARCB1/RBBP5/MTA2/NSUN5/GATAD2A/ETF1/LMNA/DMAP1/NIBAN2/NOP2/KDM1A/GSPT1/SNRPB	17
GO:0045740	positive regulation of DNA replication	4/624	36/18670	0.0312481	0.130648	0.100682	STN1/DBF4B/PCNA/CDK1	4
GO:0035065	regulation of histone acetylation	5/624	53/18670	0.0315361	0.130648	0.100682	SMARCB1/TAF7/RPS6KA4/CHEK1/RUVBL2	5
GO:0006293	nucleotide-excision repair, preincision complex stabilization	3/624	21/18670	0.0315754	0.130648	0.100682	RPA1/GTF2H4/CHD1L	3
GO:0006295	nucleotide-excision repair, DNA incision, 3'-to lesion	3/624	21/18670	0.0315754	0.130648	0.100682	RPA1/GTF2H4/CHD1L	3
GO:0036344	platelet morphogenesis	3/624	21/18670	0.0315754	0.130648	0.100682	MYH9/CASP3/CASP9	3
GO:0046827	positive regulation of protein export from nucleus	3/624	21/18670	0.0315754	0.130648	0.100682	MDM2/TP53/ANP32B	3
GO:0055093	response to hyperoxia	3/624	21/18670	0.0315754	0.130648	0.100682	FAS/CDKN1A/HDAC2	3
GO:0061003	positive regulation of dendritic spine morphogenesis	3/624	21/18670	0.0315754	0.130648	0.100682	ACTR2/PAFAH1B1/DNM1L	3
GO:0070584	mitochondrion morphogenesis	3/624	21/18670	0.0315754	0.130648	0.100682	BCL2L1/SUPV3L1/DNM1L	3
GO:0070920	regulation of production of small RNA involved in gene silencing by RNA	3/624	21/18670	0.0315754	0.130648	0.100682	DDX5/NCOR1/TP53	3
GO:1901739	regulation of myoblast fusion	3/624	21/18670	0.0315754	0.130648	0.100682	MAPK14/CFLAR/EHD1	3
GO:1901992	positive regulation of mitotic cell cycle phase transition	7/624	91/18670	0.0326627	0.134869	0.103935	CCNB1/MDM2/RPTOR/DBF4B/CDK1/DDX3X/PLRG1	7
GO:0014896	muscle hypertrophy	8/624	111/18670	0.0326635	0.134869	0.103935	ROCK2/MTOR/LMNA/CDK9/G6PD/DDX39B/HDAC2/TWF1	8
GO:0090316	positive regulation of intracellular protein transport	10/624	153/18670	0.0329469	0.135897	0.104728	MAPK14/TARDBP/TRIM28/MDM2/IPO5/TP53/ANP32B/UBL5/DMAP1/SAR1A	10
GO:0032272	negative regulation of protein polymerization	6/624	72/18670	0.0331181	0.136038	0.104836	HIP1R/CAPZA1/CAPG/SPTBN1/SPTAN1/TWF1	6
GO:0051155	positive regulation of striated muscle cell differentiation	6/624	72/18670	0.0331181	0.136038	0.104836	MAPK14/MTOR/NIBAN2/DDX39B/BCL2/EHD1	6
GO:1903051	negative regulation of proteolysis involved in cellular protein catabolic process	6/624	72/18670	0.0331181	0.136038	0.104836	SMARCC1/WNT1/UCHL5/HSP90AB1/TAF9/TAF1	6
GO:1903747	regulation of establishment of protein localization to mitochondrion	6/624	72/18670	0.0331181	0.136038	0.104836	TP53/BID/CASP8/UBL5/DNAJA1/BCL2	6
GO:0030042	actin filament depolymerization	5/624	54/18670	0.0338345	0.138694	0.106883	CAPZA1/CAPG/SPTBN1/SPTAN1/TWF1	5
GO:0097345	mitochondrial outer membrane permeabilization	5/624	54/18670	0.0338345	0.138694	0.106883	HIP1R/TP53/BID/CASP8/BCL2	5
GO:0051567	histone H3-K9 methylation	4/624	37/18670	0.0341406	0.13958	0.107566	RIF1/SMARCB1/LMNA/KDM1A	4
GO:0014902	myotube differentiation	8/624	112/18670	0.0341915	0.13958	0.107566	MYH9/MAPK14/WNT1/CFLAR/MTOR/NIBAN2/BCL2/EHD1	8
GO:0042303	molting cycle	8/624	112/18670	0.0341915	0.13958	0.107566	FERMT1/SNAI1/NIPBL/HDAC1/NUMA1/BCL2/SNRPE/HDAC2	8
GO:0042633	hair cycle	8/624	112/18670	0.0341915	0.13958	0.107566	FERMT1/SNAI1/NIPBL/HDAC1/NUMA1/BCL2/SNRPE/HDAC2	8
GO:2000117	negative regulation of cysteine-type endopeptidase activity	7/624	92/18670	0.0343768	0.140193	0.108038	LAMTOR5/MDM2/CFLAR/PAK2/XIAP/CARD8/DDX3X	7
GO:0000281	mitotic cytokinesis	6/624	73/18670	0.0351062	0.142727	0.109991	ANLN/PLK1/ROCK2/SPTBN1/KIF4A/RACGAP1	6
GO:0045685	regulation of glial cell differentiation	6/624	73/18670	0.0351062	0.142727	0.109991	PRPF19/RHEB/MTOR/HDAC1/CDK1/HDAC2	6
GO:1901983	regulation of protein acetylation	6/624	73/18670	0.0351062	0.142727	0.109991	SMARCB1/TAF7/RPS6KA4/CHEK1/HDAC2/RUVBL2	6
GO:0035966	response to topologically incorrect protein	12/624	199/18670	0.0356429	0.14431	0.111211	HSPB1/HSP90B1/KLHDC3/TLN1/HSPA5/HSP90AA1/COPS5/LMNA/HSP90AB1/DNAJA1/HSPD1/HSPA8	12
GO:0010869	regulation of receptor biosynthetic process	3/624	22/18670	0.0356775	0.14431	0.111211	HDAC1/HNRNPK/HDAC2	3
GO:0060547	negative regulation of necrotic cell death	3/624	22/18670	0.0356775	0.14431	0.111211	SLC25A4/CFLAR/ARHGEF2	3
GO:1903077	negative regulation of protein localization to plasma membrane	3/624	22/18670	0.0356775	0.14431	0.111211	MRAP2/BCL2L1/PICALM	3
GO:2001032	regulation of double-strand break repair via nonhomologous end joining	3/624	22/18670	0.0356775	0.14431	0.111211	RIF1/PRKDC/SMCHD1	3
GO:0007006	mitochondrial membrane organization	9/624	134/18670	0.0360202	0.145548	0.112165	HIP1R/TP53/BCL2L1/BID/HSP90AA1/CASP8/DYNLT1/NAIF1/BCL2	9
GO:0032781	positive regulation of ATPase activity	5/624	55/18670	0.0362342	0.146115	0.112602	NCAPH/GTF2H4/HNRNPU/DNAJA1/DNM2	5
GO:0044380	protein localization to cytoskeleton	5/624	55/18670	0.0362342	0.146115	0.112602	ANLN/HNRNPU/NUMA1/DIAPH1/DCTN2	5
GO:0060998	regulation of dendritic spine development	6/624	74/18670	0.0371695	0.149185	0.114968	MTOR/ACTR2/PAFAH1B1/ZMYND8/HDAC2/DNM1L	6
GO:0010939	regulation of necrotic cell death	4/624	38/18670	0.0371836	0.149185	0.114968	SLC25A4/CFLAR/CASP8/ARHGEF2	4
GO:0019068	virion assembly	4/624	38/18670	0.0371836	0.149185	0.114968	TSG101/VPS37B/MVB12A/VPS28	4
GO:0046825	regulation of protein export from nucleus	4/624	38/18670	0.0371836	0.149185	0.114968	MDM2/TP53/ANP32B/RANGAP1	4
GO:0097064	ncRNA export from nucleus	4/624	38/18670	0.0371836	0.149185	0.114968	NUP155/RANBP2/NCBP2/SEH1L	4
GO:1903322	positive regulation of protein modification by small protein conjugation or removal	9/624	135/18670	0.037502	0.150311	0.115835	PLK1/FANCI/UBE2N/HSPA5/XIAP/CDC20/CDK9/FZR1/KDM1A	9
GO:0051146	striated muscle cell differentiation	16/624	293/18670	0.0379527	0.151964	0.117109	MYH9/MAPK14/CCNB1/HNRNPU/WNT1/CASP3/CFLAR/ARID1A/MTOR/LMNA/NIBAN2/G6PD/CDK1/DDX39B/BCL2/EHD1	16
GO:0008361	regulation of cell size	11/624	179/18670	0.0383882	0.153553	0.118334	LAMTOR5/RPTOR/LAMTOR4/MTOR/HSP90AB1/ANXA7/DNM2/ADNP/ILK/PAFAH1B1/KDM1A	11
GO:0000768	syncytium formation by plasma membrane fusion	5/624	56/18670	0.0387361	0.154477	0.119046	MYH9/MAPK14/WNT1/CFLAR/EHD1	5
GO:0002381	immunoglobulin production involved in immunoglobulin mediated immune response	5/624	56/18670	0.0387361	0.154477	0.119046	MSH2/MSH6/RIF1/NBN/HSPD1	5
GO:0140253	cell-cell fusion	5/624	56/18670	0.0387361	0.154477	0.119046	MYH9/MAPK14/WNT1/CFLAR/EHD1	5
GO:0043242	negative regulation of protein complex disassembly	6/624	75/18670	0.0393088	0.156604	0.120685	CAPZA1/CAPG/SPTBN1/ARHGEF2/SPTAN1/TWF1	6
GO:0001649	osteoblast differentiation	13/624	225/18670	0.0396475	0.157636	0.121481	DDX5/SNAI1/HIRA/HNRNPU/FASN/SNRNP200/DDX21/PDLIM7/RBMX/ILK/PSMC2/ALYREF/HNRNPC	13
GO:0033157	regulation of intracellular protein transport	13/624	225/18670	0.0396475	0.157636	0.121481	FERMT1/MAPK14/TARDBP/TRIM28/MDM2/IPO5/TP53/ANP32B/UBL5/DMAP1/SAR1A/NOLC1/RANGAP1	13
GO:0055006	cardiac cell development	7/624	95/18670	0.039874	0.158378	0.122053	CCNB1/HNRNPU/MTOR/LMNA/G6PD/CDK1/DDX39B	7
GO:0007064	mitotic sister chromatid cohesion	3/624	23/18670	0.0400396	0.15856	0.122192	NIPBL/SMC1A/CDC20	3
GO:0045109	intermediate filament organization	3/624	23/18670	0.0400396	0.15856	0.122192	DSP/VIM/EPPK1	3
GO:1903429	regulation of cell maturation	3/624	23/18670	0.0400396	0.15856	0.122192	PPP2R1A/MTOR/BCL2	3
GO:0032506	cytokinetic process	4/624	39/18670	0.0403774	0.159262	0.122734	MYH9/ANLN/AURKB/RACGAP1	4
GO:0045911	positive regulation of DNA recombination	4/624	39/18670	0.0403774	0.159262	0.122734	MSH2/RIF1/FUS/ACTR2	4
GO:0048713	regulation of oligodendrocyte differentiation	4/624	39/18670	0.0403774	0.159262	0.122734	RHEB/MTOR/HDAC1/HDAC2	4
GO:0050775	positive regulation of dendrite morphogenesis	4/624	39/18670	0.0403774	0.159262	0.122734	ACTR2/ILK/PAFAH1B1/DNM1L	4
GO:0043525	positive regulation of neuron apoptotic process	5/624	57/18670	0.0413408	0.162156	0.124964	UBE2M/TP53/CASP3/CASP2/CASP9	5
GO:0008585	female gonad development	7/624	96/18670	0.0418266	0.162156	0.124964	TAF4/BCL2L1/CTNNA1/CASP3/CASP2/HSPA5/BCL2	7
GO:1990823	response to leukemia inhibitory factor	7/624	96/18670	0.0418266	0.162156	0.124964	RIF1/SMARCA5/HNRNPU/SRSF7/SRSF3/PFKP/BCLAF1	7
GO:1990830	cellular response to leukemia inhibitory factor	7/624	96/18670	0.0418266	0.162156	0.124964	RIF1/SMARCA5/HNRNPU/SRSF7/SRSF3/PFKP/BCLAF1	7
GO:0006002	fructose 6-phosphate metabolic process	2/624	10/18670	0.0420103	0.162156	0.124964	PFKM/PFKP	2
GO:0014041	regulation of neuron maturation	2/624	10/18670	0.0420103	0.162156	0.124964	MTOR/BCL2	2
GO:0015809	arginine transport	2/624	10/18670	0.0420103	0.162156	0.124964	SLC11A1/SLC38A9	2
GO:0030388	fructose 1,6-bisphosphate metabolic process	2/624	10/18670	0.0420103	0.162156	0.124964	PFKM/PFKP	2
GO:0032070	regulation of deoxyribonuclease activity	2/624	10/18670	0.0420103	0.162156	0.124964	RPS3/PCNA	2
GO:0036500	ATF6-mediated unfolded protein response	2/624	10/18670	0.0420103	0.162156	0.124964	HSP90B1/HSPA5	2
GO:0043471	regulation of cellular carbohydrate catabolic process	2/624	10/18670	0.0420103	0.162156	0.124964	PPP1CA/PPP1CB	2
GO:0044359	modulation of molecular function in other organism	2/624	10/18670	0.0420103	0.162156	0.124964	CASP8/SUGT1	2
GO:0052205	modulation of molecular function in other organism involved in symbiotic interaction	2/624	10/18670	0.0420103	0.162156	0.124964	CASP8/SUGT1	2
GO:0070816	phosphorylation of RNA polymerase II C-terminal domain	2/624	10/18670	0.0420103	0.162156	0.124964	GTF2H4/CDK9	2
GO:0071609	chemokine (C-C motif) ligand 5 production	2/624	10/18670	0.0420103	0.162156	0.124964	TUSC2/DDX3X	2
GO:0075522	IRES-dependent viral translational initiation	2/624	10/18670	0.0420103	0.162156	0.124964	PTBP1/PCBP2	2
GO:0090336	positive regulation of brown fat cell differentiation	2/624	10/18670	0.0420103	0.162156	0.124964	MAPK14/HNRNPU	2
GO:1903332	regulation of protein folding	2/624	10/18670	0.0420103	0.162156	0.124964	HSPA5/SNRNP70	2
GO:1903799	negative regulation of production of miRNAs involved in gene silencing by miRNA	2/624	10/18670	0.0420103	0.162156	0.124964	NCOR1/TP53	2
GO:1903800	positive regulation of production of miRNAs involved in gene silencing by miRNA	2/624	10/18670	0.0420103	0.162156	0.124964	DDX5/TP53	2
GO:1903862	positive regulation of oxidative phosphorylation	2/624	10/18670	0.0420103	0.162156	0.124964	CCNB1/CDK1	2
GO:1904526	regulation of microtubule binding	2/624	10/18670	0.0420103	0.162156	0.124964	PPP2CB/PPP2CA	2
GO:0042254	ribosome biogenesis	16/624	297/18670	0.0420692	0.162226	0.125018	EIF4A3/NSUN5/SART1/GEMIN4/DDX21/MDN1/EXOSC10/XRN2/NOP2/DDX17/DDX3X/SNU13/NOLC1/LSM6/RPLP0/WDR18	16
GO:0010822	positive regulation of mitochondrion organization	8/624	117/18670	0.0425582	0.163793	0.126225	TNFSF10/HIP1R/TP53/BID/CASP8/UBL5/BCL2/DNM1L	8
GO:0051153	regulation of striated muscle cell differentiation	8/624	117/18670	0.0425582	0.163793	0.126225	MAPK14/CFLAR/MTOR/NIBAN2/G6PD/DDX39B/BCL2/EHD1	8
GO:0061462	protein localization to lysosome	4/624	40/18670	0.0437223	0.167948	0.129427	LAMTOR5/ROCK2/LAMTOR4/HSPA8	4
GO:0071470	cellular response to osmotic stress	4/624	40/18670	0.0437223	0.167948	0.129427	CASP3/OXSR1/ARHGEF2/DDX3X	4
GO:0035304	regulation of protein dephosphorylation	9/624	139/18670	0.0438439	0.168252	0.129662	SYMPK/SPPL3/HSP90B1/PPP2R1B/ROCK2/PPP2R1A/PTBP1/MTOR/HSP90AB1	9
GO:0006949	syncytium formation	5/624	58/18670	0.0440489	0.16855	0.129891	MYH9/MAPK14/WNT1/CFLAR/EHD1	5
GO:0035306	positive regulation of dephosphorylation	5/624	58/18670	0.0440489	0.16855	0.129891	SYMPK/SPPL3/PTBP1/MTOR/HSP90AB1	5
GO:1903749	positive regulation of establishment of protein localization to mitochondrion	5/624	58/18670	0.0440489	0.16855	0.129891	TP53/BID/CASP8/UBL5/BCL2	5
GO:0010970	transport along microtubule	10/624	161/18670	0.0441819	0.168733	0.130032	HSPB1/HNRNPU/COPG1/DYNC1H1/SFPQ/ACTR1A/KIF4A/PAFAH1B1/COPG2/HSPA8	10
GO:0099111	microtubule-based transport	10/624	161/18670	0.0441819	0.168733	0.130032	HSPB1/HNRNPU/COPG1/DYNC1H1/SFPQ/ACTR1A/KIF4A/PAFAH1B1/COPG2/HSPA8	10
GO:0006862	nucleotide transport	3/624	24/18670	0.0446579	0.169734	0.130804	SLC25A4/SLC25A25/SLC25A24	3
GO:0010288	response to lead ion	3/624	24/18670	0.0446579	0.169734	0.130804	PPP2CB/PPP1CA/PPP2CA	3
GO:0034629	cellular protein-containing complex localization	3/624	24/18670	0.0446579	0.169734	0.130804	MIOS/EXOC1/SEH1L	3
GO:1904376	negative regulation of protein localization to cell periphery	3/624	24/18670	0.0446579	0.169734	0.130804	MRAP2/BCL2L1/PICALM	3
GO:2000178	negative regulation of neural precursor cell proliferation	3/624	24/18670	0.0446579	0.169734	0.130804	TP53/CTNNA1/ILK	3
GO:0048639	positive regulation of developmental growth	11/624	184/18670	0.0453235	0.172099	0.132626	MAPK14/CCNB1/NIPBL/PRKDC/MTOR/CDK1/ADNP/DDX39B/ILK/PAFAH1B1/BCL2	11
GO:0001837	epithelial to mesenchymal transition	9/624	140/18670	0.045535	0.172737	0.133118	DDX5/SNAI1/TRIM28/VASN/MTOR/DDX17/NOLC1/PPP2CA/HDAC2	9
GO:0055021	regulation of cardiac muscle tissue growth	6/624	78/18670	0.0461887	0.175049	0.1349	MAPK14/CCNB1/MTOR/G6PD/CDK1/DDX39B	6
GO:0061982	meiosis I cell cycle process	8/624	119/18670	0.0462529	0.175126	0.134959	TRIP13/MSH6/CENPC/PLK1/KLHDC3/MRE11/RAD50/PSMD13	8
GO:0070527	platelet aggregation	5/624	59/18670	0.0468609	0.177259	0.136602	MYH9/HSPB1/TLN1/ACTB/ILK	5
GO:0006458	'de novo' protein folding	4/624	41/18670	0.0472181	0.17827	0.137381	CCT2/HSPA5/HSPD1/HSPA8	4
GO:1900117	regulation of execution phase of apoptosis	4/624	41/18670	0.0472181	0.17827	0.137381	TP53/RPS3/BCL2L1/PAK2	4
GO:0070585	protein localization to mitochondrion	9/624	141/18670	0.0472691	0.178293	0.137399	TP53/BID/HSP90AA1/CASP8/UBL5/DNAJA1/HSPD1/BCL2/DNM1L	9
GO:0002429	immune response-activating cell surface receptor signaling pathway	23/624	473/18670	0.0473202	0.178316	0.137417	PSMC4/PSMC1/PSMD11/PSMD3/RPS3/SPPL3/PSMD1/PSMD2/PSMC5/PAK2/UBE2N/CUL1/HSP90AA1/PSMD12/ACTB/HSP90AB1/ACTR2/LAT/BCL2/PSMC2/PSMD13/PSMC6/PSMC3	23
GO:0070301	cellular response to hydrogen peroxide	7/624	99/18670	0.048052	0.180902	0.13941	SETX/TRAP1/MDM2/RPS3/PCNA/CDK1/HDAC2	7
GO:0017015	regulation of transforming growth factor beta receptor signaling pathway	8/624	120/18670	0.0481766	0.181199	0.139639	FERMT1/SNW1/TP53/WNT1/VASN/HSPA5/HSP90AB1/DNM2	8
GO:0055001	muscle cell development	11/624	186/18670	0.0483233	0.181578	0.139931	CCNB1/HNRNPU/CFLAR/MTOR/LMNA/NIBAN2/G6PD/CDK1/DDX39B/BCL2/KDM1A	11
GO:0007032	endosome organization	6/624	79/18670	0.0486377	0.182414	0.140576	TSG101/VPS37B/LAMTOR1/MVB12A/VPS33B/VPS28	6
GO:0071260	cellular response to mechanical stimulus	6/624	79/18670	0.0486377	0.182414	0.140576	TNFRSF10A/TNFRSF10B/CASP2/FAS/CASP8/CHEK1	6
GO:0032509	endosome transport via multivesicular body sorting pathway	3/624	25/18670	0.0495283	0.18524	0.142753	VPS37B/MVB12A/VPS28	3
GO:0061050	regulation of cell growth involved in cardiac muscle cell development	3/624	25/18670	0.0495283	0.18524	0.142753	MTOR/G6PD/DDX39B	3
GO:0090342	regulation of cell aging	5/624	60/18670	0.0497771	0.18524	0.142753	TP53/WNT1/PRKDC/LMNA/FZR1	5
GO:1902110	positive regulation of mitochondrial membrane permeability involved in apoptotic process	5/624	60/18670	0.0497771	0.18524	0.142753	HIP1R/TP53/BID/CASP8/BCL2	5
GO:1902808	positive regulation of cell cycle G1/S phase transition	5/624	60/18670	0.0497771	0.18524	0.142753	MDM2/RPTOR/CDC73/DDX3X/PLRG1	5
GO:0045176	apical protein localization	2/624	11/18670	0.0502313	0.18524	0.142753	SHROOM3/ARF4	2
GO:0045793	positive regulation of cell size	2/624	11/18670	0.0502313	0.18524	0.142753	HSP90AB1/KDM1A	2
GO:0046607	positive regulation of centrosome cycle	2/624	11/18670	0.0502313	0.18524	0.142753	ROCK2/CENPJ	2
GO:0048742	regulation of skeletal muscle fiber development	2/624	11/18670	0.0502313	0.18524	0.142753	NIBAN2/BCL2	2
GO:0051573	negative regulation of histone H3-K9 methylation	2/624	11/18670	0.0502313	0.18524	0.142753	SMARCB1/KDM1A	2
GO:0051574	positive regulation of histone H3-K9 methylation	2/624	11/18670	0.0502313	0.18524	0.142753	RIF1/LMNA	2
GO:0060992	response to fungicide	2/624	11/18670	0.0502313	0.18524	0.142753	BCL2L1/KDM1A	2
GO:0070475	rRNA base methylation	2/624	11/18670	0.0502313	0.18524	0.142753	NSUN5/NOP2	2
GO:1900112	regulation of histone H3-K9 trimethylation	2/624	11/18670	0.0502313	0.18524	0.142753	SMARCB1/LMNA	2
GO:1905245	regulation of aspartic-type peptidase activity	2/624	11/18670	0.0502313	0.18524	0.142753	ROCK2/PICALM	2
GO:1990440	positive regulation of transcription from RNA polymerase II promoter in response to endoplasmic reticulum stress	2/624	11/18670	0.0502313	0.18524	0.142753	TP53/HSPA5	2
GO:2000615	regulation of histone H3-K9 acetylation	2/624	11/18670	0.0502313	0.18524	0.142753	SMARCB1/CHEK1	2
GO:2001269	positive regulation of cysteine-type endopeptidase activity involved in apoptotic signaling pathway	2/624	11/18670	0.0502313	0.18524	0.142753	FAS/CASP8	2
GO:0031497	chromatin assembly	10/624	165/18670	0.0506724	0.186693	0.143873	HIRA/TP53/CENPC/SMARCA5/RUVBL1/SMCHD1/KNL1/ANP32B/RBBP7/HELLS	10
GO:0043462	regulation of ATPase activity	6/624	80/18670	0.0511653	0.188334	0.145137	NCAPH/GTF2H4/HNRNPU/DNAJA1/DNM2/SNRNP70	6
GO:0043500	muscle adaptation	8/624	122/18670	0.0521781	0.191706	0.147736	CFLAR/ROCK2/MTOR/LMNA/CDK9/G6PD/DDX39B/TWF1	8
GO:1903578	regulation of ATP metabolic process	8/624	122/18670	0.0521781	0.191706	0.147736	NUP155/CCNB1/NCOR1/TP53/RANBP2/CDK1/SEH1L/DNM1L	8
GO:0046545	development of primary female sexual characteristics	7/624	101/18670	0.0525131	0.19258	0.14841	TAF4/BCL2L1/CTNNA1/CASP3/CASP2/HSPA5/BCL2	7
GO:1903426	regulation of reactive oxygen species biosynthetic process	7/624	101/18670	0.0525131	0.19258	0.14841	TRAP1/CFLAR/ROCK2/HSP90AA1/MTOR/HSP90AB1/DNM2	7
GO:0034109	homotypic cell-cell adhesion	6/624	81/18670	0.0537718	0.197014	0.151827	MYH9/HSPB1/TLN1/ACTB/DSP/ILK	6
GO:0071901	negative regulation of protein serine/threonine kinase activity	9/624	145/18670	0.0546412	0.198983	0.153344	HSPB1/IPO5/PLK1/RPTOR/CASP3/PPP2R1A/DNAJA1/CDKN1A/PPP2CA	9
GO:0001556	oocyte maturation	3/624	26/18670	0.0546459	0.198983	0.153344	TRIP13/CCNB1/PPP2R1A	3
GO:0006346	methylation-dependent chromatin silencing	3/624	26/18670	0.0546459	0.198983	0.153344	TRIM28/HDAC1/HELLS	3
GO:0032800	receptor biosynthetic process	3/624	26/18670	0.0546459	0.198983	0.153344	HDAC1/HNRNPK/HDAC2	3
GO:0030866	cortical actin cytoskeleton organization	4/624	43/18670	0.0546602	0.198983	0.153344	ANLN/TLN1/ROCK2/RACGAP1	4
GO:0033173	calcineurin-NFAT signaling cascade	4/624	43/18670	0.0546602	0.198983	0.153344	SPPL3/PTBP1/MTOR/CHERP	4
GO:0045429	positive regulation of nitric oxide biosynthetic process	4/624	43/18670	0.0546602	0.198983	0.153344	HSP90AA1/MTOR/HSP90AB1/DNM2	4
GO:2000379	positive regulation of reactive oxygen species metabolic process	7/624	102/18670	0.0548379	0.199447	0.153702	MAPK14/TP53/HSP90AA1/MTOR/HSP90AB1/DNM2/CDKN1A	7
GO:0032922	circadian regulation of gene expression	5/624	62/18670	0.0559227	0.202835	0.156312	HNRNPU/PPP1CA/HDAC1/PPP1CB/HDAC2	5
GO:0055025	positive regulation of cardiac muscle tissue development	5/624	62/18670	0.0559227	0.202835	0.156312	MAPK14/CCNB1/MTOR/CDK1/DDX39B	5
GO:1902686	mitochondrial outer membrane permeabilization involved in programmed cell death	5/624	62/18670	0.0559227	0.202835	0.156312	HIP1R/TP53/BID/CASP8/BCL2	5
GO:0051101	regulation of DNA binding	8/624	124/18670	0.0563875	0.204327	0.157462	TRIM28/NIPBL/TAF10/GTF2B/NIBAN2/KDM1A/TAF1/HDAC2	8
GO:0034976	response to endoplasmic reticulum stress	15/624	285/18670	0.056437	0.204327	0.157462	PPP2CB/TARDBP/TP53/TNFRSF10B/HSP90B1/BCL2L1/KLHDC3/TLN1/HSPA5/UBA5/COPS5/NIBAN1/LMNA/BCL2/PSMC6	15
GO:0007229	integrin-mediated signaling pathway	7/624	103/18670	0.0572259	0.206994	0.159518	MYH9/FERMT1/CTNNA1/TLN1/LAT/ILK/LIMS1	7
GO:0061351	neural precursor cell proliferation	9/624	147/18670	0.0585926	0.210058	0.161879	ORC3/TP53/WNT1/CTNNA1/ARHGEF2/ILK/PAFAH1B1/KDM1A/RACGAP1	9
GO:0070972	protein localization to endoplasmic reticulum	9/624	147/18670	0.0585926	0.210058	0.161879	RPS3/RPL13/SRP68/HSPA5/SRP72/RPL22/RPL31/RPLP0/SRP54	9
GO:1904407	positive regulation of nitric oxide metabolic process	4/624	44/18670	0.0586051	0.210058	0.161879	HSP90AA1/MTOR/HSP90AB1/DNM2	4
GO:0006983	ER overload response	2/624	12/18670	0.058973	0.210058	0.161879	TP53/HSPA5	2
GO:0014889	muscle atrophy	2/624	12/18670	0.058973	0.210058	0.161879	CFLAR/MTOR	2
GO:0021903	rostrocaudal neural tube patterning	2/624	12/18670	0.058973	0.210058	0.161879	WNT1/ATP6AP2	2
GO:0031507	heterochromatin assembly	2/624	12/18670	0.058973	0.210058	0.161879	SMCHD1/HELLS	2
GO:0033523	histone H2B ubiquitination	2/624	12/18670	0.058973	0.210058	0.161879	CDC73/CDK9	2
GO:0034244	negative regulation of transcription elongation from RNA polymerase II promoter	2/624	12/18670	0.058973	0.210058	0.161879	HNRNPU/NELFB	2
GO:0043922	negative regulation by host of viral transcription	2/624	12/18670	0.058973	0.210058	0.161879	TARDBP/HDAC1	2
GO:0060788	ectodermal placode formation	2/624	12/18670	0.058973	0.210058	0.161879	HDAC1/HDAC2	2
GO:0071481	cellular response to X-ray	2/624	12/18670	0.058973	0.210058	0.161879	NIPBL/DNM2	2
GO:0071697	ectodermal placode morphogenesis	2/624	12/18670	0.058973	0.210058	0.161879	HDAC1/HDAC2	2
GO:0097340	inhibition of cysteine-type endopeptidase activity	2/624	12/18670	0.058973	0.210058	0.161879	XIAP/CARD8	2
GO:0097341	zymogen inhibition	2/624	12/18670	0.058973	0.210058	0.161879	XIAP/CARD8	2
GO:1900402	regulation of carbohydrate metabolic process by regulation of transcription from RNA polymerase II promoter	2/624	12/18670	0.058973	0.210058	0.161879	NCOR1/TP53	2
GO:1903894	regulation of IRE1-mediated unfolded protein response	2/624	12/18670	0.058973	0.210058	0.161879	HSPA5/COPS5	2
GO:0046622	positive regulation of organ growth	5/624	63/18670	0.0591521	0.210191	0.161982	MAPK14/CCNB1/MTOR/CDK1/DDX39B	5
GO:0048145	regulation of fibroblast proliferation	6/624	83/18670	0.0592223	0.210191	0.161982	CCNB1/TP53/WNT1/PRKDC/CDC73/CDKN1A	6
GO:1901879	regulation of protein depolymerization	6/624	83/18670	0.0592223	0.210191	0.161982	CAPZA1/CAPG/SPTBN1/ARHGEF2/SPTAN1/TWF1	6
GO:1903845	negative regulation of cellular response to transforming growth factor beta stimulus	6/624	83/18670	0.0592223	0.210191	0.161982	TP53/WNT1/VASN/CFLAR/HSPA5/DNM2	6
GO:0009651	response to salt stress	3/624	27/18670	0.0600053	0.21259	0.16383	TP53/HSP90AB1/ANXA7	3
GO:0010971	positive regulation of G2/M transition of mitotic cell cycle	3/624	27/18670	0.0600053	0.21259	0.16383	CCNB1/DBF4B/CDK1	3
GO:0043687	post-translational protein modification	18/624	361/18670	0.0603762	0.213714	0.164696	PSMC4/UBE2M/PSMC1/PSMD11/RBBP5/PSMD3/HSP90B1/PSMD1/PSMD2/PSMC5/CUL1/PSMD12/COPS5/RBBP7/PSMC2/PSMD13/PSMC6/PSMC3	18
GO:0010507	negative regulation of autophagy	6/624	84/18670	0.0620666	0.218721	0.168555	TP53/MTOR/RRAGA/BCL2/EIF4G2/SNRNP70	6
GO:0043154	negative regulation of cysteine-type endopeptidase activity involved in apoptotic process	6/624	84/18670	0.0620666	0.218721	0.168555	LAMTOR5/MDM2/CFLAR/PAK2/XIAP/DDX3X	6
GO:0045445	myoblast differentiation	6/624	84/18670	0.0620666	0.218721	0.168555	DDX5/MAPK14/TRIP4/SRA1/ILK/DDX17	6
GO:0048144	fibroblast proliferation	6/624	84/18670	0.0620666	0.218721	0.168555	CCNB1/TP53/WNT1/PRKDC/CDC73/CDKN1A	6
GO:0060420	regulation of heart growth	6/624	84/18670	0.0620666	0.218721	0.168555	MAPK14/CCNB1/MTOR/G6PD/CDK1/DDX39B	6
GO:0045185	maintenance of protein location	7/624	105/18670	0.0621925	0.21897	0.168747	HNRNPU/TLN1/HSPA5/TAF3/TAF8/RANGAP1/TWF1	7
GO:0030032	lamellipodium assembly	5/624	64/18670	0.0624857	0.219225	0.168943	WNT1/MTOR/DNM2/PARVB/TWF1	5
GO:0035794	positive regulation of mitochondrial membrane permeability	5/624	64/18670	0.0624857	0.219225	0.168943	HIP1R/TP53/BID/CASP8/BCL2	5
GO:0036498	IRE1-mediated unfolded protein response	5/624	64/18670	0.0624857	0.219225	0.168943	KLHDC3/TLN1/HSPA5/COPS5/LMNA	5
GO:0048278	vesicle docking	5/624	64/18670	0.0624857	0.219225	0.168943	EXOC4/RAB3C/VPS33B/NSF/EXOC5	5
GO:1902743	regulation of lamellipodium organization	4/624	45/18670	0.0626977	0.21967	0.169286	WNT1/MTOR/DNM2/TWF1	4
GO:0050773	regulation of dendrite development	9/624	149/18670	0.0627234	0.21967	0.169286	IQGAP1/MTOR/CDC20/ACTR2/ILK/PAFAH1B1/ZMYND8/HDAC2/DNM1L	9
GO:0032271	regulation of protein polymerization	12/624	218/18670	0.062903	0.220105	0.169622	HIP1R/CAPZA1/CAPG/RPS3/DRG1/HSP90AA1/SPTBN1/MTOR/SPTAN1/ACTR2/NUMA1/TWF1	12
GO:0010038	response to metal ion	18/624	364/18670	0.064279	0.224722	0.173179	PPP2CB/FUS/CCNB1/MDM2/IQGAP1/CASP3/HSPA5/PPP1CA/CASP9/CASP8/ANXA7/PCNA/G6PD/CDK1/BCL2/CARF/PPP2CA/SLC25A24	18
GO:1904029	regulation of cyclin-dependent protein kinase activity	7/624	106/18670	0.0647713	0.226243	0.174352	CCNB1/IPO5/PLK1/CASP3/ACTB/HSP90AB1/CDKN1A	7
GO:0055002	striated muscle cell development	10/624	173/18670	0.0654879	0.227936	0.175657	CCNB1/HNRNPU/CFLAR/MTOR/LMNA/NIBAN2/G6PD/CDK1/DDX39B/BCL2	10
GO:0036296	response to increased oxygen levels	3/624	28/18670	0.0656007	0.227936	0.175657	FAS/CDKN1A/HDAC2	3
GO:0042634	regulation of hair cycle	3/624	28/18670	0.0656007	0.227936	0.175657	FERMT1/NIPBL/NUMA1	3
GO:0090344	negative regulation of cell aging	3/624	28/18670	0.0656007	0.227936	0.175657	WNT1/PRKDC/FZR1	3
GO:1902003	regulation of amyloid-beta formation	3/624	28/18670	0.0656007	0.227936	0.175657	CASP3/ROCK2/PICALM	3
GO:1902745	positive regulation of lamellipodium organization	3/624	28/18670	0.0656007	0.227936	0.175657	WNT1/MTOR/DNM2	3
GO:0031060	regulation of histone methylation	5/624	65/18670	0.0659232	0.228857	0.176366	RIF1/SNW1/SMARCB1/LMNA/KDM1A	5
GO:0031648	protein destabilization	4/624	46/18670	0.0669366	0.231564	0.178453	MDM2/PLK1/PRKDC/CDC73	4
GO:0035196	production of miRNAs involved in gene silencing by miRNA	4/624	46/18670	0.0669366	0.231564	0.178453	DDX5/NCOR1/TP53/HNRNPA2B1	4
GO:0048599	oocyte development	4/624	46/18670	0.0669366	0.231564	0.178453	TRIP13/CCNB1/PPP2R1A/BCL2	4
GO:0097720	calcineurin-mediated signaling	4/624	46/18670	0.0669366	0.231564	0.178453	SPPL3/PTBP1/MTOR/CHERP	4
GO:0043502	regulation of muscle adaptation	7/624	107/18670	0.0674141	0.233013	0.179569	ROCK2/MTOR/LMNA/CDK9/G6PD/DDX39B/TWF1	7
GO:0001942	hair follicle development	6/624	86/18670	0.0679936	0.233262	0.179761	FERMT1/SNAI1/HDAC1/NUMA1/BCL2/HDAC2	6
GO:1903363	negative regulation of cellular protein catabolic process	6/624	86/18670	0.0679936	0.233262	0.179761	SMARCC1/WNT1/UCHL5/HSP90AB1/TAF9/TAF1	6
GO:0001833	inner cell mass cell proliferation	2/624	13/18670	0.0681915	0.233262	0.179761	PRPF19/TAF8	2
GO:0008298	intracellular mRNA localization	2/624	13/18670	0.0681915	0.233262	0.179761	CASC3/EXOSC10	2
GO:0014745	negative regulation of muscle adaptation	2/624	13/18670	0.0681915	0.233262	0.179761	MTOR/LMNA	2
GO:0042532	negative regulation of tyrosine phosphorylation of STAT protein	2/624	13/18670	0.0681915	0.233262	0.179761	PPP2R1A/PPP2CA	2
GO:0043248	proteasome assembly	2/624	13/18670	0.0681915	0.233262	0.179761	PSMD11/PSMD13	2
GO:0043970	histone H3-K9 acetylation	2/624	13/18670	0.0681915	0.233262	0.179761	SMARCB1/CHEK1	2
GO:0048291	isotype switching to IgG isotypes	2/624	13/18670	0.0681915	0.233262	0.179761	MSH2/HSPD1	2
GO:0061029	eyelid development in camera-type eye	2/624	13/18670	0.0681915	0.233262	0.179761	HDAC1/HDAC2	2
GO:0071696	ectodermal placode development	2/624	13/18670	0.0681915	0.233262	0.179761	HDAC1/HDAC2	2
GO:1902947	regulation of tau-protein kinase activity	2/624	13/18670	0.0681915	0.233262	0.179761	HSP90AA1/HSP90AB1	2
GO:0006513	protein monoubiquitination	5/624	66/18670	0.0694643	0.237003	0.182644	TSG101/RAD18/CUL1/CDC73/RNF2	5
GO:0045428	regulation of nitric oxide biosynthetic process	5/624	66/18670	0.0694643	0.237003	0.182644	ROCK2/HSP90AA1/MTOR/HSP90AB1/DNM2	5
GO:1905710	positive regulation of membrane permeability	5/624	66/18670	0.0694643	0.237003	0.182644	HIP1R/TP53/BID/CASP8/BCL2	5
GO:0045023	G0 to G1 transition	4/624	47/18670	0.0713203	0.241824	0.186359	MDM4/RNF2/RBBP7/CHEK1	4
GO:0000083	regulation of transcription involved in G1/S transition of mitotic cell cycle	3/624	29/18670	0.0714257	0.241824	0.186359	ORC1/POLA1/PCNA	3
GO:0005979	regulation of glycogen biosynthetic process	3/624	29/18670	0.0714257	0.241824	0.186359	PPP1CA/MTOR/PPP1CB	3
GO:0006294	nucleotide-excision repair, preincision complex assembly	3/624	29/18670	0.0714257	0.241824	0.186359	RPA1/GTF2H4/CHD1L	3
GO:0010962	regulation of glucan biosynthetic process	3/624	29/18670	0.0714257	0.241824	0.186359	PPP1CA/MTOR/PPP1CB	3
GO:0030511	positive regulation of transforming growth factor beta receptor signaling pathway	3/624	29/18670	0.0714257	0.241824	0.186359	FERMT1/SNW1/HSP90AB1	3
GO:0031116	positive regulation of microtubule polymerization	3/624	29/18670	0.0714257	0.241824	0.186359	RPS3/DRG1/NUMA1	3
GO:0060142	regulation of syncytium formation by plasma membrane fusion	3/624	29/18670	0.0714257	0.241824	0.186359	MAPK14/CFLAR/EHD1	3
GO:1903846	positive regulation of cellular response to transforming growth factor beta stimulus	3/624	29/18670	0.0714257	0.241824	0.186359	FERMT1/SNW1/HSP90AB1	3
GO:0045807	positive regulation of endocytosis	9/624	153/18670	0.0715282	0.241964	0.186467	SLC11A1/TSG101/HIP1R/C2/SCYL2/HNRNPK/VPS28/DNM2/DNM1L	9
GO:0042180	cellular ketone metabolic process	13/624	248/18670	0.0738851	0.249724	0.192447	PSMC4/PSMC1/PSMD11/PSMD3/PSMD1/PSMD2/PSMC5/PSMD12/MTOR/PSMC2/PSMD13/PSMC6/PSMC3	13
GO:0022404	molting cycle process	6/624	88/18670	0.0742379	0.250277	0.192873	FERMT1/SNAI1/HDAC1/NUMA1/BCL2/HDAC2	6
GO:0022405	hair cycle process	6/624	88/18670	0.0742379	0.250277	0.192873	FERMT1/SNAI1/HDAC1/NUMA1/BCL2/HDAC2	6
GO:0098773	skin epidermis development	6/624	88/18670	0.0742379	0.250277	0.192873	FERMT1/SNAI1/HDAC1/NUMA1/BCL2/HDAC2	6
GO:0055007	cardiac muscle cell differentiation	8/624	132/18670	0.0753378	0.25377	0.195565	CCNB1/HNRNPU/ARID1A/MTOR/LMNA/G6PD/CDK1/DDX39B	8
GO:0006612	protein targeting to membrane	11/624	202/18670	0.0772073	0.259136	0.1997	EXOC4/VPS37B/RPS3/RPL13/SRP68/HSPA5/SRP72/RPL22/RPL31/RPLP0/SRP54	11
GO:0000027	ribosomal large subunit assembly	3/624	30/18670	0.0774738	0.259136	0.1997	MDN1/NOP2/RPLP0	3
GO:0035066	positive regulation of histone acetylation	3/624	30/18670	0.0774738	0.259136	0.1997	SMARCB1/RPS6KA4/RUVBL2	3
GO:1902751	positive regulation of cell cycle G2/M phase transition	3/624	30/18670	0.0774738	0.259136	0.1997	CCNB1/DBF4B/CDK1	3
GO:1905476	negative regulation of protein localization to membrane	3/624	30/18670	0.0774738	0.259136	0.1997	MRAP2/BCL2L1/PICALM	3
GO:0007100	mitotic centrosome separation	2/624	14/18670	0.0778452	0.259136	0.1997	KIF11/CHEK1	2
GO:0032785	negative regulation of DNA-templated transcription, elongation	2/624	14/18670	0.0778452	0.259136	0.1997	HNRNPU/NELFB	2
GO:0035020	regulation of Rac protein signal transduction	2/624	14/18670	0.0778452	0.259136	0.1997	DYNLT1/DNM2	2
GO:0051547	regulation of keratinocyte migration	2/624	14/18670	0.0778452	0.259136	0.1997	MTOR/EPPK1	2
GO:0051645	Golgi localization	2/624	14/18670	0.0778452	0.259136	0.1997	ARCN1/COPG1	2
GO:0061051	positive regulation of cell growth involved in cardiac muscle cell development	2/624	14/18670	0.0778452	0.259136	0.1997	MTOR/DDX39B	2
GO:0071391	cellular response to estrogen stimulus	2/624	14/18670	0.0778452	0.259136	0.1997	MDM2/SRA1	2
GO:1903351	cellular response to dopamine	2/624	14/18670	0.0778452	0.259136	0.1997	DNM2/HDAC2	2
GO:2001044	regulation of integrin-mediated signaling pathway	2/624	14/18670	0.0778452	0.259136	0.1997	CTNNA1/LIMS1	2
GO:0031023	microtubule organizing center organization	8/624	133/18670	0.0779464	0.259255	0.199792	KIF11/PLK1/ROCK2/CENPJ/CDK1/PAFAH1B1/CHEK1/CKAP5	8
GO:0006479	protein methylation	10/624	179/18670	0.0782518	0.259835	0.200239	SNRPD3/RIF1/SNW1/SMARCB1/RBBP5/ETF1/LMNA/KDM1A/GSPT1/SNRPB	10
GO:0008213	protein alkylation	10/624	179/18670	0.0782518	0.259835	0.200239	SNRPD3/RIF1/SNW1/SMARCB1/RBBP5/ETF1/LMNA/KDM1A/GSPT1/SNRPB	10
GO:0051445	regulation of meiotic cell cycle	4/624	49/18670	0.0805148	0.267126	0.205858	TRIP13/PPP2R1A/CDC20/FZR1	4
GO:0042698	ovulation cycle	5/624	69/18670	0.0807033	0.267528	0.206167	CASP3/CASP2/HSPA5/PCNA/ADNP	5
GO:1903828	negative regulation of cellular protein localization	7/624	112/18670	0.0815866	0.27023	0.20825	FERMT1/MRAP2/BCL2L1/ROCK2/DNAJA1/PICALM/RANGAP1	7
GO:0040020	regulation of meiotic nuclear division	3/624	31/18670	0.083738	0.276894	0.213385	TRIP13/CDC20/FZR1	3
GO:0043457	regulation of cellular respiration	3/624	31/18670	0.083738	0.276894	0.213385	TRAP1/CCNB1/CDK1	3
GO:0072091	regulation of stem cell proliferation	5/624	70/18670	0.0846524	0.279684	0.215535	FERMT1/TP53/HNRNPU/CTNNA1/KDM1A	5
GO:0010821	regulation of mitochondrion organization	10/624	182/18670	0.0851732	0.280493	0.216159	TNFSF10/HIP1R/TP53/BCL2L1/BID/CASP8/UBL5/LMNA/BCL2/DNM1L	10
GO:0002931	response to ischemia	4/624	50/18670	0.0853214	0.280493	0.216159	TP53/ROCK2/CASP9/BCL2	4
GO:0033059	cellular pigmentation	4/624	50/18670	0.0853214	0.280493	0.216159	SHROOM3/VPS33B/BCL2/DCTN2	4
GO:0045104	intermediate filament cytoskeleton organization	4/624	50/18670	0.0853214	0.280493	0.216159	PLEC/DSP/VIM/EPPK1	4
GO:0072698	protein localization to microtubule cytoskeleton	4/624	50/18670	0.0853214	0.280493	0.216159	HNRNPU/NUMA1/DIAPH1/DCTN2	4
GO:1900087	positive regulation of G1/S transition of mitotic cell cycle	4/624	50/18670	0.0853214	0.280493	0.216159	MDM2/RPTOR/DDX3X/PLRG1	4
GO:0061136	regulation of proteasomal protein catabolic process	10/624	183/18670	0.0875605	0.285875	0.220306	PSMC4/SMARCC1/MDM2/PSMC1/PLK1/UCHL5/HSP90AB1/TAF9/PSMC2/TAF1	10
GO:0007127	meiosis I	7/624	114/18670	0.0877016	0.285875	0.220306	TRIP13/CENPC/PLK1/KLHDC3/MRE11/RAD50/PSMD13	7
GO:0015802	basic amino acid transport	2/624	15/18670	0.0878949	0.285875	0.220306	SLC11A1/SLC38A9	2
GO:0031573	intra-S DNA damage checkpoint	2/624	15/18670	0.0878949	0.285875	0.220306	MSH2/MRE11	2
GO:0035635	entry of bacterium into host cell	2/624	15/18670	0.0878949	0.285875	0.220306	EXOC2/EXOC7	2
GO:0045342	MHC class II biosynthetic process	2/624	15/18670	0.0878949	0.285875	0.220306	SLC11A1/HDAC2	2
GO:0045475	locomotor rhythm	2/624	15/18670	0.0878949	0.285875	0.220306	NCOR1/MTOR	2
GO:0051299	centrosome separation	2/624	15/18670	0.0878949	0.285875	0.220306	KIF11/CHEK1	2
GO:0070365	hepatocyte differentiation	2/624	15/18670	0.0878949	0.285875	0.220306	WNT1/TAF10	2
GO:0071025	RNA surveillance	2/624	15/18670	0.0878949	0.285875	0.220306	SUPV3L1/EXOSC10	2
GO:1900119	positive regulation of execution phase of apoptosis	2/624	15/18670	0.0878949	0.285875	0.220306	TP53/RPS3	2
GO:1903350	response to dopamine	2/624	15/18670	0.0878949	0.285875	0.220306	DNM2/HDAC2	2
GO:1903729	regulation of plasma membrane organization	2/624	15/18670	0.0878949	0.285875	0.220306	MYH9/DNM2	2
GO:0046034	ATP metabolic process	15/624	305/18670	0.088571	0.287837	0.221819	NUP155/MSH2/CCNB1/NCOR1/TP53/ATP6V1B2/RANBP2/BID/PFKM/SLC25A25/PFKP/CDK1/SEH1L/HSPA8/DNM1L	15
GO:0072655	establishment of protein localization to mitochondrion	8/624	137/18670	0.0889143	0.288717	0.222496	TP53/BID/HSP90AA1/CASP8/UBL5/DNAJA1/HSPD1/BCL2	8
GO:0000302	response to reactive oxygen species	12/624	232/18670	0.0900536	0.290486	0.22386	PPP2CB/SETX/TRAP1/MDM2/RPS3/CASP3/CFLAR/PCNA/DNM2/CDK1/BCL2/HDAC2	12
GO:0046685	response to arsenic-containing substance	3/624	32/18670	0.0902111	0.290486	0.22386	DDX3X/CDKN1A/RBM4	3
GO:0001954	positive regulation of cell-matrix adhesion	4/624	51/18670	0.0902645	0.290486	0.22386	FERMT1/IQGAP1/ILK/LIMS1	4
GO:0009994	oocyte differentiation	4/624	51/18670	0.0902645	0.290486	0.22386	TRIP13/CCNB1/PPP2R1A/BCL2	4
GO:0031050	dsRNA processing	4/624	51/18670	0.0902645	0.290486	0.22386	DDX5/NCOR1/TP53/HNRNPA2B1	4
GO:0045103	intermediate filament-based process	4/624	51/18670	0.0902645	0.290486	0.22386	PLEC/DSP/VIM/EPPK1	4
GO:0048146	positive regulation of fibroblast proliferation	4/624	51/18670	0.0902645	0.290486	0.22386	CCNB1/WNT1/PRKDC/CDKN1A	4
GO:0048260	positive regulation of receptor-mediated endocytosis	4/624	51/18670	0.0902645	0.290486	0.22386	HIP1R/SCYL2/HNRNPK/DNM2	4
GO:0048641	regulation of skeletal muscle tissue development	4/624	51/18670	0.0902645	0.290486	0.22386	DDX5/NIBAN2/DDX17/BCL2	4
GO:0070918	production of small RNA involved in gene silencing by RNA	4/624	51/18670	0.0902645	0.290486	0.22386	DDX5/NCOR1/TP53/HNRNPA2B1	4
GO:0097366	response to bronchodilator	4/624	51/18670	0.0902645	0.290486	0.22386	RANBP2/CFLAR/DNM2/HDAC2	4
GO:0006096	glycolytic process	7/624	115/18670	0.0908541	0.291674	0.224775	NUP155/NCOR1/TP53/RANBP2/PFKM/PFKP/SEH1L	7
GO:0046660	female sex differentiation	7/624	115/18670	0.0908541	0.291674	0.224775	TAF4/BCL2L1/CTNNA1/CASP3/CASP2/HSPA5/BCL2	7
GO:1904375	regulation of protein localization to cell periphery	7/624	115/18670	0.0908541	0.291674	0.224775	MRAP2/PLK1/BCL2L1/SPTBN1/ACTB/PICALM/NUMA1	7
GO:0032092	positive regulation of protein binding	6/624	93/18670	0.0912249	0.292391	0.225328	PPP2CB/HIP1R/SPPL3/HSP90AB1/TAF1/PPP2CA	6
GO:0036473	cell death in response to oxidative stress	6/624	93/18670	0.0912249	0.292391	0.225328	TRAP1/HSPB1/NONO/WNT1/SFPQ/BCL2	6
GO:0006305	DNA alkylation	5/624	72/18670	0.0928495	0.297118	0.228971	TRIM28/MTA2/GATAD2A/DMAP1/NIBAN2	5
GO:0006306	DNA methylation	5/624	72/18670	0.0928495	0.297118	0.228971	TRIM28/MTA2/GATAD2A/DMAP1/NIBAN2	5
GO:0006757	ATP generation from ADP	7/624	116/18670	0.0940694	0.300559	0.231622	NUP155/NCOR1/TP53/RANBP2/PFKM/PFKP/SEH1L	7
GO:0032147	activation of protein kinase activity	16/624	333/18670	0.0940762	0.300559	0.231622	TNFRSF10A/MAPK14/SLC11A1/TNFRSF10B/RPTOR/OXSR1/PAK2/UBE2N/DBF4B/MTOR/LAMTOR2/CDK1/ADNP/MAP2K7/LAMTOR3/PAK4	16
GO:0031333	negative regulation of protein complex assembly	8/624	139/18670	0.0947173	0.302364	0.233013	HIP1R/CAPZA1/CAPG/SPTBN1/ARHGEF2/SPTAN1/DDX3X/TWF1	8
GO:0072132	mesenchyme morphogenesis	4/624	52/18670	0.0953417	0.304112	0.234361	SNAI1/EXOC4/MDM2/MDM4	4
GO:0021700	developmental maturation	14/624	284/18670	0.0960519	0.305886	0.235728	TRIP13/FERMT1/TUSC2/CCNB1/ARCN1/WNT1/PPP2R1A/MTOR/CDC20/PICALM/G6PD/BCL2/KDM1A/CDKN1A	14
GO:0072593	reactive oxygen species metabolic process	14/624	284/18670	0.0960519	0.305886	0.235728	MAPK14/TUSC2/TRAP1/TP53/ARF4/CFLAR/ROCK2/HSP90AA1/MTOR/HSP90AB1/DNM2/G6PD/BCL2/CDKN1A	14
GO:0009755	hormone-mediated signaling pathway	12/624	235/18670	0.0966848	0.306573	0.236257	DDX5/TRIP4/NCOR1/TAF7/ARID1A/CNOT1/UBA5/HDAC1/DNAJA1/DDX17/SMARCA4/TAF1	12
GO:0046777	protein autophosphorylation	12/624	235/18670	0.0966848	0.306573	0.236257	TRIM28/NBN/IQGAP1/OXSR1/AURKB/PAK2/MRE11/MTOR/RAD50/MVP/SMG1/TAF1	12
GO:0006471	protein ADP-ribosylation	3/624	33/18670	0.0968857	0.306573	0.236257	ARF4/PARP4/ADNP	3
GO:0031112	positive regulation of microtubule polymerization or depolymerization	3/624	33/18670	0.0968857	0.306573	0.236257	RPS3/DRG1/NUMA1	3
GO:0036003	positive regulation of transcription from RNA polymerase II promoter in response to stress	3/624	33/18670	0.0968857	0.306573	0.236257	TP53/GCN1/HSPA5	3
GO:0071985	multivesicular body sorting pathway	3/624	33/18670	0.0968857	0.306573	0.236257	VPS37B/MVB12A/VPS28	3
GO:1902692	regulation of neuroblast proliferation	3/624	33/18670	0.0968857	0.306573	0.236257	TP53/CTNNA1/KDM1A	3
GO:2000758	positive regulation of peptidyl-lysine acetylation	3/624	33/18670	0.0968857	0.306573	0.236257	SMARCB1/RPS6KA4/RUVBL2	3
GO:0002312	B cell activation involved in immune response	5/624	73/18670	0.0970953	0.306747	0.236391	MSH2/MSH6/RIF1/NBN/HSPD1	5
GO:0031100	animal organ regeneration	5/624	73/18670	0.0970953	0.306747	0.236391	WNT1/UPF2/PCNA/CDK1/CDKN1A	5
GO:1905475	regulation of protein localization to membrane	10/624	187/18670	0.0975104	0.307813	0.237213	MRAP2/TP53/BCL2L1/BID/SPTBN1/ACTB/CASP8/PICALM/BCL2/ZMYND8	10
GO:0010225	response to UV-C	2/624	16/18670	0.0983035	0.308111	0.237442	MDM2/TP53	2
GO:0034975	protein folding in endoplasmic reticulum	2/624	16/18670	0.0983035	0.308111	0.237442	HSP90B1/HSPA5	2
GO:0035372	protein localization to microtubule	2/624	16/18670	0.0983035	0.308111	0.237442	HNRNPU/DIAPH1	2
GO:0036124	histone H3-K9 trimethylation	2/624	16/18670	0.0983035	0.308111	0.237442	SMARCB1/LMNA	2
GO:0044849	estrous cycle	2/624	16/18670	0.0983035	0.308111	0.237442	PCNA/ADNP	2
GO:0048385	regulation of retinoic acid receptor signaling pathway	2/624	16/18670	0.0983035	0.308111	0.237442	SNW1/CNOT1	2
GO:0051382	kinetochore assembly	2/624	16/18670	0.0983035	0.308111	0.237442	CENPC/MIS12	2
GO:0071732	cellular response to nitric oxide	2/624	16/18670	0.0983035	0.308111	0.237442	CFLAR/DNM2	2
GO:2001224	positive regulation of neuron migration	2/624	16/18670	0.0983035	0.308111	0.237442	NIPBL/ARHGEF2	2
GO:0010256	endomembrane system organization	20/624	438/18670	0.0993065	0.311009	0.239676	MYH9/NUP155/TARDBP/TSG101/CCNB1/VPS37B/LAMTOR1/PLK1/PPP2R1A/MVB12A/VPS33B/KNL1/SPTBN1/LMNA/UBL4A/VPS28/DNM2/CDK1/PAFAH1B1/PPP2CA	20
GO:0051091	positive regulation of DNA-binding transcription factor activity	13/624	261/18670	0.0998292	0.312399	0.240747	SMARCB1/TAF12/RPS3/WNT1/CFLAR/UBE2N/RPS6KA4/COPS5/ARHGEF2/GTF2A2/KDM1A/SMARCA4/TAF1	13
GO:0007131	reciprocal meiotic recombination	4/624	53/18670	0.10055	0.313913	0.241914	TRIP13/KLHDC3/MRE11/RAD50	4
[truncated: 2,699 more rows]

## Sheet: Classical_GOMF
ID	Description	GeneRatio	BgRatio	pvalue	p.adjust	qvalue	geneID	Count
[truncated: 611 more rows]

## Sheet: Classical_GOCC
ID	Description	GeneRatio	BgRatio	pvalue	p.adjust	qvalue	geneID	Count
[truncated: 533 more rows]
