# Supplementary material for: Genome-Wide RNAi Screening Identifies Novel Pathways/Genes Involved in Oxidative Stress and Repurposable Drugs to Preserve Cystic Fibrosis Airway Epithelial Cell Integrity
Source: Antioxidants (Basel). 2021 Dec 2;10(12):1936. doi: 10.3390/antiox10121936 (PMC8750174; doi:10.3390/antiox10121936)
Supplement: Supplementary file 1 [file antioxidants-10-01936-s001.zip › Suppl. Info 6/(Suppl Info 6a)_Appr_&_PatDrugs_w_Targets_siRNATargets_TTD.xlsx]

## Sheet: Sheet 1
TargetID
